# Supplementary material for: Gene expression analysis of human adipose tissue-derived stem cells during the initial steps of in vitro osteogenesis
Source: Sci Rep. 2018 Mar 16;8:4739. doi: 10.1038/s41598-018-22991-6 (PMC5856793; doi:10.1038/s41598-018-22991-6)
Supplement: Supplementary file 2 — Supplementary Table S1 [file 41598_2018_22991_MOESM2_ESM.xlsx]

## Sheet: Hoja1
Gene expression analysis of human adipose tissue-derived stem cells during the initial steps of in vitro osteogenesis
Anny Waloski Robert, Addeli Bez Batti Angulski, Lucia Spangenberg, Patrícia Shigunov, Isabela Tiemy Pereira, Paulo Sergio Loiacono Bettes, Hugo Naya, Alejandro Correa, Bruno Dallagiovanna, Marco Augusto Stimamiglio
Supplementary Table S1: Total number of reads obtained for each hASC sample. CT = control; IN = osteogenesis induced; Total = total mRNA fraction; Poli = polisomal mRNA fraction.
	condition	processed_reads	mapped_reads	%mapped_reads	genes detected	protein_coding	non_coding	%protein_coding	%non_coding
sample1	hASC01_CT_Total	8822585	6194842	70.2157	18304	12605	5699	68.8647	31.1353
sample4	hASC01_CT_Poli	19649163	14917916	75.9214	19284	12959	6325	67.2008	32.7992
sample9	hASC01_IN_Total	17167026	12421820	72.3586	22583	13937	8646	61.7146	38.2854
sample12	hASC01_IN_Poli	30457820	24111460	79.1634	21813	13867	7946	63.5722	36.4278
sample13	hASC02_CT_Total	22269425	20320186	91.247	22170	13895	8275	62.6748	37.3252
sample16	hASC02_CT_Poli	18461466	16376781	88.7079	21464	13886	7578	64.6944	35.3056
sample21	hASC02_IN_Total	15180100	14108666	92.9419	24970	14444	10526	57.8454	42.1546
sample24	hASC02_IN_Poli	31811986	28796870	90.5221	23699	14423	9276	60.8591	39.1409
sample37	hASC03_CT_Total	26358504	21670899	82.216	21539	13693	7846	63.5731	36.4269
sample40	hASC03_CT_Poli	16299496	14057869	86.2473	19032	13035	5997	68.4899	31.5101
sample45	hASC03_IN_Total	16425484	13389961	81.5194	18366	12683	5683	69.057	30.943
sample48	hASC03_IN_Poli	19652104	16838969	85.6853	20686	13723	6963	66.3396	33.6604
		2.02129e+07	1.69339e+07	83.0622	21159.2	13595.8	7563.33	64.5738	35.4262
