# Supplementary material for: Gene expression analysis of human adipose tissue-derived stem cells during the initial steps of in vitro osteogenesis
Source: Sci Rep. 2018 Mar 16;8:4739. doi: 10.1038/s41598-018-22991-6 (PMC5856793; doi:10.1038/s41598-018-22991-6)
Supplement: Supplementary file 3 — Supplementary Table S2 [file 41598_2018_22991_MOESM3_ESM.xlsx]

## Sheet: Hoja1
Gene expression analysis of human adipose tissue-derived stem cells during the initial steps of in vitro osteogenesis
Anny Waloski Robert, Addeli Bez Batti Angulski, Lucia Spangenberg, Patrícia Shigunov, Isabela Tiemy Pereira, Paulo Sergio Loiacono Bettes, Hugo Naya, Alejandro Correa, Bruno Dallagiovanna, Marco Augusto Stimamiglio
Supplementary Table S2: Genes expressed in polisomal mRNA samples. CT = control; IN = osteogenesis induced; Poli = polisomal mRNA fraction.
	Row.names	logFC	logCPM	LR	PValue	FDR	gene.id.x	biotype.x	hASC01_IN_Poli	hASC02_IN_Poli	hASC03_IN_Poli	hASC01_CT_Poli	hASC02_CT_Poli	hASC03_CT_Poli	Description	V1	length	gene.id.y	biotype.y	hASC01_IN_Poli_RPKM_RPKM	hASC02_IN_Poli_RPKM_RPKM	hASC03_IN_Poli_RPKM_RPKM	hASC01_CT_Poli_RPKM_RPKM	hASC02_CT_Poli_RPKM_RPKM	hASC03_CT_Poli_RPKM_RPKM
1993	ENSG00000102760	9.6844	7.01248	294.592	4.96599e-66	7.53588e-62	RGCC	protein_coding	2130	9743	1630	1	3	5	regulator of cell cycle [Source:HGNC Symbol;Acc:HGNC:20369]	13	13323	RGCC	protein_coding	9.94733	38.7276	9.17613	0.00703298	0.0185649	0.0356398
5120	ENSG00000135678	6.17404	6.51351	221.835	3.59834e-50	2.73024e-46	CPM	protein_coding	4012	2597	2010	42	14	29	carboxypeptidase M [Source:HGNC Symbol;Acc:HGNC:2311]	12	129373	CPM	protein_coding	1.92951	1.06306	1.16527	0.0304192	0.00892192	0.0212873
2733	ENSG00000109906	9.1356	4.28047	191.033	1.89136e-43	9.56711e-40	ZBTB16	protein_coding	586	546	652	0	0	2	zinc finger and BTB domain containing 16 [Source:HGNC Symbol;Acc:HGNC:12930]	11	191083	ZBTB16	protein_coding	0.190812	0.151321	0.255917	0	0	0.000993974
10603	ENSG00000187288	8.39367	4.16387	172.612	1.98916e-39	7.54639e-36	CIDEC	protein_coding	846	475	362	0	2	1	cell death-inducing DFFA-like effector c [Source:HGNC Symbol;Acc:HGNC:24229]	3	13543	CIDEC	protein_coding	3.88673	1.85741	2.00478	0	0.0121756	0.00701217
1533	ENSG00000096060	4.92982	7.18567	165.495	7.13016e-38	2.164e-34	FKBP5	protein_coding	4283	3660	5100	144	62	105	FK506 binding protein 5 [Source:HGNC Symbol;Acc:HGNC:3721]	6	154998	FKBP5	protein_coding	1.7193	1.2505	2.46785	0.0870519	0.0329791	0.0643325
470	ENSG00000048540	5.08464	5.31398	158.153	2.86626e-36	6.33143e-33	LMO3	protein_coding	1310	2029	536	29	37	11	LIM domain only 3 (rhombotin-like 2) [Source:HGNC Symbol;Acc:HGNC:6643]	12	62221	LMO3	protein_coding	1.30998	1.72693	0.646103	0.043672	0.0490274	0.0167889
841	ENSG00000070669	-4.78252	6.72577	158.115	2.92059e-36	6.33143e-33	ASNS	protein_coding	86	175	92	1386	2291	3111	asparagine synthetase (glutamine-hydrolyzing) [Source:HGNC Symbol;Acc:HGNC:753]	7	20424	ASNS	protein_coding	0.261991	0.45376	0.337848	6.35864	9.24822	14.4653
6661	ENSG00000151012	-5.04407	6.16917	148.546	3.60473e-34	6.83773e-31	SLC7A11	protein_coding	73	126	31	1575	1674	1403	solute carrier family 7 (anionic amino acid transporter light chain, xc- system), member 11 [Source:HGNC Symbol;Acc:HGNC:11059]	4	78252	SLC7A11	protein_coding	0.0580439	0.0852716	0.0297126	1.88594	1.76374	1.70267
3546	ENSG00000118432	9.21133	3.57406	141.265	1.40824e-32	2.37445e-29	CNR1	protein_coding	562	528	77	0	1	0	cannabinoid receptor 1 (brain) [Source:HGNC Symbol;Acc:HGNC:2159]	6	26495	CNR1	protein_coding	1.31978	1.05536	0.217972	0	0.00311179	0
3494	ENSG00000117594	6.61415	4.34314	138.046	7.1222e-32	1.08079e-28	HSD11B1	protein_coding	205	1566	289	0	17	1	hydroxysteroid (11-beta) dehydrogenase 1 [Source:HGNC Symbol;Acc:HGNC:5208]	1	48772	HSD11B1	protein_coding	0.261524	1.7004	0.444428	0	0.0287377	0.00194714
9206	ENSG00000173432	10.9179	3.19264	136.98	1.2182e-31	1.6764e-28	SAA1	protein_coding	226	476	175	0	0	0	serum amyloid A1 [Source:HGNC Symbol;Acc:HGNC:10513]	11	3803	SAA1	protein_coding	3.69753	6.62842	3.45132	0	0	0
1059	ENSG00000078114	4.83621	4.75952	136.812	1.32566e-31	1.6764e-28	NEBL	protein_coding	714	1249	586	14	34	15	nebulette [Source:HGNC Symbol;Acc:HGNC:16932]	10	394214	NEBL	protein_coding	0.112693	0.167788	0.111491	0.00332765	0.00711084	0.00361348
4644	ENSG00000131386	4.3781	6.46084	128.04	1.09977e-29	1.28377e-26	GALNT15	protein_coding	2917	3863	1546	109	71	83	polypeptide N-acetylgalactosaminyltransferase 15 [Source:HGNC Symbol;Acc:HGNC:21531]	3	57343	GALNT15	protein_coding	3.16508	3.56758	2.0221	0.17811	0.102083	0.137456
5044	ENSG00000135069	-4.41173	7.9659	124.01	8.38258e-29	9.08612e-26	PSAT1	protein_coding	301	330	451	5730	6021	4184	phosphoserine aminotransferase 1 [Source:HGNC Symbol;Acc:HGNC:19129]	9	32950	PSAT1	protein_coding	0.568382	0.530381	1.02659	16.2945	15.0656	12.0588
1846	ENSG00000101255	-3.95134	6.16867	122.816	1.53033e-28	1.54818e-25	TRIB3	protein_coding	130	120	169	1462	1433	1579	tribbles pseudokinase 3 [Source:HGNC Symbol;Acc:HGNC:16228]	20	34724	TRIB3	protein_coding	0.232939	0.183013	0.365032	3.94511	3.40244	4.31837
10786	ENSG00000189221	6.26264	4.51382	122.515	1.78032e-28	1.68853e-25	MAOA	protein_coding	561	910	661	0	7	16	monoamine oxidase A [Source:HGNC Symbol;Acc:HGNC:6833]	X	91917	MAOA	protein_coding	0.379749	0.524294	0.539361	0	0.00627879	0.0165307
1859	ENSG00000101347	3.92215	6.70802	113.223	1.92824e-26	1.72124e-23	SAMHD1	protein_coding	4718	3825	1239	136	170	94	SAM domain and HD domain 1 [Source:HGNC Symbol;Acc:HGNC:15925]	20	61614	SAMHD1	protein_coding	4.76439	3.28762	1.50822	0.206824	0.22748	0.144882
4980	ENSG00000134533	4.28376	5.22737	107.949	2.75793e-25	2.32509e-22	RERG	protein_coding	1083	1953	542	23	63	35	RAS-like, estrogen-regulated, growth inhibitor [Source:HGNC Symbol;Acc:HGNC:15980]	12	240892	RERG	protein_coding	0.279727	0.429348	0.168753	0.00894638	0.0215621	0.0137979
1080	ENSG00000078725	4.97187	3.85961	107.438	3.56962e-25	2.851e-22	BRINP1	protein_coding	234	376	641	4	7	19	bone morphogenetic protein/retinoic acid inducible neural-specific 1 [Source:HGNC Symbol;Acc:HGNC:2687]	9	216009	BRINP1	protein_coding	0.067402	0.0921818	0.222567	0.00173512	0.00267178	0.00835312
10404	ENSG00000185432	3.89168	5.07749	104.328	1.71422e-24	1.30066e-21	METTL7A	protein_coding	1190	1195	665	68	48	29	methyltransferase like 7A [Source:HGNC Symbol;Acc:HGNC:24550]	12	9045	METTL7A	protein_coding	8.18592	6.99663	5.51426	0.704437	0.437529	0.304478
5138	ENSG00000135821	3.26977	9.62214	103.485	2.62334e-24	1.89567e-21	GLUL	protein_coding	24452	26534	18071	1701	1771	1461	glutamate-ammonia ligase [Source:HGNC Symbol;Acc:HGNC:4341]	1	10502	GLUL	protein_coding	144.868	133.801	129.058	15.1766	13.9034	13.2113
6704	ENSG00000151468	5.74731	4.502	103.276	2.91624e-24	2.01155e-21	CCDC3	protein_coding	548	759	755	0	20	13	coiled-coil domain containing 3 [Source:HGNC Symbol;Acc:HGNC:23813]	10	203027	CCDC3	protein_coding	0.167941	0.197978	0.278912	0	0.00812176	0.00608074
12865	ENSG00000230787	-4.30196	5.08697	102.215	4.98055e-24	3.28608e-21	PSAT1P3	processed_pseudogene	56	38	64	713	860	594	phosphoserine aminotransferase 1 pseudogene 3 [Source:HGNC Symbol;Acc:HGNC:43989]	1	1110	PSAT1P3	processed_pseudogene	3.13902	1.81297	4.32445	60.1878	63.8777	50.8195
5205	ENSG00000136160	7.46548	2.69192	100.759	1.0386e-23	6.567e-21	EDNRB	protein_coding	236	198	151	1	1	0	endothelin receptor type B [Source:HGNC Symbol;Acc:HGNC:3180]	13	24287	EDNRB	protein_coding	0.604599	0.431738	0.466312	0.00385805	0.00339469	0
5012	ENSG00000134830	4.83365	4.04341	100.649	1.09818e-23	6.66598e-21	C5AR2	protein_coding	438	534	506	7	21	10	complement component 5a receptor 2 [Source:HGNC Symbol;Acc:HGNC:4527]	19	15180	C5AR2	protein_coding	1.79528	1.86294	2.50007	0.0432084	0.114057	0.0625598
8664	ENSG00000169116	4.26356	4.50121	100.119	1.4351e-23	8.18381e-21	PARM1	protein_coding	921	259	746	45	7	24	prostate androgen-regulated mucin-like protein 1 [Source:HGNC Symbol;Acc:HGNC:24536]	4	117020	PARM1	protein_coding	0.489698	0.117211	0.478137	0.0360325	0.00493187	0.0194768
4937	ENSG00000134243	3.40792	6.44402	100.09	1.4561e-23	8.18381e-21	SORT1	protein_coding	2668	2092	2622	185	96	229	sortilin 1 [Source:HGNC Symbol;Acc:HGNC:11186]	1	88383	SORT1	protein_coding	1.87822	1.25349	2.22504	0.19613	0.0895522	0.246056
7937	ENSG00000164283	-4.82642	3.7127	98.4441	3.34336e-23	1.81198e-20	ESM1	protein_coding	7	37	7	236	486	145	endothelial cell-specific molecule 1 [Source:HGNC Symbol;Acc:HGNC:3466]	5	44807	ESM1	protein_coding	0.00972034	0.0437306	0.0117173	0.493523	0.894261	0.307319
5320	ENSG00000137033	-4.24286	6.26187	96.8479	7.48629e-23	3.91739e-20	IL33	protein_coding	37	564	25	461	3748	780	interleukin 33 [Source:HGNC Symbol;Acc:HGNC:16028]	9	42197	IL33	protein_coding	0.0545568	0.707827	0.0444357	1.02367	7.32305	1.75542
707	ENSG00000065911	-3.14165	8.36984	95.6477	1.37262e-22	6.94315e-20	MTHFD2	protein_coding	1009	1093	1087	5505	6701	7527	methylenetetrahydrofolate dehydrogenase (NADP+ dependent) 2, methenyltetrahydrofolate cyclohydrolase [Source:HGNC Symbol;Acc:HGNC:7434]	2	19003	MTHFD2	protein_coding	3.30368	3.04598	4.29024	27.1442	29.0731	37.6155
8555	ENSG00000168309	6.94768	2.94484	94.979	1.92414e-22	9.419e-20	FAM107A	protein_coding	328	301	95	0	4	0	family with sequence similarity 107, member A [Source:HGNC Symbol;Acc:HGNC:30827]	3	63493	FAM107A	protein_coding	0.321423	0.251056	0.11222	0	0.00519407	0
11101	ENSG00000197632	-4.39217	3.76359	94.2717	2.75056e-22	1.30437e-19	SERPINB2	protein_coding	24	33	7	261	468	157	serpin peptidase inhibitor, clade B (ovalbumin), member 2 [Source:HGNC Symbol;Acc:HGNC:8584]	18	32198	SERPINB2	protein_coding	0.0463779	0.0542768	0.0163058	0.759545	1.19837	0.463061
8910	ENSG00000170961	-3.45185	8.37232	93.8625	3.38225e-22	1.55532e-19	HAS2	protein_coding	1010	449	1192	9221	3914	6594	hyaluronan synthase 2 [Source:HGNC Symbol;Acc:HGNC:4819]	8	29274	HAS2	protein_coding	2.14669	0.812257	3.05399	29.5147	11.0233	21.3911
13287	ENSG00000235770	3.7738	5.67434	92.3169	7.38499e-22	3.25164e-19	LINC00607	lincRNA	1407	1681	1419	104	81	51	long intergenic non-protein coding RNA 607 [Source:HGNC Symbol;Acc:HGNC:43944]	2	232159	LINC00607	lincRNA	0.377084	0.383452	0.458428	0.0419749	0.0287656	0.0208618
9962	ENSG00000181260	-3.41428	6.02486	92.2864	7.49966e-22	3.25164e-19	MTHFD2P7	processed_pseudogene	208	153	164	1048	1212	1682	methylenetetrahydrofolate dehydrogenase (NADP+ dependent) 2, methenyltetrahydrofolate cyclohydrolase pseudogene 7 [Source:HGNC Symbol;Acc:HGNC:48865]	3	982	MTHFD2P7	processed_pseudogene	13.179	8.25105	12.5258	99.998	101.757	162.66
3769	ENSG00000120899	3.52672	5.43321	91.482	1.12611e-21	4.74685e-19	PTK2B	protein_coding	1507	1349	953	65	89	73	protein tyrosine kinase 2 beta [Source:HGNC Symbol;Acc:HGNC:9612]	8	147909	PTK2B	protein_coding	0.633939	0.483	0.48325	0.0411775	0.04961	0.04687
14507	ENSG00000260549	4.35129	3.78997	91.3484	1.20479e-21	4.94126e-19	MT1L	unitary_pseudogene	394	669	226	12	18	11	metallothionein 1L (gene/pseudogene) [Source:HGNC Symbol;Acc:HGNC:7404]	16	1342	MT1L	unitary_pseudogene	18.2672	26.3999	12.6308	0.837858	1.10584	0.778408
2050	ENSG00000103196	3.14683	6.53037	90.5011	1.84871e-21	7.38269e-19	CRISPLD2	protein_coding	1692	2589	3415	147	188	263	cysteine-rich secretory protein LCCL domain containing 2 [Source:HGNC Symbol;Acc:HGNC:25248]	16	100784	CRISPLD2	protein_coding	1.04457	1.36041	2.5414	0.136668	0.153794	0.247817
9626	ENSG00000177575	6.8518	2.73367	89.9934	2.38955e-21	9.29781e-19	CD163	protein_coding	327	133	136	0	2	1	CD163 molecule [Source:HGNC Symbol;Acc:HGNC:1631]	12	33080	CD163	protein_coding	0.615051	0.21292	0.308352	0	0.00498469	0.00287079
4348	ENSG00000128165	-5.72149	3.72226	89.007	3.93415e-21	1.49252e-18	ADM2	protein_coding	5	4	16	310	341	219	adrenomedullin 2 [Source:HGNC Symbol;Acc:HGNC:28898]	22	4884	ADM2	protein_coding	0.0636977	0.0433724	0.245707	5.94741	5.75642	4.25829
6653	ENSG00000150907	3.79453	5.11451	87.9855	6.59363e-21	2.44045e-18	FOXO1	protein_coding	976	1437	725	28	67	65	forkhead box O1 [Source:HGNC Symbol;Acc:HGNC:3819]	13	110930	FOXO1	protein_coding	0.547432	0.686021	0.490188	0.0236511	0.0497966	0.0556457
7257	ENSG00000158473	5.78635	2.91388	86.5915	1.33417e-20	4.82047e-18	CD1D	protein_coding	220	125	298	1	1	7	CD1d molecule [Source:HGNC Symbol;Acc:HGNC:1637]	1	4949	CD1D	protein_coding	2.76589	1.33759	4.5162	0.0189332	0.0166593	0.134322
826	ENSG00000070214	2.96277	8.43118	86.4685	1.41978e-20	5.01051e-18	SLC44A1	protein_coding	12596	10541	6581	1005	862	717	solute carrier family 44 (choline transporter), member 1 [Source:HGNC Symbol;Acc:HGNC:18798]	9	194549	SLC44A1	protein_coding	4.0284	2.86934	2.5371	0.484037	0.365302	0.349991
13962	ENSG00000249992	4.63034	3.90123	85.8103	1.98048e-20	6.83042e-18	TMEM158	protein_coding	341	658	371	17	17	5	transmembrane protein 158 (gene/pseudogene) [Source:HGNC Symbol;Acc:HGNC:30293]	3	1812	TMEM158	protein_coding	11.7091	19.2308	15.3564	0.879088	0.773507	0.262047
13965	ENSG00000250038	-8.18644	2.08054	85.7469	2.04499e-20	6.89618e-18	RP11-180C1.1	lincRNA	1	0	0	157	46	77		4	40585	RP11-180C1.1	lincRNA	0.00153308	0	0	0.362473	0.0934471	0.180174
4674	ENSG00000131737	-4.76094	3.21185	85.0122	2.96533e-20	9.78236e-18	KRT34	protein_coding	3	20	11	99	225	275	keratin 34 [Source:HGNC Symbol;Acc:HGNC:6452]	17	4753	KRT34	protein_coding	0.039272	0.222839	0.17358	1.95168	3.90291	5.49455
2158	ENSG00000104415	3.12425	5.83207	83.6364	5.94668e-20	1.92002e-17	WISP1	protein_coding	1340	2470	1209	116	170	103	WNT1 inducible signaling pathway protein 1 [Source:HGNC Symbol;Acc:HGNC:12769]	8	39305	WISP1	protein_coding	2.12122	3.32796	2.30703	0.276536	0.356595	0.248861
4344	ENSG00000128045	4.71315	3.9538	81.5073	1.74612e-19	5.52029e-17	RASL11B	protein_coding	467	479	436	26	9	6	RAS-like, family 11, member B [Source:HGNC Symbol;Acc:HGNC:23804]	4	4545	RASL11B	protein_coding	6.39311	5.58124	7.19493	0.53602	0.163261	0.125367
1886	ENSG00000101542	9.74667	2.11764	81.4024	1.8413e-19	5.63809e-17	CDH20	protein_coding	116	78	174	0	0	0	cadherin 20, type 2 [Source:HGNC Symbol;Acc:HGNC:1760]	18	222191	CDH20	protein_coding	0.0324833	0.0185908	0.058735	0	0	0
4097	ENSG00000125148	3.45069	8.25016	81.3849	1.85769e-19	5.63809e-17	MT2A	protein_coding	6546	15066	6259	691	535	431	metallothionein 2A [Source:HGNC Symbol;Acc:HGNC:7406]	16	1298	MT2A	protein_coding	313.784	614.685	361.663	49.8821	33.9823	31.5333
2729	ENSG00000109846	2.88681	9.09569	78.3404	8.67289e-19	2.58061e-16	CRYAB	protein_coding	17532	16582	12118	2017	1224	1188	crystallin, alpha B [Source:HGNC Symbol;Acc:HGNC:2389]	11	15157	CRYAB	protein_coding	71.9693	57.9366	59.9641	12.4691	6.65797	7.44338
7642	ENSG00000162840	3.69757	5.26629	77.1745	1.565e-18	4.5671e-16	MT2P1	processed_pseudogene	833	2242	567	71	60	38	metallothionein 2 pseudogene 1 [Source:HGNC Symbol;Acc:HGNC:7407]	4	182	MT2P1	processed_pseudogene	284.776	652.369	233.661	36.5535	27.1803	19.828
3845	ENSG00000122035	9.57548	1.94012	76.8321	1.86127e-18	5.32919e-16	RASL11A	protein_coding	126	120	92	0	0	0	RAS-like, family 11, member A [Source:HGNC Symbol;Acc:HGNC:23802]	13	3363	RASL11A	protein_coding	2.33116	1.88966	2.0518	0	0	0
8956	ENSG00000171345	-5.08421	2.74566	73.5766	9.68032e-18	2.72035e-15	KRT19	protein_coding	10	9	1	110	237	99	keratin 19 [Source:HGNC Symbol;Acc:HGNC:6436]	17	4691	KRT19	protein_coding	0.132637	0.101603	0.0159885	2.1972	4.1654	2.00418
5568	ENSG00000138759	4.11891	3.68982	72.8304	1.41286e-17	3.8982e-15	FRAS1	protein_coding	534	439	195	19	9	16	Fraser extracellular matrix complex subunit 1 [Source:HGNC Symbol;Acc:HGNC:19185]	4	486699	FRAS1	protein_coding	0.0682669	0.0477676	0.0300502	0.00365793	0.0015246	0.00312195
10479	ENSG00000185950	2.87	5.94286	72.1792	1.96513e-17	5.32515e-15	IRS2	protein_coding	1994	2466	908	151	240	106	insulin receptor substrate 2 [Source:HGNC Symbol;Acc:HGNC:6126]	13	33870	IRS2	protein_coding	3.66302	3.85574	2.01069	0.417737	0.584211	0.297206
10243	ENSG00000184005	-3.65449	3.71693	71.6489	2.57101e-17	6.84475e-15	ST6GALNAC3	protein_coding	34	32	24	323	186	297	ST6 (alpha-N-acetyl-neuraminyl-2,3-beta-galactosyl-1,3)-N-acetylgalactosaminide alpha-2,6-sialyltransferase 3 [Source:HGNC Symbol;Acc:HGNC:19343]	1	559882	ST6GALNAC3	protein_coding	0.00377843	0.00302679	0.00321506	0.0540565	0.0273899	0.0503764
7313	ENSG00000159200	-2.7575	8.72684	70.5348	4.52221e-17	1.18318e-14	RCAN1	protein_coding	1896	1609	1509	8161	5573	10552	regulator of calcineurin 1 [Source:HGNC Symbol;Acc:HGNC:3040]	21	102000	RCAN1	protein_coding	1.15656	0.835382	1.10959	7.49695	4.50467	9.8243
10911	ENSG00000196611	-3.77521	5.31601	70.1525	5.48937e-17	1.41188e-14	MMP1	protein_coding	83	71	63	404	538	1515	matrix metallopeptidase 1 (interstitial collagenase) [Source:HGNC Symbol;Acc:HGNC:7155]	11	8240	MMP1	protein_coding	0.626729	0.456311	0.573439	4.59405	5.38305	17.4603
4415	ENSG00000128965	-4.09352	3.78729	70.0518	5.77667e-17	1.46102e-14	CHAC1	protein_coding	24	19	28	356	343	179	ChaC glutathione-specific gamma-glutamylcyclotransferase 1 [Source:HGNC Symbol;Acc:HGNC:28680]	15	3557	CHAC1	protein_coding	0.419814	0.282878	0.590402	9.37795	7.95031	4.77899
10594	ENSG00000187193	3.47333	5.16894	69.4374	7.88786e-17	1.96227e-14	MT1X	protein_coding	665	1318	1124	60	38	101	metallothionein 1X [Source:HGNC Symbol;Acc:HGNC:7405]	16	1772	MT1X	protein_coding	23.35	39.3896	47.5747	3.1727	1.76805	5.41283
3968	ENSG00000123496	-2.89713	7.17356	69.2801	8.54275e-17	2.09091e-14	IL13RA2	protein_coding	719	511	419	2307	2754	3371	interleukin 13 receptor, alpha 2 [Source:HGNC Symbol;Acc:HGNC:5975]	X	16002	IL13RA2	protein_coding	2.79566	1.69113	1.96387	13.5087	14.1894	20.0056
5965	ENSG00000143127	4.1584	4.03643	69.2107	8.84864e-17	2.1314e-14	ITGA10	protein_coding	724	412	316	35	25	4	integrin, alpha 10 [Source:HGNC Symbol;Acc:HGNC:6135]	1	18981	ITGA10	protein_coding	2.37328	1.1495	1.24865	0.172779	0.108591	0.0200128
6226	ENSG00000145244	5.25292	2.66208	68.9044	1.03354e-16	2.45062e-14	CORIN	protein_coding	123	206	221	0	7	4	corin, serine peptidase [Source:HGNC Symbol;Acc:HGNC:19012]	4	244108	CORIN	protein_coding	0.0313511	0.0446904	0.0679023	0	0.00236423	0.00155613
1608	ENSG00000099998	3.52973	3.77071	68.1072	1.54846e-16	3.61506e-14	GGT5	protein_coding	348	441	379	21	19	31	gamma-glutamyltransferase 5 [Source:HGNC Symbol;Acc:HGNC:4260]	22	25488	GGT5	protein_coding	0.849518	0.916288	1.11526	0.0772014	0.0614599	0.115503
8944	ENSG00000171246	3.93358	4.37704	67.7655	1.84146e-16	4.23396e-14	NPTX1	protein_coding	285	341	1086	19	22	24	neuronal pentraxin I [Source:HGNC Symbol;Acc:HGNC:7952]	17	10695	NPTX1	protein_coding	1.65803	1.68851	7.61593	0.166462	0.169596	0.213107
2315	ENSG00000105643	3.2501	5.16025	67.6575	1.94513e-16	4.40557e-14	ARRDC2	protein_coding	1015	1163	885	55	134	54	arrestin domain containing 2 [Source:HGNC Symbol;Acc:HGNC:25225]	19	12970	ARRDC2	protein_coding	4.86917	4.74864	5.11773	0.397342	0.851802	0.395386
4934	ENSG00000134215	6.34317	2.13186	67.4491	2.16195e-16	4.82465e-14	VAV3	protein_coding	85	158	140	1	2	0	vav 3 guanine nucleotide exchange factor [Source:HGNC Symbol;Acc:HGNC:12659]	1	393984	VAV3	protein_coding	0.0134236	0.0212377	0.0266516	0.000237828	0.000418529	0
5436	ENSG00000137869	4.63153	3.55941	67.2696	2.368e-16	5.20788e-14	CYP19A1	protein_coding	381	318	331	7	3	26	cytochrome P450, family 19, subfamily A, polypeptide 1 [Source:HGNC Symbol;Acc:HGNC:2594]	15	130553	CYP19A1	protein_coding	0.18158	0.128994	0.190158	0.00502404	0.00189456	0.0189127
9386	ENSG00000175197	-3.06272	6.01092	67.1224	2.55169e-16	5.5317e-14	DDIT3	protein_coding	382	138	188	1412	1225	1146	DNA-damage-inducible transcript 3 [Source:HGNC Symbol;Acc:HGNC:2726]	12	3929	DDIT3	protein_coding	6.04937	1.86006	3.5888	33.674	25.7056	27.6994
45	ENSG00000004799	4.8061	3.16535	66.588	3.34621e-16	7.15194e-14	PDK4	protein_coding	190	415	210	0	11	12	pyruvate dehydrogenase kinase, isozyme 4 [Source:HGNC Symbol;Acc:HGNC:8812]	7	12992	PDK4	protein_coding	0.909927	1.69161	1.21232	0	0.0698056	0.0877147
5765	ENSG00000140807	9.31916	1.7064	65.9215	4.69246e-16	9.89002e-14	NKD1	protein_coding	96	80	102	0	0	0	naked cuticle homolog 1 (Drosophila) [Source:HGNC Symbol;Acc:HGNC:17045]	16	92409	NKD1	protein_coding	0.0646377	0.0458464	0.0827866	0	0	0
5555	ENSG00000138685	-2.66306	8.8363	63.7577	1.40704e-15	2.92491e-13	FGF2	protein_coding	2075	3256	1003	11564	9432	5315	fibroblast growth factor 2 (basic) [Source:HGNC Symbol;Acc:HGNC:3676]	4	71528	FGF2	protein_coding	1.80497	2.41067	1.05172	15.1486	10.8718	7.05658
5586	ENSG00000138829	2.72816	5.95624	63.0857	1.97908e-15	4.05846e-13	FBN2	protein_coding	2199	2083	1009	188	174	164	fibrillin 2 [Source:HGNC Symbol;Acc:HGNC:3604]	5	401276	FBN2	protein_coding	0.340966	0.2749	0.188591	0.0438992	0.0357503	0.0388121
5446	ENSG00000137959	4.19414	4.90498	62.5558	2.58999e-15	5.2404e-13	IFI44L	protein_coding	1131	1043	504	119	25	9	interferon-induced protein 44-like [Source:HGNC Symbol;Acc:HGNC:17817]	1	26223	IFI44L	protein_coding	2.68355	2.10635	1.44152	0.425213	0.0786016	0.0325932
5834	ENSG00000141449	2.94855	5.85824	62.2689	2.99614e-15	5.98243e-13	GREB1L	protein_coding	2173	2480	439	234	265	25	growth regulation by estrogen in breast cancer-like [Source:HGNC Symbol;Acc:HGNC:31042]	18	283175	GREB1L	protein_coding	0.477457	0.463795	0.116274	0.0774288	0.0771551	0.00838402
12388	ENSG00000224962	-4.20722	2.5853	61.8108	3.78091e-15	7.45134e-13	PSAT1P4	processed_pseudogene	9	18	5	131	147	105	phosphoserine aminotransferase 1 pseudogene 4 [Source:HGNC Symbol;Acc:HGNC:43990]	3	525	PSAT1P4	processed_pseudogene	1.06663	1.81569	0.714307	23.3805	23.0851	18.9932
4536	ENSG00000130513	-4.75015	2.58681	61.638	4.12783e-15	8.03074e-13	GDF15	protein_coding	13	12	0	124	211	60	growth differentiation factor 15 [Source:HGNC Symbol;Acc:HGNC:30142]	19	14445	GDF15	protein_coding	0.0559957	0.043994	0	0.804351	1.20431	0.394458
10565	ENSG00000186832	-6.84336	1.74893	61.1931	5.17415e-15	9.93895e-13	KRT16	protein_coding	0	3	0	32	167	33	keratin 16 [Source:HGNC Symbol;Acc:HGNC:6423]	17	6121	KRT16	protein_coding	0	0.0259554	0	0.489857	2.24941	0.511987
864	ENSG00000071282	2.53084	6.48162	60.866	6.10963e-15	1.15892e-12	LMCD1	protein_coding	2688	2266	2254	280	319	268	LIM and cysteine-rich domains 1 [Source:HGNC Symbol;Acc:HGNC:6633]	3	66418	LMCD1	protein_coding	2.5181	1.80677	2.54532	0.395015	0.395985	0.383192
7588	ENSG00000162545	3.10283	4.25049	60.8381	6.1968e-15	1.16094e-12	CAMK2N1	protein_coding	570	609	434	38	64	32	calcium/calmodulin-dependent protein kinase II inhibitor 1 [Source:HGNC Symbol;Acc:HGNC:24190]	1	3829	CAMK2N1	protein_coding	9.26229	8.42289	8.50116	0.929908	1.37806	0.793655
11863	ENSG00000213761	4.29727	2.59528	60.6732	6.73827e-15	1.2341e-12	MT1P1	processed_pseudogene	179	230	123	7	5	6	metallothionein 1 pseudogene 1 [Source:HGNC Symbol;Acc:HGNC:23681]	9	182	MT1P1	processed_pseudogene	61.1943	66.9246	50.6883	3.60386	2.26502	3.13074
2920	ENSG00000111863	-3.70192	3.25354	60.6561	6.79688e-15	1.2341e-12	ADTRP	protein_coding	15	44	11	95	309	199	androgen-dependent TFPI-regulating protein [Source:HGNC Symbol;Acc:HGNC:21214]	6	94992	ADTRP	protein_coding	0.00982502	0.0245299	0.00868519	0.0937083	0.268192	0.198945
9780	ENSG00000179094	3.06781	4.08755	60.6462	6.83127e-15	1.2341e-12	PER1	protein_coding	535	525	376	44	45	30	period circadian clock 1 [Source:HGNC Symbol;Acc:HGNC:8845]	17	16034	PER1	protein_coding	2.07607	1.73399	1.75881	0.25713	0.23139	0.177683
8758	ENSG00000169851	3.18247	4.64399	60.4297	7.62526e-15	1.36133e-12	PCDH7	protein_coding	562	878	688	58	78	32	protocadherin 7 [Source:HGNC Symbol;Acc:HGNC:8659]	4	426390	PCDH7	protein_coding	0.0820084	0.109048	0.121019	0.0127457	0.0150821	0.00712705
8744	ENSG00000169715	3.04788	6.95994	59.8423	1.02773e-14	1.81346e-12	MT1E	protein_coding	3857	6239	1311	404	239	191	metallothionein 1E [Source:HGNC Symbol;Acc:HGNC:7397]	16	1637	MT1E	protein_coding	146.599	201.835	60.0659	23.1246	12.0371	11.0803
6616	ENSG00000150051	-3.37419	3.37475	59.174	1.44329e-14	2.51746e-12	MKX	protein_coding	37	19	32	222	171	232	mohawk homeobox [Source:HGNC Symbol;Acc:HGNC:23729]	10	73185	MKX	protein_coding	0.0314564	0.0137487	0.0327946	0.284232	0.192641	0.301046
14776	ENSG00000268894	4.70674	5.45065	59.079	1.51466e-14	2.61193e-12	PLCE1-AS1	antisense	638	3818	144	8	46	20	PLCE1 antisense RNA 1 [Source:HGNC Symbol;Acc:HGNC:45193]	10	7794	PLCE1-AS1	antisense	5.09318	25.9421	1.38572	0.096177	0.486599	0.243689
9825	ENSG00000179630	-2.53951	7.66009	57.8887	2.77372e-14	4.72936e-12	LACC1	protein_coding	1184	1119	473	4355	5859	1623	laccase (multicopper oxidoreductase) domain containing 1 [Source:HGNC Symbol;Acc:HGNC:26789]	13	14648	LACC1	protein_coding	5.02924	4.04558	2.4219	27.8581	32.9776	10.5222
9178	ENSG00000173208	5.43632	2.52874	57.5823	3.24128e-14	5.46516e-12	ABCD2	protein_coding	141	367	42	6	2	0	ATP-binding cassette, sub-family D (ALD), member 2 [Source:HGNC Symbol;Acc:HGNC:66]	12	69718	ABCD2	protein_coding	0.125836	0.278773	0.0451833	0.00806395	0.00236515	0
7151	ENSG00000157168	-3.50334	3.9386	57.4844	3.40665e-14	5.68087e-12	NRG1	protein_coding	32	43	35	495	244	201	neuregulin 1 [Source:HGNC Symbol;Acc:HGNC:7997]	8	1125654	NRG1	protein_coding	0.00176878	0.00202299	0.00233205	0.0412042	0.0178714	0.0169574
3682	ENSG00000119922	-2.65738	5.61438	57.2163	3.90431e-14	6.43999e-12	IFIT2	protein_coding	127	421	141	464	1421	975	interferon-induced protein with tetratricopeptide repeats 2 [Source:HGNC Symbol;Acc:HGNC:5409]	10	7321	IFIT2	protein_coding	1.07935	3.04538	1.44452	5.93867	16.0029	12.6474
6087	ENSG00000143845	3.65872	3.02088	57.1772	3.98263e-14	6.49853e-12	ETNK2	protein_coding	225	200	253	11	14	12	ethanolamine kinase 2 [Source:HGNC Symbol;Acc:HGNC:25575]	1	20941	ETNK2	protein_coding	0.66852	0.50578	0.906144	0.0492195	0.0551194	0.054419
13117	ENSG00000233929	3.94352	3.11642	56.9643	4.4379e-14	7.16438e-12	MT1XP1	processed_pseudogene	233	278	233	5	10	22	metallothionein 1X pseudogene 1 [Source:HGNC Symbol;Acc:HGNC:7442]	1	185	MT1XP1	processed_pseudogene	78.3634	79.5797	94.4622	2.53244	4.45658	11.2932
1606	ENSG00000099994	4.65873	2.43802	56.0139	7.19602e-14	1.14947e-11	SUSD2	protein_coding	251	158	69	8	6	0	sushi domain containing 2 [Source:HGNC Symbol;Acc:HGNC:30667]	22	7851	SUSD2	protein_coding	1.9892	1.06577	0.659171	0.0954787	0.0630086	0
9317	ENSG00000174564	-2.7532	4.4306	55.8101	7.98197e-14	1.26173e-11	IL20RB	protein_coding	62	153	62	243	641	392	interleukin 20 receptor beta [Source:HGNC Symbol;Acc:HGNC:6004]	3	64855	IL20RB	protein_coding	0.0594809	0.124933	0.0717005	0.351079	0.81487	0.573997
6039	ENSG00000143507	2.98621	5.16122	55.7401	8.27147e-14	1.29402e-11	DUSP10	protein_coding	1757	698	584	104	103	45	dual specificity phosphatase 10 [Source:HGNC Symbol;Acc:HGNC:3065]	1	40752	DUSP10	protein_coding	2.68258	0.90706	1.07483	0.239126	0.208383	0.104865
10209	ENSG00000183691	3.93939	5.6945	55.6493	8.66231e-14	1.34133e-11	NOG	protein_coding	1233	1529	1692	34	204	43	noggin [Source:HGNC Symbol;Acc:HGNC:7866]	17	1891	NOG	protein_coding	40.5696	42.8199	67.1093	1.68473	8.89431	2.15945
2559	ENSG00000107984	2.36065	10.4142	55.3128	1.02799e-13	1.57573e-11	DKK1	protein_coding	30232	61320	23362	3790	6380	4455	dickkopf WNT signaling pathway inhibitor 1 [Source:HGNC Symbol;Acc:HGNC:2891]	10	3746	DKK1	protein_coding	502.144	866.889	467.753	94.801	140.419	112.94
2061	ENSG00000103257	-3.73166	5.86524	55.2753	1.04774e-13	1.58995e-11	SLC7A5	protein_coding	61	111	307	1015	1460	1074	solute carrier family 7 (amino acid transporter light chain, L system), member 5 [Source:HGNC Symbol;Acc:HGNC:11063]	16	39465	SLC7A5	protein_coding	0.0961716	0.14895	0.583445	2.40988	3.0501	2.5844
13632	ENSG00000241644	3.29823	3.74376	54.6212	1.4615e-13	2.19587e-11	INMT	protein_coding	262	249	567	14	27	34	indolethylamine N-methyltransferase [Source:HGNC Symbol;Acc:HGNC:6069]	7	59617	INMT	protein_coding	0.273439	0.221186	0.713324	0.0220039	0.0373394	0.0541596
6959	ENSG00000154678	-2.45538	7.23587	54.0792	1.9257e-13	2.86496e-11	PDE1C	protein_coding	723	1009	523	1987	3264	3282	phosphodiesterase 1C, calmodulin-dependent 70kDa [Source:HGNC Symbol;Acc:HGNC:8776]	7	548150	PDE1C	protein_coding	0.0820669	0.0974813	0.071561	0.339657	0.490936	0.568599
3765	ENSG00000120875	3.18926	4.19504	53.3571	2.78101e-13	4.09727e-11	DUSP4	protein_coding	864	175	470	61	22	24	dual specificity phosphatase 4 [Source:HGNC Symbol;Acc:HGNC:3070]	8	17604	DUSP4	protein_coding	3.05374	0.526449	2.00244	0.324683	0.103035	0.129469
12336	ENSG00000224259	-2.3656	7.36286	53.3378	2.80848e-13	4.09795e-11	LINC01133	lincRNA	1038	1353	403	2876	4176	2184	long intergenic non-protein coding RNA 1133 [Source:HGNC Symbol;Acc:HGNC:49447]	1	17843	LINC01133	lincRNA	3.61958	4.01568	1.69399	15.103	19.296	11.6239
1441	ENSG00000091129	2.77068	4.52483	53.126	3.12826e-13	4.51237e-11	NRCAM	protein_coding	672	870	409	80	56	56	neuronal cell adhesion molecule [Source:HGNC Symbol;Acc:HGNC:7994]	7	309094	NRCAM	protein_coding	0.135272	0.149059	0.0992445	0.0242516	0.0149373	0.0172054
5824	ENSG00000141401	2.75782	5.51681	53.1112	3.15197e-13	4.51237e-11	IMPA2	protein_coding	639	1340	1735	92	143	123	inositol(myo)-1(or 4)-monophosphatase 2 [Source:HGNC Symbol;Acc:HGNC:6051]	18	49858	IMPA2	protein_coding	0.797435	1.42331	2.60999	0.1729	0.236469	0.234281
4925	ENSG00000134121	4.25325	3.80748	52.7032	3.87965e-13	5.50221e-11	CHL1	protein_coding	101	901	300	0	21	35	cell adhesion molecule L1-like [Source:HGNC Symbol;Acc:HGNC:1939]	3	212821	CHL1	protein_coding	0.0295281	0.224202	0.105726	0	0.00813539	0.0156178
6909	ENSG00000153993	-2.56766	5.03539	51.9195	5.78222e-13	8.12455e-11	SEMA3D	protein_coding	145	176	125	528	534	799	sema domain, immunoglobulin domain (Ig), short basic domain, secreted, (semaphorin) 3D [Source:HGNC Symbol;Acc:HGNC:10726]	7	191302	SEMA3D	protein_coding	0.0471604	0.0487217	0.0490077	0.258616	0.230142	0.396638
7310	ENSG00000159167	3.0293	5.16752	51.5842	6.85922e-13	9.54942e-11	STC1	protein_coding	994	1464	653	151	60	63	stanniocalcin 1 [Source:HGNC Symbol;Acc:HGNC:11373]	8	12892	STC1	protein_coding	4.79728	6.01382	3.79898	1.09748	0.383711	0.464074
6707	ENSG00000151490	4.05946	2.96272	50.7816	1.03236e-12	1.42419e-10	PTPRO	protein_coding	126	485	115	7	7	10	protein tyrosine phosphatase, receptor type, O [Source:HGNC Symbol;Acc:HGNC:9678]	12	275002	PTPRO	protein_coding	0.0285078	0.0933975	0.0313643	0.00238509	0.00209863	0.00345327
743	ENSG00000067113	2.43661	5.17729	50.4594	1.21658e-12	1.66321e-10	PPAP2A	protein_coding	985	1337	661	108	154	111	phosphatidic acid phosphatase type 2A [Source:HGNC Symbol;Acc:HGNC:9228]	5	110196	PPAP2A	protein_coding	0.55616	0.642532	0.449893	0.0918332	0.11522	0.0956586
5210	ENSG00000136205	2.64403	4.45126	50.4198	1.24132e-12	1.68188e-10	TNS3	protein_coding	498	456	760	66	45	80	tensin 3 [Source:HGNC Symbol;Acc:HGNC:21616]	7	307404	TNS3	protein_coding	0.100797	0.078557	0.185429	0.0201176	0.0120692	0.0247143
8014	ENSG00000164764	2.84044	4.24937	50.0748	1.47998e-12	1.9875e-10	SBSPON	protein_coding	514	200	739	66	12	79	somatomedin B and thrombospondin, type 1 domain containing [Source:HGNC Symbol;Acc:HGNC:30362]	8	59548	SBSPON	protein_coding	0.537063	0.177866	0.930789	0.103853	0.0166145	0.125987
7633	ENSG00000162772	-3.54698	2.8033	50.0392	1.50703e-12	2.00607e-10	ATF3	protein_coding	23	33	4	126	243	69	activating transcription factor 3 [Source:HGNC Symbol;Acc:HGNC:785]	1	55443	ATF3	protein_coding	0.0258113	0.0315208	0.00541112	0.212944	0.361354	0.118187
10912	ENSG00000196616	5.12548	4.72872	49.9603	1.56887e-12	2.07023e-10	ADH1B	protein_coding	2055	461	29	6	13	4	alcohol dehydrogenase 1B (class I), beta polypeptide [Source:HGNC Symbol;Acc:HGNC:250]	4	16478	ADH1B	protein_coding	7.75955	1.48158	0.131998	0.0341184	0.0650448	0.0230527
14426	ENSG00000259330	2.40576	5.15692	49.4026	2.08466e-12	2.72713e-10	INAFM2	antisense	1447	1096	397	190	133	56	InaF-motif containing 2 [Source:HGNC Symbol;Acc:HGNC:35165]	15	1499	INAFM2	antisense	60.0615	38.7203	19.8638	11.8766	7.31516	3.54775
962	ENSG00000074935	-2.33948	6.05649	49.3075	2.18824e-12	2.83816e-10	TUBE1	protein_coding	419	457	220	1264	1263	1160	tubulin, epsilon 1 [Source:HGNC Symbol;Acc:HGNC:20775]	6	16752	TUBE1	protein_coding	1.55624	1.4447	0.984986	7.07004	6.21599	6.57595
2175	ENSG00000104611	-2.25017	6.48981	49.2175	2.29093e-12	2.94617e-10	SH2D4A	protein_coding	421	675	397	1390	2488	1181	SH2 domain containing 4A [Source:HGNC Symbol;Acc:HGNC:26102]	8	82601	SH2D4A	protein_coding	0.317122	0.432761	0.360478	1.57678	2.48336	1.35779
3980	ENSG00000123610	-3.13188	4.48059	48.7264	2.94272e-12	3.75259e-10	TNFAIP6	protein_coding	63	81	56	586	206	529	tumor necrosis factor, alpha-induced protein 6 [Source:HGNC Symbol;Acc:HGNC:11898]	2	22456	TNFAIP6	protein_coding	0.174557	0.191021	0.187038	2.44516	0.756325	2.23713
9887	ENSG00000180447	3.02215	7.63877	48.2503	3.75144e-12	4.74401e-10	GAS1	protein_coding	6257	3164	6827	656	463	268	growth arrest-specific 1 [Source:HGNC Symbol;Acc:HGNC:4165]	9	2826	GAS1	protein_coding	137.76	59.2917	181.189	21.7507	13.5077	9.00595
10567	ENSG00000186847	-4.48042	1.94739	47.7422	4.86119e-12	6.09658e-10	KRT14	protein_coding	4	3	8	39	102	108	keratin 14 [Source:HGNC Symbol;Acc:HGNC:6416]	17	4642	KRT14	protein_coding	0.0536147	0.0342252	0.129258	0.787229	1.81163	2.20946
3883	ENSG00000122641	-2.67303	8.17978	47.5931	5.24522e-12	6.52429e-10	INHBA	protein_coding	1045	1521	924	9020	4653	3123	inhibin, beta A [Source:HGNC Symbol;Acc:HGNC:6066]	7	17994	INHBA	protein_coding	3.61341	4.47642	3.8514	46.97	21.3196	16.4821
5500	ENSG00000138356	2.35902	6.00686	47.4749	5.57141e-12	6.87367e-10	AOX1	protein_coding	2130	2148	1010	193	302	197	aldehyde oxidase 1 [Source:HGNC Symbol;Acc:HGNC:553]	2	91196	AOX1	protein_coding	1.45323	1.24735	0.830653	0.1983	0.273027	0.205143
2463	ENSG00000106772	2.33372	5.79623	47.2945	6.10834e-12	7.47532e-10	PRUNE2	protein_coding	1063	2170	1256	117	250	259	prune homolog 2 (Drosophila) [Source:HGNC Symbol;Acc:HGNC:25209]	9	294711	PRUNE2	protein_coding	0.224422	0.389935	0.319644	0.037199	0.0699387	0.0834585
524	ENSG00000053747	5.05795	3.2323	46.8941	7.49269e-12	9.09612e-10	LAMA3	protein_coding	308	293	231	0	23	4	laminin, alpha 3 [Source:HGNC Symbol;Acc:HGNC:6483]	18	265623	LAMA3	protein_coding	0.0721463	0.0584159	0.0652259	0	0.00713898	0.00143008
8468	ENSG00000167772	2.61762	4.31614	46.7439	8.08983e-12	9.74311e-10	ANGPTL4	protein_coding	404	698	519	48	91	48	angiopoietin-like 4 [Source:HGNC Symbol;Acc:HGNC:16039]	19	11084	ANGPTL4	protein_coding	2.26785	3.33494	3.51192	0.405776	0.676891	0.411256
7999	ENSG00000164683	3.43093	3.03875	46.6664	8.41611e-12	1.00563e-09	HEY1	protein_coding	307	87	272	15	10	14	hes-related family bHLH transcription factor with YRPW motif 1 [Source:HGNC Symbol;Acc:HGNC:4880]	8	3853	HEY1	protein_coding	4.95757	1.19578	5.29473	0.364782	0.213981	0.345061
10405	ENSG00000185437	-2.48801	4.63646	46.3159	1.00646e-11	1.19321e-09	SH3BGR	protein_coding	109	165	91	570	488	352	SH3 domain binding glutamate-rich protein [Source:HGNC Symbol;Acc:HGNC:10822]	21	69651	SH3BGR	protein_coding	0.0973707	0.125454	0.0979914	0.766813	0.577652	0.479935
10514	ENSG00000186297	3.56554	3.32812	46.2132	1.06062e-11	1.24767e-09	GABRA5	protein_coding	306	434	153	20	9	20	gamma-aminobutyric acid (GABA) A receptor, alpha 5 [Source:HGNC Symbol;Acc:HGNC:4079]	15	82844	GABRA5	protein_coding	0.229821	0.277433	0.138517	0.0226209	0.00895685	0.0229264
5995	ENSG00000143320	-3.18648	4.3317	46.1187	1.11301e-11	1.29923e-09	CRABP2	protein_coding	64	44	80	514	456	243	cellular retinoic acid binding protein 2 [Source:HGNC Symbol;Acc:HGNC:2339]	1	6210	CRABP2	protein_coding	0.641235	0.375224	0.966212	7.75556	6.05406	3.71605
7616	ENSG00000162687	2.86791	4.17011	45.8731	1.26164e-11	1.46148e-09	KCNT2	protein_coding	327	1120	195	42	58	26	potassium channel, sodium activated subfamily T, member 2 [Source:HGNC Symbol;Acc:HGNC:18866]	1	383446	KCNT2	protein_coding	0.0530607	0.154683	0.0381421	0.0102633	0.0124709	0.00643926
12233	ENSG00000221869	3.03759	6.83739	45.7648	1.33337e-11	1.53288e-09	CEBPD	protein_coding	2668	3968	2998	342	499	104	CCAAT/enhancer binding protein (C/EBP), delta [Source:HGNC Symbol;Acc:HGNC:1835]	8	2177	CEBPD	protein_coding	76.2529	96.5256	103.287	14.7201	18.898	4.53672
6697	ENSG00000151414	-2.23177	9.98235	45.7218	1.36294e-11	1.55508e-09	NEK7	protein_coding	5497	9217	3436	21197	19012	15036	NIMA-related kinase 7 [Source:HGNC Symbol;Acc:HGNC:13386]	1	165457	NEK7	protein_coding	2.06714	2.95008	1.55755	12.0041	9.47363	8.63007
4260	ENSG00000126803	2.76231	3.97633	45.6038	1.44763e-11	1.63938e-09	HSPA2	protein_coding	500	355	408	33	36	64	heat shock 70kDa protein 2 [Source:HGNC Symbol;Acc:HGNC:5235]	14	10268	HSPA2	protein_coding	3.02979	1.83093	2.98022	0.301141	0.289062	0.591917
5696	ENSG00000140092	2.07939	7.68101	45.3945	1.61083e-11	1.81069e-09	FBLN5	protein_coding	5064	6229	4659	848	944	819	fibulin 5 [Source:HGNC Symbol;Acc:HGNC:3602]	14	78575	FBLN5	protein_coding	4.00994	4.1982	4.44715	1.01124	0.990516	0.989843
5079	ENSG00000135378	4.57566	1.99449	44.9757	1.99491e-11	2.22594e-09	PRRG4	protein_coding	77	132	125	0	4	7	proline rich Gla (G-carboxyglutamic acid) 4 (transmembrane) [Source:HGNC Symbol;Acc:HGNC:30799]	11	28180	PRRG4	protein_coding	0.170012	0.248063	0.332692	0	0.0117029	0.0235898
3364	ENSG00000116285	2.17421	7.79837	44.9129	2.05991e-11	2.28169e-09	ERRFI1	protein_coding	6087	8168	3682	650	1401	734	ERBB receptor feedback inhibitor 1 [Source:HGNC Symbol;Acc:HGNC:18185]	1	21904	ERRFI1	protein_coding	17.2906	19.7479	12.6077	2.78056	5.27337	3.18229
3011	ENSG00000112715	-2.40486	5.90707	44.7491	2.23968e-11	2.46283e-09	VEGFA	protein_coding	289	337	260	1384	1351	672	vascular endothelial growth factor A [Source:HGNC Symbol;Acc:HGNC:12680]	6	16303	VEGFA	protein_coding	1.10296	1.09469	1.19613	7.95445	6.83222	3.91443
9070	ENSG00000172292	2.29622	5.2558	44.2228	2.93051e-11	3.19931e-09	CERS6	protein_coding	1106	1406	614	134	165	123	ceramide synthase 6 [Source:HGNC Symbol;Acc:HGNC:23826]	2	319275	CERS6	protein_coding	0.215536	0.233211	0.144237	0.0393262	0.0426082	0.0365853
4427	ENSG00000129116	2.05006	7.29789	43.9411	3.38406e-11	3.66808e-09	PALLD	protein_coding	4150	5094	3079	719	706	608	palladin, cytoskeletal associated protein [Source:HGNC Symbol;Acc:HGNC:17068]	4	431391	PALLD	protein_coding	0.598558	0.625341	0.535319	0.156171	0.13493	0.133844
10890	ENSG00000196517	-3.68568	3.55173	43.9257	3.41088e-11	3.67093e-09	SLC6A9	protein_coding	30	14	37	244	340	151	solute carrier family 6 (neurotransmitter transporter, glycine), member 9 [Source:HGNC Symbol;Acc:HGNC:11056]	1	39967	SLC6A9	protein_coding	0.0467034	0.0185505	0.0694343	0.572045	0.701376	0.358792
607	ENSG00000060982	-2.04461	9.40032	43.8896	3.47425e-11	3.7128e-09	BCAT1	protein_coding	4997	4063	3589	11951	11482	12561	branched chain amino-acid transaminase 1, cytosolic [Source:HGNC Symbol;Acc:HGNC:976]	12	139437	BCAT1	protein_coding	2.22977	1.54311	1.9305	8.03097	6.78912	8.55487
7024	ENSG00000155511	5.4458	1.57772	43.7921	3.65167e-11	3.87512e-09	GRIA1	protein_coding	74	108	72	0	1	3	glutamate receptor, ionotropic, AMPA 1 [Source:HGNC Symbol;Acc:HGNC:4571]	5	324254	GRIA1	protein_coding	0.0141996	0.0176387	0.0166541	0	0.000254266	0.000878624
8911	ENSG00000170962	2.3453	7.14374	43.6275	3.9722e-11	4.18598e-09	PDGFD	protein_coding	3402	6219	2247	384	541	591	platelet derived growth factor D [Source:HGNC Symbol;Acc:HGNC:30620]	11	257193	PDGFD	protein_coding	0.823008	1.28053	0.655266	0.139899	0.173425	0.21822
5404	ENSG00000137699	8.72513	1.19086	43.5501	4.13234e-11	4.3247e-09	TRIM29	protein_coding	24	35	121	0	0	0	tripartite motif containing 29 [Source:HGNC Symbol;Acc:HGNC:17274]	11	74254	TRIM29	protein_coding	0.0201104	0.0249619	0.122219	0	0	0
6193	ENSG00000144810	2.60859	6.97056	43.3288	4.6273e-11	4.80954e-09	COL8A1	protein_coding	4732	2470	2941	240	390	528	collagen, type VIII, alpha 1 [Source:HGNC Symbol;Acc:HGNC:2215]	3	160751	COL8A1	protein_coding	1.83156	0.813716	1.37219	0.139894	0.200025	0.311923
8668	ENSG00000169136	-2.40325	6.23709	43.2861	4.72941e-11	4.88223e-09	ATF5	protein_coding	377	398	296	2191	1295	780	activating transcription factor 5 [Source:HGNC Symbol;Acc:HGNC:790]	19	5233	ATF5	protein_coding	4.48249	4.02774	4.24243	39.2314	20.4029	14.155
6862	ENSG00000153233	-5.35553	1.57027	43.2175	4.89796e-11	5.02207e-09	PTPRR	protein_coding	1	8	0	56	84	55	protein tyrosine phosphatase, receptor type, R [Source:HGNC Symbol;Acc:HGNC:9680]	12	282770	PTPRR	protein_coding	0.000220037	0.00149826	0	0.0185565	0.0244917	0.0184713
7832	ENSG00000163884	4.23213	2.74265	43.0248	5.40516e-11	5.50492e-09	KLF15	protein_coding	214	192	167	13	12	0	Kruppel-like factor 15 [Source:HGNC Symbol;Acc:HGNC:14536]	3	14807	KLF15	protein_coding	0.89924	0.686694	0.845908	0.0822655	0.0668171	0
4114	ENSG00000125384	2.88879	3.28106	42.8626	5.87214e-11	5.94065e-09	PTGER2	protein_coding	282	301	214	35	23	18	prostaglandin E receptor 2 (subtype EP2), 53kDa [Source:HGNC Symbol;Acc:HGNC:9594]	14	14301	PTGER2	protein_coding	1.22691	1.11463	1.12233	0.229321	0.132597	0.119529
6966	ENSG00000154736	2.19698	6.66847	42.779	6.12862e-11	6.15906e-09	ADAMTS5	protein_coding	3285	4372	944	433	460	240	ADAM metallopeptidase with thrombospondin type 1 motif, 5 [Source:HGNC Symbol;Acc:HGNC:221]	21	48601	ADAMTS5	protein_coding	4.20552	4.76392	1.4568	0.834804	0.780345	0.468957
9738	ENSG00000178723	3.83811	2.69638	42.7346	6.26947e-11	6.25916e-09	GLULP4	processed_pseudogene	96	292	167	0	17	16	glutamate-ammonia ligase (glutamine synthetase) pseudogene 4 [Source:HGNC Symbol;Acc:HGNC:4345]	9	1121	GLULP4	processed_pseudogene	5.32837	13.7945	11.1734	0	1.25031	1.35544
1787	ENSG00000100889	-2.62218	4.9516	42.6474	6.55499e-11	6.50144e-09	PCK2	protein_coding	92	134	202	523	731	512	phosphoenolpyruvate carboxykinase 2 (mitochondrial) [Source:HGNC Symbol;Acc:HGNC:8725]	14	16545	PCK2	protein_coding	0.345979	0.428911	0.915711	2.96194	3.64271	2.9388
10211	ENSG00000183715	-3.02553	3.51313	42.584	6.77124e-11	6.67231e-09	OPCML	protein_coding	54	24	39	334	209	134	opioid binding protein/cell adhesion molecule-like [Source:HGNC Symbol;Acc:HGNC:8143]	11	1117542	OPCML	protein_coding	0.00300648	0.0011373	0.00261743	0.0280043	0.015419	0.011387
10088	ENSG00000182667	-2.45618	4.82562	42.4028	7.42826e-11	7.27251e-09	NTM	protein_coding	136	138	135	453	767	407	neurotrimin [Source:HGNC Symbol;Acc:HGNC:17941]	11	966344	NTM	protein_coding	0.00875661	0.0075627	0.0104779	0.0439246	0.0654391	0.0399972
12859	ENSG00000230721	-2.72322	3.93848	42.3323	7.70085e-11	7.49106e-09	RP4-612B15.2	processed_pseudogene	57	78	53	404	221	259		1	554	RP4-612B15.2	processed_pseudogene	6.40168	7.45614	7.1753	68.3303	32.8894	44.3973
6131	ENSG00000144229	3.51776	2.43629	42.244	8.05656e-11	7.73955e-09	THSD7B	protein_coding	68	251	140	3	13	12	thrombospondin, type I, domain containing 7B [Source:HGNC Symbol;Acc:HGNC:29348]	2	912172	THSD7B	protein_coding	0.00463833	0.0145722	0.0115113	0.000308167	0.00117501	0.00124931
15099	ENSG00000278047	3.6506	6.71316	42.2436	8.05831e-11	7.73955e-09	FP671120.6	miRNA	7031	2384	436	136	97	103		21	91	FP671120.6	miRNA	4807.34	1387.38	359.351	140.036	87.8828	107.489
4839	ENSG00000133107	-3.02732	3.39171	42.1967	8.2538e-11	7.87745e-09	TRPC4	protein_coding	21	35	59	152	263	207	transient receptor potential cation channel, subfamily C, member 4 [Source:HGNC Symbol;Acc:HGNC:12336]	13	233789	TRPC4	protein_coding	0.00558887	0.00792818	0.0189279	0.0609202	0.0927482	0.084084
1484	ENSG00000092621	-2.48784	5.66598	42.112	8.61939e-11	8.17495e-09	PHGDH	protein_coding	149	237	369	645	1298	925	phosphoglycerate dehydrogenase [Source:HGNC Symbol;Acc:HGNC:8923]	1	84417	PHGDH	protein_coding	0.109821	0.148678	0.327846	0.715932	1.26771	1.04059
13814	ENSG00000245532	2.41329	8.08442	42.0587	8.85759e-11	8.34869e-09	NEAT1	lincRNA	10245	8222	3124	2394	797	309	nuclear paraspeckle assembly transcript 1 (non-protein coding) [Source:HGNC Symbol;Acc:HGNC:30815]	11	22766	NEAT1	lincRNA	27.9998	19.1258	10.292	9.85324	2.88633	1.28896
4358	ENSG00000128284	2.33957	5.80516	41.8912	9.64978e-11	9.03923e-09	APOL3	protein_coding	1851	1310	1262	160	256	193	apolipoprotein L, 3 [Source:HGNC Symbol;Acc:HGNC:14868]	22	25847	APOL3	protein_coding	4.4558	2.68405	3.66204	0.580031	0.816589	0.709111
10733	ENSG00000188783	3.41276	4.33861	41.7124	1.05735e-10	9.84372e-09	PRELP	protein_coding	323	672	673	12	118	26	proline/arginine-rich end leucine-rich repeat protein [Source:HGNC Symbol;Acc:HGNC:9357]	1	15524	PRELP	protein_coding	1.29458	2.29242	3.25151	0.0724301	0.626689	0.159051
6511	ENSG00000148677	2.26658	10.124	41.3503	1.27254e-10	1.17749e-08	ANKRD1	protein_coding	21714	48325	20158	1743	8550	4244	ankyrin repeat domain 1 (cardiac muscle) [Source:HGNC Symbol;Acc:HGNC:15819]	10	9180	ANKRD1	protein_coding	147.172	278.778	164.694	17.7908	76.7887	43.9036
11067	ENSG00000197442	2.61778	4.16768	41.2752	1.32236e-10	1.21617e-08	MAP3K5	protein_coding	445	598	412	32	58	83	mitogen-activated protein kinase kinase kinase 5 [Source:HGNC Symbol;Acc:HGNC:6857]	6	235471	MAP3K5	protein_coding	0.117585	0.134491	0.13123	0.0127337	0.0203079	0.033474
7875	ENSG00000164056	2.97957	2.97518	41.23	1.3533e-10	1.23713e-08	SPRY1	protein_coding	183	275	188	11	29	19	sprouty homolog 1, antagonist of FGF signaling (Drosophila) [Source:HGNC Symbol;Acc:HGNC:11269]	4	6965	SPRY1	protein_coding	1.63478	2.09094	2.02447	0.147983	0.343282	0.259059
5597	ENSG00000139132	2.50285	5.68428	41.1631	1.40043e-10	1.27254e-08	FGD4	protein_coding	1186	2571	629	72	362	131	FYVE, RhoGEF and PH domain containing 4 [Source:HGNC Symbol;Acc:HGNC:19125]	12	246521	FGD4	protein_coding	0.299337	0.552303	0.191369	0.0273666	0.121068	0.0504643
9327	ENSG00000174697	4.66406	1.63193	40.634	1.83588e-10	1.6583e-08	LEP	protein_coding	97	68	89	4	1	2	leptin [Source:HGNC Symbol;Acc:HGNC:6553]	7	16344	LEP	protein_coding	0.369269	0.220333	0.408419	0.0229321	0.00504447	0.0116209
4686	ENSG00000131831	3.08447	2.79334	40.5265	1.93966e-10	1.73917e-08	RAI2	protein_coding	64	311	201	5	24	18	retinoic acid induced 2 [Source:HGNC Symbol;Acc:HGNC:9835]	X	61288	RAI2	protein_coding	0.0649731	0.268729	0.245977	0.00764427	0.0322857	0.027891
6174	ENSG00000144648	6.14578	1.29969	40.5178	1.94833e-10	1.73917e-08	ACKR2	protein_coding	55	133	28	0	2	0	atypical chemokine receptor 2 [Source:HGNC Symbol;Acc:HGNC:1565]	3	83222	ACKR2	protein_coding	0.04112	0.0846336	0.0252344	0	0.00198137	0
1105	ENSG00000079691	2.39671	5.48036	40.4561	2.01082e-10	1.78186e-08	LRRC16A	protein_coding	1886	1002	720	170	207	89	leucine rich repeat containing 16A [Source:HGNC Symbol;Acc:HGNC:21581]	6	341452	LRRC16A	protein_coding	0.34367	0.155406	0.158153	0.046651	0.0499821	0.024753
2673	ENSG00000109099	2.02896	7.26854	40.4476	2.01964e-10	1.78186e-08	PMP22	protein_coding	4096	4852	3043	526	750	759	peripheral myelin protein 22 [Source:HGNC Symbol;Acc:HGNC:9118]	17	35549	PMP22	protein_coding	7.16905	7.22808	6.4202	1.38644	1.73943	2.0276
4118	ENSG00000125414	-2.79929	3.11408	40.1862	2.30879e-10	2.0252e-08	MYH2	protein_coding	18	25	52	71	120	310	myosin, heavy chain 2, skeletal muscle, adult [Source:HGNC Symbol;Acc:HGNC:7572]	17	28809	MYH2	protein_coding	0.0388753	0.0459559	0.135378	0.230925	0.343421	1.02188
4328	ENSG00000127946	2.13661	5.33617	40.1273	2.37944e-10	2.07517e-08	HIP1	protein_coding	848	889	1291	118	149	219	huntingtin interacting protein 1 [Source:HGNC Symbol;Acc:HGNC:4913]	7	205662	HIP1	protein_coding	0.256549	0.228916	0.47081	0.0537613	0.0597318	0.101125
2992	ENSG00000112562	3.27506	3.51435	40.0876	2.4283e-10	2.10568e-08	SMOC2	protein_coding	56	347	487	0	23	71	SPARC related modular calcium binding 2 [Source:HGNC Symbol;Acc:HGNC:20323]	6	232294	SMOC2	protein_coding	0.0149996	0.0791081	0.157241	0	0.00816326	0.029026
8072	ENSG00000165124	2.26626	5.60785	39.8769	2.7049e-10	2.32095e-08	SVEP1	protein_coding	1136	1668	1054	99	279	214	sushi, von Willebrand factor type A, EGF and pentraxin domain containing 1 [Source:HGNC Symbol;Acc:HGNC:15985]	9	214629	SVEP1	protein_coding	0.329321	0.411564	0.368321	0.0432204	0.107174	0.0946874
10529	ENSG00000186417	6.72892	1.17033	39.8752	2.70714e-10	2.32095e-08	GLDN	protein_coding	40	35	103	0	0	1	gliomedin [Source:HGNC Symbol;Acc:HGNC:29514]	15	66384	GLDN	protein_coding	0.0374909	0.0279212	0.116372	0	0	0.00143055
11592	ENSG00000205364	3.04142	3.12128	39.7823	2.83905e-10	2.42037e-08	MT1M	protein_coding	374	179	162	21	11	27	metallothionein 1M [Source:HGNC Symbol;Acc:HGNC:14296]	16	1753	MT1M	protein_coding	13.2745	5.40755	6.93118	1.12248	0.51735	1.46268
567	ENSG00000057657	-3.47496	2.26821	39.7436	2.89595e-10	2.45234e-08	PRDM1	protein_coding	19	7	12	143	85	66	PR domain containing 1, with ZNF domain [Source:HGNC Symbol;Acc:HGNC:9346]	6	23619	PRDM1	protein_coding	0.050052	0.0156952	0.038106	0.567304	0.296709	0.265369
7177	ENSG00000157514	2.04001	7.52685	39.7349	2.90887e-10	2.45234e-08	TSC22D3	protein_coding	5931	4255	3967	756	909	706	TSC22 domain family, member 3 [Source:HGNC Symbol;Acc:HGNC:3051]	X	64121	TSC22D3	protein_coding	5.75515	3.51422	4.64019	1.10475	1.16879	1.04561
3066	ENSG00000113407	-2.09948	8.53417	39.6121	3.0975e-10	2.59694e-08	TARS	protein_coding	2654	2207	1815	4963	7132	7932	threonyl-tRNA synthetase [Source:HGNC Symbol;Acc:HGNC:11572]	5	28843	TARS	protein_coding	5.72519	4.0522	4.71965	16.123	20.3866	26.1162
9419	ENSG00000175471	4.10979	2.21584	39.5387	3.21625e-10	2.67018e-08	MCTP1	protein_coding	158	151	85	14	4	1	multiple C2 domains, transmembrane 1 [Source:HGNC Symbol;Acc:HGNC:26183]	5	580834	MCTP1	protein_coding	0.0169252	0.0137675	0.0109759	0.00225849	0.000567782	0.000163499
9724	ENSG00000178573	2.63178	4.43363	39.5354	3.22173e-10	2.67018e-08	MAF	protein_coding	562	512	642	81	75	41	v-maf avian musculoaponeurotic fibrosarcoma oncogene homolog [Source:HGNC Symbol;Acc:HGNC:6776]	16	14871	MAF	protein_coding	2.35139	1.8233	3.23794	0.510372	0.41581	0.261825
8815	ENSG00000170271	2.94109	2.92724	39.5257	3.23764e-10	2.67018e-08	FAXDC2	protein_coding	235	282	120	14	29	14	fatty acid hydroxylase domain containing 2 [Source:HGNC Symbol;Acc:HGNC:1334]	5	40761	FAXDC2	protein_coding	0.358717	0.366382	0.220806	0.0321829	0.058658	0.0326175
10039	ENSG00000182199	-2.02644	6.77061	39.2613	3.70725e-10	3.04095e-08	SHMT2	protein_coding	759	646	646	1945	2304	1612	serine hydroxymethyltransferase 2 (mitochondrial) [Source:HGNC Symbol;Acc:HGNC:10852]	12	5608	SHMT2	protein_coding	8.42098	6.10034	8.6397	32.4977	33.8726	27.2976
14190	ENSG00000254987	3.38766	2.5654	39.0017	4.23442e-10	3.4547e-08	RP11-563P16.1	lincRNA	146	267	94	4	23	9		11	219277	RP11-563P16.1	lincRNA	0.0414275	0.0644833	0.0321521	0.00170926	0.00864786	0.00389777
1053	ENSG00000078018	4.49846	2.49721	38.8256	4.63405e-10	3.76052e-08	MAP2	protein_coding	249	188	65	0	12	4	microtubule-associated protein 2 [Source:HGNC Symbol;Acc:HGNC:6839]	2	310060	MAP2	protein_coding	0.0499669	0.0321101	0.0157232	0	0.00319087	0.00122513
6531	ENSG00000148926	2.12723	8.94357	38.8099	4.67151e-10	3.77076e-08	ADM	protein_coding	14586	14088	9728	1671	3315	1465	adrenomedullin [Source:HGNC Symbol;Acc:HGNC:259]	11	2717	ADM	protein_coding	334.022	274.593	268.539	57.6273	100.593	51.2053
5698	ENSG00000140105	-2.39783	7.17911	38.5905	5.2272e-10	4.19697e-08	WARS	protein_coding	987	518	715	2525	3626	2018	tryptophanyl-tRNA synthetase [Source:HGNC Symbol;Acc:HGNC:12729]	14	43017	WARS	protein_coding	1.4276	0.637704	1.24664	5.5	6.94963	4.455
2373	ENSG00000105989	-2.49486	4.06763	38.5257	5.40366e-10	4.31582e-08	WNT2	protein_coding	67	189	25	358	488	112	wingless-type MMTV integration site family member 2 [Source:HGNC Symbol;Acc:HGNC:12780]	7	46658	WNT2	protein_coding	0.0893465	0.214519	0.0401872	0.71895	0.862318	0.22796
6005	ENSG00000143367	-2.48108	3.78942	38.4288	5.67871e-10	4.49221e-08	TUFT1	protein_coding	34	150	45	156	418	214	tuftelin 1 [Source:HGNC Symbol;Acc:HGNC:12422]	1	43278	TUFT1	protein_coding	0.0488811	0.18355	0.0779865	0.337753	0.796311	0.469584
4944	ENSG00000134259	-2.14933	4.88562	38.4271	5.68372e-10	4.49221e-08	NGF	protein_coding	162	320	90	481	749	386	nerve growth factor (beta polypeptide) [Source:HGNC Symbol;Acc:HGNC:7808]	1	52318	NGF	protein_coding	0.192661	0.323913	0.129022	0.861461	1.18033	0.700653
7238	ENSG00000158246	2.63542	3.52676	38.345	5.92792e-10	4.66094e-08	FAM46B	protein_coding	265	324	319	22	30	56	family with sequence similarity 46, member B [Source:HGNC Symbol;Acc:HGNC:28273]	1	7816	FAM46B	protein_coding	2.10955	2.19528	3.06112	0.263742	0.316454	0.68041
9821	ENSG00000179593	8.36716	0.869632	38.1657	6.49862e-10	5.08332e-08	ALOX15B	protein_coding	83	35	31	0	0	0	arachidonate 15-lipoxygenase, type B [Source:HGNC Symbol;Acc:HGNC:434]	17	10117	ALOX15B	protein_coding	0.510453	0.183209	0.229818	0	0	0
4355	ENSG00000128272	-2.0086	8.91786	38.1297	6.61934e-10	5.1512e-08	ATF4	protein_coding	4663	2566	2331	8806	8529	8139	activating transcription factor 4 [Source:HGNC Symbol;Acc:HGNC:786]	22	2990	ATF4	protein_coding	97.0339	45.448	58.4716	275.962	235.18	258.504
7062	ENSG00000156103	-2.23994	4.27409	38.0676	6.83361e-10	5.29082e-08	MMP16	protein_coding	167	83	75	516	270	266	matrix metallopeptidase 16 (membrane-inserted) [Source:HGNC Symbol;Acc:HGNC:7162]	8	296016	MMP16	protein_coding	0.0351019	0.0148488	0.0190029	0.163334	0.0752008	0.0853362
7350	ENSG00000159674	2.56676	5.706	37.8581	7.60837e-10	5.86076e-08	SPON2	protein_coding	1223	2061	1001	213	307	58	spondin 2, extracellular matrix protein [Source:HGNC Symbol;Acc:HGNC:11253]	4	42030	SPON2	protein_coding	1.81049	2.59686	1.78628	0.474856	0.602217	0.13105
1106	ENSG00000079739	1.98337	6.6918	37.8442	7.66255e-10	5.87269e-08	PGM1	protein_coding	2569	3296	2077	355	722	373	phosphoglucomutase 1 [Source:HGNC Symbol;Acc:HGNC:8905]	1	66969	PGM1	protein_coding	2.38682	2.60641	2.32614	0.496702	0.888868	0.528935
2	ENSG00000000005	8.35286	0.819169	37.7939	7.86272e-10	5.99582e-08	TNMD	protein_coding	27	72	46	0	0	0	tenomodulin [Source:HGNC Symbol;Acc:HGNC:17757]	X	15083	TNMD	protein_coding	0.111379	0.252798	0.228741	0	0	0
349	ENSG00000030419	2.82846	5.2069	37.7159	8.1835e-10	6.20923e-08	IKZF2	protein_coding	1420	1341	449	76	85	128	IKAROS family zinc finger 2 (Helios) [Source:HGNC Symbol;Acc:HGNC:13177]	2	152736	IKZF2	protein_coding	0.578464	0.464961	0.220485	0.0466245	0.0458829	0.0795858
8065	ENSG00000165092	2.91633	3.57007	37.6328	8.53958e-10	6.44717e-08	ALDH1A1	protein_coding	627	314	70	63	13	13	aldehyde dehydrogenase 1 family, member A1 [Source:HGNC Symbol;Acc:HGNC:402]	9	179780	ALDH1A1	protein_coding	0.216998	0.0924949	0.0292032	0.0328353	0.00596178	0.00686703
7275	ENSG00000158716	2.17261	4.61242	37.4356	9.44808e-10	7.09776e-08	DUSP23	protein_coding	726	506	629	112	85	89	dual specificity phosphatase 23 [Source:HGNC Symbol;Acc:HGNC:21480]	1	1611	DUSP23	protein_coding	28.0395	16.6335	29.2839	6.51425	4.35008	5.2464
3027	ENSG00000112964	2.60884	4.00379	37.3824	9.70948e-10	7.23921e-08	GHR	protein_coding	402	428	434	23	57	78	growth hormone receptor [Source:HGNC Symbol;Acc:HGNC:4263]	5	298101	GHR	protein_coding	0.0839057	0.0760343	0.109194	0.00722946	0.0157647	0.0248484
4993	ENSG00000134686	1.9185	6.5546	37.3779	9.73179e-10	7.23921e-08	PHC2	protein_coding	2591	2491	2013	502	450	358	polyhomeotic homolog 2 (Drosophila) [Source:HGNC Symbol;Acc:HGNC:3183]	1	107429	PHC2	protein_coding	1.50063	1.22795	1.40539	0.437849	0.345354	0.316467
10630	ENSG00000187678	2.24073	6.00695	37.2501	1.03912e-09	7.69203e-08	SPRY4	protein_coding	1389	1639	1935	241	312	184	sprouty homolog 4 (Drosophila) [Source:HGNC Symbol;Acc:HGNC:15533]	5	16028	SPRY4	protein_coding	5.39203	5.41538	9.05473	1.4089	1.6049	1.0902
7940	ENSG00000164292	1.85437	8.81003	37.2012	1.06548e-09	7.84885e-08	RHOBTB3	protein_coding	15615	14056	5181	2974	2456	1109	Rho-related BTB domain containing 3 [Source:HGNC Symbol;Acc:HGNC:18757]	5	110861	RHOBTB3	protein_coding	8.7638	6.71448	3.50517	2.51364	1.82652	0.949992
11043	ENSG00000197301	2.62419	3.26605	37.1269	1.10684e-09	8.11418e-08	RP11-366L20.2	antisense	331	322	134	44	30	15		12	30827	RP11-366L20.2	antisense	0.668076	0.553164	0.326022	0.133741	0.080235	0.046209
11059	ENSG00000197381	2.06829	4.94743	37.0346	1.16054e-09	8.46695e-08	ADARB1	protein_coding	992	761	612	153	105	131	adenosine deaminase, RNA-specific, B1 [Source:HGNC Symbol;Acc:HGNC:226]	21	152707	ADARB1	protein_coding	0.404186	0.26391	0.300584	0.0938802	0.0566897	0.0814666
3279	ENSG00000115594	1.99087	8.08628	36.9227	1.22908e-09	8.92403e-08	IL1R1	protein_coding	7868	6865	5922	1398	1483	825	interleukin 1 receptor, type I [Source:HGNC Symbol;Acc:HGNC:5993]	2	115330	IL1R1	protein_coding	4.24474	3.1523	3.85124	1.13581	1.06016	0.679327
7990	ENSG00000164619	-2.69503	3.49443	36.4133	1.59611e-09	1.15338e-07	BMPER	protein_coding	64	54	28	162	341	162	BMP binding endothelial regulator [Source:HGNC Symbol;Acc:HGNC:24154]	7	250961	BMPER	protein_coding	0.0158673	0.0113951	0.00836808	0.0604854	0.112027	0.0613022
4642	ENSG00000131378	1.9593	6.78186	36.3371	1.65978e-09	1.19027e-07	RFTN1	protein_coding	3286	1919	2961	572	421	444	raftlin, lipid raft linker 1 [Source:HGNC Symbol;Acc:HGNC:30278]	3	200452	RFTN1	protein_coding	1.01997	0.506984	1.1079	0.267379	0.173159	0.210349
5815	ENSG00000141338	2.76149	6.10607	36.3335	1.66285e-09	1.19027e-07	ABCA8	protein_coding	2195	1940	1514	75	309	273	ATP-binding cassette, sub-family A (ABC1), member 8 [Source:HGNC Symbol;Acc:HGNC:38]	17	88100	ABCA8	protein_coding	1.5502	1.16615	1.28891	0.0797677	0.289172	0.294275
4290	ENSG00000127329	-2.60346	4.41688	36.3045	1.68777e-09	1.20244e-07	PTPRB	protein_coding	74	100	109	500	478	253	protein tyrosine phosphatase, receptor type, B [Source:HGNC Symbol;Acc:HGNC:9665]	12	121574	PTPRB	protein_coding	0.0378722	0.0435601	0.067245	0.385364	0.324161	0.197627
10148	ENSG00000183160	2.33157	8.35797	36.2748	1.71364e-09	1.21516e-07	TMEM119	protein_coding	7687	7585	10170	1552	1285	766	transmembrane protein 119 [Source:HGNC Symbol;Acc:HGNC:27884]	12	8474	TMEM119	protein_coding	56.4414	47.402	90.0132	17.1611	12.5023	8.58435
13845	ENSG00000247311	5.24496	1.60257	36.1302	1.84568e-09	1.30271e-07	CTC-441N14.2	antisense	47	195	32	3	1	0		5	26094	CTC-441N14.2	antisense	0.112069	0.395752	0.0919778	0.0107726	0.00315961	0
479	ENSG00000049192	-2.49512	5.24014	35.6705	2.33677e-09	1.64169e-07	ADAMTS6	protein_coding	199	376	68	926	654	514	ADAM metallopeptidase with thrombospondin type 1 motif, 6 [Source:HGNC Symbol;Acc:HGNC:222]	5	333184	ADAMTS6	protein_coding	0.0371619	0.0597631	0.0153073	0.260417	0.161833	0.146503
2183	ENSG00000104687	1.98063	5.64124	35.5504	2.48542e-09	1.73807e-07	GSR	protein_coding	1351	1258	1161	236	238	192	glutathione reductase [Source:HGNC Symbol;Acc:HGNC:4623]	8	49865	GSR	protein_coding	1.68573	1.33602	1.74627	0.443463	0.393509	0.365656
12337	ENSG00000224260	5.61447	1.3474	35.4593	2.60435e-09	1.81289e-07	RP1-272L16.1	lincRNA	66	100	50	0	0	3		1	39218	RP1-272L16.1	lincRNA	0.10471	0.135034	0.0956221	0	0	0.00726445
2623	ENSG00000108604	1.94952	6.1281	35.3923	2.69554e-09	1.8678e-07	SMARCD2	protein_coding	1922	1831	1525	394	333	238	SWI/SNF related, matrix associated, actin dependent regulator of chromatin, subfamily d, member 2 [Source:HGNC Symbol;Acc:HGNC:11107]	17	10984	SMARCD2	protein_coding	10.8873	8.8279	10.4132	3.36107	2.49952	2.05771
7666	ENSG00000162998	6.4362	0.950246	35.3176	2.80097e-09	1.93203e-07	FRZB	protein_coding	62	59	38	0	1	0	frizzled-related protein [Source:HGNC Symbol;Acc:HGNC:3959]	2	33887	FRZB	protein_coding	0.113838	0.0922037	0.0841055	0	0.00243299	0
5253	ENSG00000136628	-1.9729	8.34422	35.2871	2.84506e-09	1.95357e-07	EPRS	protein_coding	1733	2286	1917	3134	5840	8448	glutamyl-prolyl-tRNA synthetase [Source:HGNC Symbol;Acc:HGNC:3418]	1	78057	EPRS	protein_coding	1.38139	1.55094	1.84198	3.76209	6.16843	10.278
7040	ENSG00000155792	1.86101	6.8282	35.2566	2.88997e-09	1.97546e-07	DEPTOR	protein_coding	2618	4076	2011	392	868	442	DEP domain containing MTOR-interacting protein [Source:HGNC Symbol;Acc:HGNC:22953]	8	177196	DEPTOR	protein_coding	0.919274	1.21817	0.851201	0.207288	0.403868	0.236884
1980	ENSG00000102554	2.79469	2.77933	35.1101	3.11581e-09	2.12029e-07	KLF5	protein_coding	149	221	178	10	25	22	Kruppel-like factor 5 (intestinal) [Source:HGNC Symbol;Acc:HGNC:6349]	13	22566	KLF5	protein_coding	0.410829	0.518641	0.591615	0.0415228	0.0913396	0.0925838
3566	ENSG00000118689	1.94142	6.11016	35.0238	3.25696e-09	2.20644e-07	FOXO3	protein_coding	2123	1900	1270	281	378	286	forkhead box O3 [Source:HGNC Symbol;Acc:HGNC:3821]	6	124939	FOXO3	protein_coding	1.05726	0.80535	0.762394	0.210741	0.249441	0.217388
12871	ENSG00000230837	-1.93142	7.3965	34.8605	3.54189e-09	2.38881e-07	RPL31P2	processed_pseudogene	1121	1772	680	3162	3006	2656	ribosomal protein L31 pseudogene 2 [Source:HGNC Symbol;Acc:HGNC:16575]	20	376	RPL31P2	processed_pseudogene	185.501	249.577	135.642	787.981	659.136	670.822
5365	ENSG00000137331	-2.07418	5.08786	34.851	3.55935e-09	2.38996e-07	IER3	protein_coding	152	411	113	598	950	314	immediate early response 3 [Source:HGNC Symbol;Acc:HGNC:5392]	6	1355	IER3	protein_coding	6.97965	16.0632	6.25479	41.3527	57.804	22.0068
2511	ENSG00000107551	2.62189	3.1141	34.8147	3.62621e-09	2.42413e-07	RASSF4	protein_coding	279	233	180	22	29	26	Ras association (RalGDS/AF-6) domain family member 4 [Source:HGNC Symbol;Acc:HGNC:20793]	10	36484	RASSF4	protein_coding	0.475807	0.338207	0.370036	0.0565018	0.0655344	0.0676765
9472	ENSG00000176046	-2.00236	8.43302	34.797	3.65937e-09	2.43556e-07	NUPR1	protein_coding	3564	1564	1751	7091	6423	4674	nuclear protein, transcriptional regulator, 1 [Source:HGNC Symbol;Acc:HGNC:29990]	16	6466	NUPR1	protein_coding	34.295	12.8094	20.3107	102.757	81.8985	68.6468
8803	ENSG00000170190	2.38278	3.69189	34.7839	3.68403e-09	2.44127e-07	SLC16A5	protein_coding	276	453	293	26	66	49	solute carrier family 16 (monocarboxylate transporter), member 5 [Source:HGNC Symbol;Acc:HGNC:10926]	17	18435	SLC16A5	protein_coding	0.931526	1.30132	1.19206	0.132151	0.295172	0.252418
7948	ENSG00000164309	2.92479	2.73604	34.7	3.84635e-09	2.53775e-07	CMYA5	protein_coding	251	140	144	13	13	22	cardiomyopathy associated 5 [Source:HGNC Symbol;Acc:HGNC:14305]	5	110363	CMYA5	protein_coding	0.141507	0.0671791	0.0978617	0.0110373	0.00971166	0.0189307
8299	ENSG00000166689	4.29849	1.71537	34.4375	4.40163e-09	2.89155e-07	PLEKHA7	protein_coding	102	62	101	7	2	1	pleckstrin homology domain containing, family A member 7 [Source:HGNC Symbol;Acc:HGNC:27049]	11	236148	PLEKHA7	protein_coding	0.0268748	0.0139039	0.0320783	0.00277751	0.000698264	0.000402145
9381	ENSG00000175155	1.99164	4.98505	34.2776	4.77854e-09	3.11864e-07	YPEL2	protein_coding	920	1071	474	179	171	81	yippee-like 2 (Drosophila) [Source:HGNC Symbol;Acc:HGNC:18326]	17	70040	YPEL2	protein_coding	0.81728	0.809791	0.507582	0.239469	0.201291	0.109826
8722	ENSG00000169583	2.51926	4.89295	34.2736	4.78842e-09	3.11864e-07	CLIC3	protein_coding	418	1319	737	108	110	62	chloride intracellular channel 3 [Source:HGNC Symbol;Acc:HGNC:2064]	9	2168	CLIC3	protein_coding	11.9963	32.2192	25.4966	4.66773	4.18319	2.71581
7324	ENSG00000159251	2.46509	6.98655	34.225	4.90951e-09	3.18384e-07	ACTC1	protein_coding	3428	3419	3045	918	365	213	actin, alpha, cardiac muscle 1 [Source:HGNC Symbol;Acc:HGNC:143]	15	8043	ACTC1	protein_coding	26.5187	22.5118	28.3951	10.6946	3.74152	2.51495
8573	ENSG00000168453	4.8302	1.32631	34.1769	5.03233e-09	3.2496e-07	HR	protein_coding	80	64	61	3	2	0	hair growth associated [Source:HGNC Symbol;Acc:HGNC:5172]	8	18969	HR	protein_coding	0.262407	0.178675	0.24119	0.014819	0.00869279	0
13835	ENSG00000246705	2.01354	5.83374	34.0267	5.43597e-09	3.49537e-07	H2AFJ	protein_coding	1449	1632	1264	237	366	175	H2A histone family, member J [Source:HGNC Symbol;Acc:HGNC:14456]	12	3619	H2AFJ	protein_coding	24.912	23.8815	26.1958	6.13623	8.33808	4.59215
943	ENSG00000074211	3.20163	2.39804	33.9469	5.6638e-09	3.62651e-07	PPP2R2C	protein_coding	85	136	195	4	16	13	protein phosphatase 2, regulatory subunit B, gamma [Source:HGNC Symbol;Acc:HGNC:9306]	4	243022	PPP2R2C	protein_coding	0.0217622	0.0296362	0.0601815	0.00154225	0.0054281	0.00508001
4477	ENSG00000129757	2.6045	3.48002	33.9358	5.69603e-09	3.63182e-07	CDKN1C	protein_coding	410	329	172	39	23	38	cyclin-dependent kinase inhibitor 1C (p57, Kip2) [Source:HGNC Symbol;Acc:HGNC:1786]	11	2668	CDKN1C	protein_coding	9.56152	6.53039	4.83522	1.36968	0.710748	1.35259
9180	ENSG00000173210	2.44652	6.04268	33.8832	5.85229e-09	3.71584e-07	ABLIM3	protein_coding	1864	1671	1631	384	260	100	actin binding LIM protein family, member 3 [Source:HGNC Symbol;Acc:HGNC:29132]	5	119059	ABLIM3	protein_coding	0.974121	0.743265	1.02746	0.302211	0.180047	0.0797636
12464	ENSG00000225697	2.7901	2.92255	33.8682	5.89761e-09	3.72901e-07	SLC26A6	protein_coding	247	210	149	38	17	11	solute carrier family 26 (anion exchanger), member 6 [Source:HGNC Symbol;Acc:HGNC:14472]	3	9770	SLC26A6	protein_coding	1.57301	1.13829	1.14384	0.364444	0.143459	0.106922
11943	ENSG00000214185	-1.81172	6.78354	33.8112	6.07281e-09	3.82385e-07	XPOTP1	processed_pseudogene	1021	603	716	2276	1653	1710	exportin, tRNA pseudogene 1 [Source:HGNC Symbol;Acc:HGNC:16586]	20	2397	XPOTP1	processed_pseudogene	26.5025	13.3223	22.4037	88.9705	56.8563	67.7478
4280	ENSG00000127083	4.51685	3.76417	33.7166	6.37558e-09	3.99791e-07	OMD	protein_coding	140	1097	129	11	2	10	osteomodulin [Source:HGNC Symbol;Acc:HGNC:8134]	9	10216	OMD	protein_coding	0.852661	5.68663	0.947071	0.100891	0.0161407	0.0929579
8805	ENSG00000170214	4.56191	2.72885	33.4259	7.40315e-09	4.59772e-07	ADRA1B	protein_coding	217	180	160	28	3	0	adrenoceptor alpha 1B [Source:HGNC Symbol;Acc:HGNC:278]	5	55761	ADRA1B	protein_coding	0.242135	0.170951	0.21521	0.047051	0.00443572	0
6927	ENSG00000154188	1.95519	6.39737	33.4255	7.40475e-09	4.59772e-07	ANGPT1	protein_coding	2528	2410	1516	408	284	460	angiopoietin 1 [Source:HGNC Symbol;Acc:HGNC:484]	8	248573	ANGPT1	protein_coding	0.632779	0.513443	0.457424	0.153797	0.0941972	0.17574
4825	ENSG00000132970	1.84911	6.94121	33.4207	7.423e-09	4.59772e-07	WASF3	protein_coding	4069	3164	1995	836	681	323	WAS protein family, member 3 [Source:HGNC Symbol;Acc:HGNC:12734]	13	131245	WASF3	protein_coding	1.92901	1.27668	1.14008	0.59685	0.427797	0.233715
4882	ENSG00000133687	1.93741	6.65281	33.3969	7.51451e-09	4.63548e-07	TMTC1	protein_coding	2370	4543	1180	276	813	338	transmembrane and tetratricopeptide repeat containing 1 [Source:HGNC Symbol;Acc:HGNC:24099]	12	283919	TMTC1	protein_coding	0.519377	0.847379	0.311718	0.091087	0.236086	0.113055
9341	ENSG00000174804	1.8974	7.39231	33.1365	8.59118e-09	5.27819e-07	FZD4	protein_coding	4702	3861	3957	848	935	589	frizzled class receptor 4 [Source:HGNC Symbol;Acc:HGNC:4042]	11	9712	FZD4	protein_coding	30.1233	21.0533	30.5584	8.18142	7.93737	5.75935
9151	ENSG00000172985	2.66111	4.11838	33.0625	8.92419e-09	5.46067e-07	SH3RF3	protein_coding	416	356	592	48	70	33	SH3 domain containing ring finger 3 [Source:HGNC Symbol;Acc:HGNC:24699]	2	375284	SH3RF3	protein_coding	0.0689703	0.0502365	0.118314	0.0119846	0.0153784	0.00835066
10585	ENSG00000187098	2.15845	4.05613	32.9764	9.32842e-09	5.68509e-07	MITF	protein_coding	501	467	323	66	77	56	microphthalmia-associated transcription factor [Source:HGNC Symbol;Acc:HGNC:7105]	3	228902	MITF	protein_coding	0.136181	0.108043	0.105834	0.0270169	0.0277342	0.023233
6195	ENSG00000144821	-3.84479	1.67747	32.938	9.51476e-09	5.77546e-07	MYH15	protein_coding	1	16	5	13	117	73	myosin, heavy chain 15 [Source:HGNC Symbol;Acc:HGNC:31073]	3	148953	MYH15	protein_coding	0.000417715	0.00568853	0.00251765	0.00817779	0.0647605	0.0465415
1526	ENSG00000095637	3.34782	2.06036	32.9274	9.5663e-09	5.78361e-07	SORBS1	protein_coding	86	184	80	8	7	7	sorbin and SH3 domain containing 1 [Source:HGNC Symbol;Acc:HGNC:14565]	10	249643	SORBS1	protein_coding	0.0214342	0.0390326	0.024035	0.0030027	0.00231181	0.00266284
2272	ENSG00000105339	2.33136	3.84843	32.8651	9.87805e-09	5.94839e-07	DENND3	protein_coding	296	455	376	51	66	39	DENN/MADD domain containing 3 [Source:HGNC Symbol;Acc:HGNC:29134]	8	78530	DENND3	protein_coding	0.234523	0.306835	0.359109	0.0608522	0.0692918	0.0471624
4382	ENSG00000128594	3.55394	2.14663	32.8217	1.01012e-08	6.05871e-07	LRRC4	protein_coding	124	88	143	5	11	5	leucine rich repeat containing 4 [Source:HGNC Symbol;Acc:HGNC:15586]	7	5036	LRRC4	protein_coding	1.53202	0.925393	2.12973	0.0930306	0.180086	0.0942869
10287	ENSG00000184371	2.43553	6.7964	32.7701	1.03728e-08	6.19714e-07	CSF1	protein_coding	2140	3511	3150	381	689	181	colony stimulating factor 1 (macrophage) [Source:HGNC Symbol;Acc:HGNC:2432]	1	20750	CSF1	protein_coding	6.41689	8.9607	11.3859	1.72048	2.73763	0.828376
9444	ENSG00000175745	2.53833	4.52519	32.7354	1.05599e-08	6.28418e-07	NR2F1	protein_coding	711	434	643	128	68	36	nuclear receptor subfamily 2, group F, member 1 [Source:HGNC Symbol;Acc:HGNC:7975]	5	11278	NR2F1	protein_coding	3.92253	2.03792	4.27615	1.06346	0.497108	0.303136
6177	ENSG00000144668	2.46396	3.61586	32.5907	1.13757e-08	6.74321e-07	ITGA9	protein_coding	312	248	383	49	37	32	integrin, alpha 9 [Source:HGNC Symbol;Acc:HGNC:6145]	3	371399	ITGA9	protein_coding	0.0522688	0.0353623	0.0773449	0.0123622	0.00821362	0.00818232
6179	ENSG00000144677	1.85739	5.80714	32.5059	1.18831e-08	7.01656e-07	CTDSPL	protein_coding	1460	1566	1172	250	335	226	CTD (carboxy-terminal domain, RNA polymerase II, polypeptide A) small phosphatase-like [Source:HGNC Symbol;Acc:HGNC:16890]	3	122509	CTDSPL	protein_coding	0.741505	0.676945	0.717519	0.191211	0.22545	0.175189
8118	ENSG00000165507	1.79403	7.17247	32.4842	1.20166e-08	7.06792e-07	C10orf10	protein_coding	5203	3352	2317	793	778	529	chromosome 10 open reading frame 10 [Source:HGNC Symbol;Acc:HGNC:23355]	10	7829	C10orf10	protein_coding	41.3501	22.6739	22.197	9.49093	8.19308	6.41677
11269	ENSG00000198624	2.62617	3.51547	32.446	1.22553e-08	7.18045e-07	CCDC69	protein_coding	313	418	201	16	64	33	coiled-coil domain containing 69 [Source:HGNC Symbol;Acc:HGNC:24487]	5	43093	CCDC69	protein_coding	0.451925	0.513687	0.349835	0.03479	0.122447	0.0727234
13340	ENSG00000236493	-1.93251	5.51298	32.3538	1.28508e-08	7.5004e-07	EIF2S2P3	processed_pseudogene	307	401	216	951	735	714	eukaryotic translation initiation factor 2, subunit 2 beta pseudogene 3 [Source:HGNC Symbol;Acc:HGNC:31664]	10	998	EIF2S2P3	processed_pseudogene	19.1398	21.2786	16.2329	89.2877	60.7198	67.9414
6262	ENSG00000145681	-1.82478	6.55243	32.3163	1.31012e-08	7.61727e-07	HAPLN1	protein_coding	1422	510	55	3716	963	169	hyaluronan and proteoglycan link protein 1 [Source:HGNC Symbol;Acc:HGNC:2380]	5	83808	HAPLN1	protein_coding	1.05571	0.322266	0.0492211	4.15463	0.947359	0.1915
1419	ENSG00000090565	2.29917	6.54374	32.3048	1.31791e-08	7.63329e-07	RAB11FIP3	protein_coding	2491	1675	2988	386	400	223	RAB11 family interacting protein 3 (class II) [Source:HGNC Symbol;Acc:HGNC:17224]	16	97392	RAB11FIP3	protein_coding	1.5914	0.910796	2.30108	0.371369	0.338618	0.217445
9276	ENSG00000174059	4.0851	2.13617	32.2379	1.36404e-08	7.87046e-07	CD34	protein_coding	34	282	66	0	25	1	CD34 molecule [Source:HGNC Symbol;Acc:HGNC:1662]	1	30430	CD34	protein_coding	0.0695194	0.490768	0.162673	0	0.0677348	0.00312079
6320	ENSG00000146278	2.03044	5.93365	32.1598	1.41996e-08	8.14008e-07	PNRC1	protein_coding	1548	2651	780	324	250	194	proline-rich nuclear receptor coactivator 1 [Source:HGNC Symbol;Acc:HGNC:17278]	6	4409	PNRC1	protein_coding	21.8454	31.8419	13.2687	6.88568	4.67491	4.17858
6139	ENSG00000144339	8.08249	0.637868	32.1451	1.43076e-08	8.14008e-07	TMEFF2	protein_coding	76	36	14	0	0	0	transmembrane protein with EGF-like and two follistatin-like domains 2 [Source:HGNC Symbol;Acc:HGNC:11867]	2	246666	TMEFF2	protein_coding	0.0191705	0.00772899	0.00425689	0	0	0
5478	ENSG00000138135	-4.60052	1.43219	32.1443	1.43139e-08	8.14008e-07	CH25H	protein_coding	4	7	0	101	38	33	cholesterol 25-hydroxylase [Source:HGNC Symbol;Acc:HGNC:1907]	10	1685	CH25H	protein_coding	0.147703	0.220002	0	5.61647	1.85933	1.85986
3745	ENSG00000120699	-1.76357	6.5736	32.1431	1.43222e-08	8.14008e-07	EXOSC8	protein_coding	626	758	654	1331	1494	2059	exosome component 8 [Source:HGNC Symbol;Acc:HGNC:17035]	13	10797	EXOSC8	protein_coding	3.60745	3.71788	4.54306	11.5509	11.4083	18.1101
6666	ENSG00000151090	2.09788	4.3544	32.1265	1.44453e-08	8.16345e-07	THRB	protein_coding	727	543	309	125	97	42	thyroid hormone receptor, beta [Source:HGNC Symbol;Acc:HGNC:11799]	3	378122	THRB	protein_coding	0.119628	0.0760497	0.0612915	0.0309756	0.0211502	0.0105483
8979	ENSG00000171509	3.40127	2.27199	32.1173	1.45138e-08	8.16345e-07	RXFP1	protein_coding	116	306	12	7	18	1	relaxin/insulin-like family peptide receptor 1 [Source:HGNC Symbol;Acc:HGNC:19718]	4	338061	RXFP1	protein_coding	0.0213497	0.0479353	0.00266232	0.00194019	0.00438987	0.000280913
870	ENSG00000071575	1.80882	5.86754	32.1158	1.45248e-08	8.16345e-07	TRIB2	protein_coding	1570	1317	1387	306	247	297	tribbles pseudokinase 2 [Source:HGNC Symbol;Acc:HGNC:30809]	2	25845	TRIB2	protein_coding	3.77966	2.6986	4.02507	1.1094	0.787942	1.09131
2857	ENSG00000111341	3.77983	5.82839	32.0487	1.50355e-08	8.3933e-07	MGP	protein_coding	1596	3542	392	38	74	128	matrix Gla protein [Source:HGNC Symbol;Acc:HGNC:7060]	12	4745	MGP	protein_coding	20.9279	39.5314	6.19618	0.750394	1.28579	2.56177
3535	ENSG00000118257	1.8903	5.56022	32.0476	1.50443e-08	8.3933e-07	NRP2	protein_coding	1419	792	1242	249	168	221	neuropilin 2 [Source:HGNC Symbol;Acc:HGNC:8005]	2	116143	NRP2	protein_coding	0.760183	0.361128	0.802052	0.200885	0.119259	0.180703
601	ENSG00000060656	2.24169	3.96058	31.9691	1.56641e-08	8.70706e-07	PTPRU	protein_coding	240	513	453	47	52	73	protein tyrosine phosphatase, receptor type, U [Source:HGNC Symbol;Acc:HGNC:9683]	1	90297	PTPRU	protein_coding	0.165374	0.300866	0.376269	0.0487715	0.0474792	0.0767744
3412	ENSG00000116761	-2.6259	3.01073	31.9559	1.5771e-08	8.73448e-07	CTH	protein_coding	27	59	27	176	145	139	cystathionine gamma-lyase [Source:HGNC Symbol;Acc:HGNC:2501]	1	28633	CTH	protein_coding	0.0586713	0.109123	0.0707247	0.575954	0.417518	0.461015
10078	ENSG00000182575	3.01025	3.24533	31.8025	1.70674e-08	9.41812e-07	NXPH3	protein_coding	65	108	531	1	19	47	neurexophilin 3 [Source:HGNC Symbol;Acc:HGNC:8077]	17	7969	NXPH3	protein_coding	0.507503	0.71771	4.99764	0.0117581	0.196573	0.560094
12778	ENSG00000229704	-2.20999	4.56167	31.4263	2.07158e-08	1.13899e-06	EIF2S2P2	processed_pseudogene	232	85	109	484	456	334	eukaryotic translation initiation factor 2, subunit 2 beta pseudogene 2 [Source:HGNC Symbol;Acc:HGNC:24654]	3	981	EIF2S2P2	processed_pseudogene	14.7146	4.58859	8.33358	46.2294	38.3239	32.3329
8499	ENSG00000167996	3.00321	5.7567	31.3665	2.13633e-08	1.17035e-06	FTH1	protein_coding	845	3482	686	207	90	69	ferritin, heavy polypeptide 1 [Source:HGNC Symbol;Acc:HGNC:3976]	11	7942	FTH1	protein_coding	6.61997	23.2182	6.47841	2.44221	0.9343	0.825061
6805	ENSG00000152518	1.85237	5.79122	31.3247	2.18284e-08	1.19153e-06	ZFP36L2	protein_coding	1353	1485	1280	246	330	226	ZFP36 ring finger protein-like 2 [Source:HGNC Symbol;Acc:HGNC:1108]	2	4207	ZFP36L2	protein_coding	20.0103	18.6932	22.8198	5.47904	6.46718	5.10156
4342	ENSG00000128016	1.91496	5.56063	31.0752	2.48224e-08	1.35011e-06	ZFP36	protein_coding	1300	1518	781	243	333	118	ZFP36 ring finger protein [Source:HGNC Symbol;Acc:HGNC:12862]	19	2599	ZFP36	protein_coding	31.1219	30.9311	22.5382	8.76076	10.5636	4.31164
8588	ENSG00000168542	-1.81808	10.7178	30.9091	2.70404e-08	1.46549e-06	COL3A1	protein_coding	8670	10740	15863	18709	35438	32981	collagen, type III, alpha 1 [Source:HGNC Symbol;Acc:HGNC:2201]	2	38426	COL3A1	protein_coding	14.0386	14.8016	30.9624	45.6212	76.0357	81.509
11836	ENSG00000213626	1.75771	9.03524	30.8612	2.77154e-08	1.49673e-06	LBH	protein_coding	12435	7309	17413	2709	1679	3028	limb bud and heart development [Source:HGNC Symbol;Acc:HGNC:29532]	2	92199	LBH	protein_coding	8.39167	4.19818	14.1652	2.75312	1.50141	3.11887
5958	ENSG00000143028	2.80354	2.96523	30.8015	2.85823e-08	1.53807e-06	SYPL2	protein_coding	233	171	210	34	21	10	synaptophysin-like 2 [Source:HGNC Symbol;Acc:HGNC:27638]	1	15509	SYPL2	protein_coding	0.934762	0.583904	1.01557	0.205417	0.111637	0.0612327
15069	ENSG00000276924	2.98755	8.98209	30.7548	2.92772e-08	1.5699e-06	FP236383.9	miRNA	39301	4683	2192	807	740	393		21	91	FP236383.9	miRNA	26871.5	2725.29	1806.65	830.948	670.446	410.127
14674	ENSG00000266088	4.73969	1.31194	30.6694	3.05945e-08	1.63476e-06	RP5-1028K7.2	lincRNA	78	62	61	5	0	1		17	9976	RP5-1028K7.2	lincRNA	0.486483	0.329128	0.458614	0.0469629	0	0.00951942
10403	ENSG00000185420	-1.97158	5.13309	30.5953	3.17864e-08	1.69249e-06	SMYD3	protein_coding	221	350	142	771	587	495	SET and MYND domain containing 3 [Source:HGNC Symbol;Acc:HGNC:15513]	1	757970	SMYD3	protein_coding	0.0181413	0.0244537	0.0140511	0.0953112	0.0638498	0.0620183
12897	ENSG00000231196	-6.10448	0.547425	30.4812	3.37109e-08	1.78868e-06	RP11-495P10.8	lincRNA	0	2	0	29	52	15		1	4969	RP11-495P10.8	lincRNA	0	0.0213152	0	0.546853	0.862796	0.286675
3677	ENSG00000119899	2.00471	4.48602	30.4385	3.44612e-08	1.82212e-06	SLC17A5	protein_coding	701	628	393	86	124	84	solute carrier family 17 (acidic sugar transporter), member 5 [Source:HGNC Symbol;Acc:HGNC:10933]	6	60776	SLC17A5	protein_coding	0.717654	0.547214	0.484992	0.132589	0.168214	0.131254
11372	ENSG00000198959	1.8591	6.05424	30.3654	3.57855e-08	1.88232e-06	TGM2	protein_coding	656	2560	1875	174	389	332	transglutaminase 2 [Source:HGNC Symbol;Acc:HGNC:11778]	20	39191	TGM2	protein_coding	1.04147	3.45926	3.5883	0.416011	0.818346	0.804486
2393	ENSG00000106105	-1.69275	7.93669	30.362	3.58478e-08	1.88232e-06	GARS	protein_coding	1928	2143	1506	3532	4934	4063	glycyl-tRNA synthetase [Source:HGNC Symbol;Acc:HGNC:4162]	7	39352	GARS	protein_coding	3.04838	2.88393	2.87033	8.40999	10.3373	9.80499
1508	ENSG00000094963	5.6109	1.99347	30.3429	3.62021e-08	1.89437e-06	FMO2	protein_coding	135	209	23	0	0	4	flavin containing monooxygenase 2 (non-functional) [Source:HGNC Symbol;Acc:HGNC:3770]	1	26022	FMO2	protein_coding	0.322792	0.425339	0.066292	0	0	0.0145978
10573	ENSG00000186918	1.97155	5.23721	30.2799	3.7398e-08	1.95022e-06	ZNF395	protein_coding	1098	772	943	175	187	136	zinc finger protein 395 [Source:HGNC Symbol;Acc:HGNC:18737]	8	57116	ZNF395	protein_coding	1.19612	0.715795	1.23831	0.287093	0.269934	0.226125
10843	ENSG00000196305	-1.74727	8.2056	30.1783	3.94104e-08	2.04813e-06	IARS	protein_coding	2403	2522	1618	4236	5132	5758	isoleucyl-tRNA synthetase [Source:HGNC Symbol;Acc:HGNC:5330]	9	83509	IARS	protein_coding	1.7904	1.59934	1.45318	4.75296	5.06672	6.54795
2957	ENSG00000112218	3.59148	2.04586	30.0604	4.18794e-08	2.16839e-06	GPR63	protein_coding	149	144	51	9	15	0	G protein-coupled receptor 63 [Source:HGNC Symbol;Acc:HGNC:13302]	6	43337	GPR63	protein_coding	0.213923	0.175968	0.0882643	0.0194592	0.0285369	0
10646	ENSG00000187840	-1.84929	6.49047	30.0544	4.20104e-08	2.16839e-06	EIF4EBP1	protein_coding	671	448	746	1853	1394	1365	eukaryotic translation initiation factor 4E binding protein 1 [Source:HGNC Symbol;Acc:HGNC:3288]	8	30024	EIF4EBP1	protein_coding	1.39054	0.790203	1.86356	5.78294	3.82797	4.31749
8364	ENSG00000167103	-3.088	2.06922	30.0127	4.29228e-08	2.20798e-06	PIP5KL1	protein_coding	31	11	6	109	86	52	phosphatidylinositol-4-phosphate 5-kinase-like 1 [Source:HGNC Symbol;Acc:HGNC:28711]	9	9918	PIP5KL1	protein_coding	0.194476	0.0587351	0.0453734	1.02978	0.714905	0.497905
13709	ENSG00000243137	-2.10885	4.65057	29.845	4.67998e-08	2.39928e-06	PSG4	protein_coding	215	229	49	713	375	251	pregnancy specific beta-1-glycoprotein 4 [Source:HGNC Symbol;Acc:HGNC:9521]	19	14597	PSG4	protein_coding	0.91644	0.830809	0.251771	4.57686	2.11808	1.63297
2745	ENSG00000110042	4.81375	1.61225	29.8132	4.75731e-08	2.4273e-06	DTX4	protein_coding	54	61	130	5	1	0	deltex 4, E3 ubiquitin ligase [Source:HGNC Symbol;Acc:HGNC:29151]	11	37157	DTX4	protein_coding	0.0904237	0.0869398	0.262408	0.0126087	0.00221888	0
10887	ENSG00000196507	2.14709	7.03282	29.8095	4.76662e-08	2.4273e-06	TCEAL3	protein_coding	5073	1734	3267	493	540	429	transcription elongation factor A (SII)-like 3 [Source:HGNC Symbol;Acc:HGNC:28247]	X	22239	TCEAL3	protein_coding	14.1931	4.12917	11.0181	2.07718	2.00195	1.83193
3713	ENSG00000120279	-2.99689	2.08566	29.6596	5.14969e-08	2.61135e-06	MYCT1	protein_coding	18	26	6	84	99	68	myc target 1 [Source:HGNC Symbol;Acc:HGNC:23172]	6	26672	MYCT1	protein_coding	0.04199	0.0516235	0.0168721	0.295097	0.306023	0.242114
6721	ENSG00000151617	2.24876	3.29389	29.6548	5.16246e-08	2.61135e-06	EDNRA	protein_coding	285	281	194	39	40	31	endothelin receptor type A [Source:HGNC Symbol;Acc:HGNC:3179]	4	64037	EDNRA	protein_coding	0.276913	0.232383	0.227219	0.0570657	0.0514995	0.0459725
8603	ENSG00000168675	2.47599	4.79525	29.6356	5.21391e-08	2.62861e-06	LDLRAD4	protein_coding	607	753	807	156	90	49	low density lipoprotein receptor class A domain containing 4 [Source:HGNC Symbol;Acc:HGNC:1224]	18	435257	LDLRAD4	protein_coding	0.0867705	0.0916175	0.13906	0.0335831	0.0170479	0.010691
8215	ENSG00000166165	2.4776	4.43923	29.5536	5.43926e-08	2.73314e-06	CKB	protein_coding	310	730	619	19	190	69	creatine kinase, brain [Source:HGNC Symbol;Acc:HGNC:1991]	14	3452	CKB	protein_coding	5.58753	11.1991	13.4491	0.515733	4.53792	1.89821
9609	ENSG00000177410	-1.69429	7.91192	29.4917	5.61569e-08	2.81248e-06	ZFAS1	antisense	2009	2025	1443	3422	4533	4319	ZNFX1 antisense RNA 1 [Source:HGNC Symbol;Acc:HGNC:33101]	20	17560	ZFAS1	antisense	7.11843	6.10703	6.16333	18.2598	21.2831	23.3575
4965	ENSG00000134389	7.94704	0.486181	29.3907	5.91608e-08	2.94835e-06	CFHR5	protein_coding	18	73	23	0	0	0	complement factor H-related 5 [Source:HGNC Symbol;Acc:HGNC:24668]	1	32118	CFHR5	protein_coding	0.0348701	0.120366	0.0537098	0	0	0
2397	ENSG00000106211	2.21666	7.08378	29.3875	5.92585e-08	2.94835e-06	HSPB1	protein_coding	2068	5539	3304	687	524	364	heat shock 27kDa protein 1 [Source:HGNC Symbol;Acc:HGNC:5246]	7	1751	HSPB1	protein_coding	73.4841	167.523	141.523	36.7631	24.6728	19.7416
7700	ENSG00000163251	2.60225	2.63515	29.0395	7.09191e-08	3.51699e-06	FZD5	protein_coding	235	124	126	19	13	22	frizzled class receptor 5 [Source:HGNC Symbol;Acc:HGNC:4043]	2	6977	FZD5	protein_coding	2.0957	0.941201	1.35449	0.255168	0.15362	0.299448
13716	ENSG00000243244	2.65546	3.00694	28.9887	7.28008e-08	3.59854e-06	STON1	protein_coding	243	248	152	28	12	33	stonin 1 [Source:HGNC Symbol;Acc:HGNC:17003]	2	69130	STON1	protein_coding	0.21871	0.189983	0.164912	0.0379519	0.0143116	0.045333
6086	ENSG00000143842	2.27301	3.86735	28.8277	7.91095e-08	3.89768e-06	SOX13	protein_coding	404	344	370	53	76	37	SRY (sex determining region Y)-box 13 [Source:HGNC Symbol;Acc:HGNC:11192]	1	54628	SOX13	protein_coding	0.460145	0.333482	0.507996	0.090908	0.114702	0.0643211
5526	ENSG00000138483	5.58379	1.09382	28.8137	7.96867e-08	3.91342e-06	CCDC54	protein_coding	75	85	21	0	0	2	coiled-coil domain containing 54 [Source:HGNC Symbol;Acc:HGNC:30703]	3	1443	CCDC54	protein_coding	3.23388	3.11948	1.09151	0	0	0.131623
9562	ENSG00000176971	2.17475	5.14515	28.7	8.45025e-08	4.13653e-06	FIBIN	protein_coding	825	1383	573	194	244	47	fin bud initiation factor homolog (zebrafish) [Source:HGNC Symbol;Acc:HGNC:33747]	11	1937	FIBIN	protein_coding	26.5005	37.8113	22.187	9.38456	10.3857	2.30428
914	ENSG00000072952	2.10034	5.91602	28.5881	8.95293e-08	4.34903e-06	MRVI1	protein_coding	1199	1642	1703	177	464	173	murine retrovirus integration site 1 homolog [Source:HGNC Symbol;Acc:HGNC:7237]	11	120897	MRVI1	protein_coding	0.617068	0.719262	1.05651	0.137183	0.316429	0.135893
446	ENSG00000046653	5.34824	0.950972	28.5861	8.9624e-08	4.34903e-06	GPM6B	protein_coding	37	53	63	0	0	3	glycoprotein M6B [Source:HGNC Symbol;Acc:HGNC:4461]	X	167607	GPM6B	protein_coding	0.0137353	0.0167461	0.0281918	0	0	0.00169979
7777	ENSG00000163638	3.31957	2.7038	28.5844	8.97032e-08	4.34903e-06	ADAMTS9	protein_coding	113	141	265	10	21	5	ADAM metallopeptidase with thrombospondin type 1 motif, 9 [Source:HGNC Symbol;Acc:HGNC:13202]	3	172346	ADAMTS9	protein_coding	0.0407949	0.0433259	0.115324	0.00543676	0.010046	0.00275509
11006	ENSG00000197083	-2.08556	3.76303	28.5265	9.24233e-08	4.46663e-06	ZNF300P1	transcribed_unprocessed_pseudogene	119	67	53	391	146	190	zinc finger protein 300 pseudogene 1 (functional) [Source:HGNC Symbol;Acc:HGNC:27032]	5	15644	ZNF300P1	transcribed_unprocessed_pseudogene	0.473291	0.226807	0.254098	2.34191	0.769447	1.15338
8661	ENSG00000169083	2.30499	3.40064	28.4704	9.5142e-08	4.58343e-06	AR	protein_coding	314	200	273	53	16	52	androgen receptor [Source:HGNC Symbol;Acc:HGNC:644]	X	186587	AR	protein_coding	0.104707	0.0567647	0.109738	0.0266156	0.00706989	0.026466
11482	ENSG00000204334	-3.67555	1.47563	28.2679	1.05635e-07	5.07284e-06	ERICH2	protein_coding	9	1	10	48	30	90	glutamate-rich 2 [Source:HGNC Symbol;Acc:HGNC:44395]	2	15185	ERICH2	protein_coding	0.0368771	0.0034875	0.0493923	0.296188	0.162885	0.562853
10341	ENSG00000184979	3.96267	1.45601	28.1999	1.09412e-07	5.23765e-06	USP18	protein_coding	83	106	38	6	5	0	ubiquitin specific peptidase 18 [Source:HGNC Symbol;Acc:HGNC:12616]	22	27498	USP18	protein_coding	0.187805	0.204143	0.103647	0.0204452	0.0149914	0
3953	ENSG00000123364	3.94984	1.67773	28.0379	1.18964e-07	5.67699e-06	HOXC13	protein_coding	26	86	135	0	2	14	homeobox C13 [Source:HGNC Symbol;Acc:HGNC:5125]	12	7779	HOXC13	protein_coding	0.207959	0.585469	1.30162	0	0.0211973	0.170911
26	ENSG00000003137	2.64258	2.60805	27.8932	1.28199e-07	6.09848e-06	CYP26B1	protein_coding	135	215	132	14	34	10	cytochrome P450, family 26, subfamily B, polypeptide 1 [Source:HGNC Symbol;Acc:HGNC:20581]	2	18800	CYP26B1	protein_coding	0.446792	0.605634	0.526611	0.0697769	0.149106	0.0505137
11183	ENSG00000198121	1.66851	8.63986	27.8116	1.33724e-07	6.34147e-06	LPAR1	protein_coding	10473	13018	6066	2600	2985	1114	lysophosphatidic acid receptor 1 [Source:HGNC Symbol;Acc:HGNC:3166]	9	165195	LPAR1	protein_coding	3.9446	4.17327	2.7541	1.47475	1.48978	0.640406
8786	ENSG00000170017	1.60772	10.0789	27.8002	1.34509e-07	6.3588e-06	ALCAM	protein_coding	30472	36605	14268	5805	7755	4207	activated leukocyte cell adhesion molecule [Source:HGNC Symbol;Acc:HGNC:400]	3	209991	ALCAM	protein_coding	9.02879	9.23143	5.09608	2.59026	3.04477	1.90256
6258	ENSG00000145604	1.73165	5.59111	27.7378	1.38919e-07	6.54689e-06	SKP2	protein_coding	1124	1431	996	197	327	228	S-phase kinase-associated protein 2, E3 ubiquitin protein ligase [Source:HGNC Symbol;Acc:HGNC:10901]	5	32330	SKP2	protein_coding	2.16317	2.34403	2.31061	0.570955	0.833904	0.669724
7726	ENSG00000163431	2.15698	3.98942	27.6862	1.42678e-07	6.70323e-06	LMOD1	protein_coding	208	182	737	22	42	113	leiomodin 1 (smooth muscle) [Source:HGNC Symbol;Acc:HGNC:6647]	1	50136	LMOD1	protein_coding	0.258133	0.192243	1.10253	0.0411164	0.0690674	0.21404
6896	ENSG00000153879	-1.59825	6.70517	27.6377	1.46302e-07	6.85224e-06	CEBPG	protein_coding	978	796	705	1931	1635	1626	CCAAT/enhancer binding protein (C/EBP), gamma [Source:HGNC Symbol;Acc:HGNC:1837]	19	9356	CEBPG	protein_coding	6.50396	4.5056	5.65162	19.339	14.4079	16.5043
8350	ENSG00000166979	2.27688	2.94188	27.5434	1.53612e-07	7.17251e-06	EVA1C	protein_coding	226	211	154	32	28	24	eva-1 homolog C (C. elegans) [Source:HGNC Symbol;Acc:HGNC:13239]	21	103391	EVA1C	protein_coding	0.136005	0.108076	0.111715	0.0290007	0.022328	0.0220443
5010	ENSG00000134824	2.01091	6.03492	27.4826	1.58517e-07	7.37881e-06	FADS2	protein_coding	1551	1966	1444	404	378	144	fatty acid desaturase 2 [Source:HGNC Symbol;Acc:HGNC:3575]	11	74374	FADS2	protein_coding	1.29754	1.39988	1.4562	0.508981	0.419029	0.183869
6886	ENSG00000153721	1.79695	4.98291	27.4543	1.60853e-07	7.46467e-06	CNKSR3	protein_coding	834	635	811	192	126	142	CNKSR family member 3 [Source:HGNC Symbol;Acc:HGNC:23034]	6	350831	CNKSR3	protein_coding	0.14791	0.0958529	0.173379	0.0512796	0.0296105	0.0384377
10819	ENSG00000196159	1.86379	5.40601	27.4437	1.61734e-07	7.48267e-06	FAT4	protein_coding	973	1100	1014	131	174	330	FAT atypical cadherin 4 [Source:HGNC Symbol;Acc:HGNC:23109]	4	176533	FAT4	protein_coding	0.342938	0.329986	0.43081	0.0695324	0.0812638	0.177523
8927	ENSG00000171135	1.77791	4.71367	27.4131	1.64311e-07	7.57877e-06	JAGN1	protein_coding	650	768	526	124	138	128	jagunal homolog 1 (Drosophila) [Source:HGNC Symbol;Acc:HGNC:26926]	3	3795	JAGN1	protein_coding	10.6569	10.7171	10.3956	3.06162	2.99807	3.20306
10448	ENSG00000185745	-2.07437	5.70432	27.3774	1.67379e-07	7.6969e-06	IFIT1	protein_coding	251	854	104	538	1517	720	interferon-induced protein with tetratricopeptide repeats 1 [Source:HGNC Symbol;Acc:HGNC:5407]	10	13940	IFIT1	protein_coding	1.12031	3.24433	0.559557	3.61627	8.97215	4.90497
8982	ENSG00000171552	1.62044	7.24837	27.3607	1.68826e-07	7.73999e-06	BCL2L1	protein_coding	3978	4528	2614	827	1162	567	BCL2-like 1 [Source:HGNC Symbol;Acc:HGNC:992]	20	59537	BCL2L1	protein_coding	4.15726	4.02762	3.29301	1.30155	1.60914	0.904405
5641	ENSG00000139508	2.87627	2.17452	27.346	1.70119e-07	7.77579e-06	SLC46A3	protein_coding	123	201	48	14	19	3	solute carrier family 46, member 3 [Source:HGNC Symbol;Acc:HGNC:27501]	13	18906	SLC46A3	protein_coding	0.404794	0.563023	0.190421	0.0693857	0.0828567	0.0150691
11673	ENSG00000211445	1.78087	5.18303	27.3224	1.72202e-07	7.82403e-06	GPX3	protein_coding	980	1306	495	233	191	118	glutathione peroxidase 3 (plasma) [Source:HGNC Symbol;Acc:HGNC:4555]	5	8555	GPX3	protein_coding	7.12747	8.08449	4.33969	2.55198	1.84072	1.30987
3979	ENSG00000123609	-1.99321	4.74025	27.3224	1.72206e-07	7.82403e-06	NMI	protein_coding	230	209	95	503	379	522	N-myc (and STAT) interactor [Source:HGNC Symbol;Acc:HGNC:7854]	2	19592	NMI	protein_coding	0.730429	0.564933	0.363679	2.40564	1.5949	2.53022
8319	ENSG00000166833	1.91508	5.08034	27.2402	1.79681e-07	8.13926e-06	NAV2	protein_coding	906	820	762	250	129	109	neuron navigator 2 [Source:HGNC Symbol;Acc:HGNC:15997]	11	770874	NAV2	protein_coding	0.0731263	0.0563326	0.0741388	0.0303877	0.0137969	0.013428
10189	ENSG00000183578	2.00072	4.89376	27.2023	1.83243e-07	8.27595e-06	TNFAIP8L3	protein_coding	719	752	751	134	185	84	tumor necrosis factor, alpha-induced protein 8-like 3 [Source:HGNC Symbol;Acc:HGNC:20620]	15	48678	TNFAIP8L3	protein_coding	0.919021	0.818115	1.15713	0.257937	0.313338	0.163875
4391	ENSG00000128641	-1.78335	8.08568	27.1607	1.87224e-07	8.43062e-06	MYO1B	protein_coding	2585	2366	1168	3825	5228	4915	myosin IB [Source:HGNC Symbol;Acc:HGNC:7596]	2	180204	MYO1B	protein_coding	0.892535	0.695312	0.48613	1.98888	2.39191	2.59016
7921	ENSG00000164185	4.81387	1.15232	27.1501	1.88251e-07	8.45182e-06	ZNF474	protein_coding	92	79	16	0	3	1	zinc finger protein 474 [Source:HGNC Symbol;Acc:HGNC:23245]	5	50104	ZNF474	protein_coding	0.114247	0.0834995	0.0239509	0	0.00493654	0.00189537
5145	ENSG00000135842	-1.98343	4.53607	27.0722	1.95994e-07	8.7735e-06	FAM129A	protein_coding	184	118	144	306	460	465	family with sequence similarity 129, member A [Source:HGNC Symbol;Acc:HGNC:16784]	1	183826	FAM129A	protein_coding	0.0622788	0.0339942	0.0587529	0.155975	0.206312	0.240222
3199	ENSG00000115008	-6.42963	0.239362	26.8785	2.16656e-07	9.66985e-06	IL1A	protein_coding	0	1	0	16	49	12	interleukin 1, alpha [Source:HGNC Symbol;Acc:HGNC:5991]	2	10675	IL1A	protein_coding	0	0.00496091	0	0.140441	0.378444	0.106753
3809	ENSG00000121552	-2.04135	4.36886	26.861	2.18622e-07	9.70441e-06	CSTA	protein_coding	162	203	60	369	378	346	cystatin A (stefin A) [Source:HGNC Symbol;Acc:HGNC:2481]	3	16728	CSTA	protein_coding	0.60256	0.64266	0.269018	2.06692	1.86304	1.96426
3402	ENSG00000116704	1.61306	6.48988	26.8573	2.19049e-07	9.70441e-06	SLC35D1	protein_coding	2574	2001	1859	570	496	398	solute carrier family 35 (UDP-GlcA/UDP-GalNAc transporter), member D1 [Source:HGNC Symbol;Acc:HGNC:20800]	1	54767	SLC35D1	protein_coding	2.92428	1.9349	2.54586	0.975209	0.746683	0.69013
4395	ENSG00000128692	-1.56657	8.98188	26.8546	2.19348e-07	9.70441e-06	EIF2S2P4	processed_pseudogene	4485	4831	3096	8229	8891	8028	eukaryotic translation initiation factor 2, subunit 2 beta pseudogene 4 [Source:HGNC Symbol;Acc:HGNC:37626]	2	983	EIF2S2P4	processed_pseudogene	283.882	260.263	236.223	784.396	745.712	775.57
7201	ENSG00000157827	1.72784	5.71809	26.8385	2.21191e-07	9.75747e-06	FMNL2	protein_coding	1811	1394	702	368	340	130	formin-like 2 [Source:HGNC Symbol;Acc:HGNC:18267]	2	314597	FMNL2	protein_coding	0.358173	0.234659	0.167362	0.109606	0.0891042	0.0392424
5612	ENSG00000139209	2.31306	4.63474	26.7557	2.3087e-07	1.01549e-05	SLC38A4	protein_coding	920	699	260	281	52	30	solute carrier family 38, member 4 [Source:HGNC Symbol;Acc:HGNC:14679]	12	67647	SLC38A4	protein_coding	0.846191	0.547215	0.28827	0.389224	0.0633765	0.0421153
2829	ENSG00000111077	1.89402	5.46957	26.7463	2.31999e-07	1.01751e-05	TENC1	protein_coding	1294	997	949	354	176	127	tensin 2 [Source:HGNC Symbol;Acc:HGNC:19737]	12	17403	TENC1	protein_coding	4.62636	3.03389	4.08993	1.90599	0.833801	0.693021
11313	ENSG00000198796	-1.80285	6.67907	26.703	2.37248e-07	1.03753e-05	ALPK2	protein_coding	1124	845	383	1550	2205	1519	alpha-kinase 2 [Source:HGNC Symbol;Acc:HGNC:20565]	18	147710	ALPK2	protein_coding	0.473462	0.302954	0.194475	0.983249	1.23076	0.976596
7254	ENSG00000158445	3.9693	1.62185	26.6313	2.46222e-07	1.07369e-05	KCNB1	protein_coding	118	79	54	4	9	0	potassium channel, voltage gated Shab related subfamily B, member 1 [Source:HGNC Symbol;Acc:HGNC:6231]	20	118770	KCNB1	protein_coding	0.0618165	0.0352249	0.0341005	0.00315569	0.00624755	0
13206	ENSG00000234975	1.79468	5.85501	26.6112	2.488e-07	1.08182e-05	FTH1P2	processed_pseudogene	1602	2117	765	355	252	233	ferritin, heavy polypeptide 1 pseudogene 2 [Source:HGNC Symbol;Acc:HGNC:3989]	1	411	FTH1P2	processed_pseudogene	242.521	272.777	139.603	80.9335	50.5513	53.837
9640	ENSG00000177679	2.24731	3.5638	26.5715	2.53966e-07	1.10113e-05	SRRM3	protein_coding	226	334	343	52	44	35	serine/arginine repetitive matrix 3 [Source:HGNC Symbol;Acc:HGNC:26729]	7	85388	SRRM3	protein_coding	0.16468	0.207147	0.301281	0.0570622	0.0424844	0.0389259
4576	ENSG00000130766	-2.08496	5.78941	26.3851	2.79686e-07	1.20919e-05	SESN2	protein_coding	337	304	311	1218	1349	486	sestrin 2 [Source:HGNC Symbol;Acc:HGNC:20746]	1	22964	SESN2	protein_coding	0.913085	0.70106	1.01575	4.96983	4.84326	2.00981
3229	ENSG00000115255	7.66713	0.225788	26.3686	2.82084e-07	1.21609e-05	REEP6	protein_coding	27	26	35	0	0	0	receptor accessory protein 6 [Source:HGNC Symbol;Acc:HGNC:30078]	19	7180	REEP6	protein_coding	0.233974	0.191769	0.36561	0	0	0
14442	ENSG00000259450	2.66357	2.79588	26.3527	2.84426e-07	1.22271e-05	RP11-265N7.1	lincRNA	129	418	52	26	30	4		15	5871	RP11-265N7.1	lincRNA	1.36712	3.77045	0.664301	0.414957	0.421292	0.0647016
2659	ENSG00000108960	1.9621	4.16692	26.2626	2.98011e-07	1.27749e-05	MMD	protein_coding	332	603	428	82	85	70	monocyte to macrophage differentiation-associated [Source:HGNC Symbol;Acc:HGNC:7153]	17	29379	MMD	protein_coding	0.703121	1.08695	1.09265	0.261528	0.238537	0.226271
10664	ENSG00000188042	-2.14464	3.40238	26.1587	3.14476e-07	1.34427e-05	ARL4C	protein_coding	38	72	78	128	260	189	ADP-ribosylation factor-like 4C [Source:HGNC Symbol;Acc:HGNC:698]	2	4012	ARL4C	protein_coding	0.589321	0.950388	1.45817	2.98945	5.34301	4.47371
1822	ENSG00000101134	-1.71249	5.19917	26.0409	3.34255e-07	1.42481e-05	DOK5	protein_coding	326	230	249	825	506	530	docking protein 5 [Source:HGNC Symbol;Acc:HGNC:16173]	20	175574	DOK5	protein_coding	0.115528	0.069374	0.106369	0.440287	0.23761	0.28667
139	ENSG00000008256	1.69032	7.86182	25.9379	3.52572e-07	1.49868e-05	CYTH3	protein_coding	5854	4936	5888	945	1504	1204	cytohesin 3 [Source:HGNC Symbol;Acc:HGNC:9504]	7	110868	CYTH3	protein_coding	3.2853	2.35775	3.98323	0.79867	1.11845	1.03131
3740	ENSG00000120690	1.67156	5.7458	25.857	3.67666e-07	1.55666e-05	ELF1	protein_coding	1468	1608	872	347	357	172	E74-like factor 1 (ets domain transcription factor) [Source:HGNC Symbol;Acc:HGNC:3316]	13	129520	ELF1	protein_coding	0.70521	0.657474	0.504956	0.251035	0.227251	0.126113
12227	ENSG00000221826	-2.16157	3.23202	25.8539	3.68264e-07	1.55666e-05	PSG3	protein_coding	102	27	45	230	110	155	pregnancy specific beta-1-glycoprotein 3 [Source:HGNC Symbol;Acc:HGNC:9520]	19	18931	PSG3	protein_coding	0.33524	0.07553	0.178284	1.1384	0.479063	0.777544
207	ENSG00000011454	1.6586	8.06397	25.7829	3.82065e-07	1.61051e-05	RABGAP1	protein_coding	4026	13125	3819	763	2021	1405	RAB GTPase activating protein 1 [Source:HGNC Symbol;Acc:HGNC:17155]	9	164033	RABGAP1	protein_coding	1.52711	4.23738	1.74619	0.435848	1.0158	0.813415
11561	ENSG00000204941	-1.73411	7.34387	25.7693	3.84764e-07	1.61739e-05	PSG5	protein_coding	1713	1401	609	3753	1951	2483	pregnancy specific beta-1-glycoprotein 5 [Source:HGNC Symbol;Acc:HGNC:9522]	19	20280	PSG5	protein_coding	5.25555	3.65847	2.25228	17.3401	7.93164	11.6272
227	ENSG00000013297	-1.60158	7.31944	25.6853	4.01882e-07	1.6835e-05	CLDN11	protein_coding	1249	2326	335	3241	4470	629	claudin 11 [Source:HGNC Symbol;Acc:HGNC:8514]	3	441515	CLDN11	protein_coding	0.176014	0.278993	0.056908	0.687821	0.83471	0.135292
12952	ENSG00000231911	-2.28222	3.1741	25.6772	4.03559e-07	1.6835e-05	TPRKBP1	processed_pseudogene	90	39	29	180	129	178	TP53RK binding protein pseudogene 1 [Source:HGNC Symbol;Acc:HGNC:44943]	10	480	TPRKBP1	processed_pseudogene	11.6662	4.30282	4.53138	35.1377	22.1576	35.2165
4196	ENSG00000125968	1.68039	9.16674	25.676	4.03818e-07	1.6835e-05	ID1	protein_coding	15356	15764	10795	2543	4895	2157	inhibitor of DNA binding 1, dominant negative helix-loop-helix protein [Source:HGNC Symbol;Acc:HGNC:5360]	20	1232	ID1	protein_coding	775.526	677.618	657.182	193.409	327.579	166.267
361	ENSG00000033030	-1.66701	5.54901	25.6611	4.0694e-07	1.69187e-05	ZCCHC8	protein_coding	355	476	267	708	844	817	zinc finger, CCHC domain containing 8 [Source:HGNC Symbol;Acc:HGNC:25265]	12	27725	ZCCHC8	protein_coding	0.796684	0.909211	0.722293	2.39278	2.50983	2.79845
7158	ENSG00000157216	2.14088	4.53719	25.6462	4.101e-07	1.70035e-05	SSBP3	protein_coding	796	380	583	83	117	72	single stranded DNA binding protein 3 [Source:HGNC Symbol;Acc:HGNC:15674]	1	188047	SSBP3	protein_coding	0.263376	0.107015	0.232528	0.0413574	0.0512971	0.0363608
3800	ENSG00000121361	1.62617	5.7772	25.5293	4.35707e-07	1.8016e-05	KCNJ8	protein_coding	1676	1293	988	368	242	275	potassium channel, inwardly rectifying subfamily J, member 8 [Source:HGNC Symbol;Acc:HGNC:6269]	12	10626	KCNJ8	protein_coding	9.81371	6.44404	6.97366	3.24504	1.87767	2.45771
13946	ENSG00000249641	3.46338	1.79397	25.5059	4.41026e-07	1.81863e-05	HOXC13-AS	antisense	44	81	137	0	5	18	HOXC13 antisense RNA [Source:HGNC Symbol;Acc:HGNC:43753]	12	4315	HOXC13-AS	antisense	0.634455	0.994108	2.3813	0	0.0955351	0.396149
3890	ENSG00000122691	1.56729	6.44324	25.4915	4.44341e-07	1.82734e-05	TWIST1	protein_coding	2717	1680	1745	657	409	383	twist family bHLH transcription factor 1 [Source:HGNC Symbol;Acc:HGNC:12428]	7	96681	TWIST1	protein_coding	1.74855	0.920232	1.35372	0.636746	0.348783	0.376205
4735	ENSG00000132329	4.22413	1.33179	25.4698	4.49354e-07	1.84296e-05	RAMP1	protein_coding	55	70	75	0	7	2	receptor (G protein-coupled) activity modifying protein 1 [Source:HGNC Symbol;Acc:HGNC:9843]	2	53221	RAMP1	protein_coding	0.0642997	0.0696537	0.105694	0	0.010844	0.00356873
12694	ENSG00000228626	-5.55049	0.333881	25.4333	4.57933e-07	1.87308e-05	RP11-495P10.9	unprocessed_pseudogene	1	1	0	14	36	31		1	950	RP11-495P10.9	unprocessed_pseudogene	0.0654946	0.055745	0	1.38085	3.1243	3.09888
7972	ENSG00000164484	-1.68345	6.55774	25.4233	4.60333e-07	1.87784e-05	TMEM200A	protein_coding	1379	430	424	2497	1351	837	transmembrane protein 200A [Source:HGNC Symbol;Acc:HGNC:21075]	6	77329	TMEM200A	protein_coding	1.10956	0.29448	0.411242	3.02564	1.44041	1.0279
7865	ENSG00000164035	3.41254	2.89276	25.3324	4.82533e-07	1.96312e-05	EMCN	protein_coding	128	427	96	0	28	23	endomucin [Source:HGNC Symbol;Acc:HGNC:16041]	4	484785	EMCN	protein_coding	0.0164282	0.0466453	0.0148524	0	0.00476193	0.00450553
6855	ENSG00000153162	2.44849	5.92087	25.191	5.19233e-07	2.10678e-05	BMP6	protein_coding	1358	1628	1652	148	536	95	bone morphogenetic protein 6 [Source:HGNC Symbol;Acc:HGNC:1073]	6	154625	BMP6	protein_coding	0.546448	0.557576	0.801317	0.0896858	0.285798	0.058346
8893	ENSG00000170873	3.73288	2.85878	25.0931	5.4629e-07	2.20375e-05	MTSS1	protein_coding	369	208	63	1	19	10	metastasis suppressor 1 [Source:HGNC Symbol;Acc:HGNC:20443]	8	177639	MTSS1	protein_coding	0.129246	0.0620089	0.0265997	0.000527477	0.00881838	0.005346
4497	ENSG00000130164	2.21687	5.1121	25.0921	5.46566e-07	2.20375e-05	LDLR	protein_coding	1074	603	934	197	153	63	low density lipoprotein receptor [Source:HGNC Symbol;Acc:HGNC:6547]	19	44454	LDLR	protein_coding	1.50322	0.71835	1.57583	0.415238	0.283762	0.134585
4849	ENSG00000133142	1.66774	8.69135	25.0888	5.47487e-07	2.20375e-05	TCEAL4	protein_coding	14457	7329	8297	2155	2248	1911	transcription elongation factor A (SII)-like 4 [Source:HGNC Symbol;Acc:HGNC:26121]	X	11505	TCEAL4	protein_coding	78.1845	33.7355	54.0889	17.551	16.1096	15.774
2132	ENSG00000104213	3.76902	1.65318	25.0712	5.52507e-07	2.21807e-05	PDGFRL	protein_coding	79	145	41	0	8	6	platelet-derived growth factor receptor-like [Source:HGNC Symbol;Acc:HGNC:8805]	8	67638	PDGFRL	protein_coding	0.0726717	0.113529	0.0454639	0	0.00975153	0.00842418
92	ENSG00000006283	4.9999	0.906953	25.0629	5.54893e-07	2.22177e-05	CACNA1G	protein_coding	19	41	83	0	0	4	calcium channel, voltage-dependent, T type, alpha 1G subunit [Source:HGNC Symbol;Acc:HGNC:1394]	17	66406	CACNA1G	protein_coding	0.0178023	0.0326968	0.0937443	0	0	0.00572031
6230	ENSG00000145287	2.05875	3.2984	25.0397	5.61615e-07	2.24276e-05	PLAC8	protein_coding	283	309	162	50	41	32	placenta-specific 8 [Source:HGNC Symbol;Acc:HGNC:19254]	4	47027	PLAC8	protein_coding	0.374428	0.347969	0.25837	0.0996241	0.0718804	0.0646204
8351	ENSG00000166986	-1.75856	6.23333	25.0342	5.6323e-07	2.24331e-05	MARS	protein_coding	486	510	634	1181	1660	1043	methionyl-tRNA synthetase [Source:HGNC Symbol;Acc:HGNC:6898]	12	42124	MARS	protein_coding	0.717853	0.641165	1.12884	2.62701	3.24902	2.35137
160	ENSG00000009413	1.60315	7.14209	25.0257	5.65716e-07	2.24732e-05	REV3L	protein_coding	4234	4839	1647	844	806	598	REV3-like, polymerase (DNA directed), zeta, catalytic subunit [Source:HGNC Symbol;Acc:HGNC:9968]	6	184687	REV3L	protein_coding	1.42641	1.38755	0.668854	0.428201	0.359809	0.307491
7009	ENSG00000155304	-1.75366	7.94249	24.9755	5.80633e-07	2.30055e-05	HSPA13	protein_coding	1368	2420	1368	2143	4360	6317	heat shock protein 70kDa family, member 13 [Source:HGNC Symbol;Acc:HGNC:11375]	21	12369	HSPA13	protein_coding	6.88146	10.3612	8.29517	16.2341	29.062	48.5002
7974	ENSG00000164506	1.58386	6.89779	24.9686	5.82711e-07	2.30277e-05	STXBP5	protein_coding	3411	3208	1943	1009	619	425	syntaxin binding protein 5 (tomosyn) [Source:HGNC Symbol;Acc:HGNC:19665]	6	181305	STXBP5	protein_coding	1.17058	0.937031	0.80378	0.521462	0.281485	0.222611
3593	ENSG00000119138	1.56197	6.65387	24.8812	6.09732e-07	2.40329e-05	KLF9	protein_coding	3194	2788	1291	888	596	283	Kruppel-like factor 9 [Source:HGNC Symbol;Acc:HGNC:1123]	9	30027	KLF9	protein_coding	6.61839	4.91711	3.22469	2.77104	1.63647	0.895038
8857	ENSG00000170558	-1.5655	7.40668	24.7715	6.45432e-07	2.53742e-05	CDH2	protein_coding	1654	1080	1375	2943	2741	2665	cadherin 2, type 1, N-cadherin (neuronal) [Source:HGNC Symbol;Acc:HGNC:1759]	18	226480	CDH2	protein_coding	0.454396	0.252536	0.455351	1.21759	0.997822	1.11747
1562	ENSG00000099282	3.75144	1.8163	24.6429	6.89997e-07	2.70561e-05	TSPAN15	protein_coding	70	119	96	5	13	0	tetraspanin 15 [Source:HGNC Symbol;Acc:HGNC:23298]	10	56196	TSPAN15	protein_coding	0.0775036	0.112143	0.128127	0.00833693	0.0190727	0
4967	ENSG00000134440	-1.68434	9.23524	24.5653	7.18328e-07	2.80944e-05	NARS	protein_coding	4697	5293	3448	6345	11586	13006	asparaginyl-tRNA synthetase [Source:HGNC Symbol;Acc:HGNC:7643]	18	21557	NARS	protein_coding	13.5569	13.003	11.9965	27.5794	44.3118	57.2958
3943	ENSG00000123219	-1.49058	7.23806	24.464	7.57126e-07	2.95357e-05	CENPK	protein_coding	1096	1367	1288	2111	2327	2937	centromere protein K [Source:HGNC Symbol;Acc:HGNC:29479]	5	45405	CENPK	protein_coding	1.50188	1.59439	2.12758	4.35638	4.22539	6.14281
14810	ENSG00000269893	-1.57949	5.9083	24.4407	7.66311e-07	2.98174e-05	SNHG8	lincRNA	562	609	288	1107	1352	591	small nucleolar RNA host gene 8 (non-protein coding) [Source:HGNC Symbol;Acc:HGNC:33098]	4	1114	SNHG8	lincRNA	31.3892	28.9509	19.3902	93.1117	100.061	50.3813
13377	ENSG00000236882	3.38477	1.76913	24.4249	7.72655e-07	2.99873e-05	LINC01554	lincRNA	93	54	111	8	0	14	long intergenic non-protein coding RNA 1554 [Source:HGNC Symbol;Acc:HGNC:24687]	5	7901	LINC01554	lincRNA	0.732369	0.361944	1.05369	0.0948745	0	0.168272
1874	ENSG00000101439	1.70115	7.08573	24.3929	7.85567e-07	3.04107e-05	CST3	protein_coding	2689	3899	3235	581	1167	487	cystatin C [Source:HGNC Symbol;Acc:HGNC:2475]	20	11767	CST3	protein_coding	14.2185	17.5476	20.6197	4.62649	8.17671	3.93034
2706	ENSG00000109610	2.00629	3.56815	24.3771	7.92031e-07	3.05829e-05	SOD3	protein_coding	96	554	270	18	95	44	superoxide dismutase 3, extracellular [Source:HGNC Symbol;Acc:HGNC:11181]	4	10930	SOD3	protein_coding	0.546487	2.68423	1.85275	0.15431	0.716601	0.382296
4589	ENSG00000130821	1.81087	4.44418	24.3617	7.984e-07	3.07506e-05	SLC6A8	protein_coding	428	594	567	115	93	105	solute carrier family 6 (neurotransmitter transporter), member 8 [Source:HGNC Symbol;Acc:HGNC:11055]	X	8494	SLC6A8	protein_coding	3.13517	3.70342	5.00662	1.26861	0.902702	1.17394
9093	ENSG00000172465	1.60434	6.35454	24.2696	8.37483e-07	3.21742e-05	TCEAL1	protein_coding	2133	2772	1204	418	463	442	transcription elongation factor A (SII)-like 1 [Source:HGNC Symbol;Acc:HGNC:11616]	X	2249	TCEAL1	protein_coding	59.0107	65.2729	40.1523	17.4152	16.9733	18.6638
1762	ENSG00000100664	-1.5134	8.48959	24.203	8.66993e-07	3.32238e-05	EIF5	protein_coding	2981	3357	2568	6731	6259	4780	eukaryotic translation initiation factor 5 [Source:HGNC Symbol;Acc:HGNC:3299]	14	11481	EIF5	protein_coding	16.1552	15.4846	16.776	54.934	44.9468	39.538
2929	ENSG00000111912	-1.60491	6.64128	24.1313	8.99866e-07	3.43966e-05	NCOA7	protein_coding	1151	961	418	1636	1946	1381	nuclear receptor coactivator 7 [Source:HGNC Symbol;Acc:HGNC:21081]	6	150869	NCOA7	protein_coding	0.474684	0.337328	0.207802	1.01607	1.06345	0.869282
645	ENSG00000064195	2.59042	2.81231	24.0441	9.41532e-07	3.58989e-05	DLX3	protein_coding	112	110	298	6	26	31	distal-less homeobox 3 [Source:HGNC Symbol;Acc:HGNC:2916]	17	5219	DLX3	protein_coding	1.33524	1.11618	4.28255	0.107722	0.410733	0.564081
1149	ENSG00000081320	1.59229	7.40431	24.0199	9.53446e-07	3.6262e-05	STK17B	protein_coding	5371	4729	2362	1198	715	860	serine/threonine kinase 17b [Source:HGNC Symbol;Acc:HGNC:11396]	2	42937	STK17B	protein_coding	7.7831	5.83266	4.12593	2.61437	1.37293	1.9021
2514	ENSG00000107562	-1.9474	5.00648	23.935	9.96439e-07	3.78024e-05	CXCL12	protein_coding	149	304	178	744	644	330	chemokine (C-X-C motif) ligand 12 [Source:HGNC Symbol;Acc:HGNC:10672]	10	16328	CXCL12	protein_coding	0.567783	0.985984	0.817638	4.26955	3.25182	1.91932
6766	ENSG00000152127	1.64759	5.74488	23.8542	1.03914e-06	3.93241e-05	MGAT5	protein_coding	959	1258	1582	214	334	292	mannosyl (alpha-1,6-)-glycoprotein beta-1,6-N-acetyl-glucosaminyltransferase [Source:HGNC Symbol;Acc:HGNC:7049]	2	334638	MGAT5	protein_coding	0.178309	0.199083	0.354573	0.0599212	0.0822896	0.0828657
2027	ENSG00000103034	2.55017	2.71078	23.8373	1.04832e-06	3.95728e-05	NDRG4	protein_coding	193	186	129	24	37	7	NDRG family member 4 [Source:HGNC Symbol;Acc:HGNC:14466]	16	50782	NDRG4	protein_coding	0.23647	0.193969	0.190526	0.0442836	0.0600711	0.0130905
2346	ENSG00000105825	-1.68312	7.03486	23.8252	1.05492e-06	3.97231e-05	TFPI2	protein_coding	1205	1165	503	1962	4045	998	tissue factor pathway inhibitor 2 [Source:HGNC Symbol;Acc:HGNC:11761]	7	5594	TFPI2	protein_coding	13.4027	11.0289	6.74403	32.8638	59.617	16.9424
1115	ENSG00000080031	-2.45273	2.9601	23.6851	1.1346e-06	4.26175e-05	PTPRH	protein_coding	34	32	41	97	253	103	protein tyrosine phosphatase, receptor type, H [Source:HGNC Symbol;Acc:HGNC:9672]	19	28258	PTPRH	protein_coding	0.0748629	0.0599705	0.108822	0.321641	0.738164	0.346149
497	ENSG00000050405	-1.50024	9.32064	23.6798	1.13773e-06	4.26297e-05	LIMA1	protein_coding	6469	6098	3761	10535	10198	10541	LIM domain and actin binding 1 [Source:HGNC Symbol;Acc:HGNC:24636]	12	107758	LIMA1	protein_coding	3.73522	2.99687	2.61775	9.16066	7.8026	9.28965
1082	ENSG00000078804	1.9634	3.61721	23.6607	1.14904e-06	4.29476e-05	TP53INP2	protein_coding	404	326	193	67	72	29	tumor protein p53 inducible nuclear protein 2 [Source:HGNC Symbol;Acc:HGNC:16104]	20	9149	TP53INP2	protein_coding	2.74749	1.88701	1.58219	0.686188	0.648833	0.301017
10307	ENSG00000184575	-1.46084	8.0878	23.5047	1.24607e-06	4.64597e-05	XPOT	protein_coding	2508	2250	2130	4859	4018	4326	exportin, tRNA [Source:HGNC Symbol;Acc:HGNC:12826]	12	46777	XPOT	protein_coding	3.33599	2.5473	3.41524	9.73321	7.08192	8.78256
5400	ENSG00000137672	3.39055	1.86762	23.4968	1.25121e-06	4.65369e-05	TRPC6	protein_coding	37	112	128	0	5	23	transient receptor potential cation channel, subfamily C, member 6 [Source:HGNC Symbol;Acc:HGNC:12338]	11	420998	TRPC6	protein_coding	0.00546828	0.0140886	0.0228036	0	0.000979183	0.00518818
13705	ENSG00000242960	2.8865	2.26655	23.4793	1.26262e-06	4.68466e-05	FTH1P23	processed_pseudogene	112	231	55	23	13	3	ferritin, heavy polypeptide 1 pseudogene 23 [Source:HGNC Symbol;Acc:HGNC:37641]	3	549	FTH1P23	processed_pseudogene	12.6933	22.2828	7.51388	3.92552	1.95229	0.518939
10469	ENSG00000185896	1.49797	6.96263	23.4593	1.27581e-06	4.72206e-05	LAMP1	protein_coding	2262	3960	2672	573	1019	612	lysosomal-associated membrane protein 1 [Source:HGNC Symbol;Acc:HGNC:6499]	13	26431	LAMP1	protein_coding	5.32486	7.93434	7.58223	2.03134	3.17859	2.1989
7510	ENSG00000161638	1.49412	8.5687	23.452	1.28067e-06	4.72852e-05	ITGA5	protein_coding	7079	8838	10440	1720	2420	2364	integrin, alpha 5 (fibronectin receptor, alpha polypeptide) [Source:HGNC Symbol;Acc:HGNC:6141]	12	24199	ITGA5	protein_coding	18.2013	19.3413	32.3577	6.65998	8.24502	9.2772
9264	ENSG00000173918	1.91913	5.55495	23.4317	1.29426e-06	4.76707e-05	C1QTNF1	protein_coding	916	773	1724	165	239	192	C1q and tumor necrosis factor related protein 1 [Source:HGNC Symbol;Acc:HGNC:14324]	17	26974	C1QTNF1	protein_coding	2.1129	1.51762	4.79364	0.573166	0.73051	0.675963
2284	ENSG00000105419	1.62722	5.29045	23.3903	1.32241e-06	4.85741e-05	MEIS3	protein_coding	1018	710	1024	204	187	222	Meis homeobox 3 [Source:HGNC Symbol;Acc:HGNC:29537]	19	16399	MEIS3	protein_coding	3.86242	2.29282	4.68335	1.16561	0.940152	1.28559
8033	ENSG00000164920	1.74476	4.46094	23.3863	1.32518e-06	4.85741e-05	OSR2	protein_coding	584	918	200	89	203	53	odd-skipped related transciption factor 2 [Source:HGNC Symbol;Acc:HGNC:15830]	8	7701	OSR2	protein_coding	4.7184	6.31284	1.94786	1.08289	2.17331	0.653575
5075	ENSG00000135362	2.00894	3.26794	23.2707	1.40725e-06	5.14578e-05	PRR5L	protein_coding	260	181	262	41	37	42	proline rich 5 like [Source:HGNC Symbol;Acc:HGNC:25878]	11	168916	PRR5L	protein_coding	0.0957705	0.0567462	0.116333	0.0227434	0.0180595	0.0236127
14091	ENSG00000253368	1.63677	7.71688	23.2619	1.41374e-06	5.15233e-05	TRNP1	protein_coding	5798	3446	5647	1191	1107	960	TMF1-regulated nuclear protein 1 [Source:HGNC Symbol;Acc:HGNC:34348]	1	7191	TRNP1	protein_coding	50.167	25.3779	58.8983	15.519	12.6921	12.6779
7017	ENSG00000155380	-1.45586	7.59737	23.259	1.41583e-06	5.15233e-05	SLC16A1	protein_coding	1649	1748	1541	3109	3111	3194	solute carrier family 16 (monocarboxylate transporter), member 1 [Source:HGNC Symbol;Acc:HGNC:10922]	1	45166	SLC16A1	protein_coding	2.27163	2.04955	2.55897	6.44987	5.67887	6.71568
12943	ENSG00000231767	-1.6101	6.23517	23.2456	1.42577e-06	5.1761e-05	MIR4426	processed_pseudogene	484	816	502	1194	1072	1482		1	465	MIR4426	processed_pseudogene	64.7622	92.9323	80.9701	240.599	190.071	302.665
12172	ENSG00000219257	-2.14648	2.73122	23.21	1.45243e-06	5.26029e-05	NPM1P38	processed_pseudogene	39	47	31	103	117	140	nucleophosmin 1 (nucleolar phosphoprotein B23, numatrin) pseudogene 38 [Source:HGNC Symbol;Acc:HGNC:45217]	6	864	NPM1P38	processed_pseudogene	2.80854	2.8808	2.69105	11.1703	11.1647	15.388
414	ENSG00000040275	-1.50474	8.08241	23.1716	1.4817e-06	5.35351e-05	SPDL1	protein_coding	2106	2815	1865	4179	3961	5140	spindle apparatus coiled-coil protein 1 [Source:HGNC Symbol;Acc:HGNC:26010]	5	21144	SPDL1	protein_coding	6.19727	7.05051	6.61554	18.5194	15.4451	23.0857
1958	ENSG00000102271	2.68552	2.49631	23.1546	1.49486e-06	5.38394e-05	KLHL4	protein_coding	33	103	259	1	9	52	kelch-like family member 4 [Source:HGNC Symbol;Acc:HGNC:6355]	X	152301	KLHL4	protein_coding	0.0134816	0.0358149	0.127547	0.000615232	0.00487207	0.0324241
9365	ENSG00000175040	2.07186	3.5519	23.1516	1.49722e-06	5.38394e-05	CHST2	protein_coding	264	334	282	52	69	30	carbohydrate (N-acetylglucosamine-6-O) sulfotransferase 2 [Source:HGNC Symbol;Acc:HGNC:1970]	3	4683	CHST2	protein_coding	3.50759	3.77704	4.51647	1.04045	1.21478	0.608365
11740	ENSG00000213189	-1.51196	6.01249	23.1445	1.5027e-06	5.39087e-05	BTF3L4P2	processed_pseudogene	615	556	437	1094	982	1088	basic transcription factor 3-like 4 pseudogene 2 [Source:HGNC Symbol;Acc:HGNC:39646]	2	345	BTF3L4P2	processed_pseudogene	110.914	85.3464	95.0028	297.125	234.675	299.486
11000	ENSG00000197061	-1.45954	10.0449	23.1208	1.52133e-06	5.44486e-05	HIST1H4C	protein_coding	4590	10153	12190	9749	16935	24122	histone cluster 1, H4c [Source:HGNC Symbol;Acc:HGNC:4787]	6	434	HIST1H4C	protein_coding	658.04	1238.89	2106.63	2104.81	3217.13	5278.26
3263	ENSG00000115468	1.72181	4.2704	23.0937	1.54296e-06	5.50927e-05	EFHD1	protein_coding	508	533	370	92	102	100	EF-hand domain family, member D1 [Source:HGNC Symbol;Acc:HGNC:29556]	2	76724	EFHD1	protein_coding	0.411966	0.367896	0.361697	0.112357	0.109608	0.123776
10142	ENSG00000183090	4.58872	0.809986	23.0858	1.54928e-06	5.51884e-05	FREM3	protein_coding	55	47	36	0	3	1	FRAS1 related extracellular matrix 3 [Source:HGNC Symbol;Acc:HGNC:25172]	4	123373	FREM3	protein_coding	0.0277378	0.0201747	0.0218855	0	0.00200482	0.000769745
8188	ENSG00000165983	-1.87579	5.47128	23.0575	1.57227e-06	5.58764e-05	PTER	protein_coding	220	640	180	622	798	852	phosphotriesterase related [Source:HGNC Symbol;Acc:HGNC:9590]	10	76802	PTER	protein_coding	0.178229	0.441303	0.175782	0.758856	0.856651	1.0535
9875	ENSG00000180332	-5.44723	0.277599	23.0175	1.60536e-06	5.6919e-05	KCTD4	protein_coding	0	3	0	23	36	18	potassium channel tetramerization domain containing 4 [Source:HGNC Symbol;Acc:HGNC:23227]	13	1864	KCTD4	protein_coding	0	0.0852324	0	1.15618	1.59232	0.917051
8630	ENSG00000168874	1.62386	7.8337	22.9992	1.62067e-06	5.73279e-05	ATOH8	protein_coding	6578	4888	4705	1816	1280	742	atonal homolog 8 (Drosophila) [Source:HGNC Symbol;Acc:HGNC:24126]	2	36722	ATOH8	protein_coding	11.1454	7.04911	9.60964	4.63374	2.87381	1.91887
7305	ENSG00000159128	1.62289	5.13623	22.9681	1.64715e-06	5.79989e-05	IFNGR2	protein_coding	921	1177	515	222	187	155	interferon gamma receptor 2 (interferon gamma transducer 1) [Source:HGNC Symbol;Acc:HGNC:5440]	21	76452	IFNGR2	protein_coding	0.749549	0.815299	0.505234	0.272086	0.201663	0.192535
13263	ENSG00000235531	-1.62825	5.27417	22.9679	1.64728e-06	5.79989e-05	RP11-383H13.1	antisense	400	256	206	1067	492	398		8	290226	RP11-383H13.1	antisense	0.0857537	0.0467125	0.0532359	0.344485	0.139766	0.130231
14577	ENSG00000261824	-1.89858	3.99686	22.9569	1.65675e-06	5.81973e-05	LINC00662	lincRNA	123	161	55	380	246	206	long intergenic non-protein coding RNA 662 [Source:HGNC Symbol;Acc:HGNC:27122]	19	109360	LINC00662	lincRNA	0.0699803	0.0779645	0.0377206	0.325587	0.18546	0.178886
13927	ENSG00000249210	-1.60662	4.99567	22.9044	1.70259e-06	5.96692e-05	GAPDHP38	processed_pseudogene	223	242	284	445	570	576	glyceraldehyde 3 phosphate dehydrogenase pseudogene 38 [Source:HGNC Symbol;Acc:HGNC:37792]	19	1001	GAPDHP38	processed_pseudogene	13.8612	12.803	21.2793	41.655	46.9477	54.6456
6939	ENSG00000154319	1.8348	5.75539	22.865	1.73787e-06	6.07653e-05	FAM167A	protein_coding	920	1970	1035	110	666	188	family with sequence similarity 167, member A [Source:HGNC Symbol;Acc:HGNC:15549]	8	53252	FAM167A	protein_coding	1.07493	1.95911	1.45773	0.193552	1.03113	0.335266
5951	ENSG00000142910	1.59078	6.5458	22.8147	1.78392e-06	6.22323e-05	TINAGL1	protein_coding	1616	2966	2179	512	634	396	tubulointerstitial nephritis antigen-like 1 [Source:HGNC Symbol;Acc:HGNC:19168]	1	11201	TINAGL1	protein_coding	8.97664	14.0231	14.5906	4.28307	4.66666	3.35742
10043	ENSG00000182230	5.04139	0.65244	22.7779	1.81841e-06	6.32898e-05	FAM153B	protein_coding	19	83	25	0	3	0	family with sequence similarity 153, member B [Source:HGNC Symbol;Acc:HGNC:27323]	5	71569	FAM153B	protein_coding	0.016518	0.0614161	0.0261993	0	0.00345597	0
1881	ENSG00000101463	1.77914	4.9144	22.6715	1.92201e-06	6.67426e-05	SYNDIG1	protein_coding	719	829	651	174	210	86	synapse differentiation inducing 1 [Source:HGNC Symbol;Acc:HGNC:15885]	20	197417	SYNDIG1	protein_coding	0.226607	0.222382	0.247326	0.082586	0.0877018	0.0413696
9697	ENSG00000178188	1.78225	5.7897	22.6431	1.95055e-06	6.75789e-05	SH2B1	protein_coding	1784	1040	1180	385	308	150	SH2B adaptor protein 1 [Source:HGNC Symbol;Acc:HGNC:30417]	16	27612	SH2B1	protein_coding	4.02	1.99464	3.20522	1.30649	0.919659	0.515894
13434	ENSG00000237697	4.21396	0.85288	22.5927	2.00247e-06	6.92196e-05	LINC00312	lincRNA	61	64	20	1	3	1	NA	3	2093	LINC00312	lincRNA	1.81338	1.61935	0.716696	0.0447685	0.118175	0.045373
14256	ENSG00000256167	-1.67759	4.29558	22.5564	2.04059e-06	7.03772e-05	ATF4P4	transcribed_processed_pseudogene	171	166	111	412	316	267	activating transcription factor 4 pseudogene 4 [Source:HGNC Symbol;Acc:HGNC:787]	11	2135	ATF4P4	transcribed_processed_pseudogene	4.98342	4.11756	3.89941	18.0818	12.2029	11.8763
10279	ENSG00000184304	1.49895	6.06614	22.4906	2.11173e-06	7.25166e-05	PRKD1	protein_coding	1577	2057	1181	421	410	331	protein kinase D1 [Source:HGNC Symbol;Acc:HGNC:9407]	14	615419	PRKD1	protein_coding	0.159437	0.177008	0.143931	0.0640992	0.0549271	0.0510768
761	ENSG00000067798	1.54035	6.93616	22.4902	2.11218e-06	7.25166e-05	NAV3	protein_coding	3286	4250	1606	693	711	625	neuron navigator 3 [Source:HGNC Symbol;Acc:HGNC:15998]	12	382103	NAV3	protein_coding	0.535077	0.589031	0.315238	0.16994	0.153413	0.155334
11449	ENSG00000204131	7.3563	-0.018793	22.4775	2.12622e-06	7.28339e-05	NHSL2	protein_coding	33	23	17	0	0	0	NHS-like 2 [Source:HGNC Symbol;Acc:HGNC:33737]	X	7713	NHSL2	protein_coding	0.266207	0.157919	0.16531	0	0	0
321	ENSG00000025796	-1.47846	6.5398	22.4716	2.13276e-06	7.28935e-05	SEC63	protein_coding	994	916	518	1527	1609	1402	SEC63 homolog (S. cerevisiae) [Source:HGNC Symbol;Acc:HGNC:21082]	6	90433	SEC63	protein_coding	0.683894	0.536411	0.429612	1.58217	1.46691	1.47227
9084	ENSG00000172379	1.9132	5.13005	22.4258	2.18419e-06	7.44834e-05	ARNT2	protein_coding	1099	723	763	152	252	100	aryl-hydrocarbon receptor nuclear translocator 2 [Source:HGNC Symbol;Acc:HGNC:16876]	15	193587	ARNT2	protein_coding	0.353224	0.197784	0.295612	0.0735714	0.107324	0.0490559
4239	ENSG00000126561	2.07802	3.78968	22.4162	2.19516e-06	7.46896e-05	STAT5A	protein_coding	360	247	414	49	71	47	signal transducer and activator of transcription 5A [Source:HGNC Symbol;Acc:HGNC:11366]	17	24396	STAT5A	protein_coding	0.918149	0.536176	1.27279	0.1882	0.239946	0.182956
2953	ENSG00000112186	-1.71905	4.14748	22.325	2.30193e-06	7.81031e-05	CAP2	protein_coding	177	114	94	455	225	222	CAP, adenylate cyclase-associated protein, 2 (yeast) [Source:HGNC Symbol;Acc:HGNC:20039]	6	164576	CAP2	protein_coding	0.0669169	0.0366832	0.0428386	0.259052	0.112717	0.128101
6229	ENSG00000145284	1.93364	4.24347	22.3218	2.30578e-06	7.81031e-05	SCD5	protein_coding	397	543	454	65	158	56	stearoyl-CoA desaturase 5 [Source:HGNC Symbol;Acc:HGNC:21088]	4	169318	SCD5	protein_coding	0.145887	0.169835	0.201107	0.035971	0.0769357	0.0314088
3479	ENSG00000117479	1.792	3.91861	22.2806	2.3558e-06	7.96198e-05	SLC19A2	protein_coding	361	455	298	79	92	54	solute carrier family 19 (thiamine transporter), member 2 [Source:HGNC Symbol;Acc:HGNC:10938]	1	22094	SLC19A2	protein_coding	1.01663	1.0906	1.01162	0.335038	0.343311	0.232106
9127	ENSG00000172817	3.14799	1.40963	22.2299	2.41883e-06	8.15682e-05	CYP7B1	protein_coding	62	89	57	4	5	7	cytochrome P450, family 7, subfamily B, polypeptide 1 [Source:HGNC Symbol;Acc:HGNC:2652]	8	210998	CYP7B1	protein_coding	0.0182828	0.0223378	0.0202614	0.00177633	0.00195373	0.00315055
4005	ENSG00000124098	1.51489	6.21854	22.1705	2.49479e-06	8.39433e-05	FAM210B	protein_coding	2231	1701	1364	390	452	423	family with sequence similarity 210, member B [Source:HGNC Symbol;Acc:HGNC:16102]	20	9748	FAM210B	protein_coding	14.2401	9.24098	10.4948	3.74879	3.82293	4.1209
327	ENSG00000026559	-2.26583	4.24122	22.1498	2.52189e-06	8.46673e-05	KCNG1	protein_coding	116	54	140	519	309	200	potassium channel, voltage gated modifier subfamily G, member 1 [Source:HGNC Symbol;Acc:HGNC:6248]	20	19473	KCNG1	protein_coding	0.370642	0.146856	0.539224	2.49733	1.30828	0.975358
3668	ENSG00000119782	3.5114	1.919	22.1433	2.53032e-06	8.4763e-05	FKBP1B	protein_coding	53	160	97	8	13	0	FK506 binding protein 1B, 12.6 kDa [Source:HGNC Symbol;Acc:HGNC:3712]	2	13980	FKBP1B	protein_coding	0.235884	0.606097	0.520401	0.0536197	0.0766673	0
13532	ENSG00000239828	4.83652	2.00651	22.1265	2.55265e-06	8.53227e-05	RP11-446H18.5	lincRNA	202	119	31	0	1	8		3	109549	RP11-446H18.5	lincRNA	0.114729	0.0575265	0.021224	0	0.000752602	0.00693503
1157	ENSG00000081803	1.84377	4.05024	22.1053	2.58102e-06	8.60812e-05	CADPS2	protein_coding	523	414	269	146	59	48	Ca++-dependent secretion activator 2 [Source:HGNC Symbol;Acc:HGNC:16018]	7	568334	CADPS2	protein_coding	0.0572568	0.0385768	0.0354995	0.0240708	0.00855898	0.00802056
10091	ENSG00000182704	1.67078	5.19705	22.0504	2.65578e-06	8.83805e-05	TSKU	protein_coding	674	1167	834	198	247	139	tsukushi, small leucine rich proteoglycan [Source:HGNC Symbol;Acc:HGNC:28850]	11	15903	TSKU	protein_coding	2.637	3.88616	3.93333	1.16662	1.28054	0.830047
6885	ENSG00000153714	-1.62274	5.46202	21.9937	2.73548e-06	9.08335e-05	LURAP1L	protein_coding	357	576	162	1002	818	401	leucine rich adaptor protein 1-like [Source:HGNC Symbol;Acc:HGNC:31452]	9	47110	LURAP1L	protein_coding	0.471503	0.647498	0.257915	1.99295	1.43157	0.808348
4199	ENSG00000125977	-1.41266	8.87276	21.9803	2.75463e-06	9.12696e-05	EIF2S2	protein_coding	4722	4652	3064	7812	7674	7138	eukaryotic translation initiation factor 2, subunit 2 beta, 38kDa [Source:HGNC Symbol;Acc:HGNC:3266]	20	24034	EIF2S2	protein_coding	12.2244	10.2505	9.56173	30.4564	26.3251	28.2044
1089	ENSG00000079156	-1.7877	3.83314	21.9603	2.78344e-06	9.20233e-05	OSBPL6	protein_coding	106	100	99	229	277	230	oxysterol binding protein-like 6 [Source:HGNC Symbol;Acc:HGNC:16388]	2	204952	OSBPL6	protein_coding	0.0321798	0.0258391	0.0362291	0.104695	0.11143	0.106572
11286	ENSG00000198715	1.98869	4.15428	21.8983	2.87492e-06	9.47129e-05	C1orf85	protein_coding	488	564	278	153	80	32	glycosylated lysosomal membrane protein [Source:HGNC Symbol;Acc:HGNC:29436]	1	5600	C1orf85	protein_coding	5.42202	5.3336	3.72332	2.56003	1.17781	0.542661
10076	ENSG00000182568	1.89673	3.47747	21.8967	2.87728e-06	9.47129e-05	SATB1	protein_coding	336	373	135	61	76	23	SATB homeobox 1 [Source:HGNC Symbol;Acc:HGNC:10541]	3	100201	SATB1	protein_coding	0.208639	0.197136	0.10105	0.0570426	0.0625339	0.0217983
6050	ENSG00000143575	-1.53026	7.68067	21.8891	2.88863e-06	9.4881e-05	HAX1	protein_coding	2204	1198	1699	3095	3241	3641	HCLS1 associated protein X-1 [Source:HGNC Symbol;Acc:HGNC:16915]	1	3364	HAX1	protein_coding	40.7647	18.8595	37.8801	86.2078	79.4322	102.785
6633	ENSG00000150551	-3.80433	0.989316	21.8821	2.8993e-06	9.5005e-05	LYPD1	protein_coding	10	1	3	60	38	23	LY6/PLAUR domain containing 1 [Source:HGNC Symbol;Acc:HGNC:28431]	2	26726	LYPD1	protein_coding	0.0232807	0.00198151	0.00841901	0.210358	0.117226	0.0817261
15171	ENSG00000280339	3.22222	2.04118	21.8783	2.90493e-06	9.5005e-05	RP11-736K20.4	TEC	130	128	69	20	12	0		11	3248	RP11-736K20.4	TEC	2.49033	2.087	1.59333	0.576973	0.304606	0
6516	ENSG00000148730	1.56342	7.27342	21.8703	2.91713e-06	9.51308e-05	EIF4EBP2	protein_coding	3524	3615	3760	908	1070	639	eukaryotic translation initiation factor 4E binding protein 2 [Source:HGNC Symbol;Acc:HGNC:3289]	10	24239	EIF4EBP2	protein_coding	9.04587	7.89811	11.6345	3.51005	3.63951	2.50353
15070	ENSG00000276966	-1.46663	8.00076	21.8635	2.92746e-06	9.51308e-05	HIST1H4E	protein_coding	1745	4631	1050	3405	6248	2839	histone cluster 1, H4e [Source:HGNC Symbol;Acc:HGNC:4790]	6	311	HIST1H4E	protein_coding	349.111	788.576	253.223	1025.88	1656.36	866.906
13036	ENSG00000232951	-1.58281	4.98961	21.8634	2.92758e-06	9.51308e-05	IPO7P1	processed_pseudogene	290	213	244	675	449	450	importin 7 pseudogene 1 [Source:HGNC Symbol;Acc:HGNC:39837]	X	635	IPO7P1	processed_pseudogene	28.4154	17.7638	28.8197	99.6028	58.297	67.2986
9625	ENSG00000177570	-1.89458	3.48638	21.8415	2.96121e-06	9.6018e-05	SAMD12	protein_coding	60	138	34	115	391	108	sterile alpha motif domain containing 12 [Source:HGNC Symbol;Acc:HGNC:31750]	8	432536	SAMD12	protein_coding	0.00863094	0.0168961	0.00589563	0.0249125	0.0745295	0.023712
113	ENSG00000006756	1.90103	3.44549	21.8165	3.00006e-06	9.69536e-05	ARSD	protein_coding	426	204	178	62	36	45	arylsulfatase D [Source:HGNC Symbol;Acc:HGNC:717]	X	25381	ARSD	protein_coding	1.04431	0.425648	0.525999	0.228889	0.116941	0.168372
15165	ENSG00000280143	1.81484	3.8296	21.8147	3.00285e-06	9.69536e-05	AP000892.6	TEC	289	484	286	70	86	51		11	5325	AP000892.6	TEC	3.37682	4.81343	4.02829	1.23174	1.33154	0.909531
1985	ENSG00000102678	-1.80951	4.66043	21.8082	3.01304e-06	9.70763e-05	FGF9	protein_coding	152	139	211	207	513	605	fibroblast growth factor 9 [Source:HGNC Symbol;Acc:HGNC:3687]	13	33115	FGF9	protein_coding	0.285593	0.22229	0.477894	0.585716	1.27722	1.73499
5738	ENSG00000140497	1.55275	5.31604	21.8036	3.02033e-06	9.71047e-05	SCAMP2	protein_coding	840	1174	836	231	231	206	secretory carrier membrane protein 2 [Source:HGNC Symbol;Acc:HGNC:10564]	15	29635	SCAMP2	protein_coding	1.76361	2.09794	2.1158	0.73038	0.642659	0.66013
1460	ENSG00000091879	3.06078	1.93121	21.7543	3.09891e-06	9.94205e-05	ANGPT2	protein_coding	179	104	24	12	17	0	angiopoietin 2 [Source:HGNC Symbol;Acc:HGNC:485]	8	63758	ANGPT2	protein_coding	0.174682	0.0863829	0.0282326	0.0176355	0.0219831	0
379	ENSG00000035403	1.56461	7.46822	21.7458	3.11268e-06	9.96518e-05	VCL	protein_coding	4189	4538	3782	632	1488	993	vinculin [Source:HGNC Symbol;Acc:HGNC:12665]	10	126170	VCL	protein_coding	2.06578	1.90475	2.24822	0.469356	0.972345	0.747412
3550	ENSG00000118495	1.55831	5.7275	21.7003	3.18746e-06	0.000101831	PLAGL1	protein_coding	1158	2003	777	347	339	202	pleiomorphic adenoma gene-like 1 [Source:HGNC Symbol;Acc:HGNC:9046]	6	124299	PLAGL1	protein_coding	0.579656	0.85338	0.468843	0.261579	0.224857	0.15433
2985	ENSG00000112419	1.40036	9.58654	21.651	3.27042e-06	0.000104262	PHACTR2	protein_coding	20437	23777	10842	4745	6203	3278	phosphatase and actin regulator 2 [Source:HGNC Symbol;Acc:HGNC:20956]	6	294340	PHACTR2	protein_coding	4.32013	4.27796	2.7627	1.51053	1.73751	1.05761
14916	ENSG00000272327	-2.61869	1.98282	21.6215	3.32116e-06	0.000105657	RP11-1002K11.1	lincRNA	11	20	21	89	54	81	NA	8	1834	RP11-1002K11.1	lincRNA	0.373183	0.577511	0.858804	4.54708	2.42755	4.19423
8709	ENSG00000169429	-2.18843	3.49637	21.5925	3.37162e-06	0.000107038	CXCL8	protein_coding	131	67	7	264	347	20	chemokine (C-X-C motif) ligand 8 [Source:HGNC Symbol;Acc:HGNC:6025]	4	3210	CXCL8	protein_coding	2.53919	1.10535	0.163556	7.70621	8.91247	0.591687
562	ENSG00000056972	1.70847	4.25517	21.5786	3.39627e-06	0.000107596	TRAF3IP2	protein_coding	537	510	335	145	90	67	TRAF3 interacting protein 2 [Source:HGNC Symbol;Acc:HGNC:1343]	6	49824	TRAF3IP2	protein_coding	0.670602	0.542077	0.50429	0.272691	0.148928	0.127704
677	ENSG00000065150	-1.5293	9.56598	21.4743	3.58595e-06	0.000113368	IPO5	protein_coding	6440	8953	3963	9363	14301	13891	importin 5 [Source:HGNC Symbol;Acc:HGNC:6402]	13	70639	IPO5	protein_coding	5.67245	6.71202	4.20778	12.4197	16.6915	18.6748
7816	ENSG00000163815	2.80402	2.62972	21.4686	3.5967e-06	0.000113472	CLEC3B	protein_coding	47	422	48	7	64	0	C-type lectin domain family 3, member B [Source:HGNC Symbol;Acc:HGNC:11891]	3	34523	CLEC3B	protein_coding	0.0847068	0.647341	0.104281	0.018999	0.152843	0
3100	ENSG00000113739	-2.12326	8.03977	21.4215	3.68609e-06	0.000115886	STC2	protein_coding	1891	815	2077	4091	6640	3492	stanniocalcin 2 [Source:HGNC Symbol;Acc:HGNC:11374]	5	14790	STC2	protein_coding	7.95522	2.91823	10.5328	25.9181	37.0147	22.4219
8916	ENSG00000171051	4.63167	1.13443	21.4203	3.68849e-06	0.000115886	FPR1	protein_coding	72	65	38	8	0	0	formyl peptide receptor 1 [Source:HGNC Symbol;Acc:HGNC:3826]	19	58938	FPR1	protein_coding	0.0760092	0.0584046	0.0483573	0.0127185	0	0
5347	ENSG00000137198	3.95053	1.40831	21.3908	3.74559e-06	0.000117437	GMPR	protein_coding	82	55	72	0	8	3	guanosine monophosphate reductase [Source:HGNC Symbol;Acc:HGNC:4376]	6	56969	GMPR	protein_coding	0.089558	0.0511274	0.0947912	0	0.0115778	0.00500092
685	ENSG00000065361	-3.38468	1.10365	21.3838	3.75934e-06	0.000117625	ERBB3	protein_coding	5	13	2	29	63	38	erb-b2 receptor tyrosine kinase 3 [Source:HGNC Symbol;Acc:HGNC:3431]	12	23648	ERBB3	protein_coding	0.0131554	0.0291124	0.00634322	0.114907	0.219644	0.152601
5191	ENSG00000136111	1.59512	4.71193	21.3742	3.77829e-06	0.000117974	TBC1D4	protein_coding	758	660	460	165	114	149	TBC1 domain family, member 4 [Source:HGNC Symbol;Acc:HGNC:19165]	13	197449	TBC1D4	protein_coding	0.23886	0.177018	0.174734	0.0783016	0.0476018	0.0716636
8770	ENSG00000169926	1.64229	7.44262	21.3189	3.88875e-06	0.000121174	KLF13	protein_coding	4567	3901	3900	1141	1210	550	Kruppel-like factor 13 [Source:HGNC Symbol;Acc:HGNC:13672]	15	108810	KLF13	protein_coding	2.61151	1.89861	2.68825	0.982559	0.916833	0.480022
14785	ENSG00000269113	4.65494	1.56085	21.2892	3.9495e-06	0.000122815	TRABD2B	protein_coding	74	100	64	0	15	0	TraB domain containing 2B [Source:HGNC Symbol;Acc:HGNC:44200]	1	236367	TRABD2B	protein_coding	0.0194793	0.0224049	0.020308	0	0.00523213	0
7923	ENSG00000164188	3.9673	0.9515	21.2836	3.96098e-06	0.00012292	RANBP3L	protein_coding	76	64	15	3	4	0	RAN binding protein 3-like [Source:HGNC Symbol;Acc:HGNC:26353]	5	53680	RANBP3L	protein_coding	0.0880907	0.0631389	0.0209581	0.00523661	0.00614358	0
7896	ENSG00000164109	-1.50321	7.03388	21.2582	4.0138e-06	0.000124079	MAD2L1	protein_coding	848	1420	1014	2094	1762	2535	MAD2 mitotic arrest deficient-like 1 (yeast) [Source:HGNC Symbol;Acc:HGNC:6763]	4	11466	MAD2L1	protein_coding	4.60164	6.55852	6.63285	17.1122	12.6697	20.9958
6464	ENSG00000148180	1.41569	6.78266	21.2578	4.01467e-06	0.000124079	GSN	protein_coding	2000	4790	1382	590	1029	387	gelsolin [Source:HGNC Symbol;Acc:HGNC:4620]	9	125049	GSN	protein_coding	0.995128	2.02854	0.828899	0.442093	0.678436	0.293899
4386	ENSG00000128606	-2.83504	2.3289	21.2535	4.02383e-06	0.000124109	LRRC17	protein_coding	44	39	0	145	104	32	leucine rich repeat containing 17 [Source:HGNC Symbol;Acc:HGNC:16895]	7	31958	LRRC17	protein_coding	0.0856648	0.0646271	0	0.425138	0.268304	0.0950906
13188	ENSG00000234741	-1.70546	5.02523	21.2014	4.13462e-06	0.000127267	GAS5	processed_transcript	321	422	84	746	544	335	growth arrest-specific 5 (non-protein coding) [Source:HGNC Symbol;Acc:HGNC:16355]	1	4982	GAS5	processed_transcript	4.00895	4.48578	1.26459	14.0306	9.00262	6.38569
8000	ENSG00000164684	1.53016	5.60538	21.1961	4.14603e-06	0.00012736	ZNF704	protein_coding	902	1206	1297	264	266	281	zinc finger protein 704 [Source:HGNC Symbol;Acc:HGNC:32291]	8	246330	ZNF704	protein_coding	0.227834	0.259274	0.394909	0.100422	0.0890303	0.108332
8697	ENSG00000169291	2.02539	3.7993	21.1854	4.16928e-06	0.000127816	SHE	protein_coding	179	349	498	37	84	49	Src homology 2 domain containing E [Source:HGNC Symbol;Acc:HGNC:27004]	1	32341	SHE	protein_coding	0.344373	0.57148	1.15491	0.107199	0.214141	0.143883
10158	ENSG00000183283	1.42566	6.49577	21.1724	4.19767e-06	0.000128427	DAZAP2	protein_coding	2149	2739	1510	644	602	398	DAZ associated protein 2 [Source:HGNC Symbol;Acc:HGNC:2684]	12	33070	DAZAP2	protein_coding	4.04326	4.38619	3.42465	1.82471	1.50085	1.14292
11103	ENSG00000197646	-1.88051	4.3684	21.12	4.31411e-06	0.000131723	PDCD1LG2	protein_coding	52	228	176	235	309	505	programmed cell death 1 ligand 2 [Source:HGNC Symbol;Acc:HGNC:18731]	9	60684	PDCD1LG2	protein_coding	0.0533161	0.198971	0.217527	0.362857	0.419815	0.790286
7895	ENSG00000164107	2.02995	3.68942	21.0829	4.39827e-06	0.000134023	HAND2	protein_coding	116	124	678	23	30	74	heart and neural crest derivatives expressed 2 [Source:HGNC Symbol;Acc:HGNC:4808]	4	5260	HAND2	protein_coding	1.37215	1.24843	9.66758	0.409717	0.470229	1.33602
3278	ENSG00000115590	4.83514	0.752991	21.0636	4.44279e-06	0.000135109	IL1R2	protein_coding	45	46	40	0	0	4	interleukin 1 receptor, type II [Source:HGNC Symbol;Acc:HGNC:5994]	2	36700	IL1R2	protein_coding	0.0762914	0.0663775	0.0817463	0	0	0.0103505
4781	ENSG00000132613	1.99092	3.26253	21.0186	4.54851e-06	0.000138047	MTSS1L	protein_coding	228	231	238	23	44	63	metastasis suppressor 1-like [Source:HGNC Symbol;Acc:HGNC:25094]	16	24862	MTSS1L	protein_coding	0.570595	0.492046	0.717984	0.0866829	0.145912	0.240642
651	ENSG00000064393	1.77794	5.60085	21.0113	4.56582e-06	0.000138296	HIPK2	protein_coding	1379	1184	944	360	318	108	homeodomain interacting protein kinase 2 [Source:HGNC Symbol;Acc:HGNC:14402]	7	216208	HIPK2	protein_coding	0.396846	0.290008	0.327472	0.156017	0.121263	0.0474372
6355	ENSG00000146733	-1.64369	4.9494	20.9902	4.6164e-06	0.00013955	PSPH	protein_coding	236	345	156	375	580	607	phosphoserine phosphatase [Source:HGNC Symbol;Acc:HGNC:9577]	7	40553	PSPH	protein_coding	0.362091	0.450532	0.28852	0.866463	1.17918	1.42145
4985	ENSG00000134590	1.64656	6.29514	20.87	4.91521e-06	0.000148287	FAM127A	protein_coding	1591	2374	1701	518	554	242	family with sequence similarity 127, member A [Source:HGNC Symbol;Acc:HGNC:2569]	X	1180	FAM127A	protein_coding	83.8914	106.544	108.118	41.1329	38.7081	19.476
9892	ENSG00000180537	2.01196	3.54517	20.8542	4.95606e-06	0.000149223	RNF182	protein_coding	205	550	179	50	48	43	ring finger protein 182 [Source:HGNC Symbol;Acc:HGNC:28522]	6	55856	RNF182	protein_coding	0.228356	0.521461	0.240357	0.0838768	0.0708509	0.0731081
1137	ENSG00000080986	-1.44079	6.9862	20.836	5.00325e-06	0.000150345	NDC80	protein_coding	683	1429	1200	1603	1922	2567	NDC80 kinetochore complex component [Source:HGNC Symbol;Acc:HGNC:16909]	18	45124	NDC80	protein_coding	0.941764	1.67708	1.99456	3.32865	3.51172	5.40238
6576	ENSG00000149485	1.58163	7.03889	20.8319	5.01404e-06	0.000150372	FADS1	protein_coding	4014	2473	2777	953	811	445	fatty acid desaturase 1 [Source:HGNC Symbol;Acc:HGNC:3574]	11	29693	FADS1	protein_coding	8.41109	4.41062	7.01448	3.00733	2.25186	1.42322
13683	ENSG00000242539	1.63676	4.26695	20.8055	5.08374e-06	0.000152161	AC007620.3	antisense	435	565	388	97	99	111		3	2230	AC007620.3	antisense	12.1371	13.4175	13.0497	4.07576	3.66019	4.72699
2652	ENSG00000108854	-1.43407	7.65043	20.7463	5.24339e-06	0.000156499	SMURF2	protein_coding	1831	1995	1342	2871	4669	2433	SMAD specific E3 ubiquitin protein ligase 2 [Source:HGNC Symbol;Acc:HGNC:16809]	17	119773	SMURF2	protein_coding	0.951171	0.882091	0.840364	2.24603	3.21395	1.92908
3994	ENSG00000123933	1.82613	5.64664	20.7441	5.24928e-06	0.000156499	MXD4	protein_coding	1299	981	1338	306	289	141	MAX dimerization protein 4 [Source:HGNC Symbol;Acc:HGNC:13906]	4	14862	MXD4	protein_coding	5.43827	3.49559	6.75232	1.92924	1.60322	0.900967
12650	ENSG00000228169	1.97644	3.26059	20.7385	5.26467e-06	0.00015665	PPIAP19	processed_pseudogene	199	427	126	51	50	23	peptidylprolyl isomerase A (cyclophilin A) pseudogene 19 [Source:HGNC Symbol;Acc:HGNC:31663]	10	491	PPIAP19	processed_pseudogene	25.2174	46.0549	19.247	9.73263	8.3958	4.4485
10935	ENSG00000196730	1.67521	4.77532	20.6544	5.50117e-06	0.000163367	DAPK1	protein_coding	694	620	637	118	201	119	death-associated protein kinase 1 [Source:HGNC Symbol;Acc:HGNC:2674]	9	211405	DAPK1	protein_coding	0.204255	0.155312	0.225995	0.0523008	0.0783889	0.0534563
4992	ENSG00000134684	-1.64491	6.2175	20.5994	5.66136e-06	0.000167795	YARS	protein_coding	598	468	637	1428	1439	887	tyrosyl-tRNA synthetase [Source:HGNC Symbol;Acc:HGNC:12840]	1	42916	YARS	protein_coding	0.866984	0.577505	1.11325	3.11782	2.76449	1.96278
11595	ENSG00000205426	-3.55257	1.25823	20.5832	5.7094e-06	0.000168889	KRT81	protein_coding	6	0	16	59	16	64	keratin 81 [Source:HGNC Symbol;Acc:HGNC:6458]	12	5621	KRT81	protein_coding	0.0664151	0	0.213491	0.983513	0.234682	1.08127
8708	ENSG00000169418	1.90196	4.24788	20.5384	5.8447e-06	0.000172555	NPR1	protein_coding	639	483	282	110	150	32	natriuretic peptide receptor 1 [Source:HGNC Symbol;Acc:HGNC:7943]	1	15355	NPR1	protein_coding	2.58929	1.66581	1.37744	0.67125	0.805407	0.19791
13317	ENSG00000236105	-1.62521	4.31452	20.522	5.89513e-06	0.000173706	SLMO2-ATP5E	processed_pseudogene	155	185	126	330	289	376		7	583	SLMO2-ATP5E	processed_pseudogene	16.5422	16.8048	16.2097	53.038	40.8698	61.2472
8626	ENSG00000168824	3.07476	2.35067	20.5156	5.91457e-06	0.000173941	D4S234E	protein_coding	153	90	154	17	17	2	Neuron-specific protein family member 1 [Source:UniProtKB/Swiss-Prot;Acc:P42857]	4	70918	D4S234E	protein_coding	0.134234	0.0672071	0.162869	0.0224613	0.0197636	0.00267818
10144	ENSG00000183111	5.16138	0.390115	20.495	5.97881e-06	0.00017549	ARHGEF37	protein_coding	36	19	42	0	0	2	Rho guanine nucleotide exchange factor (GEF) 37 [Source:HGNC Symbol;Acc:HGNC:34430]	5	83021	ARHGEF37	protein_coding	0.0269801	0.0121198	0.0379433	0	0	0.00228775
14319	ENSG00000257564	-1.77673	3.75511	20.4789	6.02916e-06	0.000176627	RP11-123M21.2	processed_pseudogene	118	89	77	238	157	295		12	588	RP11-123M21.2	processed_pseudogene	12.4863	8.01571	9.82171	37.9264	22.0139	47.6444
12931	ENSG00000231544	-1.9052	4.58591	20.4437	6.14125e-06	0.000179564	RSL24D1P11	processed_pseudogene	261	211	68	361	450	427	ribosomal L24 domain containing 1 pseudogene 11 [Source:HGNC Symbol;Acc:HGNC:37881]	18	490	RSL24D1P11	processed_pseudogene	33.1416	22.8042	10.4085	69.0324	75.7164	82.7559
15132	ENSG00000279118	1.86168	3.41973	20.4215	6.21284e-06	0.000181307	RP11-517I3.2	TEC	199	352	240	42	45	62		5	2325	RP11-517I3.2	TEC	5.32549	8.01769	7.74216	1.69265	1.59574	2.53242
7176	ENSG00000157510	1.82796	3.50453	20.4021	6.27596e-06	0.000182798	AFAP1L1	protein_coding	207	197	381	30	42	91	actin filament associated protein 1-like 1 [Source:HGNC Symbol;Acc:HGNC:26714]	5	69931	AFAP1L1	protein_coding	0.184175	0.149185	0.408629	0.040197	0.0495169	0.123577
3652	ENSG00000119699	1.91166	3.50692	20.396	6.29598e-06	0.00018303	TGFB3	protein_coding	296	171	349	50	45	50	transforming growth factor, beta 3 [Source:HGNC Symbol;Acc:HGNC:11769]	14	24892	TGFB3	protein_coding	0.73988	0.363802	1.05157	0.188214	0.149048	0.190756
935	ENSG00000073910	2.05506	3.02715	20.37	6.3821e-06	0.000185178	FRY	protein_coding	164	264	177	15	44	50	furry homolog (Drosophila) [Source:HGNC Symbol;Acc:HGNC:20367]	13	267822	FRY	protein_coding	0.0381001	0.052202	0.0495679	0.00524791	0.013545	0.0177293
649	ENSG00000064309	1.85658	4.45496	20.3633	6.40448e-06	0.000185473	CDON	protein_coding	775	667	237	73	190	61	cell adhesion associated, oncogene regulated [Source:HGNC Symbol;Acc:HGNC:17104]	11	107539	CDON	protein_coding	0.448399	0.328465	0.165294	0.0636061	0.145667	0.053868
11568	ENSG00000205002	1.9664	3.28332	20.3415	6.47816e-06	0.00018725	AARD	protein_coding	298	364	85	37	89	15	alanine and arginine rich domain containing protein [Source:HGNC Symbol;Acc:HGNC:33842]	8	6288	AARD	protein_coding	2.94872	3.06562	1.01387	0.551354	1.16695	0.22654
531	ENSG00000054277	2.19005	3.40131	20.3254	6.53291e-06	0.00018842	OPN3	protein_coding	202	372	236	66	40	23	opsin 3 [Source:HGNC Symbol;Acc:HGNC:14007]	1	87274	OPN3	protein_coding	0.144011	0.225729	0.202815	0.0708599	0.0377876	0.0250271
15089	ENSG00000277758	1.63532	4.41923	20.3223	6.54347e-06	0.00018842	SYT15	protein_coding	400	710	440	102	170	80	synaptotagmin XV [Source:HGNC Symbol;Acc:HGNC:17167]	10	12728	SYT15	protein_coding	1.95537	2.95412	2.59278	0.750899	1.10119	0.596893
6417	ENSG00000147526	1.4143	7.1931	20.3154	6.56689e-06	0.000188736	TACC1	protein_coding	4069	3157	2909	940	1012	699	transforming, acidic coiled-coil containing protein 1 [Source:HGNC Symbol;Acc:HGNC:11522]	8	124842	TACC1	protein_coding	2.02794	1.33919	1.74766	0.705519	0.668334	0.531721
1404	ENSG00000090238	1.64043	5.43463	20.2311	6.8628e-06	0.000196868	YPEL3	protein_coding	1043	1196	858	251	355	131	yippee-like 3 (Drosophila) [Source:HGNC Symbol;Acc:HGNC:18327]	16	4601	YPEL3	protein_coding	14.1046	13.766	13.9865	5.11167	6.36136	2.70387
2383	ENSG00000106034	-1.69077	5.87665	20.2183	6.90904e-06	0.00019782	CPED1	protein_coding	869	488	102	1838	590	464	cadherin-like and PC-esterase domain containing 1 [Source:HGNC Symbol;Acc:HGNC:26159]	7	308767	CPED1	protein_coding	0.175113	0.0836986	0.0247767	0.557771	0.157541	0.14271
13293	ENSG00000235863	2.10225	2.76702	20.176	7.06331e-06	0.000201856	B3GALT4	protein_coding	233	176	102	35	39	12	UDP-Gal:betaGlcNAc beta 1,3-galactosyltransferase, polypeptide 4 [Source:HGNC Symbol;Acc:HGNC:919]	6	7700	B3GALT4	protein_coding	1.88276	1.21046	0.993535	0.425911	0.417588	0.147999
3885	ENSG00000122643	-1.55785	5.30392	20.1675	7.09498e-06	0.00020238	NT5C3A	protein_coding	247	486	264	664	652	632	5'-nucleotidase, cytosolic IIIA [Source:HGNC Symbol;Acc:HGNC:17820]	7	48683	NT5C3A	protein_coding	0.315681	0.528674	0.406725	1.278	1.10419	1.23284
1467	ENSG00000092068	2.43535	3.27627	20.1516	7.15415e-06	0.000203685	SLC7A8	protein_coding	279	249	199	80	32	9	solute carrier family 7 (amino acid transporter light chain, L system), member 8 [Source:HGNC Symbol;Acc:HGNC:11066]	14	58379	SLC7A8	protein_coding	0.297356	0.225877	0.255664	0.128403	0.0451926	0.0146404
12314	ENSG00000224032	-1.68404	4.11471	20.1205	7.27132e-06	0.000206633	EPB41L4A-AS1	lincRNA	150	116	119	387	277	215	EPB41L4A antisense RNA 1 [Source:HGNC Symbol;Acc:HGNC:30749]	5	3750	EPB41L4A-AS1	lincRNA	2.48879	1.63816	2.38007	9.66989	6.09007	5.4447
3651	ENSG00000119698	4.93725	1.57142	20.1136	7.29741e-06	0.000206987	PPP4R4	protein_coding	107	95	45	0	0	10	protein phosphatase 4, regulatory subunit 4 [Source:HGNC Symbol;Acc:HGNC:23788]	14	133607	PPP4R4	protein_coding	0.0498292	0.0376551	0.0252614	0	0	0.00710784
11985	ENSG00000214533	-2.5532	1.91082	20.0842	7.41079e-06	0.000209811	KRT18P33	processed_pseudogene	15	15	20	46	107	64	keratin 18 pseudogene 33 [Source:HGNC Symbol;Acc:HGNC:33402]	2	1042	KRT18P33	processed_pseudogene	0.895679	0.762347	1.43958	4.13649	8.46623	5.83283
2386	ENSG00000106069	1.84536	3.72792	20.0617	7.4982e-06	0.000211891	CHN2	protein_coding	313	494	195	92	65	36	chimerin 2 [Source:HGNC Symbol;Acc:HGNC:1944]	7	392054	CHN2	protein_coding	0.0496738	0.0667284	0.0373046	0.0219879	0.0136691	0.00872014
8750	ENSG00000169744	-1.65673	4.215	20.0391	7.58767e-06	0.00021402	LDB2	protein_coding	102	157	166	292	258	376	LIM domain binding 2 [Source:HGNC Symbol;Acc:HGNC:6533]	4	397268	LDB2	protein_coding	0.0159752	0.0209289	0.03134	0.0688717	0.0535439	0.0898817
14734	ENSG00000267480	4.1568	0.816694	19.9674	7.87756e-06	0.000221785	RP11-703I16.1	antisense	38	21	72	0	2	3		18	1003	RP11-703I16.1	antisense	2.35728	1.10879	5.38401	0	0.1644	0.284045
6820	ENSG00000152760	2.30722	2.20517	19.9272	8.04491e-06	0.000226077	TCTEX1D1	protein_coding	184	102	61	30	10	10	Tctex1 domain containing 1 [Source:HGNC Symbol;Acc:HGNC:26882]	1	26328	TCTEX1D1	protein_coding	0.43484	0.205169	0.173774	0.106769	0.0313152	0.0360702
11724	ENSG00000213104	-1.41994	5.72357	19.9132	8.10382e-06	0.000227312	NPM1P46	processed_pseudogene	554	472	354	1003	774	770	nucleophosmin 1 (nucleolar phosphoprotein B23, numatrin) pseudogene 46 [Source:HGNC Symbol;Acc:HGNC:45225]	2	1191	NPM1P46	processed_pseudogene	28.9419	20.9874	22.2928	78.9098	53.58	61.3968
5798	ENSG00000141052	-2.23602	2.71105	19.8929	8.1905e-06	0.000229319	MYOCD	protein_coding	17	20	79	109	54	177	myocardin [Source:HGNC Symbol;Acc:HGNC:16067]	17	103059	MYOCD	protein_coding	0.0102634	0.0102772	0.057493	0.099102	0.0431998	0.1631
2110	ENSG00000103855	1.72999	5.25213	19.8613	8.32701e-06	0.000232686	CD276	protein_coding	703	1026	1011	266	160	159	CD276 molecule [Source:HGNC Symbol;Acc:HGNC:19137]	15	30552	CD276	protein_coding	1.43168	1.77843	2.48191	0.8158	0.431772	0.494225
11076	ENSG00000197496	1.5457	5.68293	19.8529	8.36338e-06	0.000232686	SLC2A10	protein_coding	1370	1342	918	396	351	162	solute carrier family 2 (facilitated glucose transporter), member 10 [Source:HGNC Symbol;Acc:HGNC:13444]	20	26860	SLC2A10	protein_coding	3.17354	2.64591	2.56337	1.38144	1.07739	0.572764
2918	ENSG00000111859	1.51374	6.14355	19.8526	8.36479e-06	0.000232686	NEDD9	protein_coding	1802	1857	1331	298	625	345	neural precursor cell expressed, developmentally down-regulated 9 [Source:HGNC Symbol;Acc:HGNC:7733]	6	199050	NEDD9	protein_coding	0.563277	0.494059	0.501522	0.14028	0.258876	0.164598
14006	ENSG00000250722	2.17558	3.17243	19.851	8.37211e-06	0.000232686	SEPP1	protein_coding	236	364	115	17	49	41	selenoprotein P, plasma, 1 [Source:HGNC Symbol;Acc:HGNC:10751]	5	87512	SEPP1	protein_coding	0.167793	0.220274	0.0985608	0.0182022	0.0461639	0.0444921
6047	ENSG00000143554	2.83489	1.74381	19.8088	8.55899e-06	0.000237446	SLC27A3	protein_coding	59	122	77	5	20	4	solute carrier family 27 (fatty acid transporter), member 3 [Source:HGNC Symbol;Acc:HGNC:10997]	1	5803	SLC27A3	protein_coding	0.632599	1.11336	0.995204	0.0807345	0.284152	0.0654598
8242	ENSG00000166272	1.50987	6.3954	19.7898	8.64424e-06	0.000239373	WBP1L	protein_coding	1456	2251	2207	493	541	394	WW domain binding protein 1-like [Source:HGNC Symbol;Acc:HGNC:23510]	10	72297	WBP1L	protein_coding	1.25306	1.64886	2.28958	0.638952	0.616951	0.517539
2430	ENSG00000106484	-2.4088	2.98995	19.7836	8.67223e-06	0.00023971	MEST	protein_coding	3	55	93	52	125	237	mesoderm specific transcript [Source:HGNC Symbol;Acc:HGNC:7028]	7	20125	MEST	protein_coding	0.00927501	0.144729	0.346594	0.242108	0.512092	1.11835
11175	ENSG00000198056	-1.68154	4.18252	19.7706	8.73146e-06	0.000240909	PRIM1	protein_coding	62	215	162	197	349	360	primase, DNA, polypeptide 1 (49kDa) [Source:HGNC Symbol;Acc:HGNC:9369]	12	20777	PRIM1	protein_coding	0.185668	0.548006	0.584798	0.888434	1.38489	1.64546
11257	ENSG00000198554	-1.39198	6.57996	19.7518	8.81796e-06	0.000242854	WDHD1	protein_coding	634	792	1010	902	1669	2050	WD repeat and HMG-box DNA binding protein 1 [Source:HGNC Symbol;Acc:HGNC:23170]	14	88155	WDHD1	protein_coding	0.447478	0.475782	0.859307	0.958741	1.56093	2.20838
1866	ENSG00000101384	1.74953	4.78004	19.7445	8.85146e-06	0.000243335	JAG1	protein_coding	467	780	720	94	255	95	jagged 1 [Source:HGNC Symbol;Acc:HGNC:6188]	20	36423	JAG1	protein_coding	0.797756	1.13409	1.48262	0.241821	0.577216	0.247694
2930	ENSG00000111913	1.54935	6.00162	19.7181	8.97466e-06	0.000246276	FAM65B	protein_coding	1828	1672	1053	352	592	207	family with sequence similarity 65, member B [Source:HGNC Symbol;Acc:HGNC:13872]	6	244795	FAM65B	protein_coding	0.464625	0.361712	0.322626	0.134735	0.199385	0.0803036
23	ENSG00000002834	1.47256	8.58797	19.6947	9.08514e-06	0.000248858	LASP1	protein_coding	9388	8053	9209	2271	2741	1761	LIM and SH3 protein 1 [Source:HGNC Symbol;Acc:HGNC:6513]	17	51911	LASP1	protein_coding	11.2523	8.21538	13.3054	4.0992	4.35335	3.22157
1925	ENSG00000101955	1.63108	4.63433	19.5918	9.5881e-06	0.000262161	SRPX	protein_coding	697	745	355	117	241	73	sushi-repeat containing protein, X-linked [Source:HGNC Symbol;Acc:HGNC:11309]	X	71588	SRPX	protein_coding	0.605789	0.551119	0.371931	0.15314	0.277556	0.0968389
6065	ENSG00000143702	-1.36823	7.14141	19.563	9.73366e-06	0.000265663	CEP170	protein_coding	1666	1219	952	2320	2521	1917	centrosomal protein 170kDa [Source:HGNC Symbol;Acc:HGNC:28920]	1	130978	CEP170	protein_coding	0.791418	0.492873	0.545146	1.65971	1.5869	1.38992
6439	ENSG00000147852	-1.86863	3.67598	19.5392	9.85574e-06	0.000268511	VLDLR	protein_coding	54	56	170	177	174	282	very low density lipoprotein receptor [Source:HGNC Symbol;Acc:HGNC:12698]	9	38219	VLDLR	protein_coding	0.0879111	0.0775958	0.333613	0.433946	0.375356	0.700708
4001	ENSG00000124006	1.78034	4.82219	19.5347	9.87883e-06	0.000268658	OBSL1	protein_coding	493	597	903	71	222	140	obscurin-like 1 [Source:HGNC Symbol;Acc:HGNC:29092]	2	21130	OBSL1	protein_coding	1.4517	1.49625	3.20525	0.314848	0.866218	0.62921
11587	ENSG00000205336	-5.7879	-0.285869	19.5089	1.00134e-05	0.000271831	GPR56	protein_coding	0	1	0	15	18	17	G protein-coupled receptor 56 [Source:HGNC Symbol;Acc:HGNC:4512]	16	54928	GPR56	protein_coding	0	0.00096413	0	0.0255882	0.027018	0.0293915
7389	ENSG00000160190	2.26528	2.18029	19.4991	1.00646e-05	0.000272732	SLC37A1	protein_coding	101	98	132	18	12	18	solute carrier family 37 (glucose-6-phosphate transporter), member 1 [Source:HGNC Symbol;Acc:HGNC:11024]	21	85432	SLC37A1	protein_coding	0.073558	0.0607484	0.115885	0.0197421	0.0115807	0.0200087
9113	ENSG00000172725	1.51443	5.02467	19.4675	1.02325e-05	0.000276119	CORO1B	protein_coding	781	838	667	154	258	158	coronin, actin binding protein, 1B [Source:HGNC Symbol;Acc:HGNC:2253]	11	8311	CORO1B	protein_coding	5.84692	5.33974	6.01931	1.73624	2.55941	1.80539
11262	ENSG00000198585	1.64988	5.36883	19.4656	1.02426e-05	0.000276119	NUDT16	protein_coding	1361	594	963	305	193	143	nudix (nucleoside diphosphate linked moiety X)-type motif 16 [Source:HGNC Symbol;Acc:HGNC:26442]	3	7159	NUDT16	protein_coding	11.8286	4.39403	10.089	3.99199	2.22269	1.89693
7984	ENSG00000164603	1.44907	6.83241	19.4653	1.02442e-05	0.000276119	C7orf60	protein_coding	2690	4459	1363	719	704	534	chromosome 7 open reading frame 60 [Source:HGNC Symbol;Acc:HGNC:26475]	7	120769	C7orf60	protein_coding	1.38588	1.95529	0.846475	0.557847	0.480608	0.419907
8306	ENSG00000166750	-1.37198	7.41281	19.4446	1.03559e-05	0.000278235	SLFN5	protein_coding	1621	1634	1267	2165	2831	3197	schlafen family member 5 [Source:HGNC Symbol;Acc:HGNC:28286]	17	30619	SLFN5	protein_coding	3.29398	2.82612	3.10356	6.62535	7.62294	9.91559
1551	ENSG00000097046	-1.60528	4.81321	19.444	1.03593e-05	0.000278235	CDC7	protein_coding	133	491	144	350	610	423	cell division cycle 7 [Source:HGNC Symbol;Acc:HGNC:1745]	1	24871	CDC7	protein_coding	0.332727	1.04548	0.434253	1.31861	2.02214	1.61515
9282	ENSG00000174136	-1.49577	5.09677	19.415	1.05175e-05	0.000281985	RGMB	protein_coding	309	300	238	683	614	396	repulsive guidance molecule family member b [Source:HGNC Symbol;Acc:HGNC:26896]	5	29993	RGMB	protein_coding	0.641014	0.529701	0.595156	2.13374	1.6878	1.25384
3486	ENSG00000117525	-1.49158	7.93097	19.3937	1.06359e-05	0.000284657	F3	protein_coding	2392	2140	1455	3540	6354	2497	coagulation factor III (thromboplastin, tissue factor) [Source:HGNC Symbol;Acc:HGNC:3541]	1	12575	F3	protein_coding	11.8354	9.01229	8.67819	26.3777	41.6594	18.8572
3059	ENSG00000113361	-1.9075	3.52591	19.3393	1.09429e-05	0.000291979	CDH6	protein_coding	136	13	93	337	56	179	cadherin 6, type 2, K-cadherin (fetal kidney) [Source:HGNC Symbol;Acc:HGNC:1765]	5	135396	CDH6	protein_coding	0.0624974	0.00508472	0.0515171	0.23322	0.0341001	0.125549
1429	ENSG00000090861	-1.57939	5.34024	19.3384	1.0948e-05	0.000291979	AARS	protein_coding	283	276	401	489	849	683	alanyl-tRNA synthetase [Source:HGNC Symbol;Acc:HGNC:20]	16	37248	AARS	protein_coding	0.472729	0.392406	0.807449	1.23012	1.87922	1.74134
3096	ENSG00000113719	1.37866	8.35812	19.3215	1.10458e-05	0.000294062	ERGIC1	protein_coding	8841	7078	6653	2067	2338	1652	endoplasmic reticulum-golgi intermediate compartment (ERGIC) 1 [Source:HGNC Symbol;Acc:HGNC:29205]	5	118410	ERGIC1	protein_coding	4.6456	3.16557	4.21408	1.63566	1.62791	1.32492
106	ENSG00000006652	-1.42292	7.05218	19.3182	1.10649e-05	0.000294062	IFRD1	protein_coding	1584	1340	681	2250	1969	2131	interferon-related developmental regulator 1 [Source:HGNC Symbol;Acc:HGNC:5456]	7	58049	IFRD1	protein_coding	1.69781	1.22247	0.879886	3.63186	2.79656	3.48623
3523	ENSG00000118007	-1.32773	7.85069	19.3007	1.11668e-05	0.000296251	STAG1	protein_coding	2115	2385	1806	3396	3628	3940	stromal antigen 1 [Source:HGNC Symbol;Acc:HGNC:11354]	3	416170	STAG1	protein_coding	0.316205	0.303492	0.325477	0.764608	0.718737	0.899068
9739	ENSG00000178726	-1.95795	4.06414	19.2035	1.17499e-05	0.000311177	THBD	protein_coding	176	68	76	417	358	121	thrombomodulin [Source:HGNC Symbol;Acc:HGNC:11784]	20	4108	THBD	protein_coding	2.6657	0.876613	1.38758	9.51146	7.18499	2.79719
14658	ENSG00000265491	1.35708	6.8107	19.1876	1.18483e-05	0.000313238	RNF115	protein_coding	3026	2376	2273	758	742	582	ring finger protein 115 [Source:HGNC Symbol;Acc:HGNC:18154]	1	85209	RNF115	protein_coding	2.20959	1.47669	2.00073	0.833538	0.717947	0.648641
5237	ENSG00000136478	1.61607	6.66499	19.1412	1.21394e-05	0.000320376	TEX2	protein_coding	3176	1496	2503	612	587	390	testis expressed 2 [Source:HGNC Symbol;Acc:HGNC:30884]	17	116074	TEX2	protein_coding	1.70245	0.682537	1.61733	0.494036	0.416943	0.319078
2843	ENSG00000111247	-1.60768	5.92229	19.1058	1.23671e-05	0.000325817	RAD51AP1	protein_coding	222	941	425	630	1013	1323	RAD51 associated protein 1 [Source:HGNC Symbol;Acc:HGNC:16956]	12	21250	RAD51AP1	protein_coding	0.650015	2.34509	1.50004	2.77794	3.93029	5.91246
2224	ENSG00000104964	1.40977	6.3228	19.0884	1.24803e-05	0.00032823	AES	protein_coding	1827	2279	1478	604	551	331	amino-terminal enhancer of split [Source:HGNC Symbol;Acc:HGNC:307]	19	10197	AES	protein_coding	11.148	11.8359	10.8712	5.55017	4.45505	3.08264
9082	ENSG00000172366	2.80796	1.80203	19.0697	1.26027e-05	0.000330875	FAM195A	protein_coding	84	110	74	2	15	13	family with sequence similarity 195, member A [Source:HGNC Symbol;Acc:HGNC:14142]	16	11657	FAM195A	protein_coding	0.448355	0.49973	0.476123	0.0160763	0.106091	0.105907
5370	ENSG00000137393	2.04355	4.36202	19.0256	1.28976e-05	0.000338034	RNF144B	protein_coding	665	662	277	44	108	118	ring finger protein 144B [Source:HGNC Symbol;Acc:HGNC:21578]	6	81524	RNF144B	protein_coding	0.507534	0.430033	0.25484	0.0505719	0.109222	0.137456
5439	ENSG00000137876	-1.40696	8.11151	19.0202	1.29341e-05	0.000338406	RSL24D1	protein_coding	2951	3331	1388	4308	4682	4269	ribosomal L24 domain containing 1 [Source:HGNC Symbol;Acc:HGNC:18479]	15	16261	RSL24D1	protein_coding	11.2915	10.8482	6.40201	24.8239	23.7388	24.9314
7354	ENSG00000159720	1.53348	4.81118	19.0051	1.30368e-05	0.000340438	ATP6V0D1	protein_coding	589	720	650	114	227	147	ATPase, H+ transporting, lysosomal 38kDa, V0 subunit d1 [Source:HGNC Symbol;Acc:HGNC:13724]	16	43223	ATP6V0D1	protein_coding	0.84787	0.882159	1.1279	0.247134	0.432997	0.322975
520	ENSG00000053254	1.43973	7.58097	19.0022	1.30567e-05	0.000340438	FOXN3	protein_coding	5038	4329	3825	1580	1227	721	forkhead box N3 [Source:HGNC Symbol;Acc:HGNC:1928]	14	494278	FOXN3	protein_coding	0.634185	0.463816	0.580409	0.299521	0.204667	0.138526
9061	ENSG00000172216	1.47334	6.32288	18.9967	1.30947e-05	0.000340843	CEBPB	protein_coding	1677	1869	1993	533	507	361	CCAAT/enhancer binding protein (C/EBP), beta [Source:HGNC Symbol;Acc:HGNC:1834]	20	1955	CEBPB	protein_coding	53.3722	50.6281	76.46	25.546	21.3813	17.5359
9710	ENSG00000178401	2.88746	1.35344	18.9875	1.31581e-05	0.000341907	DNAJC22	protein_coding	62	40	85	6	3	9	DnaJ (Hsp40) homolog, subfamily C, member 22 [Source:HGNC Symbol;Acc:HGNC:25802]	12	10629	DNAJC22	protein_coding	0.362935	0.199295	0.599792	0.0528933	0.0232703	0.0804113
12085	ENSG00000215492	-3.31061	2.90419	18.9677	1.32948e-05	0.000344625	HNRNPA1P7	processed_pseudogene	67	2	25	129	165	139	heterogeneous nuclear ribonucleoprotein A1 pseudogene 7 [Source:HGNC Symbol;Acc:HGNC:31015]	18	962	HNRNPA1P7	processed_pseudogene	4.3334	0.110099	1.94912	12.5648	14.1411	13.7217
10113	ENSG00000182901	-2.27549	1.97691	18.9658	1.33081e-05	0.000344625	RGS7	protein_coding	15	38	15	51	97	69	regulator of G-protein signaling 7 [Source:HGNC Symbol;Acc:HGNC:10003]	1	581716	RGS7	protein_coding	0.00160439	0.00345941	0.00193399	0.00821487	0.0137478	0.0112643
7793	ENSG00000163701	2.89151	1.42084	18.9576	1.33659e-05	0.000345531	IL17RE	protein_coding	83	94	34	6	6	6	interleukin 17 receptor E [Source:HGNC Symbol;Acc:HGNC:18439]	3	13790	IL17RE	protein_coding	0.374492	0.360988	0.184922	0.0407689	0.0358724	0.0413194
9795	ENSG00000179241	1.74553	3.38067	18.9349	1.35256e-05	0.000349066	LDLRAD3	protein_coding	174	325	254	39	61	54	low density lipoprotein receptor class A domain containing 3 [Source:HGNC Symbol;Acc:HGNC:27046]	11	288155	LDLRAD3	protein_coding	0.0375709	0.0597292	0.0661122	0.0126818	0.0174533	0.0177965
13589	ENSG00000240859	1.73397	3.53384	18.9048	1.37404e-05	0.000354009	AC093627.10	lincRNA	385	255	192	87	54	36		7	5868	AC093627.10	lincRNA	4.08225	2.30133	2.45406	1.38922	0.758713	0.582612
14873	ENSG00000271268	-1.79181	4.22307	18.892	1.38334e-05	0.000355552	AC015849.14	processed_pseudogene	138	271	55	269	389	289		17	473	AC015849.14	processed_pseudogene	18.1529	30.3415	8.72118	53.2884	67.8051	58.0235
8057	ENSG00000165029	1.55535	4.39436	18.8901	1.38472e-05	0.000355552	ABCA1	protein_coding	538	422	499	141	104	102	ATP-binding cassette, sub-family A (ABC1), member 1 [Source:HGNC Symbol;Acc:HGNC:29]	9	147235	ABCA1	protein_coding	0.227353	0.151786	0.254193	0.0897325	0.0582366	0.0657894
1411	ENSG00000090376	1.64124	4.92379	18.8747	1.39592e-05	0.000357823	IRAK3	protein_coding	1029	664	513	122	190	165	interleukin-1 receptor-associated kinase 3 [Source:HGNC Symbol;Acc:HGNC:17020]	12	65743	IRAK3	protein_coding	0.973856	0.53487	0.58525	0.173881	0.238275	0.238342
15066	ENSG00000276600	2.21444	2.28704	18.8538	1.41127e-05	0.000361146	RAB7B	protein_coding	184	107	73	29	19	8	RAB7B, member RAS oncogene family [Source:HGNC Symbol;Acc:HGNC:30513]	1	26721	RAB7B	protein_coding	0.428444	0.212061	0.204901	0.101692	0.0586239	0.0284318
1279	ENSG00000086544	1.62654	4.2098	18.7979	1.45327e-05	0.000370796	ITPKC	protein_coding	334	514	459	67	148	90	inositol-trisphosphate 3-kinase C [Source:HGNC Symbol;Acc:HGNC:14897]	19	23757	ITPKC	protein_coding	0.87475	1.14578	1.44909	0.264256	0.513622	0.359764
2790	ENSG00000110619	-1.51065	5.91188	18.7971	1.45386e-05	0.000370796	CARS	protein_coding	615	389	496	841	1142	970	cysteinyl-tRNA synthetase [Source:HGNC Symbol;Acc:HGNC:1493]	11	56691	CARS	protein_coding	0.674979	0.363383	0.656208	1.39003	1.66083	1.62489
12286	ENSG00000223749	-4.05599	1.57438	18.7724	1.47286e-05	0.000375011	MIR503HG	lincRNA	1	3	5	154	20	16	MIR503 host gene (non-protein coding) [Source:HGNC Symbol;Acc:HGNC:28258]	X	3295	MIR503HG	lincRNA	0.0188831	0.0482164	0.113812	4.37932	0.500436	0.461139
5955	ENSG00000142949	-2.13084	4.53426	18.7517	1.48892e-05	0.000378465	PTPRF	protein_coding	107	115	177	465	605	206	protein tyrosine phosphatase, receptor type, F [Source:HGNC Symbol;Acc:HGNC:9670]	1	98479	PTPRF	protein_coding	0.0676035	0.061842	0.134804	0.442437	0.506507	0.198651
4582	ENSG00000130787	1.98898	2.75836	18.7398	1.49821e-05	0.00038019	HIP1R	protein_coding	147	146	194	21	35	30	huntingtin interacting protein 1 related [Source:HGNC Symbol;Acc:HGNC:18415]	12	28507	HIP1R	protein_coding	0.320845	0.271226	0.510416	0.0690255	0.101226	0.0999394
13262	ENSG00000235513	-3.82846	0.575526	18.7326	1.50387e-05	0.000380989	RP4-756G23.5	antisense	1	5	3	28	48	16		22	8505	RP4-756G23.5	antisense	0.00731568	0.0311333	0.0264558	0.308479	0.465308	0.178654
3351	ENSG00000116194	1.57951	5.90464	18.713	1.51941e-05	0.000384283	ANGPTL1	protein_coding	1571	2895	294	487	354	98	angiopoietin-like 1 [Source:HGNC Symbol;Acc:HGNC:489]	1	21347	ANGPTL1	protein_coding	4.57898	7.18193	1.03296	2.13764	1.36723	0.43597
303	ENSG00000023608	-1.46468	7.46217	18.6963	1.53279e-05	0.000387023	SNAPC1	protein_coding	1703	1895	977	2229	2904	3475	small nuclear RNA activating complex, polypeptide 1, 43kDa [Source:HGNC Symbol;Acc:HGNC:11134]	14	34071	SNAPC1	protein_coding	3.10999	2.94546	2.15072	6.13009	7.02725	9.68583
7755	ENSG00000163565	-1.31545	7.16445	18.6516	1.56918e-05	0.000395554	IFI16	protein_coding	1182	1622	1156	2151	2179	2456	interferon, gamma-inducible protein 16 [Source:HGNC Symbol;Acc:HGNC:5395]	1	55187	IFI16	protein_coding	1.33263	1.55648	1.57107	3.65212	3.25532	4.22628
11524	ENSG00000204580	1.82204	5.59541	18.6349	1.58298e-05	0.000398371	DDR1	protein_coding	1287	1214	991	310	386	93	discoidin domain receptor tyrosine kinase 1 [Source:HGNC Symbol;Acc:HGNC:2730]	6	23735	DDR1	protein_coding	3.37379	2.70869	3.13154	1.22381	1.34082	0.372101
8623	ENSG00000168807	1.33852	6.21178	18.5977	1.61415e-05	0.000405543	SNTB2	protein_coding	1854	1651	1534	516	453	418	syntrophin, beta 2 (dystrophin-associated protein A1, 59kDa, basic component 2) [Source:HGNC Symbol;Acc:HGNC:11169]	16	121923	SNTB2	protein_coding	0.946135	0.717118	0.943656	0.396557	0.306328	0.32558
6728	ENSG00000151690	1.75177	3.98223	18.5848	1.62508e-05	0.000407613	MFSD6	protein_coding	479	311	336	114	83	45	major facilitator superfamily domain containing 6 [Source:HGNC Symbol;Acc:HGNC:24711]	2	100850	MFSD6	protein_coding	0.295521	0.16331	0.249883	0.105918	0.0678541	0.0423744
10901	ENSG00000196569	1.4036	5.73952	18.5716	1.63638e-05	0.00040977	LAMA2	protein_coding	1172	1550	1008	241	383	360	laminin, alpha 2 [Source:HGNC Symbol;Acc:HGNC:6482]	6	633428	LAMA2	protein_coding	0.115122	0.129588	0.119354	0.0356502	0.0498512	0.0539725
1161	ENSG00000082014	1.7088	4.76885	18.5433	1.66088e-05	0.000415219	SMARCD3	protein_coding	656	580	690	88	219	131	SWI/SNF related, matrix associated, actin dependent regulator of chromatin, subfamily d, member 3 [Source:HGNC Symbol;Acc:HGNC:11108]	7	39132	SMARCD3	protein_coding	1.04304	0.78492	1.32249	0.210713	0.461409	0.317912
14216	ENSG00000255471	2.85508	2.50955	18.5201	1.68121e-05	0.000419611	RP11-736K20.5	antisense	164	263	53	4	19	21		11	32823	RP11-736K20.5	antisense	0.310881	0.424333	0.121108	0.0114189	0.0477253	0.0607586
9761	ENSG00000178966	-1.97766	4.452	18.5125	1.6879e-05	0.000420588	RMI1	protein_coding	90	288	97	386	288	456	RecQ mediated genome instability 1 [Source:HGNC Symbol;Acc:HGNC:25764]	9	23363	RMI1	protein_coding	0.239686	0.65282	0.311399	1.5481	1.01634	1.85355
3313	ENSG00000115902	-1.51941	4.69408	18.5005	1.69856e-05	0.000422552	SLC1A4	protein_coding	139	242	240	227	630	447	solute carrier family 1 (glutamate/neutral amino acid transporter), member 4 [Source:HGNC Symbol;Acc:HGNC:10942]	2	35388	SLC1A4	protein_coding	0.244392	0.36215	0.508662	0.601051	1.46777	1.19955
11456	ENSG00000204176	1.77761	4.95616	18.4917	1.70647e-05	0.000423825	SYT15	protein_coding	567	894	793	208	177	89	synaptotagmin XV [Source:HGNC Symbol;Acc:HGNC:17167]	10	15956	SYT15	protein_coding	2.211	2.96717	3.72755	1.22146	0.914583	0.529704
1071	ENSG00000078401	1.77942	4.26807	18.4717	1.72447e-05	0.000427596	EDN1	protein_coding	644	364	394	66	114	100	endothelin 1 [Source:HGNC Symbol;Acc:HGNC:3176]	6	6831	EDN1	protein_coding	5.86585	2.82193	4.32599	0.905318	1.37592	1.39022
2090	ENSG00000103502	1.35903	6.52597	18.4601	1.73496e-05	0.000429493	CDIPT	protein_coding	1936	2609	1823	600	725	421	CDP-diacylglycerol--inositol 3-phosphatidyltransferase [Source:HGNC Symbol;Acc:HGNC:1769]	16	5379	CDIPT	protein_coding	22.3941	25.6863	25.419	10.4518	11.1125	7.43272
6934	ENSG00000154262	1.68897	5.86885	18.4403	1.75312e-05	0.000433282	ABCA6	protein_coding	1344	3111	337	164	524	169	ATP-binding cassette, sub-family A (ABC1), member 6 [Source:HGNC Symbol;Acc:HGNC:36]	17	63186	ABCA6	protein_coding	1.32345	2.60741	0.400021	0.243201	0.683729	0.253999
1876	ENSG00000101444	1.34901	6.06675	18.3908	1.79926e-05	0.000443964	AHCY	protein_coding	1508	2129	1089	392	476	382	adenosylhomocysteinase [Source:HGNC Symbol;Acc:HGNC:343]	20	31534	AHCY	protein_coding	2.97544	3.57541	2.59014	1.16479	1.24452	1.15041
14118	ENSG00000253833	1.52339	4.49459	18.38	1.80943e-05	0.000445749	RP11-367E12.4	processed_pseudogene	337	877	421	71	163	152		8	390	RP11-367E12.4	processed_pseudogene	53.7643	119.087	80.9639	17.0583	34.4585	37.0123
6826	ENSG00000152795	-1.2876	8.62688	18.3726	1.81652e-05	0.000446769	HNRNPDL	protein_coding	4220	3554	3219	6259	5997	6304	heterogeneous nuclear ribonucleoprotein D-like [Source:HGNC Symbol;Acc:HGNC:5037]	4	7661	HNRNPDL	protein_coding	34.2733	24.5675	31.5144	76.5528	64.539	78.1444
2075	ENSG00000103363	1.37148	6.78049	18.3651	1.82365e-05	0.000447797	TCEB2	protein_coding	2275	3876	1727	561	729	725	transcription elongation factor B (SIII), polypeptide 2 (18kDa, elongin B) [Source:HGNC Symbol;Acc:HGNC:11619]	16	5883	TCEB2	protein_coding	24.0609	34.8911	22.0175	8.93523	10.2165	11.7032
13313	ENSG00000236060	2.04175	4.02134	18.3087	1.87845e-05	0.000460509	HSPB1P1	processed_pseudogene	251	574	409	102	64	44	heat shock 27kDa protein 1 pseudogene 1 [Source:HGNC Symbol;Acc:HGNC:5251]	9	255	HSPB1P1	processed_pseudogene	61.2439	119.207	120.298	37.4802	20.6925	16.3862
13145	ENSG00000234274	2.64956	3.28396	18.2927	1.8943e-05	0.000463644	COX7BP2	processed_pseudogene	73	854	21	17	26	5	cytochrome c oxidase subunit VIIb pseudogene 2 [Source:HGNC Symbol;Acc:HGNC:16601]	20	241	COX7BP2	processed_pseudogene	18.8467	187.659	6.53546	6.60958	8.89467	1.97024
13266	ENSG00000235555	-1.73491	4.25202	18.2291	1.95859e-05	0.000478578	SUMO1P4	processed_pseudogene	167	204	72	403	245	313	SUMO1 pseudogene 4 [Source:HGNC Symbol;Acc:HGNC:33151]	19	301	SUMO1P4	processed_pseudogene	34.5207	35.8916	17.9407	125.453	67.1079	98.7518
9184	ENSG00000173221	1.59223	7.85284	18.2262	1.96162e-05	0.000478578	GLRX	protein_coding	4600	9591	3407	1356	1019	1310	glutaredoxin (thioltransferase) [Source:HGNC Symbol;Acc:HGNC:4330]	5	71686	GLRX	protein_coding	3.99257	7.08531	3.56461	1.77242	1.17196	1.73542
1242	ENSG00000085231	-1.29428	6.81923	18.2108	1.9775e-05	0.000481679	TAF9	protein_coding	1178	1089	854	1922	1521	1863	TAF9 RNA polymerase II, TATA box binding protein (TBP)-associated factor, 32kDa [Source:HGNC Symbol;Acc:HGNC:11542]	5	19029	TAF9	protein_coding	3.85175	3.03069	3.36601	9.4641	6.59002	9.29745
12834	ENSG00000230409	-1.28304	7.09309	18.204	1.98458e-05	0.000482226	TCEA1P2	processed_pseudogene	1436	1301	1079	2168	2149	2101	transcription elongation factor A (SII), 1 pseudogene 2 [Source:HGNC Symbol;Acc:HGNC:29891]	3	905	TCEA1P2	processed_pseudogene	98.7268	76.1304	89.4225	224.467	195.777	220.467
14525	ENSG00000260910	2.37965	2.00076	18.2026	1.9861e-05	0.000482226	LINC00565	lincRNA	50	82	152	8	6	28	long intergenic non-protein coding RNA 565 [Source:HGNC Symbol;Acc:HGNC:43709]	13	2330	LINC00565	lincRNA	1.33519	1.86375	4.89285	0.321718	0.212309	1.14122
2858	ENSG00000111348	2.15188	3.15604	18.1895	1.99974e-05	0.000484761	ARHGDIB	protein_coding	266	234	164	23	24	68	Rho GDP dissociation inhibitor (GDI) beta [Source:HGNC Symbol;Acc:HGNC:679]	12	19711	ARHGDIB	protein_coding	0.839657	0.62869	0.624035	0.109335	0.100387	0.327618
10362	ENSG00000185112	1.55457	7.21309	18.1806	2.00911e-05	0.000486256	FAM43A	protein_coding	3323	2927	4074	837	1055	590	family with sequence similarity 43, member A [Source:HGNC Symbol;Acc:HGNC:26888]	3	2493	FAM43A	protein_coding	82.9349	62.177	122.567	31.459	34.8902	22.4748
969	ENSG00000075213	-2.63901	1.41523	18.1666	2.02393e-05	0.000489062	SEMA3A	protein_coding	9	12	13	32	64	57	sema domain, immunoglobulin domain (Ig), short basic domain, secreted, (semaphorin) 3A [Source:HGNC Symbol;Acc:HGNC:10723]	7	536947	SEMA3A	protein_coding	0.00104289	0.00118353	0.00181587	0.00558419	0.00982703	0.0100812
12277	ENSG00000223559	-1.49521	5.67751	18.157	2.03416e-05	0.000490752	RP11-700P18.1	processed_pseudogene	374	597	329	1052	737	717		7	3195	RP11-700P18.1	processed_pseudogene	7.28333	9.89539	7.72323	30.8522	19.0182	21.3116
4247	ENSG00000126709	1.90002	3.86534	18.0817	2.11625e-05	0.000509747	IFI6	protein_coding	221	388	424	26	138	63	interferon, alpha-inducible protein 6 [Source:HGNC Symbol;Acc:HGNC:4054]	1	6157	IFI6	protein_coding	2.23333	3.33727	5.165	0.395682	1.84792	0.971714
13586	ENSG00000240849	1.37323	5.8321	18.0676	2.13204e-05	0.000512737	TMEM189	protein_coding	1311	1389	1206	351	410	295	transmembrane protein 189 [Source:HGNC Symbol;Acc:HGNC:16735]	20	35480	TMEM189	protein_coding	2.29905	2.07323	2.5494	0.926969	0.952739	0.789597
6426	ENSG00000147642	-2.48521	2.23471	18.0633	2.13678e-05	0.000513065	SYBU	protein_coding	37	32	7	92	70	98	syntabulin (syntaxin-interacting) [Source:HGNC Symbol;Acc:HGNC:26011]	8	117813	SYBU	protein_coding	0.0195406	0.0143842	0.00445634	0.0731705	0.0489867	0.078995
5647	ENSG00000139567	1.55621	5.77607	18.0554	2.14564e-05	0.000513481	ACVRL1	protein_coding	1168	1116	1521	252	408	255	activin A receptor type II-like 1 [Source:HGNC Symbol;Acc:HGNC:175]	12	16453	ACVRL1	protein_coding	4.41699	3.5921	6.93359	1.43515	2.04451	1.47185
354	ENSG00000031698	-1.57384	8.00215	18.0534	2.14789e-05	0.000513481	SARS	protein_coding	2751	1364	2136	3507	5149	4017	seryl-tRNA synthetase [Source:HGNC Symbol;Acc:HGNC:10537]	1	24251	SARS	protein_coding	7.05814	2.97861	6.60611	13.5503	17.5052	15.7304
3035	ENSG00000113013	-1.44882	7.16145	18.0524	2.14909e-05	0.000513481	HSPA9	protein_coding	1316	1319	954	1483	2478	3078	heat shock 70kDa protein 9 (mortalin) [Source:HGNC Symbol;Acc:HGNC:5244]	5	20562	HSPA9	protein_coding	3.98217	3.3971	3.47982	6.75799	9.93596	14.2158
5328	ENSG00000137075	1.48384	4.78084	18.0498	2.15205e-05	0.000513481	RNF38	protein_coding	525	1045	442	145	173	149	ring finger protein 38 [Source:HGNC Symbol;Acc:HGNC:18052]	9	151152	RNF38	protein_coding	0.21611	0.366127	0.219322	0.0898868	0.0943639	0.0936137
6225	ENSG00000145242	-2.45496	1.92135	18.0036	2.20491e-05	0.000525266	EPHA5	protein_coding	8	31	13	38	157	29	EPH receptor A5 [Source:HGNC Symbol;Acc:HGNC:3389]	4	350932	EPHA5	protein_coding	0.00141839	0.00467808	0.0027784	0.0101462	0.0368851	0.00784769
7898	ENSG00000164112	2.59275	1.77291	17.9904	2.22023e-05	0.000528087	TMEM155	protein_coding	152	96	19	20	7	3	transmembrane protein 155 [Source:HGNC Symbol;Acc:HGNC:26418]	4	6494	TMEM155	protein_coding	1.45633	0.782868	0.21944	0.288575	0.0888709	0.0438708
7450	ENSG00000160714	1.42828	6.42843	17.9758	2.23732e-05	0.00053132	UBE2Q1	protein_coding	1937	2110	1885	597	645	342	ubiquitin-conjugating enzyme E2Q family member 1 [Source:HGNC Symbol;Acc:HGNC:15698]	1	10451	UBE2Q1	protein_coding	11.5319	10.6919	13.5278	5.35252	5.08833	3.10767
5737	ENSG00000140479	2.22628	2.12446	17.9631	2.25234e-05	0.00053405	PCSK6	protein_coding	123	156	56	12	24	12	proprotein convertase subtilisin/kexin type 6 [Source:HGNC Symbol;Acc:HGNC:8569]	15	228060	PCSK6	protein_coding	0.0335571	0.0362247	0.0184167	0.00493031	0.00867633	0.00499688
13077	ENSG00000233432	-2.90476	1.66398	17.956	2.26072e-05	0.000535202	RP11-344P13.3	processed_pseudogene	9	7	21	79	61	43		1	1547	RP11-344P13.3	processed_pseudogene	0.361977	0.239628	1.01813	4.78496	3.25097	2.63964
11647	ENSG00000206527	1.44546	7.22446	17.9356	2.28506e-05	0.00054012	PTPLB	protein_coding	2593	5516	2743	915	787	903	protein tyrosine phosphatase-like (proline instead of catalytic arginine), member b [Source:HGNC Symbol;Acc:HGNC:9640]	3	94365	PTPLB	protein_coding	1.7097	3.09558	2.18016	0.908556	0.687603	0.908749
1046	ENSG00000077585	1.66625	3.81287	17.9043	2.32293e-05	0.000548219	GPR137B	protein_coding	260	647	175	68	94	49	G protein-coupled receptor 137B [Source:HGNC Symbol;Acc:HGNC:11862]	1	79360	GPR137B	protein_coding	0.203845	0.43175	0.16539	0.0802877	0.0976562	0.0586356
13885	ENSG00000248487	2.52	1.69429	17.8987	2.32974e-05	0.000548973	ABHD14A	protein_coding	57	102	82	4	13	14	abhydrolase domain containing 14A [Source:HGNC Symbol;Acc:HGNC:24538]	3	9773	ABHD14A	protein_coding	0.362891	0.552715	0.629303	0.0383507	0.10967	0.13604
5433	ENSG00000137834	1.51056	6.18361	17.8741	2.36015e-05	0.000555276	SMAD6	protein_coding	1406	1989	1699	453	565	266	SMAD family member 6 [Source:HGNC Symbol;Acc:HGNC:6772]	15	80620	SMAD6	protein_coding	1.0851	1.30654	1.58061	0.526498	0.577802	0.313333
5746	ENSG00000140545	1.31835	7.67025	17.8686	2.36699e-05	0.000556024	MFGE8	protein_coding	3571	6304	4136	999	1995	1013	milk fat globule-EGF factor 8 protein [Source:HGNC Symbol;Acc:HGNC:7036]	15	14728	MFGE8	protein_coding	15.086	22.6674	21.0625	6.3557	11.1679	6.5318
12577	ENSG00000227145	2.531	2.52873	17.8616	2.37563e-05	0.000557189	IL21-AS1	antisense	254	131	58	44	3	15	IL21 antisense RNA 1 [Source:HGNC Symbol;Acc:HGNC:40299]	4	70173	IL21-AS1	antisense	0.225213	0.0988623	0.0619915	0.0587522	0.00352472	0.0202996
8879	ENSG00000170776	1.41432	5.82288	17.8259	2.42069e-05	0.000566882	AKAP13	protein_coding	1629	1059	1198	383	358	268	A kinase (PRKA) anchor protein 13 [Source:HGNC Symbol;Acc:HGNC:371]	15	368787	AKAP13	protein_coding	0.274837	0.152072	0.243644	0.0973117	0.0800352	0.0690123
14932	ENSG00000272565	1.64333	3.76517	17.8137	2.43626e-05	0.00056965	RP11-485G4.2	lincRNA	357	300	301	85	74	56	NA	3	4451	RP11-485G4.2	lincRNA	4.99045	3.56938	5.07204	1.78938	1.37072	1.19481
1332	ENSG00000088298	1.45146	5.56945	17.7814	2.47793e-05	0.000578501	EDEM2	protein_coding	1424	1047	856	249	351	240	ER degradation enhancer, mannosidase alpha-like 2 [Source:HGNC Symbol;Acc:HGNC:15877]	20	32007	EDEM2	protein_coding	2.76818	1.73233	2.00587	0.728947	0.90414	0.712087
9185	ENSG00000173226	-1.41059	5.23343	17.7745	2.487e-05	0.000579728	IQCB1	protein_coding	332	414	250	501	646	674	IQ motif containing B1 [Source:HGNC Symbol;Acc:HGNC:28949]	3	65316	IQCB1	protein_coding	0.316262	0.335668	0.287074	0.71872	0.81543	0.979958
2610	ENSG00000108551	2.9613	1.70606	17.7296	2.54631e-05	0.000592642	RASD1	protein_coding	58	88	103	13	7	3	RAS, dexamethasone-induced 1 [Source:HGNC Symbol;Acc:HGNC:15828]	17	1958	RASD1	protein_coding	1.84308	2.38012	3.94547	0.622117	0.294754	0.145504
2815	ENSG00000110900	2.62	1.80509	17.6582	2.64367e-05	0.00061374	TSPAN11	protein_coding	52	62	143	6	12	9	tetraspanin 11 [Source:HGNC Symbol;Acc:HGNC:30795]	12	70171	TSPAN11	protein_coding	0.0461078	0.0467911	0.152845	0.0080119	0.0140993	0.0121801
4136	ENSG00000125618	2.14414	2.45362	17.6569	2.6456e-05	0.00061374	PAX8	protein_coding	71	207	125	6	47	21	paired box 8 [Source:HGNC Symbol;Acc:HGNC:8622]	2	62953	PAX8	protein_coding	0.0701732	0.174134	0.148925	0.00893052	0.0615538	0.0316789
14739	ENSG00000267534	1.87915	2.89624	17.6519	2.65252e-05	0.00061374	S1PR2	protein_coding	143	232	169	35	44	24	sphingosine-1-phosphate receptor 2 [Source:HGNC Symbol;Acc:HGNC:3169]	19	7428	S1PR2	protein_coding	1.19782	1.65404	1.70643	0.441507	0.488376	0.306836
6396	ENSG00000147224	-1.34206	7.78103	17.6514	2.65314e-05	0.00061374	PRPS1	protein_coding	1794	2213	1806	3580	2532	4330	phosphoribosyl pyrophosphate synthetase 1 [Source:HGNC Symbol;Acc:HGNC:9462]	X	22602	PRPS1	protein_coding	4.93861	5.18518	5.99301	14.8415	9.23614	18.1932
7676	ENSG00000163064	1.46197	5.15728	17.6343	2.67722e-05	0.000617712	EN1	protein_coding	1015	897	577	271	272	113	engrailed homeobox 1 [Source:HGNC Symbol;Acc:HGNC:3342]	2	5507	EN1	protein_coding	11.4678	8.62595	7.85841	4.61101	4.07219	1.94863
3064	ENSG00000113389	1.34883	7.5653	17.6334	2.67845e-05	0.000617712	NPR3	protein_coding	5906	5423	2234	1409	1055	984	natriuretic peptide receptor 3 [Source:HGNC Symbol;Acc:HGNC:7945]	5	102654	NPR3	protein_coding	3.5797	2.79765	1.63223	1.28611	0.847326	0.910304
4195	ENSG00000125967	2.00813	2.43155	17.6192	2.69855e-05	0.000621405	NECAB3	protein_coding	109	206	89	16	39	16	N-terminal EF-hand calcium binding protein 3 [Source:HGNC Symbol;Acc:HGNC:15851]	20	17376	NECAB3	protein_coding	0.390306	0.627837	0.384162	0.0862803	0.18505	0.0874454
3788	ENSG00000121104	2.94172	1.1709	17.5927	2.73639e-05	0.000628982	FAM117A	protein_coding	60	51	57	4	6	5	family with sequence similarity 117, member A [Source:HGNC Symbol;Acc:HGNC:24179]	17	78848	FAM117A	protein_coding	0.0473467	0.0342538	0.0542198	0.00475347	0.00627385	0.00602208
6203	ENSG00000144891	2.83484	1.73382	17.5903	2.73975e-05	0.000628982	AGTR1	protein_coding	147	57	49	14	1	12	angiotensin II receptor, type 1 [Source:HGNC Symbol;Acc:HGNC:336]	3	45224	AGTR1	protein_coding	0.202245	0.0667475	0.0812645	0.0290069	0.00182308	0.0251988
13427	ENSG00000237550	-1.32928	7.65891	17.5671	2.77346e-05	0.000635259	UBE2Q2P6	transcribed_processed_pseudogene	1725	2768	1261	3474	3210	2882	ubiquitin-conjugating enzyme E2Q family member 2 pseudogene 6 [Source:HGNC Symbol;Acc:HGNC:49412]	15	716	UBE2Q2P6	transcribed_processed_pseudogene	149.901	204.73	132.092	454.63	369.629	382.25
4840	ENSG00000133110	-1.25892	12.0869	17.5657	2.77546e-05	0.000635259	POSTN	protein_coding	30622	32560	56535	52759	52088	94698	periostin, osteoblast specific factor [Source:HGNC Symbol;Acc:HGNC:16953]	13	36261	POSTN	protein_coding	52.544	47.5526	116.937	136.332	118.433	248.009
13334	ENSG00000236404	-3.54776	0.78962	17.5374	2.81707e-05	0.000643811	VLDLR-AS1	antisense	6	6	1	30	27	47	VLDLR antisense RNA 1 [Source:HGNC Symbol;Acc:HGNC:49621]	9	220657	VLDLR-AS1	antisense	0.00169185	0.00144	0.000339904	0.0127393	0.0100883	0.0202277
10269	ENSG00000184220	-1.26112	6.88222	17.529	2.82959e-05	0.000645699	CMSS1	protein_coding	1238	1166	925	1884	1740	1890	cms1 ribosomal small subunit homolog (yeast) [Source:HGNC Symbol;Acc:HGNC:28666]	3	360769	CMSS1	protein_coding	0.213511	0.171159	0.192303	0.48932	0.397643	0.497507
13693	ENSG00000242670	-1.42354	5.12647	17.5245	2.83623e-05	0.000646243	RP11-601I15.1	processed_pseudogene	386	303	227	524	519	637		4	346	RP11-601I15.1	processed_pseudogene	69.4129	46.3763	49.2066	141.905	123.67	174.836
10706	ENSG00000188512	-1.70537	4.07938	17.5108	2.85685e-05	0.000649966	RP1-273G13.2	processed_pseudogene	77	165	145	306	242	299		8	312	RP1-273G13.2	processed_pseudogene	15.3555	28.0065	34.8568	91.8985	63.9491	91.0088
10702	ENSG00000188460	1.75855	3.05267	17.4641	2.92785e-05	0.000665122	ACTBP11	processed_pseudogene	180	263	160	42	50	31	actin, beta pseudogene 11 [Source:HGNC Symbol;Acc:HGNC:33971]	1	1125	ACTBP11	processed_pseudogene	9.95518	12.3803	10.667	3.49815	3.6643	2.61683
13153	ENSG00000234332	-1.60587	3.9339	17.4562	2.93997e-05	0.000666877	BCAS2P2	processed_pseudogene	152	127	88	214	289	262	breast carcinoma amplified sequence 2 pseudogene 2 [Source:HGNC Symbol;Acc:HGNC:39595]	1	993	BCAS2P2	processed_pseudogene	9.52409	6.77304	6.64672	20.1932	23.9951	25.0564
1051	ENSG00000077942	1.30087	6.43608	17.4385	2.96751e-05	0.000672119	FBLN1	protein_coding	1421	3333	1288	373	1079	340	fibulin 1 [Source:HGNC Symbol;Acc:HGNC:3600]	22	98897	FBLN1	protein_coding	0.894005	1.78477	0.976802	0.353401	0.899523	0.326485
1791	ENSG00000100906	1.6294	6.59174	17.4321	2.97757e-05	0.000673392	NFKBIA	protein_coding	3200	1628	2010	603	696	286	nuclear factor of kappa light polypeptide gene enhancer in B-cells inhibitor, alpha [Source:HGNC Symbol;Acc:HGNC:7797]	14	3238	NFKBIA	protein_coding	61.4897	26.6261	46.5579	17.4495	17.7217	8.38796
13557	ENSG00000240371	-1.7912	5.56315	17.3943	3.03731e-05	0.000685166	RPS4XP13	processed_pseudogene	348	813	115	818	835	680	ribosomal protein S4X pseudogene 13 [Source:HGNC Symbol;Acc:HGNC:36522]	11	788	RPS4XP13	processed_pseudogene	27.4778	54.6379	10.9458	97.2677	87.3643	81.9501
5254	ENSG00000136630	2.09749	2.22525	17.3935	3.03866e-05	0.000685166	HLX	protein_coding	73	149	120	10	27	20	H2.0-like homeobox [Source:HGNC Symbol;Acc:HGNC:4978]	1	5659	HLX	protein_coding	0.802624	1.39436	1.59043	0.165578	0.393367	0.335627
10938	ENSG00000196743	1.45482	5.22853	17.3627	3.08835e-05	0.000695337	GM2A	protein_coding	1140	772	698	234	268	160	GM2 ganglioside activator [Source:HGNC Symbol;Acc:HGNC:4367]	5	58290	GM2A	protein_coding	1.21686	0.701379	0.898122	0.376152	0.379066	0.260671
4373	ENSG00000128534	-1.26718	7.62869	17.3559	3.09937e-05	0.000696785	LSM8	protein_coding	2014	2341	1335	3135	3171	2976	LSM8 homolog, U6 small nuclear RNA associated (S. cerevisiae) [Source:HGNC Symbol;Acc:HGNC:20471]	7	8792	LSM8	protein_coding	14.2528	14.1008	11.3885	33.4112	29.736	32.1449
9543	ENSG00000176771	-2.91516	2.48178	17.3041	3.18494e-05	0.000714963	NCKAP5	protein_coding	8	28	21	138	174	28	NCK-associated protein 5 [Source:HGNC Symbol;Acc:HGNC:29847]	2	896664	NCKAP5	protein_coding	0.000555123	0.0016537	0.00175656	0.0144209	0.015999	0.00296548
10004	ENSG00000181885	2.49864	2.30269	17.285	3.21723e-05	0.000721145	CLDN7	protein_coding	195	73	107	13	23	9	claudin 7 [Source:HGNC Symbol;Acc:HGNC:2049]	17	4080	CLDN7	protein_coding	2.97374	0.947528	1.96697	0.298555	0.464774	0.209483
3320	ENSG00000115963	-1.57178	9.16366	17.2793	3.22677e-05	0.000721326	RND3	protein_coding	3591	10080	2424	7607	9948	10201	Rho family GTPase 3 [Source:HGNC Symbol;Acc:HGNC:671]	2	70816	RND3	protein_coding	3.1551	7.53804	2.56729	10.0652	11.5819	13.6798
5522	ENSG00000138449	2.26486	2.35162	17.2789	3.22755e-05	0.000721326	SLC40A1	protein_coding	179	208	27	24	16	9	solute carrier family 40 (iron-regulated transporter), member 1 [Source:HGNC Symbol;Acc:HGNC:10909]	2	23179	SLC40A1	protein_coding	0.480493	0.475224	0.0873661	0.0970193	0.0569114	0.0368735
6890	ENSG00000153790	4.75328	0.510155	17.2627	3.25522e-05	0.000726441	C7orf31	protein_coding	26	53	31	3	0	0	chromosome 7 open reading frame 31 [Source:HGNC Symbol;Acc:HGNC:21722]	7	45659	C7orf31	protein_coding	0.0354304	0.0614722	0.0509224	0.00615654	0	0
3459	ENSG00000117280	1.51784	4.72535	17.2585	3.26233e-05	0.000726958	RAB29	protein_coding	705	602	540	107	196	155	RAB29, member RAS oncogene family [Source:HGNC Symbol;Acc:HGNC:9789]	1	7474	RAB29	protein_coding	5.86901	4.26553	5.41894	1.34144	2.1621	1.96945
285	ENSG00000021762	1.4934	4.57078	17.2132	3.34103e-05	0.000743403	OSBPL5	protein_coding	437	431	748	109	132	148	oxysterol binding protein-like 5 [Source:HGNC Symbol;Acc:HGNC:16392]	11	79623	OSBPL5	protein_coding	0.341485	0.286661	0.704591	0.128271	0.136681	0.176518
8237	ENSG00000166260	1.32963	5.72933	17.1978	3.36828e-05	0.00074837	COX11	protein_coding	1269	1501	904	379	344	280	COX11 cytochrome c oxidase copper chaperone [Source:HGNC Symbol;Acc:HGNC:2261]	17	16883	COX11	protein_coding	4.67672	4.70826	4.01599	2.10345	1.6799	1.57498
538	ENSG00000054654	1.70714	4.19878	17.1737	3.41119e-05	0.000756796	SYNE2	protein_coding	452	555	324	52	109	135	spectrin repeat containing, nuclear envelope 2 [Source:HGNC Symbol;Acc:HGNC:17084]	14	373450	SYNE2	protein_coding	0.0753069	0.0787027	0.0650708	0.0130471	0.024064	0.0343296
10141	ENSG00000183087	1.31239	8.10935	17.163	3.43054e-05	0.000759978	GAS6	protein_coding	4968	6188	7373	1793	1566	1776	growth arrest-specific 6 [Source:HGNC Symbol;Acc:HGNC:4168]	13	43518	GAS6	protein_coding	7.103	7.53027	12.7072	3.86058	2.96686	3.87562
7855	ENSG00000163993	-1.88383	2.67506	17.1435	3.46602e-05	0.000766717	S100P	protein_coding	57	28	46	105	97	126	S100 calcium binding protein P [Source:HGNC Symbol;Acc:HGNC:10504]	4	4101	S100P	protein_coding	0.864797	0.361574	0.841283	2.39906	1.95009	2.91775
6348	ENSG00000146674	-1.38323	11.3712	17.1324	3.48629e-05	0.000770078	IGFBP3	protein_coding	24300	20990	23949	48419	48514	30929	insulin-like growth factor binding protein 3 [Source:HGNC Symbol;Acc:HGNC:5472]	7	9629	IGFBP3	protein_coding	157.02	115.441	186.543	471.169	415.393	305.036
7293	ENSG00000158966	1.81843	2.95488	17.116	3.51642e-05	0.000775605	CACHD1	protein_coding	215	211	138	33	32	45	cache domain containing 1 [Source:HGNC Symbol;Acc:HGNC:29314]	1	222266	CACHD1	protein_coding	0.0601859	0.0502735	0.0465672	0.0139118	0.01187	0.0192268
7687	ENSG00000163145	3.72933	0.759105	17.0826	3.57882e-05	0.000788223	C1QTNF7	protein_coding	40	68	24	0	4	3	C1q and tumor necrosis factor related protein 7 [Source:HGNC Symbol;Acc:HGNC:14342]	4	106348	C1QTNF7	protein_coding	0.0234024	0.0338617	0.0169261	0	0.00310102	0.00267892
2173	ENSG00000104529	1.58043	4.20323	17.0772	3.58911e-05	0.000789344	EEF1D	protein_coding	397	759	233	109	107	76	eukaryotic translation elongation factor 1 delta (guanine nucleotide exchange protein) [Source:HGNC Symbol;Acc:HGNC:3211]	8	19844	EEF1D	protein_coding	1.24477	2.02555	0.880644	0.514682	0.444558	0.363707
459	ENSG00000047648	2.02859	2.44309	17.0669	3.60851e-05	0.000792462	ARHGAP6	protein_coding	112	190	100	18	42	13	Rho GTPase activating protein 6 [Source:HGNC Symbol;Acc:HGNC:676]	X	528158	ARHGAP6	protein_coding	0.0131942	0.0190511	0.0142007	0.00319338	0.00655631	0.00233747
12323	ENSG00000224094	-1.44995	5.75924	17.0463	3.64788e-05	0.000799951	RPS24P8	processed_pseudogene	631	475	317	730	914	978	ribosomal protein S24 pseudogene 8 [Source:HGNC Symbol;Acc:HGNC:37016]	3	401	RPS24P8	processed_pseudogene	97.9071	62.7305	59.291	170.577	187.921	231.612
12732	ENSG00000229097	-1.37699	9.80519	17.0187	3.70133e-05	0.0008105	CALM2P2	processed_pseudogene	10858	7677	5766	11670	15401	15689	calmodulin 2 pseudogene 2 [Source:HGNC Symbol;Acc:HGNC:1447]	10	439	CALM2P2	processed_pseudogene	1538.91	926.097	985.108	2490.85	2892.4	3393.89
660	ENSG00000064666	1.36975	7.79315	16.9697	3.79817e-05	0.000830509	CNN2	protein_coding	4944	5010	5072	1822	1320	1016	calponin 2 [Source:HGNC Symbol;Acc:HGNC:2156]	19	12487	CNN2	protein_coding	24.6348	21.2476	30.4646	13.672	8.71545	7.72685
8991	ENSG00000171621	1.54606	4.53933	16.9456	3.84654e-05	0.000839875	SPSB1	protein_coding	505	673	456	129	211	75	splA/ryanodine receptor domain and SOCS box containing 1 [Source:HGNC Symbol;Acc:HGNC:30628]	1	76652	SPSB1	protein_coding	0.409918	0.464966	0.446185	0.157691	0.226951	0.0929191
6990	ENSG00000155016	1.37278	5.49662	16.9403	3.85738e-05	0.000841031	CYP2U1	protein_coding	1202	1251	681	348	358	158	cytochrome P450, family 2, subfamily U, polypeptide 1 [Source:HGNC Symbol;Acc:HGNC:20582]	4	22088	CYP2U1	protein_coding	3.38592	2.99937	2.31241	1.47627	1.33629	0.67931
4082	ENSG00000124785	1.45056	5.17721	16.9197	3.89939e-05	0.000848971	NRN1	protein_coding	137	255	1910	32	80	436	neuritin 1 [Source:HGNC Symbol;Acc:HGNC:17972]	6	9606	NRN1	protein_coding	0.887375	1.40581	14.913	0.31214	0.686627	4.31033
4257	ENSG00000126785	-1.74144	3.31766	16.9024	3.93508e-05	0.000855514	RHOJ	protein_coding	53	166	35	116	248	141	ras homolog family member J [Source:HGNC Symbol;Acc:HGNC:688]	14	89105	RHOJ	protein_coding	0.0370086	0.0986587	0.0294605	0.121983	0.229469	0.150274
4885	ENSG00000133706	-1.4192	7.8035	16.898	3.94434e-05	0.0008563	LARS	protein_coding	1739	2033	1695	1828	4030	5200	leucyl-tRNA synthetase [Source:HGNC Symbol;Acc:HGNC:6512]	5	69622	LARS	protein_coding	1.55411	1.54639	1.82598	2.46021	4.77235	7.0929
11554	ENSG00000204856	-1.42524	4.60128	16.8885	3.964e-05	0.000859338	FAM216A	protein_coding	236	275	139	341	457	380	family with sequence similarity 216, member A [Source:HGNC Symbol;Acc:HGNC:30180]	12	22021	FAM216A	protein_coding	0.666813	0.66134	0.473426	1.45097	1.71101	1.63875
1141	ENSG00000081041	-3.30248	1.24091	16.8839	3.97368e-05	0.000860208	CXCL2	protein_coding	18	1	4	82	45	13	chemokine (C-X-C motif) ligand 2 [Source:HGNC Symbol;Acc:HGNC:4603]	4	2258	CXCL2	protein_coding	0.495995	0.0234534	0.132865	3.40276	1.64309	0.546747
8635	ENSG00000168890	1.91227	3.18306	16.8707	4.00145e-05	0.000864986	TMEM150A	protein_coding	277	271	117	51	78	12	transmembrane protein 150A [Source:HGNC Symbol;Acc:HGNC:24677]	2	4648	TMEM150A	protein_coding	3.70803	3.08768	1.88796	1.02812	1.38357	0.245178
12850	ENSG00000230623	-3.31213	0.692347	16.8297	4.08888e-05	0.000882625	RP11-469A15.2	lincRNA	5	2	6	50	16	29		1	4373	RP11-469A15.2	lincRNA	0.0711409	0.0242203	0.102907	1.07135	0.301658	0.629775
1338	ENSG00000088448	1.4243	4.44604	16.827	4.09468e-05	0.000882625	ANKRD10	protein_coding	608	486	410	146	130	111	ankyrin repeat domain 10 [Source:HGNC Symbol;Acc:HGNC:20265]	13	36529	ANKRD10	protein_coding	1.03561	0.704576	0.841821	0.374504	0.293413	0.288571
4910	ENSG00000134013	-1.45447	6.81655	16.8217	4.10621e-05	0.000883854	LOXL2	protein_coding	513	1083	1372	1243	2569	1639	lysyl oxidase-like 2 [Source:HGNC Symbol;Acc:HGNC:6666]	8	128139	LOXL2	protein_coding	0.249095	0.447586	0.803058	0.908932	1.65294	1.21469
353	ENSG00000031691	-1.32137	6.07454	16.7787	4.20031e-05	0.000902829	CENPQ	protein_coding	526	838	494	766	1161	1290	centromere protein Q [Source:HGNC Symbol;Acc:HGNC:21347]	6	29729	CENPQ	protein_coding	1.10087	1.49277	1.24629	2.41429	3.21978	4.12075
14531	ENSG00000261040	-1.5786	4.11606	16.7507	4.26258e-05	0.000914916	WFDC21P	processed_transcript	215	198	52	335	314	197	WAP four-disulfide core domain 21, pseudogene [Source:HGNC Symbol;Acc:HGNC:50357]	17	8319	WFDC21P	processed_transcript	1.60804	1.26044	0.46882	3.77325	3.11195	2.24886
6749	ENSG00000151881	-1.4479	6.14989	16.7139	4.3461e-05	0.000931525	C5orf28	protein_coding	587	1138	302	1373	1162	862	chromosome 5 open reading frame 28 [Source:HGNC Symbol;Acc:HGNC:26139]	5	39641	C5orf28	protein_coding	0.921346	1.52029	0.571395	3.2454	2.41677	2.06505
8574	ENSG00000168461	1.2631	8.56589	16.7011	4.37556e-05	0.000936519	RAB31	protein_coding	7516	12748	6146	2703	2983	1781	RAB31, member RAS oncogene family [Source:HGNC Symbol;Acc:HGNC:9771]	18	154386	RAB31	protein_coding	3.02906	4.37284	2.98579	1.64051	1.59301	1.09553
14327	ENSG00000257675	-1.45115	5.16681	16.6956	4.38831e-05	0.000937	RP11-641A6.9	processed_pseudogene	405	187	343	553	517	634		12	1351	RP11-641A6.9	processed_pseudogene	18.6521	7.3302	19.042	38.3541	31.5507	44.5657
3939	ENSG00000123179	1.61484	3.93372	16.6948	4.39016e-05	0.000937	EBPL	protein_coding	375	611	170	97	83	57	emopamil binding protein-like [Source:HGNC Symbol;Acc:HGNC:18061]	13	30752	EBPL	protein_coding	0.75873	1.0522	0.414619	0.295556	0.222525	0.176023
12438	ENSG00000225471	-1.38251	6.13761	16.6738	4.43894e-05	0.000945641	RP11-262D11.2	transcribed_processed_pseudogene	524	1058	419	1062	1149	1136		X	17566	RP11-262D11.2	transcribed_processed_pseudogene	1.85604	3.18964	1.78902	5.66491	5.39288	6.14147
13870	ENSG00000248187	-1.5101	7.54838	16.672	4.44311e-05	0.000945641	RP11-184M15.1	lincRNA	1592	4096	382	2663	4514	1645		4	2559	RP11-184M15.1	lincRNA	38.7081	84.7655	11.1961	97.5085	145.434	61.0468
3857	ENSG00000122335	-1.35494	5.20324	16.666	4.4573e-05	0.000947332	SERAC1	protein_coding	323	374	289	650	511	593	serine active site containing 1 [Source:HGNC Symbol;Acc:HGNC:21061]	6	58755	SERAC1	protein_coding	0.342048	0.337098	0.368916	1.0366	0.717051	0.958466
13217	ENSG00000235082	-1.24807	8.02291	16.6454	4.50601e-05	0.000955206	SUMO1P3	processed_pseudogene	3221	2025	2163	4606	3824	3619	SUMO1 pseudogene 3 (functional) [Source:HGNC Symbol;Acc:HGNC:33150]	1	303	SUMO1P3	processed_pseudogene	661.42	353.925	535.412	1424.37	1040.52	1134.26
8268	ENSG00000166444	1.58288	5.15885	16.645	4.50694e-05	0.000955206	ST5	protein_coding	798	632	1050	206	217	146	suppression of tumorigenicity 5 [Source:HGNC Symbol;Acc:HGNC:11350]	11	217600	ST5	protein_coding	0.228178	0.153811	0.361913	0.0887054	0.0822195	0.0637178
4802	ENSG00000132793	1.9862	2.66659	16.6247	4.55544e-05	0.00096414	LPIN3	protein_coding	176	151	134	25	43	17	lipin 3 [Source:HGNC Symbol;Acc:HGNC:14451]	20	19662	LPIN3	protein_coding	0.556947	0.406704	0.511153	0.119139	0.180308	0.0821085
5634	ENSG00000139410	-2.44895	1.47042	16.6128	4.58408e-05	0.000968851	SDSL	protein_coding	9	16	16	45	55	54	serine dehydratase-like [Source:HGNC Symbol;Acc:HGNC:30404]	12	16039	SDSL	protein_coding	0.0349136	0.052829	0.0748198	0.262892	0.282722	0.31973
8861	ENSG00000170581	1.30803	5.81721	16.5994	4.61658e-05	0.000974362	STAT2	protein_coding	1496	1420	951	358	453	276	signal transducer and activator of transcription 2, 113kDa [Source:HGNC Symbol;Acc:HGNC:11363]	12	18558	STAT2	protein_coding	5.01568	4.05216	3.84347	1.80756	2.01252	1.41236
4949	ENSG00000134285	1.48138	4.75079	16.5943	4.62891e-05	0.000975608	FKBP11	protein_coding	591	865	448	215	183	89	FK506 binding protein 11, 19 kDa [Source:HGNC Symbol;Acc:HGNC:18624]	12	4956	FKBP11	protein_coding	7.41968	9.24303	6.77986	4.06489	3.04434	1.7054
4119	ENSG00000125430	1.57758	5.83556	16.5876	4.6453e-05	0.000977703	HS3ST3B1	protein_coding	1460	1039	1370	593	225	195	heparan sulfate (glucosamine) 3-O-sulfotransferase 3B1 [Source:HGNC Symbol;Acc:HGNC:5198]	17	48321	HS3ST3B1	protein_coding	1.87995	1.1387	2.12647	1.1499	0.383902	0.383235
4893	ENSG00000133812	1.26563	6.49398	16.5742	4.67833e-05	0.000983292	SBF2	protein_coding	2448	2326	1419	563	601	579	SET binding factor 2 [Source:HGNC Symbol;Acc:HGNC:2135]	11	515540	SBF2	protein_coding	0.295446	0.238933	0.20644	0.102326	0.0961138	0.106655
3909	ENSG00000122884	-1.29031	8.07957	16.5645	4.70223e-05	0.000986948	P4HA1	protein_coding	2266	3294	1965	3029	4488	5331	prolyl 4-hydroxylase, alpha polypeptide I [Source:HGNC Symbol;Acc:HGNC:8546]	10	89757	P4HA1	protein_coding	1.5708	1.9435	1.64198	3.16208	4.12248	5.64037
3685	ENSG00000119938	-1.32192	6.16957	16.4964	4.87438e-05	0.00102167	PPP1R3C	protein_coding	539	930	519	1151	1591	746	protein phosphatase 1, regulatory subunit 3C [Source:HGNC Symbol;Acc:HGNC:9293]	10	4612	PPP1R3C	protein_coding	7.27158	10.6788	8.44019	23.3845	28.4416	15.3609
1348	ENSG00000088832	1.23691	7.11096	16.4742	4.93162e-05	0.00103224	FKBP1A	protein_coding	4055	2952	2286	1175	925	647	FK506 binding protein 1A, 12kDa [Source:HGNC Symbol;Acc:HGNC:3711]	20	24194	FKBP1A	protein_coding	10.4283	6.46157	7.08667	4.55063	3.15216	2.53959
8501	ENSG00000168003	-1.40082	5.91403	16.471	4.9401e-05	0.00103259	SLC3A2	protein_coding	440	493	600	589	1330	1035	solute carrier family 3 (amino acid transporter heavy chain), member 2 [Source:HGNC Symbol;Acc:HGNC:11026]	11	32773	SLC3A2	protein_coding	0.835344	0.796636	1.37312	1.68399	3.34587	2.9991
10022	ENSG00000182107	1.89538	3.40834	16.4639	4.95857e-05	0.00103502	TMEM30B	protein_coding	229	360	188	56	93	17	transmembrane protein 30B [Source:HGNC Symbol;Acc:HGNC:27254]	14	4470	TMEM30B	protein_coding	3.18755	4.26505	3.15445	1.17388	1.71534	0.361167
2872	ENSG00000111581	-1.28017	6.17593	16.4597	4.96962e-05	0.00103591	NUP107	protein_coding	382	814	731	499	1354	1617	nucleoporin 107kDa [Source:HGNC Symbol;Acc:HGNC:29914]	12	59075	NUP107	protein_coding	0.402336	0.72971	0.928085	0.791477	1.88968	2.5994
76	ENSG00000005810	1.24866	6.59689	16.452	4.98987e-05	0.0010387	MYCBP2	protein_coding	2457	1548	2353	618	502	725	MYC binding protein 2, E3 ubiquitin protein ligase [Source:HGNC Symbol;Acc:HGNC:23386]	13	282395	MYCBP2	protein_coding	0.541349	0.290298	0.624941	0.205056	0.146562	0.243808
7153	ENSG00000157184	2.90957	1.84981	16.4421	5.01597e-05	0.0010427	CPT2	protein_coding	110	104	62	2	26	6	carnitine palmitoyltransferase 2 [Source:HGNC Symbol;Acc:HGNC:2330]	1	17768	CPT2	protein_coding	0.385197	0.309973	0.261714	0.0105471	0.120645	0.0320686
3337	ENSG00000116117	1.78186	4.44334	16.4391	5.02385e-05	0.00104291	PARD3B	protein_coding	656	492	416	70	205	77	par-3 family cell polarity regulator beta [Source:HGNC Symbol;Acc:HGNC:14446]	2	1074369	PARD3B	protein_coding	0.0379909	0.0242516	0.0290411	0.00610501	0.0157316	0.00680619
3112	ENSG00000113916	1.4495	4.50079	16.4344	5.03642e-05	0.00104409	BCL6	protein_coding	609	684	303	134	219	70	B-cell CLL/lymphoma 6 [Source:HGNC Symbol;Acc:HGNC:1001]	3	24350	BCL6	protein_coding	1.55614	1.4876	0.933292	0.515641	0.741513	0.273002
7161	ENSG00000157240	1.49833	7.46344	16.4253	5.06055e-05	0.00104766	FZD1	protein_coding	4390	3164	4585	1222	1161	660	frizzled class receptor 1 [Source:HGNC Symbol;Acc:HGNC:4038]	7	6962	FZD1	protein_coding	39.2337	24.0675	49.3946	16.4467	13.749	9.00279
4466	ENSG00000129596	2.53001	1.87251	16.4194	5.07624e-05	0.00104948	CDO1	protein_coding	66	103	100	4	26	9	cysteine dioxygenase type 1 [Source:HGNC Symbol;Acc:HGNC:1795]	5	12221	CDO1	protein_coding	0.336021	0.446334	0.613716	0.0306687	0.175404	0.0699363
8672	ENSG00000169174	1.77776	3.12749	16.3976	5.13497e-05	0.00106018	PCSK9	protein_coding	209	247	171	30	72	33	proprotein convertase subtilisin/kexin type 9 [Source:HGNC Symbol;Acc:HGNC:20001]	1	25304	PCSK9	protein_coding	0.513909	0.516936	0.506852	0.11109	0.234594	0.123849
8640	ENSG00000168916	1.87915	2.82371	16.3918	5.15067e-05	0.00106198	ZNF608	protein_coding	250	173	95	38	49	14	zinc finger protein 608 [Source:HGNC Symbol;Acc:HGNC:29238]	5	111894	ZNF608	protein_coding	0.139015	0.0818783	0.0636782	0.0318213	0.0361046	0.011882
14724	ENSG00000267319	-1.42188	4.63444	16.3736	5.20052e-05	0.0010708	CTD-2528L19.3	processed_pseudogene	210	165	261	305	396	488		19	284	CTD-2528L19.3	processed_pseudogene	46.0076	30.7677	68.9281	100.629	114.961	163.181
2263	ENSG00000105281	-1.6185	7.63816	16.3603	5.23712e-05	0.00107687	SLC1A5	protein_coding	1140	1364	2232	3069	4499	2381	solute carrier family 1 (neutral amino acid transporter), member 5 [Source:HGNC Symbol;Acc:HGNC:10943]	19	13711	SLC1A5	protein_coding	5.17327	5.26835	12.2095	20.9734	27.0533	16.4914
8341	ENSG00000166924	2.95598	1.40769	16.3236	5.33949e-05	0.00109644	NYAP1	protein_coding	124	49	28	14	7	0	neuronal tyrosine-phosphorylated phosphoinositide-3-kinase adaptor 1 [Source:HGNC Symbol;Acc:HGNC:22009]	7	10872	NYAP1	protein_coding	0.709645	0.23868	0.193162	0.120659	0.0530838	0
13404	ENSG00000237264	1.44836	4.3468	16.3195	5.35111e-05	0.00109734	FTH1P11	processed_pseudogene	618	535	284	157	99	100	ferritin, heavy polypeptide 1 pseudogene 11 [Source:HGNC Symbol;Acc:HGNC:3981]	8	550	FTH1P11	processed_pseudogene	69.9125	51.5134	38.7284	26.7472	14.8404	17.2665
2714	ENSG00000109686	1.23192	8.59579	16.3158	5.36152e-05	0.00109799	SH3D19	protein_coding	9526	12600	4761	3291	3109	1452	SH3 domain containing 19 [Source:HGNC Symbol;Acc:HGNC:30418]	4	222881	SH3D19	protein_coding	2.6593	2.99383	1.60213	1.38356	1.15006	0.618672
13776	ENSG00000244242	2.12437	2.11512	16.3018	5.40118e-05	0.00110462	IFITM10	protein_coding	97	80	127	10	12	31	interferon induced transmembrane protein 10 [Source:HGNC Symbol;Acc:HGNC:40022]	11	18181	IFITM10	protein_coding	0.331958	0.233024	0.523914	0.0515376	0.0544173	0.161924
7365	ENSG00000159884	3.49745	0.801814	16.2718	5.48736e-05	0.00112041	CCDC107	protein_coding	35	65	33	0	5	4	coiled-coil domain containing 107 [Source:HGNC Symbol;Acc:HGNC:28465]	9	3221	CCDC107	protein_coding	0.676093	1.06869	0.768417	0	0.127983	0.117933
8129	ENSG00000165617	-1.87442	6.64965	16.2698	5.49315e-05	0.00112041	DACT1	protein_coding	754	467	484	3309	1708	461	dishevelled-binding antagonist of beta-catenin 1 [Source:HGNC Symbol;Acc:HGNC:17748]	14	14354	DACT1	protein_coding	3.26834	1.72295	2.52899	21.6006	9.81044	3.04997
11621	ENSG00000205730	1.33495	6.5453	16.2454	5.5644e-05	0.00113342	ITPRIPL2	protein_coding	1890	1948	2441	575	650	502	inositol 1,4,5-trisphosphate receptor interacting protein-like 2 [Source:HGNC Symbol;Acc:HGNC:27257]	16	7697	ITPRIPL2	protein_coding	15.2781	13.4028	23.7859	6.99984	6.96251	6.19369
7593	ENSG00000162599	1.24873	6.16829	16.2269	5.61903e-05	0.00114253	NFIA	protein_coding	2035	1904	986	599	531	301	nuclear factor I/A [Source:HGNC Symbol;Acc:HGNC:7784]	1	597534	NFIA	protein_coding	0.2119	0.168746	0.123762	0.0939303	0.0732665	0.0478378
3560	ENSG00000118596	-1.31293	5.65813	16.2252	5.62418e-05	0.00114253	SLC16A7	protein_coding	535	517	343	895	682	804	solute carrier family 16 (monocarboxylate transporter), member 7 [Source:HGNC Symbol;Acc:HGNC:10928]	12	193788	SLC16A7	protein_coding	0.171773	0.141284	0.132752	0.432751	0.290156	0.394
3734	ENSG00000120658	-1.88931	2.8791	16.214	5.65745e-05	0.00114775	ENOX1	protein_coding	33	66	47	112	211	73	ecto-NOX disulfide-thiol exchanger 1 [Source:HGNC Symbol;Acc:HGNC:25474]	13	573390	ENOX1	protein_coding	0.00358091	0.00609569	0.00614783	0.0183025	0.0303393	0.0120904
6873	ENSG00000153395	1.57051	5.49975	16.2106	5.66748e-05	0.00114825	LPCAT1	protein_coding	894	948	1299	313	254	174	lysophosphatidylcholine acyltransferase 1 [Source:HGNC Symbol;Acc:HGNC:25718]	5	67497	LPCAT1	protein_coding	0.824104	0.743795	1.44344	0.434512	0.310258	0.244811
7769	ENSG00000163625	1.34976	5.67356	16.2003	5.69862e-05	0.00115302	WDFY3	protein_coding	1316	1246	918	424	348	206	WD repeat and FYVE domain containing 3 [Source:HGNC Symbol;Acc:HGNC:20751]	4	296781	WDFY3	protein_coding	0.275898	0.222337	0.231996	0.133866	0.0966756	0.0659171
4011	ENSG00000124155	1.27458	6.04154	16.1943	5.7165e-05	0.0011551	PIGT	protein_coding	1353	1746	1360	417	500	366	phosphatidylinositol glycan anchor biosynthesis, class T [Source:HGNC Symbol;Acc:HGNC:14938]	20	10167	PIGT	protein_coding	8.28007	9.09454	10.0328	3.84313	4.05463	3.41865
13461	ENSG00000237963	5.25024	-0.140754	16.1761	5.77189e-05	0.00116474	RP11-151G12.2	processed_pseudogene	17	29	19	0	1	0		X	657	RP11-151G12.2	processed_pseudogene	1.60995	2.33756	2.16901	0	0.12549	0
12541	ENSG00000226723	-1.26011	6.03198	16.1241	5.93242e-05	0.00119554	RP11-142L4.3	processed_pseudogene	598	733	522	1065	966	1030		1	779	RP11-142L4.3	processed_pseudogene	47.7631	49.8306	50.2582	128.101	102.238	125.564
701	ENSG00000065717	1.83609	2.58466	16.0599	6.13708e-05	0.00123515	TLE2	protein_coding	100	186	146	22	35	26	transducin-like enhancer of split 2 [Source:HGNC Symbol;Acc:HGNC:11838]	19	49997	TLE2	protein_coding	0.124447	0.197015	0.21902	0.0412307	0.0577162	0.0493852
8710	ENSG00000169432	-1.48533	4.12406	16.0495	6.17093e-05	0.00124032	SCN9A	protein_coding	305	91	75	439	171	209	sodium channel, voltage gated, type IX alpha subunit [Source:HGNC Symbol;Acc:HGNC:10597]	2	180808	SCN9A	protein_coding	0.104957	0.0266534	0.0311113	0.227504	0.0779744	0.109773
5315	ENSG00000136960	-1.38716	6.40496	16.0385	6.20675e-05	0.00124586	ENPP2	protein_coding	358	782	817	365	1648	2247	ectonucleotide pyrophosphatase/phosphodiesterase 2 [Source:HGNC Symbol;Acc:HGNC:3357]	8	116367	ENPP2	protein_coding	0.191418	0.355882	0.526582	0.293903	1.16762	1.83375
5490	ENSG00000138193	1.40104	5.11719	16.0336	6.22279e-05	0.00124744	PLCE1	protein_coding	767	745	840	157	271	206	phospholipase C, epsilon 1 [Source:HGNC Symbol;Acc:HGNC:17175]	10	338834	PLCE1	protein_coding	0.140844	0.116439	0.185937	0.0434165	0.0659411	0.0577361
13819	ENSG00000245812	2.19603	2.08047	16.0201	6.26734e-05	0.00125471	RP11-175K6.1	lincRNA	106	156	58	26	15	8		5	16995	RP11-175K6.1	lincRNA	0.388073	0.486108	0.255965	0.143349	0.0727686	0.0447029
6834	ENSG00000152953	-2.00909	3.42898	16.0065	6.31254e-05	0.00126209	STK32B	protein_coding	53	59	87	183	292	109	serine/threonine kinase 32B [Source:HGNC Symbol;Acc:HGNC:14217]	4	449556	STK32B	protein_coding	0.00733536	0.0069502	0.0145147	0.0381425	0.0535516	0.0230255
12639	ENSG00000228057	-1.54698	4.4168	15.9891	6.37089e-05	0.00127184	SEC63P1	processed_pseudogene	219	194	115	258	380	421	SEC63 homolog (S. cerevisiae) pseudogene 1 [Source:HGNC Symbol;Acc:HGNC:41953]	1	1257	SEC63P1	processed_pseudogene	10.8402	8.17327	6.86178	19.2321	24.9242	31.8063
7625	ENSG00000162733	-1.25066	7.79495	15.9858	6.38181e-05	0.00127184	DDR2	protein_coding	2369	2235	1704	2800	4075	3584	discoidin domain receptor tyrosine kinase 2 [Source:HGNC Symbol;Acc:HGNC:2731]	1	156027	DDR2	protein_coding	0.944701	0.75859	0.819113	1.68151	2.15329	2.1814
12444	ENSG00000225511	4.61526	0.294637	15.9845	6.38645e-05	0.00127184	LINC00475	lincRNA	39	35	18	0	3	0	long intergenic non-protein coding RNA 475 [Source:HGNC Symbol;Acc:HGNC:23569]	9	18816	LINC00475	lincRNA	0.128963	0.0985077	0.0717495	0	0.0131452	0
14790	ENSG00000269304	2.13418	2.16917	15.9553	6.48557e-05	0.00128989	AC010522.1	processed_pseudogene	111	152	70	17	34	7		19	317	AC010522.1	processed_pseudogene	21.7868	25.393	16.562	5.02495	8.84287	2.09704
11718	ENSG00000213080	-1.20888	7.02632	15.9249	6.59072e-05	0.00130909	RP11-312J18.5	processed_pseudogene	1634	912	1103	2863	1310	1823		1	1096	RP11-312J18.5	processed_pseudogene	92.7621	44.067	75.4812	244.767	98.545	157.959
4715	ENSG00000132155	1.24973	6.83052	15.8894	6.71523e-05	0.00133207	RAF1	protein_coding	3133	2557	1987	786	924	549	Raf-1 proto-oncogene, serine/threonine kinase [Source:HGNC Symbol;Acc:HGNC:9829]	3	80625	RAF1	protein_coding	2.4178	1.67954	1.84843	0.91347	0.944879	0.646651
1527	ENSG00000095739	1.33087	5.76603	15.8661	6.79841e-05	0.00134518	BAMBI	protein_coding	1164	1550	1006	288	542	245	BMP and activin membrane-bound inhibitor [Source:HGNC Symbol;Acc:HGNC:30251]	10	5597	BAMBI	protein_coding	12.9398	14.6658	13.4808	4.82146	7.98395	4.15698
6646	ENSG00000150764	1.23437	6.6521	15.866	6.79901e-05	0.00134518	DIXDC1	protein_coding	2526	2212	1962	804	678	519	DIX domain containing 1 [Source:HGNC Symbol;Acc:HGNC:23695]	11	95440	DIXDC1	protein_coding	1.64677	1.22739	1.54185	0.789346	0.585697	0.516421
5708	ENSG00000140285	-1.22317	9.73496	15.8527	6.84698e-05	0.0013529	FGF7	protein_coding	13201	11630	2285	18787	14983	5351	fibroblast growth factor 7 [Source:HGNC Symbol;Acc:HGNC:3685]	15	65679	FGF7	protein_coding	12.5057	9.3774	2.60936	26.8023	18.8081	7.73705
1010	ENSG00000076356	1.9678	5.22097	15.8474	6.86621e-05	0.00135494	PLXNA2	protein_coding	1035	866	795	266	277	47	plexin A2 [Source:HGNC Symbol;Acc:HGNC:9100]	1	222078	PLXNA2	protein_coding	0.289977	0.20651	0.268495	0.112232	0.102837	0.0200983
1661	ENSG00000100243	1.22433	7.20839	15.8343	6.91381e-05	0.00136256	CYB5R3	protein_coding	3034	3986	2930	1088	1040	827	cytochrome b5 reductase 3 [Source:HGNC Symbol;Acc:HGNC:2873]	22	31728	CYB5R3	protein_coding	5.94979	6.6531	6.92626	3.21313	2.70249	2.47531
12553	ENSG00000226950	1.5412	3.82142	15.797	7.05125e-05	0.00138728	DANCR	processed_transcript	452	416	144	133	76	36	differentiation antagonizing non-protein coding RNA [Source:HGNC Symbol;Acc:HGNC:28964]	4	7947	DANCR	processed_transcript	3.53887	2.77217	1.35904	1.56816	0.788468	0.430196
141	ENSG00000008283	1.4202	5.50752	15.7954	7.05754e-05	0.00138728	CYB561	protein_coding	1197	717	1178	266	276	243	cytochrome b561 [Source:HGNC Symbol;Acc:HGNC:2571]	17	14074	CYB561	protein_coding	5.29183	2.69793	6.27772	1.77095	1.61683	1.63967
11345	ENSG00000198892	1.5739	4.521	15.7586	7.196e-05	0.00141267	SHISA4	protein_coding	543	456	593	129	164	87	shisa family member 4 [Source:HGNC Symbol;Acc:HGNC:27139]	1	3626	SHISA4	protein_coding	9.31754	6.65988	12.2659	3.33352	3.72898	2.27855
1880	ENSG00000101460	1.42872	4.24004	15.7182	7.35136e-05	0.0014413	MAP1LC3A	protein_coding	476	451	374	116	132	90	microtubule-associated protein 1 light chain 3 alpha [Source:HGNC Symbol;Acc:HGNC:6838]	20	13491	MAP1LC3A	protein_coding	2.19529	1.77036	2.07922	0.805667	0.806684	0.633527
7406	ENSG00000160233	2.41929	2.10638	15.7036	7.40842e-05	0.00145062	LRRC3	protein_coding	71	82	158	5	25	14	leucine rich repeat containing 3 [Source:HGNC Symbol;Acc:HGNC:14965]	21	6710	LRRC3	protein_coding	0.658362	0.647173	1.76607	0.0698215	0.307179	0.19814
10268	ENSG00000184216	1.33263	7.96592	15.652	7.6132e-05	0.00148879	IRAK1	protein_coding	4723	4727	7277	1646	1480	1396	interleukin-1 receptor-associated kinase 1 [Source:HGNC Symbol;Acc:HGNC:6112]	X	9480	IRAK1	protein_coding	30.9984	26.4062	57.5729	16.2691	12.8714	13.9844
13189	ENSG00000234742	-1.65682	3.68569	15.6181	7.75102e-05	0.00151186	AC144530.1	processed_pseudogene	99	120	71	274	137	236		3	554	AC144530.1	processed_pseudogene	11.1187	11.471	9.61219	46.3428	20.3885	40.4547
13942	ENSG00000249563	3.24051	1.0227	15.6181	7.75108e-05	0.00151186	RP11-751L19.1	unprocessed_pseudogene	32	100	27	0	9	4		4	8991	RP11-751L19.1	unprocessed_pseudogene	0.221448	0.589008	0.225232	0	0.0825293	0.0422492
13371	ENSG00000236814	-1.19147	7.44331	15.5782	7.91621e-05	0.00154209	RP11-446E9.1	processed_pseudogene	1715	2246	1244	2592	2912	2549		8	1169	RP11-446E9.1	processed_pseudogene	91.2806	101.748	79.8141	207.76	205.376	207.072
1994	ENSG00000102763	-1.64283	5.21684	15.5541	8.01786e-05	0.00155989	VWA8	protein_coding	240	285	240	1106	336	463	von Willebrand factor A domain containing 8 [Source:HGNC Symbol;Acc:HGNC:29071]	13	394283	VWA8	protein_coding	0.0378732	0.0382795	0.0456538	0.262838	0.0702595	0.111517
14424	ENSG00000259299	1.43663	4.02842	15.5471	8.04762e-05	0.00156367	RP11-37J13.1	processed_pseudogene	411	461	272	98	105	85		15	1464	RP11-37J13.1	processed_pseudogene	17.4675	16.6759	13.9348	6.2723	5.91319	5.51372
10474	ENSG00000185920	1.80795	2.84719	15.5355	8.09705e-05	0.00157126	PTCH1	protein_coding	162	188	163	40	44	21	patched 1 [Source:HGNC Symbol;Acc:HGNC:9585]	9	74077	PTCH1	protein_coding	0.136069	0.134401	0.165036	0.0505962	0.0489715	0.0269217
9939	ENSG00000180998	2.20594	2.64304	15.5167	8.17785e-05	0.00158491	GPR137C	protein_coding	90	254	132	27	43	7	G protein-coupled receptor 137C [Source:HGNC Symbol;Acc:HGNC:25445]	14	84565	GPR137C	protein_coding	0.0662187	0.159064	0.117073	0.0299168	0.0419229	0.00786094
11120	ENSG00000197766	2.13465	3.25631	15.5128	8.19469e-05	0.00158615	CFD	protein_coding	114	318	237	7	126	31	complement factor D (adipsin) [Source:HGNC Symbol;Acc:HGNC:2771]	19	3987	CFD	protein_coding	1.77905	4.22387	4.45837	0.16451	2.60554	0.738384
8854	ENSG00000170542	2.59582	2.03504	15.4839	8.32115e-05	0.00160858	SERPINB9	protein_coding	70	166	67	2	46	7	serpin peptidase inhibitor, clade B (ovalbumin), member 9 [Source:HGNC Symbol;Acc:HGNC:8955]	6	16014	SERPINB9	protein_coding	0.271974	0.548956	0.313797	0.0117023	0.236827	0.0415112
13929	ENSG00000249242	3.84181	1.25046	15.4101	8.65268e-05	0.00167054	TMEM150C	protein_coding	63	56	58	0	1	16	transmembrane protein 150C [Source:HGNC Symbol;Acc:HGNC:37263]	4	79187	TMEM150C	protein_coding	0.0495012	0.037451	0.0549349	0	0.00104117	0.0191881
3741	ENSG00000120693	1.34878	6.09581	15.3758	8.81092e-05	0.00169801	SMAD9	protein_coding	1418	1901	1359	534	512	271	SMAD family member 9 [Source:HGNC Symbol;Acc:HGNC:6774]	13	75934	SMAD9	protein_coding	1.1619	1.32579	1.34232	0.658941	0.555914	0.338922
7965	ENSG00000164418	1.77978	4.11532	15.3744	8.81734e-05	0.00169801	GRIK2	protein_coding	500	468	240	209	77	27	glutamate receptor, ionotropic, kainate 2 [Source:HGNC Symbol;Acc:HGNC:4580]	6	671295	GRIK2	protein_coding	0.0463432	0.03692	0.0268146	0.0291726	0.00945695	0.0038196
15115	ENSG00000278597	3.57722	8.11914	15.3659	8.85741e-05	0.00170314	FP671120.7	miRNA	26066	382	108	77	84	14		21	48	FP671120.7	miRNA	33788	421.455	168.755	150.311	144.282	27.6983
7792	ENSG00000163697	1.21525	6.14534	15.3624	8.87379e-05	0.00170314	APBB2	protein_coding	2289	1621	884	688	448	286	amyloid beta (A4) precursor protein-binding, family B, member 2 [Source:HGNC Symbol;Acc:HGNC:582]	4	406687	APBB2	protein_coding	0.350199	0.211082	0.163029	0.158515	0.0908221	0.0667841
12126	ENSG00000217414	-2.27009	1.65008	15.3615	8.87766e-05	0.00170314	RP11-528A10.2	processed_pseudogene	13	15	21	31	70	72		6	2006	RP11-528A10.2	processed_pseudogene	0.403219	0.395995	0.785167	1.44801	2.87701	3.40854
8599	ENSG00000168646	1.86664	2.56039	15.3432	8.96446e-05	0.00171762	AXIN2	protein_coding	120	137	161	23	34	23	axin 2 [Source:HGNC Symbol;Acc:HGNC:904]	17	33084	AXIN2	protein_coding	0.22568	0.219297	0.364991	0.0651406	0.0847295	0.0660202
2220	ENSG00000104936	1.53255	4.44009	15.3405	8.97734e-05	0.00171792	DMPK	protein_coding	430	645	450	162	144	73	dystrophia myotonica-protein kinase [Source:HGNC Symbol;Acc:HGNC:2933]	19	12835	DMPK	protein_coding	2.0845	2.6613	2.62961	1.18266	0.924997	0.540125
7336	ENSG00000159388	1.80531	3.13149	15.3305	9.02479e-05	0.00172483	BTG2	protein_coding	151	271	196	15	82	46	BTG family, member 2 [Source:HGNC Symbol;Acc:HGNC:1131]	1	4111	BTG2	protein_coding	2.28538	3.49101	3.57588	0.341889	1.64452	1.06262
3460	ENSG00000117298	1.35655	5.99983	15.3225	9.0631e-05	0.00172885	ECE1	protein_coding	1253	1663	1444	468	457	280	endothelin converting enzyme 1 [Source:HGNC Symbol;Acc:HGNC:3146]	1	128257	ECE1	protein_coding	0.607854	0.686658	0.844423	0.341906	0.293771	0.207321
1150	ENSG00000081377	1.32184	5.76517	15.3213	9.06863e-05	0.00172885	CDC14B	protein_coding	1538	1072	1003	564	272	231	cell division cycle 14B [Source:HGNC Symbol;Acc:HGNC:1719]	9	129589	CDC14B	protein_coding	0.738444	0.438083	0.580506	0.407805	0.173051	0.169282
13428	ENSG00000237632	1.64673	3.2532	15.3102	9.12234e-05	0.00173691	S100A11P1	processed_pseudogene	251	263	161	69	60	27	S100 calcium binding protein A11 pseudogene 1 [Source:HGNC Symbol;Acc:HGNC:10491]	7	311	S100A11P1	processed_pseudogene	50.216	44.7842	38.8275	20.7888	15.9061	8.24462
8375	ENSG00000167157	1.26984	6.19122	15.3052	9.1462e-05	0.00173927	PRRX2	protein_coding	1471	1800	1629	533	490	396	paired related homeobox 2 [Source:HGNC Symbol;Acc:HGNC:21338]	9	57033	PRRX2	protein_coding	1.60478	1.67138	2.14224	0.875674	0.708343	0.65938
12779	ENSG00000229729	2.09691	3.22741	15.2869	9.23525e-05	0.001754	RP11-159G9.5	lincRNA	223	267	196	56	68	10		3	79699	RP11-159G9.5	lincRNA	0.174093	0.177414	0.184449	0.065838	0.0703444	0.0119156
14706	ENSG00000267080	4.36119	1.10775	15.2823	9.25808e-05	0.00175614	ASB16-AS1	antisense	57	63	45	0	13	0	ASB16 antisense RNA 1 [Source:HGNC Symbol;Acc:HGNC:25442]	17	10744	ASB16-AS1	antisense	0.330094	0.31053	0.314138	0	0.0997588	0
7790	ENSG00000163689	-1.6243	3.05886	15.2647	9.34463e-05	0.00177035	C3orf67	protein_coding	72	89	41	150	144	122	chromosome 3 open reading frame 67 [Source:HGNC Symbol;Acc:HGNC:24763]	3	332719	C3orf67	protein_coding	0.0134643	0.0141658	0.0092423	0.0422431	0.0356828	0.0348216
6978	ENSG00000154856	4.40452	0.837919	15.2571	9.38232e-05	0.00177527	APCDD1	protein_coding	25	43	66	0	7	0	adenomatosis polyposis coli down-regulated 1 [Source:HGNC Symbol;Acc:HGNC:15718]	18	35320	APCDD1	protein_coding	0.0440401	0.0644729	0.140151	0	0.01634	0
8492	ENSG00000167978	1.26779	5.63459	15.2333	9.50123e-05	0.00179423	SRRM2	protein_coding	1481	1044	817	436	318	219	serine/arginine repetitive matrix 2 [Source:HGNC Symbol;Acc:HGNC:16639]	16	20209	SRRM2	protein_coding	4.55973	2.7358	3.03215	2.02154	1.29735	1.02912
1123	ENSG00000080546	1.36471	4.65605	15.2323	9.50618e-05	0.00179423	SESN1	protein_coding	590	775	383	192	206	86	sestrin 1 [Source:HGNC Symbol;Acc:HGNC:21595]	6	108382	SESN1	protein_coding	0.338707	0.378681	0.265043	0.165991	0.156705	0.0753543
3702	ENSG00000120129	1.3736	8.90851	15.2293	9.52142e-05	0.00179488	DUSP1	protein_coding	11879	11460	9310	2773	4926	1805	dual specificity phosphatase 1 [Source:HGNC Symbol;Acc:HGNC:3064]	5	3105	DUSP1	protein_coding	238.039	195.458	224.886	83.6816	130.8	55.2055
1569	ENSG00000099337	1.48124	4.84691	15.2111	9.61371e-05	0.00181002	KCNK6	protein_coding	792	593	599	162	239	112	potassium channel, two pore domain subfamily K, member 6 [Source:HGNC Symbol;Acc:HGNC:6281]	19	9176	KCNK6	protein_coding	5.37033	3.4224	4.89607	1.65426	2.14743	1.15913
3821	ENSG00000121749	-1.46671	5.22707	15.2072	9.63334e-05	0.00181147	TBC1D15	protein_coding	169	607	279	496	623	664	TBC1 domain family, member 15 [Source:HGNC Symbol;Acc:HGNC:25694]	12	87541	TBC1D15	protein_coding	0.120117	0.367203	0.239038	0.530899	0.586746	0.720317
5525	ENSG00000138468	-1.31706	5.07205	15.1969	9.68622e-05	0.00181916	SENP7	protein_coding	436	360	174	567	577	438	SUMO1/sentrin specific peptidase 7 [Source:HGNC Symbol;Acc:HGNC:30402]	3	189036	SENP7	protein_coding	0.143506	0.100853	0.0690365	0.281048	0.251655	0.220037
14919	ENSG00000272341	-3.8914	0.292789	15.1936	9.7034e-05	0.00182014	RP1-151F17.2	lincRNA	3	5	0	37	19	17		6	2537	RP1-151F17.2	lincRNA	0.0735749	0.104371	0	1.36654	0.617457	0.636349
11803	ENSG00000213478	1.60186	3.66655	15.1837	9.75431e-05	0.00182743	CFL1P2	processed_pseudogene	264	410	236	89	58	59	cofilin 1 (non-muscle) pseudogene 2 [Source:HGNC Symbol;Acc:HGNC:1878]	1	683	CFL1P2	processed_pseudogene	24.0498	31.7901	25.9158	12.2099	7.00134	8.20348
10982	ENSG00000196976	1.76006	2.81638	15.1621	9.86637e-05	0.00184614	LAGE3	protein_coding	154	199	148	31	53	23	L antigen family, member 3 [Source:HGNC Symbol;Acc:HGNC:26058]	X	1488	LAGE3	protein_coding	6.43942	7.08238	7.45989	1.95209	2.93661	1.46788
11157	ENSG00000197965	1.21113	7.91321	15.1398	9.98348e-05	0.00186575	MPZL1	protein_coding	4996	5344	5589	1671	1676	1444	myelin protein zero-like 1 [Source:HGNC Symbol;Acc:HGNC:7226]	1	70727	MPZL1	protein_coding	4.39507	4.00139	5.92683	2.21377	1.95372	1.93887
10896	ENSG00000196549	1.38576	10.2661	15.1167	0.000101065	0.00188642	MME	protein_coding	30010	29780	23171	7196	4450	12253	membrane metallo-endopeptidase [Source:HGNC Symbol;Acc:HGNC:7154]	3	159605	MME	protein_coding	11.699	9.88115	10.8886	4.22461	2.29873	7.29059
13727	ENSG00000243495	-1.31986	4.56405	15.1054	0.00010167	0.00189538	GMFBP1	processed_pseudogene	214	259	178	409	367	345	glia maturation factor, beta pseudogene 1 [Source:HGNC Symbol;Acc:HGNC:38654]	3	426	GMFBP1	processed_pseudogene	31.256	32.1973	31.3389	89.9612	71.0281	76.9089
6555	ENSG00000149231	-1.25989	6.36961	15.0991	0.000102013	0.00189944	CCDC82	protein_coding	998	837	522	1398	1013	1431	coiled-coil domain containing 82 [Source:HGNC Symbol;Acc:HGNC:26282]	11	37154	CCDC82	protein_coding	1.6713	1.19302	1.05375	3.52568	2.2479	3.65764
8841	ENSG00000170448	1.5975	3.80214	15.0879	0.00010262	0.00190841	NFXL1	protein_coding	421	264	293	56	86	81	nuclear transcription factor, X-box binding-like 1 [Source:HGNC Symbol;Acc:HGNC:18726]	4	67434	NFXL1	protein_coding	0.388447	0.207326	0.325884	0.0778128	0.105146	0.11407
8583	ENSG00000168497	2.05334	5.75172	15.0499	0.000104704	0.00194477	SDPR	protein_coding	1957	1262	845	87	514	199	serum deprivation response [Source:HGNC Symbol;Acc:HGNC:10690]	2	12953	SDPR	protein_coding	9.40047	5.15963	4.89283	0.629348	3.27165	1.45898
9608	ENSG00000177409	-1.31148	5.63146	15.0455	0.000104948	0.00194693	SAMD9L	protein_coding	396	831	266	702	938	688	sterile alpha motif domain containing 9-like [Source:HGNC Symbol;Acc:HGNC:1349]	7	18314	SAMD9L	protein_coding	1.34537	2.40296	1.08936	3.59166	4.22273	3.56757
7233	ENSG00000158186	1.2103	7.5718	15.0391	0.000105308	0.00195123	MRAS	protein_coding	4064	3715	4702	1309	1214	1213	muscle RAS oncogene homolog [Source:HGNC Symbol;Acc:HGNC:7227]	3	57886	MRAS	protein_coding	4.36827	3.39871	6.09232	2.11889	1.7291	1.99001
11950	ENSG00000214207	-2.28949	1.61861	15.0201	0.000106374	0.00196857	KRT18P10	processed_pseudogene	5	27	20	25	90	54	keratin 18 pseudogene 10 [Source:HGNC Symbol;Acc:HGNC:23962]	Y	1286	KRT18P10	processed_pseudogene	0.241912	1.11187	1.16644	1.82155	5.76999	3.98768
13142	ENSG00000234241	-1.1716	6.37272	14.9863	0.000108295	0.00200167	RP4-775C13.1	processed_pseudogene	831	797	783	1245	1137	1411		20	1682	RP4-775C13.1	processed_pseudogene	30.74	25.0935	34.9148	69.3562	55.7325	79.6651
7128	ENSG00000156875	1.202	6.56988	14.95	0.000110396	0.00203803	HIAT1	protein_coding	1832	2715	1851	660	637	606	hippocampus abundant transcript 1 [Source:HGNC Symbol;Acc:HGNC:23363]	1	45280	HIAT1	protein_coding	2.51738	3.17536	3.06601	1.36578	1.15986	1.27096
6866	ENSG00000153250	1.17487	7.09838	14.9231	0.000111985	0.00206485	RBMS1	protein_coding	3939	2931	2252	1116	985	692	RNA binding motif, single stranded interacting protein 1 [Source:HGNC Symbol;Acc:HGNC:9907]	2	221643	RBMS1	protein_coding	1.10576	0.700311	0.762058	0.471793	0.3664	0.296496
15118	ENSG00000278705	-1.17236	8.96091	14.9203	0.000112152	0.00206542	HIST1H4B	protein_coding	2125	4909	7587	3548	7699	11176	histone cluster 1, H4b [Source:HGNC Symbol;Acc:HGNC:4789]	6	437	HIST1H4B	protein_coding	302.557	594.896	1302.15	760.753	1452.54	2428.69
10595	ENSG00000187210	1.20262	6.49344	14.915	0.000112465	0.00206867	GCNT1	protein_coding	2166	1958	1810	770	550	500	glucosaminyl (N-acetyl) transferase 1, core 2 [Source:HGNC Symbol;Acc:HGNC:4203]	9	87566	GCNT1	protein_coding	1.53905	1.18415	1.5503	0.823942	0.517846	0.542252
7568	ENSG00000162407	1.19152	8.32173	14.9096	0.000112785	0.00207205	PPAP2B	protein_coding	6642	8918	5896	2151	2890	1586	phosphatidic acid phosphatase type 2B [Source:HGNC Symbol;Acc:HGNC:9229]	1	150554	PPAP2B	protein_coding	2.74496	3.13693	2.93724	1.33872	1.58263	1.00041
12344	ENSG00000224411	-1.22509	7.54585	14.8692	0.000115229	0.00211439	HSP90AA2P	processed_pseudogene	1695	1321	2326	2539	2710	3263	heat shock protein 90kDa alpha (cytosolic), class A member 2, pseudogene [Source:HGNC Symbol;Acc:HGNC:5256]	11	2195	HSP90AA2P	processed_pseudogene	48.0468	31.8711	79.4784	108.385	101.791	141.172
15050	ENSG00000276075	4.17675	0.300214	14.8559	0.000116042	0.00212674	CTD-2012K14.8	antisense	50	27	15	0	2	1		16	10813	CTD-2012K14.8	antisense	0.287709	0.132235	0.104044	0	0.0152496	0.00878255
10015	ENSG00000182010	-2.1515	3.18498	14.8507	0.000116363	0.00213005	RTKN2	protein_coding	8	126	69	80	137	246	rhotekin 2 [Source:HGNC Symbol;Acc:HGNC:19364]	10	85672	RTKN2	protein_coding	0.00581005	0.0778863	0.0604066	0.0874969	0.131842	0.272686
3178	ENSG00000114790	2.54039	2.20109	14.838	0.000117152	0.00214191	ARHGEF26	protein_coding	166	51	127	17	18	5	Rho guanine nucleotide exchange factor (GEF) 26 [Source:HGNC Symbol;Acc:HGNC:24490]	3	136824	ARHGEF26	protein_coding	0.0754875	0.0197395	0.069617	0.011642	0.0108464	0.00347036
831	ENSG00000070404	1.29589	8.16189	14.8354	0.00011731	0.00214222	FSTL3	protein_coding	4528	8026	6914	1672	2493	1362	follistatin-like 3 (secreted glycoprotein) [Source:HGNC Symbol;Acc:HGNC:3973]	19	7025	FSTL3	protein_coding	40.1041	60.5037	73.8171	22.3014	29.2583	18.4119
3451	ENSG00000117155	-1.28215	6.13896	14.8314	0.000117564	0.00214326	SSX2IP	protein_coding	712	882	410	1468	927	915	synovial sarcoma, X breakpoint 2 interacting protein [Source:HGNC Symbol;Acc:HGNC:16509]	1	47096	SSX2IP	protein_coding	0.940643	0.991777	0.652941	2.92068	1.62282	1.84503
6994	ENSG00000155093	1.66872	2.84541	14.8286	0.000117738	0.00214326	PTPRN2	protein_coding	162	173	166	43	33	34	protein tyrosine phosphatase, receptor type, N polypeptide 2 [Source:HGNC Symbol;Acc:HGNC:9677]	7	1048732	PTPRN2	protein_coding	0.00961124	0.00873597	0.0118718	0.0038419	0.00259432	0.0030788
1133	ENSG00000080824	-1.17899	9.17048	14.8277	0.000117791	0.00214326	HSP90AA1	protein_coding	5810	4767	6092	7396	8642	10328	heat shock protein 90kDa alpha (cytosolic), class A member 1 [Source:HGNC Symbol;Acc:HGNC:5253]	14	58961	HSP90AA1	protein_coding	6.13113	4.28164	7.74942	11.7537	12.0843	16.6348
2853	ENSG00000111321	1.29288	6.36069	14.8048	0.000119231	0.00216686	LTBR	protein_coding	1584	2361	1621	521	806	327	lymphotoxin beta receptor (TNFR superfamily, member 3) [Source:HGNC Symbol;Acc:HGNC:6718]	12	16526	LTBR	protein_coding	5.96371	7.56585	7.3568	2.95401	4.02106	1.87909
2112	ENSG00000103888	1.37826	9.23175	14.7933	0.00011996	0.00217751	CEMIP	protein_coding	11972	15511	12821	2142	7167	3014	cell migration inducing protein, hyaluronan binding [Source:HGNC Symbol;Acc:HGNC:29213]	15	172433	CEMIP	protein_coding	4.31992	4.76375	5.57668	1.16397	3.42682	1.65993
7078	ENSG00000156265	-1.29676	4.63166	14.7906	0.00012013	0.00217798	MAP3K7CL	protein_coding	331	281	95	546	461	175	MAP3K7 C-terminal like [Source:HGNC Symbol;Acc:HGNC:16457]	21	98418	MAP3K7CL	protein_coding	0.209258	0.151203	0.0723974	0.519828	0.386189	0.168861
10857	ENSG00000196372	1.59669	3.6149	14.7827	0.00012064	0.00218461	ASB13	protein_coding	259	274	317	71	77	49	ankyrin repeat and SOCS box containing 13 [Source:HGNC Symbol;Acc:HGNC:19765]	10	27728	ASB13	protein_coding	0.58118	0.523313	0.857461	0.239928	0.228953	0.16782
12395	ENSG00000225014	-1.38529	4.21361	14.7797	0.00012083	0.00218545	KCTD9P1	transcribed_processed_pseudogene	139	172	179	272	321	295	potassium channel tetramerization domain containing 9 pseudogene 1 [Source:HGNC Symbol;Acc:HGNC:21428]	17	1166	KCTD9P1	transcribed_processed_pseudogene	7.41729	7.81195	11.5141	21.8581	22.6976	24.0265
9277	ENSG00000174080	1.32558	4.76112	14.7186	0.00012481	0.00225475	CTSF	protein_coding	615	536	659	178	168	155	cathepsin F [Source:HGNC Symbol;Acc:HGNC:2531]	11	5378	CTSF	protein_coding	7.11514	5.27805	9.19049	3.10128	2.5755	2.73702
3311	ENSG00000115884	-1.87776	6.04188	14.7094	0.000125418	0.00226304	SDC1	protein_coding	409	244	721	1686	1023	639	syndecan 1 [Source:HGNC Symbol;Acc:HGNC:10658]	2	24636	SDC1	protein_coding	1.03296	0.524504	2.19502	6.41252	3.42357	2.46319
2044	ENSG00000103152	1.32426	4.48006	14.703	0.000125843	0.00226801	MPG	protein_coding	419	801	350	127	189	105	N-methylpurine-DNA glycosylase [Source:HGNC Symbol;Acc:HGNC:7211]	16	8846	MPG	protein_coding	2.94711	4.79529	2.96753	1.34524	1.76152	1.12722
15078	ENSG00000277157	-1.42501	6.78853	14.6821	0.000127247	0.0022892	HIST1H4D	protein_coding	432	1746	986	1543	2396	1343	histone cluster 1, H4d [Source:HGNC Symbol;Acc:HGNC:4782]	6	311	HIST1H4D	protein_coding	86.4276	297.313	237.788	464.887	635.185	410.093
6495	ENSG00000148426	1.86896	3.5341	14.681	0.00012732	0.0022892	PROSER2	protein_coding	279	335	210	48	128	20	proline and serine rich 2 [Source:HGNC Symbol;Acc:HGNC:23728]	10	48938	PROSER2	protein_coding	0.354721	0.362517	0.321845	0.0919045	0.215644	0.0388106
3182	ENSG00000114853	1.4368	5.89614	14.6696	0.000128098	0.00230045	ZBTB47	protein_coding	1011	1342	1723	371	401	262	zinc finger and BTB domain containing 47 [Source:HGNC Symbol;Acc:HGNC:26955]	3	12170	ZBTB47	protein_coding	5.1688	5.83971	10.6186	2.85644	2.71661	2.04446
7121	ENSG00000156804	1.41184	5.6954	14.6661	0.000128334	0.00230197	FBXO32	protein_coding	1207	1619	759	521	353	143	F-box protein 32 [Source:HGNC Symbol;Acc:HGNC:16731]	8	43317	FBXO32	protein_coding	1.73372	1.97933	1.31419	1.12699	0.671877	0.313505
12045	ENSG00000215086	-1.18716	7.00684	14.6591	0.000128809	0.00230776	NPM1P24	processed_pseudogene	1420	1769	754	2125	2078	1709	nucleophosmin 1 (nucleolar phosphoprotein B23, numatrin) pseudogene 24 [Source:HGNC Symbol;Acc:HGNC:45097]	10	893	NPM1P24	processed_pseudogene	98.9386	104.907	63.3277	222.971	191.853	181.743
11368	ENSG00000198948	1.21482	6.91358	14.634	0.000130537	0.00233596	MFAP3L	protein_coding	3022	3555	1647	1152	734	563	microfibrillar-associated protein 3-like [Source:HGNC Symbol;Acc:HGNC:29083]	4	46434	MFAP3L	protein_coding	4.04937	4.05446	2.6603	2.32465	1.30327	1.15143
9526	ENSG00000176597	2.36456	2.3694	14.6237	0.00013125	0.00234597	B3GNT5	protein_coding	132	109	124	50	6	12	UDP-GlcNAc:betaGal beta-1,3-N-acetylglucosaminyltransferase 5 [Source:HGNC Symbol;Acc:HGNC:15684]	3	45260	B3GNT5	protein_coding	0.181463	0.127538	0.205485	0.103514	0.0109298	0.0251787
2602	ENSG00000108479	1.51072	3.49753	14.6132	0.000131984	0.00235629	GALK1	protein_coding	197	297	283	46	79	66	galactokinase 1 [Source:HGNC Symbol;Acc:HGNC:4118]	17	14117	GALK1	protein_coding	0.868266	1.11415	1.50355	0.305321	0.46138	0.443985
12139	ENSG00000218069	-1.88228	4.16471	14.6004	0.000132888	0.00236966	RSL24D1P1	processed_pseudogene	80	391	45	266	339	266	ribosomal L24 domain containing 1 pseudogene 1 [Source:HGNC Symbol;Acc:HGNC:13979]	6	492	RSL24D1P1	processed_pseudogene	10.1171	42.0863	6.85996	50.6592	56.8078	51.3433
3730	ENSG00000120594	1.39875	5.4342	14.5979	0.000133063	0.00237	PLXDC2	protein_coding	929	1330	734	373	322	137	plexin domain containing 2 [Source:HGNC Symbol;Acc:HGNC:21013]	10	473617	PLXDC2	protein_coding	0.122044	0.148715	0.116237	0.0737944	0.0560534	0.0274701
10575	ENSG00000186951	1.28278	4.78302	14.5936	0.000133369	0.00237074	PPARA	protein_coding	629	600	605	190	169	166	peroxisome proliferator-activated receptor alpha [Source:HGNC Symbol;Acc:HGNC:9232]	22	93235	PPARA	protein_coding	0.41976	0.340802	0.486688	0.190949	0.149445	0.169082
5907	ENSG00000142279	1.33118	6.08242	14.5929	0.000133417	0.00237074	WTIP	protein_coding	1398	1584	1577	388	606	312	Wilms tumor 1 interacting protein [Source:HGNC Symbol;Acc:HGNC:20964]	19	30666	WTIP	protein_coding	2.83648	2.73544	3.85699	1.18554	1.62926	0.966194
824	ENSG00000070081	-1.1843	8.34785	14.5702	0.000135036	0.0023967	NUCB2	protein_coding	4213	3403	2181	4931	5191	4829	nucleobindin 2 [Source:HGNC Symbol;Acc:HGNC:8044]	11	141821	NUCB2	protein_coding	1.84833	1.27072	1.15342	3.25789	3.01776	3.23358
11339	ENSG00000198865	-1.90354	2.88863	14.5465	0.000136742	0.00242189	CCDC152	protein_coding	25	70	60	133	166	88	coiled-coil domain containing 152 [Source:HGNC Symbol;Acc:HGNC:34438]	5	45559	CCDC152	protein_coding	0.0341425	0.0813679	0.0987759	0.273539	0.300405	0.183432
6955	ENSG00000154608	-1.26136	5.24047	14.5461	0.000136775	0.00242189	CEP170P1	transcribed_unprocessed_pseudogene	501	371	228	661	589	507	centrosomal protein 170kDa pseudogene 1 [Source:HGNC Symbol;Acc:HGNC:28364]	4	86614	CEP170P1	transcribed_unprocessed_pseudogene	0.359897	0.226838	0.197433	0.715081	0.560662	0.555887
413	ENSG00000040199	1.37688	5.07166	14.5334	0.0001377	0.00243361	PHLPP2	protein_coding	772	818	691	271	236	129	PH domain and leucine rich repeat protein phosphatase 2 [Source:HGNC Symbol;Acc:HGNC:29149]	16	86866	PHLPP2	protein_coding	0.552964	0.498692	0.596626	0.292322	0.223994	0.141029
7685	ENSG00000163132	1.47472	6.01003	14.5326	0.000137758	0.00243361	MSX1	protein_coding	1569	1129	1687	499	397	230	msh homeobox 1 [Source:HGNC Symbol;Acc:HGNC:7391]	4	4270	MSX1	protein_coding	22.8625	14.0022	29.632	10.95	7.66543	5.11525
3328	ENSG00000116016	1.41729	5.56696	14.5236	0.000138416	0.0024424	EPAS1	protein_coding	891	1454	948	375	342	168	endothelial PAS domain protein 1 [Source:HGNC Symbol;Acc:HGNC:3374]	2	93036	EPAS1	protein_coding	0.595876	0.827642	0.764243	0.377678	0.303074	0.171485
11340	ENSG00000198873	1.37979	5.2776	14.4738	0.000142121	0.00250487	GRK5	protein_coding	1029	873	738	250	342	147	G protein-coupled receptor kinase 5 [Source:HGNC Symbol;Acc:HGNC:4544]	10	252153	GRK5	protein_coding	0.25391	0.183349	0.219516	0.0929004	0.111824	0.0553631
12245	ENSG00000221968	1.32541	5.1084	14.4706	0.000142365	0.00250625	FADS3	protein_coding	809	826	690	275	243	146	fatty acid desaturase 3 [Source:HGNC Symbol;Acc:HGNC:3576]	11	18532	FADS3	protein_coding	2.71616	2.36041	2.79255	1.39044	1.08108	0.748165
9215	ENSG00000173482	1.2201	6.13722	14.4626	0.000142971	0.00251401	PTPRM	protein_coding	1941	1625	1155	523	586	316	protein tyrosine phosphatase, receptor type, M [Source:HGNC Symbol;Acc:HGNC:9675]	18	840079	PTPRM	protein_coding	0.143759	0.102438	0.103118	0.0583342	0.057511	0.0357219
2653	ENSG00000108861	1.27813	5.78044	14.4234	0.000145977	0.00256389	DUSP3	protein_coding	1136	1163	1351	400	343	306	dual specificity phosphatase 3 [Source:HGNC Symbol;Acc:HGNC:3069]	17	12867	DUSP3	protein_coding	5.49326	4.78665	7.87503	2.91289	2.19781	2.25845
5753	ENSG00000140598	-1.30302	5.80575	14.4172	0.00014646	0.0025694	EFTUD1	protein_coding	539	436	518	571	924	1162	elongation factor Tu GTP binding domain containing 1 [Source:HGNC Symbol;Acc:HGNC:25789]	15	132533	EFTUD1	protein_coding	0.253043	0.174218	0.293143	0.403695	0.574807	0.832624
3785	ENSG00000121068	1.65034	3.46289	14.3929	0.000148357	0.00259967	TBX2	protein_coding	217	187	357	60	52	50	T-box 2 [Source:HGNC Symbol;Acc:HGNC:11597]	17	9570	TBX2	protein_coding	1.41084	1.03481	2.79789	0.587464	0.447987	0.496164
7020	ENSG00000155463	1.40495	4.1565	14.3767	0.000149643	0.00261918	OXA1L	protein_coding	432	689	183	87	157	73	oxidase (cytochrome c) assembly 1-like [Source:HGNC Symbol;Acc:HGNC:8526]	14	6519	OXA1L	protein_coding	4.12318	5.59716	2.10545	1.25049	1.9856	1.06343
2150	ENSG00000104361	1.24694	5.48804	14.3633	0.000150708	0.00263478	NIPAL2	protein_coding	997	1488	638	330	330	219	NIPA-like domain containing 2 [Source:HGNC Symbol;Acc:HGNC:25854]	8	104560	NIPAL2	protein_coding	0.593279	0.753645	0.457645	0.295726	0.260209	0.198905
6018	ENSG00000143401	-1.17492	7.96846	14.3577	0.000151159	0.00263963	ANP32E	protein_coding	2692	2308	2223	4964	3502	3078	acidic (leucine-rich) nuclear phosphoprotein 32 family, member E [Source:HGNC Symbol;Acc:HGNC:16673]	1	17739	ANP32E	protein_coding	9.44224	6.89027	9.39906	26.2207	16.2765	16.4781
3013	ENSG00000112742	-1.17239	6.6228	14.354	0.000151456	0.00264177	TTK	protein_coding	652	1355	937	1106	1548	1866	TTK protein kinase [Source:HGNC Symbol;Acc:HGNC:12401]	6	38640	TTK	protein_coding	1.04988	1.85708	1.81876	2.68201	3.30299	4.58608
8646	ENSG00000168952	-1.40079	4.27458	14.3483	0.000151915	0.00264674	STXBP6	protein_coding	149	343	82	271	418	234	syntaxin binding protein 6 (amisyn) [Source:HGNC Symbol;Acc:HGNC:19666]	14	240641	STXBP6	protein_coding	0.0385253	0.0754838	0.0255575	0.105522	0.143212	0.092345
7794	ENSG00000163702	1.36506	5.07697	14.2586	0.000159332	0.00277278	IL17RC	protein_coding	613	1055	670	253	234	144	interleukin 17 receptor C [Source:HGNC Symbol;Acc:HGNC:18358]	3	16556	IL17RC	protein_coding	2.30374	3.37463	3.03524	1.43188	1.16529	0.825989
13791	ENSG00000244486	1.58626	5.85805	14.2165	0.000162938	0.00283228	SCARF2	protein_coding	1004	1078	1949	349	345	208	scavenger receptor class F, member 2 [Source:HGNC Symbol;Acc:HGNC:19869]	22	13274	SCARF2	protein_coding	4.7061	4.30077	11.0124	2.46357	2.14285	1.48809
12084	ENSG00000215482	-1.14241	7.66451	14.2141	0.000163148	0.00283269	CALM2P3	processed_pseudogene	2210	2278	1616	2797	3283	3211	calmodulin 2 pseudogene 3 [Source:HGNC Symbol;Acc:HGNC:1448]	13	448	CALM2P3	processed_pseudogene	306.933	269.281	270.544	585	604.18	680.659
10899	ENSG00000196562	1.5372	3.91309	14.2108	0.000163429	0.00283433	SULF2	protein_coding	221	347	471	66	101	74	sulfatase 2 [Source:HGNC Symbol;Acc:HGNC:20392]	20	130268	SULF2	protein_coding	0.105556	0.141066	0.27118	0.0474731	0.063923	0.0539462
521	ENSG00000053371	1.41752	4.56976	14.2086	0.00016362	0.0028344	AKR7A2	protein_coding	409	731	490	114	255	87	aldo-keto reductase family 7, member A2 (aflatoxin aldehyde reductase) [Source:HGNC Symbol;Acc:HGNC:389]	1	8181	AKR7A2	protein_coding	3.11061	4.73195	4.49225	1.30569	2.56985	1.0099
2765	ENSG00000110203	-3.75748	0.237987	14.1961	0.000164715	0.00285011	FOLR3	protein_coding	2	8	0	25	32	12	folate receptor 3 (gamma) [Source:HGNC Symbol;Acc:HGNC:3795]	11	25023	FOLR3	protein_coding	0.00497301	0.0169309	0	0.0936143	0.105435	0.0455417
3877	ENSG00000122547	2.98036	2.41799	14.1932	0.000164967	0.00285122	EEPD1	protein_coding	147	109	148	0	30	21	endonuclease/exonuclease/phosphatase family domain containing 1 [Source:HGNC Symbol;Acc:HGNC:22223]	7	148394	EEPD1	protein_coding	0.0616354	0.0388991	0.074803	0	0.0166678	0.0134391
2977	ENSG00000112339	-1.15294	8.24677	14.1786	0.000166249	0.002868	HBS1L	protein_coding	2985	3665	2431	4837	4185	4864	HBS1-like translational GTPase [Source:HGNC Symbol;Acc:HGNC:4834]	6	142678	HBS1L	protein_coding	1.30172	1.36034	1.27791	3.17659	2.41831	3.23745
854	ENSG00000070961	-1.19322	7.82939	14.1779	0.000166315	0.002868	ATP2B1	protein_coding	2904	2011	1717	4049	4087	2444	ATPase, Ca++ transporting, plasma membrane 1 [Source:HGNC Symbol;Acc:HGNC:814]	12	121251	ATP2B1	protein_coding	1.49019	0.878327	1.06208	3.12899	2.77903	1.91418
8405	ENSG00000167397	1.57979	3.53416	14.1751	0.000166559	0.00286894	VKORC1	protein_coding	178	486	196	56	65	59	vitamin K epoxide reductase complex, subunit 1 [Source:HGNC Symbol;Acc:HGNC:23663]	16	5138	VKORC1	protein_coding	2.15553	5.00924	2.86112	1.02126	1.04302	1.0905
4456	ENSG00000129484	-1.2485	4.97854	14.1417	0.000169547	0.00291709	PARP2	protein_coding	190	372	336	364	481	616	poly (ADP-ribose) polymerase 2 [Source:HGNC Symbol;Acc:HGNC:272]	14	14323	PARP2	protein_coding	0.82537	1.37543	1.75946	2.38127	2.76876	4.08426
9328	ENSG00000174705	1.28978	4.93066	14.1115	0.000172289	0.00296092	SH3PXD2B	protein_coding	709	729	609	147	257	191	SH3 and PX domains 2B [Source:HGNC Symbol;Acc:HGNC:29242]	5	129342	SH3PXD2B	protein_coding	0.341064	0.298481	0.353144	0.106493	0.16382	0.140236
7154	ENSG00000157191	1.14854	6.29888	14.1076	0.000172646	0.00296366	NECAP2	protein_coding	1841	1955	1418	558	600	471	NECAP endocytosis associated 2 [Source:HGNC Symbol;Acc:HGNC:25528]	1	19406	NECAP2	protein_coding	5.90265	5.33507	5.48042	2.69426	2.54911	2.3049
13967	ENSG00000250056	1.71116	2.69469	14.1055	0.00017284	0.00296366	LINC01018	lincRNA	102	195	162	29	38	28	long intergenic non-protein coding RNA 1018 [Source:HGNC Symbol;Acc:HGNC:27394]	5	6363	LINC01018	lincRNA	0.997395	1.62294	1.90953	0.427049	0.492374	0.417891
10367	ENSG00000185130	-1.28198	7.02801	14.1008	0.000173267	0.00296502	HIST1H2BL	protein_coding	399	1463	1899	1065	1568	3256	histone cluster 1, H2bl [Source:HGNC Symbol;Acc:HGNC:4748]	6	487	HIST1H2BL	protein_coding	50.9769	159.091	292.462	204.91	265.455	634.925
10191	ENSG00000183586	1.81787	2.96532	14.1004	0.00017331	0.00296502	HMGN3P1	processed_pseudogene	139	416	72	32	38	27	high mobility group nucleosomal binding domain 3 pseudogene 1 [Source:HGNC Symbol;Acc:HGNC:39206]	1	192	HMGN3P1	processed_pseudogene	45.0446	114.742	28.1258	15.6167	16.3176	13.3546
8098	ENSG00000165355	1.30317	5.15077	14.0932	0.000173973	0.00297301	FBXO33	protein_coding	971	712	706	233	271	173	F-box protein 33 [Source:HGNC Symbol;Acc:HGNC:19833]	14	34831	FBXO33	protein_coding	1.73453	1.08254	1.52024	0.626804	0.641471	0.47168
5280	ENSG00000136824	-1.19931	7.20381	14.0818	0.000175033	0.00298777	SMC2	protein_coding	1019	1546	1420	1154	2173	3637	structural maintenance of chromosomes 2 [Source:HGNC Symbol;Acc:HGNC:14011]	9	47157	SMC2	protein_coding	1.34449	1.73617	2.25848	2.29299	3.79916	7.32427
3463	ENSG00000117318	1.25023	9.27683	14.0669	0.000176421	0.00300477	ID3	protein_coding	13231	14913	13187	4956	4801	2718	inhibitor of DNA binding 3, dominant negative helix-loop-helix protein [Source:HGNC Symbol;Acc:HGNC:5362]	1	1876	ID3	protein_coding	438.823	420.98	527.214	247.537	210.995	137.589
441	ENSG00000044446	1.68968	2.77964	14.0669	0.000176425	0.00300477	PHKA2	protein_coding	168	218	108	23	48	35	phosphorylase kinase, alpha 2 (liver) [Source:HGNC Symbol;Acc:HGNC:8926]	X	92298	PHKA2	protein_coding	0.113252	0.125082	0.0877618	0.0233495	0.0428768	0.0360116
5085	ENSG00000135414	1.62631	3.20705	14.0522	0.000177803	0.00302484	GDF11	protein_coding	266	146	218	77	36	34	growth differentiation factor 11 [Source:HGNC Symbol;Acc:HGNC:4216]	12	13998	GDF11	protein_coding	1.18235	0.552352	1.16806	0.515426	0.212036	0.230664
11068	ENSG00000197448	1.27112	5.40098	14.0455	0.00017844	0.00303228	GSTK1	protein_coding	884	1428	642	298	277	235	glutathione S-transferase kappa 1 [Source:HGNC Symbol;Acc:HGNC:16906]	7	26761	GSTK1	protein_coding	2.05532	2.82589	1.79931	1.04341	0.853397	0.833936
5979	ENSG00000143196	1.77766	4.20392	14.0429	0.000178689	0.00303311	DPT	protein_coding	438	302	520	30	103	165	dermatopontin [Source:HGNC Symbol;Acc:HGNC:3011]	1	33805	DPT	protein_coding	0.806162	0.473103	1.15371	0.0831538	0.251206	0.463522
7186	ENSG00000157600	1.70895	4.47257	14.0309	0.000179828	0.00304903	TMEM164	protein_coding	491	481	578	179	128	53	transmembrane protein 164 [Source:HGNC Symbol;Acc:HGNC:26217]	X	180103	TMEM164	protein_coding	0.169625	0.141434	0.240703	0.0931266	0.0585953	0.0279461
14324	ENSG00000257624	-1.86379	3.57228	14.0258	0.000180315	0.00305389	RP1-128M12.3	processed_pseudogene	161	45	63	150	193	255		12	246	RP1-128M12.3	processed_pseudogene	40.7211	9.68739	19.2079	57.1344	64.6839	98.4401
5249	ENSG00000136541	-3.86945	0.560126	14.0059	0.000182239	0.00308304	ERMN	protein_coding	0	6	3	41	15	33	ermin, ERM-like protein [Source:HGNC Symbol;Acc:HGNC:29208]	2	9088	ERMN	protein_coding	0	0.0349633	0.0247586	0.422724	0.136081	0.344836
9675	ENSG00000178015	3.08085	0.971974	13.995	0.000183301	0.0030974	GPR150	protein_coding	17	103	32	0	7	6	G protein-coupled receptor 150 [Source:HGNC Symbol;Acc:HGNC:23628]	5	2064	GPR150	protein_coding	0.51247	2.64275	1.16282	0	0.279616	0.276063
6443	ENSG00000147872	1.15195	7.01916	13.993	0.000183496	0.0030974	PLIN2	protein_coding	3424	3152	2093	830	923	905	perilipin 2 [Source:HGNC Symbol;Acc:HGNC:248]	9	40915	PLIN2	protein_coding	5.20691	4.07974	3.83672	1.9008	1.85991	2.10055
5651	ENSG00000139618	-1.28519	5.16086	13.9901	0.000183778	0.0030987	BRCA2	protein_coding	181	438	370	359	479	834	breast cancer 2, early onset [Source:HGNC Symbol;Acc:HGNC:1101]	13	84792	BRCA2	protein_coding	0.132817	0.273557	0.327281	0.396717	0.465752	0.934067
14852	ENSG00000270882	-1.21348	6.83951	13.9809	0.000184673	0.00311034	HIST2H4A	protein_coding	350	1183	1941	774	1725	2551	histone cluster 2, H4a [Source:HGNC Symbol;Acc:HGNC:4794]	1	7108	HIST2H4A	protein_coding	3.06372	8.81387	20.481	10.2032	20.0085	34.0824
6126	ENSG00000144191	-2.62248	1.0571	13.9589	0.000186849	0.0031435	CNGA3	protein_coding	14	13	2	62	42	13	cyclic nucleotide gated channel alpha 3 [Source:HGNC Symbol;Acc:HGNC:2150]	2	52446	CNGA3	protein_coding	0.016609	0.0131268	0.00286017	0.11077	0.0660253	0.0235395
1417	ENSG00000090530	-2.50659	2.19573	13.9508	0.000187661	0.00315337	LEPREL1	protein_coding	50	5	24	64	80	102	prolyl 3-hydroxylase 2 [Source:HGNC Symbol;Acc:HGNC:19317]	3	165709	LEPREL1	protein_coding	0.0187738	0.00159791	0.0108627	0.0361889	0.0398032	0.0584549
10434	ENSG00000185650	1.35706	7.56721	13.9489	0.000187852	0.00315337	ZFP36L1	protein_coding	5910	3559	3372	1488	1585	602	ZFP36 ring finger protein-like 1 [Source:HGNC Symbol;Acc:HGNC:1107]	14	8593	ZFP36L1	protein_coding	42.7929	21.9337	29.4318	16.2256	15.2075	6.65302
8553	ENSG00000168303	1.53968	3.88079	13.9436	0.000188375	0.00315383	MPLKIP	protein_coding	243	446	345	82	115	53	M-phase specific PLK1 interacting protein [Source:HGNC Symbol;Acc:HGNC:16002]	7	8636	MPLKIP	protein_coding	1.75074	2.73496	2.99627	0.889699	1.09789	0.582814
6758	ENSG00000152049	1.40585	5.99676	13.9433	0.000188408	0.00315383	KCNE4	protein_coding	1248	943	2096	435	318	317	potassium channel, voltage gated subfamily E regulatory beta subunit 4 [Source:HGNC Symbol;Acc:HGNC:6244]	2	146585	KCNE4	protein_coding	0.529729	0.340684	1.07245	0.278062	0.178859	0.20537
6779	ENSG00000152256	-1.76451	3.42414	13.9424	0.000188502	0.00315383	PDK1	protein_coding	119	88	35	209	113	219	pyruvate dehydrogenase kinase, isozyme 1 [Source:HGNC Symbol;Acc:HGNC:8809]	2	53296	PDK1	protein_coding	0.138925	0.0874415	0.0492547	0.367446	0.174807	0.390226
10699	ENSG00000188451	-1.23533	4.85642	13.9128	0.000191488	0.00320025	SRP72P2	processed_pseudogene	299	304	223	526	429	395	signal recognition particle 72kDa pseudogene 2 [Source:HGNC Symbol;Acc:HGNC:31096]	6	5461	SRP72P2	processed_pseudogene	3.40665	2.94802	3.06272	9.02517	6.47678	6.86897
5606	ENSG00000139178	1.35621	4.29993	13.9076	0.000192023	0.00320567	C1RL	protein_coding	641	479	226	193	140	50	complement component 1, r subcomponent-like [Source:HGNC Symbol;Acc:HGNC:21265]	12	19686	C1RL	protein_coding	2.02595	1.28857	0.861043	0.918632	0.586333	0.241201
1381	ENSG00000089351	1.59086	3.87617	13.8972	0.000193091	0.00321994	GRAMD1A	protein_coding	336	284	381	126	64	54	GRAM domain containing 1A [Source:HGNC Symbol;Acc:HGNC:29305]	19	31687	GRAMD1A	protein_coding	0.659762	0.474642	0.901816	0.37259	0.166522	0.161838
10206	ENSG00000183671	-1.24143	6.9312	13.8847	0.000194378	0.00323785	GPR1	protein_coding	1025	2242	616	1584	2302	1736	G protein-coupled receptor 1 [Source:HGNC Symbol;Acc:HGNC:4463]	2	42731	GPR1	protein_coding	1.49248	2.77857	1.08121	3.47339	4.44156	3.8581
13084	ENSG00000233514	-1.20517	5.67398	13.8805	0.000194811	0.00324151	RP11-570P14.1	processed_pseudogene	522	532	414	799	668	890		1	359	RP11-570P14.1	processed_pseudogene	90.4701	78.4777	86.4928	208.542	153.411	235.43
7064	ENSG00000156113	-1.36224	3.98727	13.8522	0.000197764	0.0032831	KCNMA1	protein_coding	92	176	160	179	302	276	potassium channel, calcium activated large conductance subfamily M alpha, member 1 [Source:HGNC Symbol;Acc:HGNC:6284]	10	768994	KCNMA1	protein_coding	0.00744379	0.0121205	0.0156053	0.0218108	0.0323786	0.0340842
744	ENSG00000067141	1.25555	4.63976	13.8502	0.000197979	0.0032831	NEO1	protein_coding	558	668	455	140	202	148	neogenin 1 [Source:HGNC Symbol;Acc:HGNC:7754]	15	253496	NEO1	protein_coding	0.13696	0.139552	0.134621	0.0517486	0.0656983	0.0554444
1022	ENSG00000076864	-4.89415	-0.464559	13.8491	0.000198094	0.0032831	RAP1GAP	protein_coding	0	0	2	11	16	15	RAP1 GTPase activating protein [Source:HGNC Symbol;Acc:HGNC:9858]	1	73148	RAP1GAP	protein_coding	0	0	0.0020507	0.0140907	0.018034	0.019474
11848	ENSG00000213694	1.80341	3.31712	13.8483	0.000198176	0.0032831	S1PR3	protein_coding	205	296	208	89	39	28	sphingosine-1-phosphate receptor 3 [Source:HGNC Symbol;Acc:HGNC:3167]	9	13563	S1PR3	protein_coding	0.940432	1.15575	1.15022	0.61486	0.237073	0.196051
2710	ENSG00000109670	1.11511	6.8601	13.8168	0.000201522	0.0033349	FBXW7	protein_coding	2893	3305	1601	877	1027	563	F-box and WD repeat domain containing 7, E3 ubiquitin protein ligase [Source:HGNC Symbol;Acc:HGNC:16712]	4	214842	FBXW7	protein_coding	0.837835	0.81467	0.558915	0.382492	0.394117	0.248861
14149	ENSG00000254343	2.01373	2.53361	13.7636	0.00020731	0.00342695	RP11-760H22.2	lincRNA	142	212	81	11	29	36		8	4021	RP11-760H22.2	lincRNA	2.19727	2.7921	1.51086	0.256331	0.594617	0.850228
4193	ENSG00000125965	4.12336	0.571388	13.7516	0.000208647	0.00344528	GDF5	protein_coding	29	51	30	0	8	0	growth differentiation factor 5 [Source:HGNC Symbol;Acc:HGNC:4220]	20	21399	GDF5	protein_coding	0.0843206	0.126214	0.105148	0	0.0308227	0
6097	ENSG00000143933	-1.14864	11.3041	13.746	0.000209261	0.00345167	CALM2	protein_coding	22313	37309	18574	35190	40609	39687	calmodulin 2 (phosphorylase kinase, delta) [Source:HGNC Symbol;Acc:HGNC:1445]	2	16519	CALM2	protein_coding	84.0433	119.608	84.3326	199.608	202.681	228.156
9399	ENSG00000175305	-1.23692	4.79228	13.7293	0.000211138	0.00347846	CCNE2	protein_coding	137	344	290	189	578	549	cyclin E2 [Source:HGNC Symbol;Acc:HGNC:1590]	8	16908	CCNE2	protein_coding	0.504147	1.07745	1.28641	1.0474	2.81844	3.08352
9531	ENSG00000176658	1.19898	6.01835	13.7262	0.000211486	0.00347846	MYO1D	protein_coding	1584	1626	1111	466	581	293	myosin ID [Source:HGNC Symbol;Acc:HGNC:7598]	17	384655	MYO1D	protein_coding	0.25622	0.223861	0.216629	0.113516	0.124531	0.0723375
14982	ENSG00000274070	1.56483	3.39077	13.7254	0.000211573	0.00347846	GATSL2	protein_coding	227	202	287	69	51	48	GATS protein-like 2 [Source:HGNC Symbol;Acc:HGNC:37073]	7	59980	GATSL2	protein_coding	0.235477	0.17835	0.35888	0.107791	0.0701031	0.0759979
15135	ENSG00000279204	3.34309	1.19041	13.722	0.00021196	0.00348106	RP11-175K6.2	TEC	59	67	44	15	3	0		5	2237	RP11-175K6.2	TEC	1.64102	1.58613	1.47523	0.6283	0.110568	0
8566	ENSG00000168398	-1.82404	2.95661	13.7066	0.000213702	0.00350587	BDKRB2	protein_coding	52	78	14	156	263	16	bradykinin receptor B2 [Source:HGNC Symbol;Acc:HGNC:1030]	14	39487	BDKRB2	protein_coding	0.0819367	0.104609	0.0265918	0.370179	0.54913	0.0384798
7749	ENSG00000163535	-1.17841	5.89346	13.7018	0.000214249	0.00351105	SGOL2	protein_coding	363	649	731	669	866	1165	shugoshin-like 2 (S. pombe) [Source:HGNC Symbol;Acc:HGNC:30812]	2	73774	SGOL2	protein_coding	0.306149	0.465876	0.74317	0.849698	0.967806	1.49965
483	ENSG00000049323	1.69623	3.49885	13.698	0.000214683	0.00351437	LTBP1	protein_coding	321	94	342	31	28	114	latent transforming growth factor beta binding protein 1 [Source:HGNC Symbol;Acc:HGNC:6714]	2	452537	LTBP1	protein_coding	0.0441347	0.0110003	0.0566821	0.00641873	0.00510126	0.0239231
14817	ENSG00000269990	2.24448	1.45759	13.6807	0.000216667	0.00354302	CTD-3074O7.12	lincRNA	64	92	46	8	13	8	NA	11	2038	CTD-3074O7.12	lincRNA	1.95391	2.39063	1.69289	0.367813	0.525912	0.37278
12073	ENSG00000215319	-1.69738	3.10921	13.6778	0.000217008	0.00354477	RP11-98L4.1	processed_pseudogene	50	116	39	197	150	90	eukaryotic translation initiation factor 5 pseudogene 1 [Source:HGNC Symbol;Acc:HGNC:51465]	X	1230	RP11-98L4.1	processed_pseudogene	2.52926	4.99439	2.37812	15.0073	10.0545	6.94871
3974	ENSG00000123572	1.15155	6.02864	13.6704	0.000217862	0.0035549	NRK	protein_coding	1394	1806	1150	425	565	370	Nik related kinase [Source:HGNC Symbol;Acc:HGNC:25391]	X	136067	NRK	protein_coding	0.63744	0.702901	0.633897	0.29267	0.342349	0.258235
7739	ENSG00000163510	-1.14423	6.21897	13.667	0.000218253	0.00355745	CWC22	protein_coding	786	722	701	1024	1181	1197	CWC22 spliceosome-associated protein [Source:HGNC Symbol;Acc:HGNC:29322]	2	62237	CWC22	protein_coding	0.785784	0.614353	0.844779	1.54168	1.5645	1.82647
13520	ENSG00000239521	1.63073	2.71149	13.6513	0.000220091	0.003578	GATS	protein_coding	181	185	100	31	42	29	GATS, stromal antigen 3 opposite strand [Source:HGNC Symbol;Acc:HGNC:29954]	7	71565	GATS	protein_coding	0.157365	0.136899	0.104803	0.0405885	0.0483863	0.0384826
2415	ENSG00000106366	-1.2806	10.6091	13.6509	0.000220133	0.003578	SERPINE1	protein_coding	15902	11942	15228	21872	32336	19920	serpin peptidase inhibitor, clade E (nexin, plasminogen activator inhibitor type 1), member 1 [Source:HGNC Symbol;Acc:HGNC:8583]	7	12177	SERPINE1	protein_coding	81.2532	51.9357	93.7943	168.302	218.937	155.352
4988	ENSG00000134602	1.33101	4.18851	13.6502	0.000220221	0.003578	STK26	protein_coding	459	329	423	105	99	130	serine/threonine protein kinase 26 [Source:HGNC Symbol;Acc:HGNC:18174]	X	52678	STK26	protein_coding	0.542141	0.330747	0.602261	0.186768	0.154946	0.234359
10505	ENSG00000186187	1.49937	3.47216	13.6444	0.000220897	0.00358515	ZNRF1	protein_coding	227	331	216	70	79	43	zinc and ring finger 1, E3 ubiquitin protein ligase [Source:HGNC Symbol;Acc:HGNC:18452]	16	111964	ZNRF1	protein_coding	0.126147	0.156559	0.144694	0.0585816	0.0581731	0.0364718
12428	ENSG00000225357	-1.35867	4.47487	13.6086	0.000225146	0.0036502	RPF2P1	processed_pseudogene	244	268	114	355	336	361	ribosome production factor 2 homolog (S. cerevisiae) pseudogene 1 [Source:HGNC Symbol;Acc:HGNC:16186]	20	905	RPF2P1	processed_pseudogene	16.7753	15.6825	9.44779	36.7554	30.6101	37.8814
1940	ENSG00000102096	2.4683	1.32868	13.5997	0.000226223	0.00366374	PIM2	protein_coding	74	41	66	7	9	6	Pim-2 proto-oncogene, serine/threonine kinase [Source:HGNC Symbol;Acc:HGNC:8987]	X	5842	PIM2	protein_coding	0.788133	0.371665	0.847337	0.112274	0.127015	0.0975342
13352	ENSG00000236671	2.62224	1.81896	13.5768	0.000228999	0.00370475	PRKG1-AS1	antisense	61	199	23	19	16	0	PRKG1 antisense RNA 1 [Source:HGNC Symbol;Acc:HGNC:45029]	10	83386	PRKG1-AS1	antisense	0.0455162	0.126383	0.0206875	0.0213502	0.0158198	0
4997	ENSG00000134717	-1.17583	6.97324	13.5639	0.000230579	0.00372634	BTF3L4	protein_coding	1090	1827	912	1914	1860	1979	basic transcription factor 3-like 4 [Source:HGNC Symbol;Acc:HGNC:30547]	1	34591	BTF3L4	protein_coding	1.96062	2.79708	1.97745	5.18466	4.43326	5.43312
2086	ENSG00000103490	1.92318	2.5571	13.5556	0.0002316	0.00373887	PYCARD	protein_coding	119	187	119	43	27	13	PYD and CARD domain containing [Source:HGNC Symbol;Acc:HGNC:16608]	16	1965	PYCARD	protein_coding	3.76802	5.03974	4.54212	2.05044	1.13286	0.628272
2198	ENSG00000104823	1.66054	2.69816	13.519	0.000236158	0.00380839	ECH1	protein_coding	169	174	113	37	46	20	enoyl CoA hydratase 1, peroxisomal [Source:HGNC Symbol;Acc:HGNC:3149]	19	16583	ECH1	protein_coding	0.634093	0.555668	0.51108	0.209065	0.228701	0.114534
15035	ENSG00000275538	-1.75452	2.6361	13.4845	0.00024054	0.00387494	RNVU1-19	snRNA	50	58	20	94	205	37	RNA, variant U1 small nuclear 19 [Source:HGNC Symbol;Acc:HGNC:48324]	1	166	RNVU1-19	snRNA	18.7409	18.5033	9.03641	53.0593	101.817	21.1671
6670	ENSG00000151117	3.03052	0.9126	13.4549	0.000244363	0.00393236	TMEM86A	protein_coding	62	55	23	6	8	0	transmembrane protein 86A [Source:HGNC Symbol;Acc:HGNC:26890]	11	11663	TMEM86A	protein_coding	0.330758	0.249736	0.147908	0.048204	0.0565527	0
3852	ENSG00000122176	1.29612	4.6771	13.4492	0.000245116	0.00394029	FMOD	protein_coding	387	470	740	79	117	325	fibromodulin [Source:HGNC Symbol;Acc:HGNC:3774]	1	10861	FMOD	protein_coding	2.21702	2.2917	5.11018	0.681552	0.888157	2.84172
5002	ENSG00000134762	3.17006	1.33209	13.4383	0.000246538	0.00395896	DSC3	protein_coding	99	59	37	0	10	6	desmocollin 3 [Source:HGNC Symbol;Acc:HGNC:3037]	18	52807	DSC3	protein_coding	0.116647	0.0591684	0.0525514	0	0.0156129	0.0107901
5429	ENSG00000137821	-1.52048	3.96301	13.4102	0.000250255	0.00401439	LRRC49	protein_coding	121	256	60	207	297	250	leucine rich repeat containing 49 [Source:HGNC Symbol;Acc:HGNC:25965]	15	200418	LRRC49	protein_coding	0.0375645	0.0676445	0.0224537	0.0967777	0.122178	0.11846
5879	ENSG00000141905	1.27721	6.06838	13.4033	0.000251188	0.00402511	NFIC	protein_coding	2029	1040	1387	583	416	284	nuclear factor I/C (CCAAT-binding transcription factor) [Source:HGNC Symbol;Acc:HGNC:7786]	19	109654	NFIC	protein_coding	1.1513	0.502271	0.948693	0.498179	0.312783	0.245958
9461	ENSG00000175898	1.25854	4.63955	13.3998	0.000251646	0.0040282	CTD-2369P2.2	lincRNA	538	670	468	170	202	120	NA	19	1759	CTD-2369P2.2	lincRNA	19.0303	20.1715	19.9551	9.05576	9.46802	6.47862
7938	ENSG00000164284	-1.18938	5.93235	13.3969	0.000252047	0.00403036	GRPEL2	protein_coding	581	665	510	1031	718	1062	GrpE-like 2, mitochondrial (E. coli) [Source:HGNC Symbol;Acc:HGNC:21060]	5	9153	GRPEL2	protein_coding	3.9495	3.84758	4.17908	10.5545	6.46747	11.0186
13069	ENSG00000233369	1.11521	6.3443	13.3677	0.000256001	0.00408928	RP11-396K3.1	transcribed_processed_pseudogene	2057	2232	1152	590	702	423		7	52345	RP11-396K3.1	transcribed_processed_pseudogene	2.44505	2.25813	1.65064	1.05613	1.1057	0.767418
6753	ENSG00000151893	1.17706	6.47982	13.3523	0.0002581	0.00411847	CACUL1	protein_coding	2023	1844	1962	704	640	471	CDK2-associated, cullin domain 1 [Source:HGNC Symbol;Acc:HGNC:23727]	10	81082	CACUL1	protein_coding	1.55239	1.20439	1.81488	0.813561	0.650773	0.55165
11094	ENSG00000197601	-1.23253	7.82815	13.3469	0.000258846	0.00412454	FAR1	protein_coding	1800	3471	1539	3117	3266	4114	fatty acyl CoA reductase 1 [Source:HGNC Symbol;Acc:HGNC:26222]	11	63676	FAR1	protein_coding	1.75884	2.88674	1.81275	4.58673	4.22877	6.13558
12987	ENSG00000232385	-1.27145	4.37882	13.3456	0.000259024	0.00412454	RPS3AP25	processed_pseudogene	217	246	134	346	326	302	ribosomal protein S3a pseudogene 25 [Source:HGNC Symbol;Acc:HGNC:36801]	7	792	RPS3AP25	processed_pseudogene	17.0476	16.449	12.6898	40.9348	33.9364	36.2117
12797	ENSG00000229937	-1.72358	3.46152	13.341	0.000259668	0.00412896	PRPS1L1	protein_coding	46	152	68	180	147	221	phosphoribosyl pyrophosphate synthetase 1-like 1 [Source:HGNC Symbol;Acc:HGNC:9463]	7	1089	PRPS1L1	protein_coding	2.6282	7.39171	4.68333	15.4877	11.1292	19.2722
3865	ENSG00000122420	-1.14744	5.84435	13.3397	0.000259845	0.00412896	PTGFR	protein_coding	757	523	441	1014	756	835	prostaglandin F receptor (FP) [Source:HGNC Symbol;Acc:HGNC:9600]	1	235865	PTGFR	protein_coding	0.199692	0.117427	0.140233	0.402825	0.26426	0.336194
12244	ENSG00000221963	-1.29006	6.13771	13.3334	0.000260725	0.00413859	APOL6	protein_coding	752	587	581	978	1595	817	apolipoprotein L, 6 [Source:HGNC Symbol;Acc:HGNC:14870]	22	20014	APOL6	protein_coding	2.33783	1.55322	2.17729	4.57875	6.57053	3.87664
5866	ENSG00000141682	-1.48531	3.80785	13.3246	0.000261948	0.00415366	PMAIP1	protein_coding	135	124	84	214	157	313	phorbol-12-myristate-13-acetate-induced protein 1 [Source:HGNC Symbol;Acc:HGNC:9108]	18	4358	PMAIP1	protein_coding	1.92742	1.50683	1.44566	4.60117	2.9702	6.82062
1288	ENSG00000086991	2.76541	1.67821	13.317	0.000263012	0.00416619	NOX4	protein_coding	27	197	36	0	13	14	NADPH oxidase 4 [Source:HGNC Symbol;Acc:HGNC:7891]	11	173831	NOX4	protein_coding	0.00966419	0.0600162	0.0155328	0	0.00616581	0.00764835
10408	ENSG00000185475	1.67268	3.20212	13.3041	0.000264832	0.00419065	TMEM179B	protein_coding	183	383	124	60	40	37	transmembrane protein 179B [Source:HGNC Symbol;Acc:HGNC:33744]	11	2990	TMEM179B	protein_coding	3.80811	6.78355	3.11046	1.88028	1.10297	1.17516
5775	ENSG00000140931	1.36828	4.49531	13.2734	0.0002692	0.00425532	CMTM3	protein_coding	474	552	498	156	176	91	CKLF-like MARVEL transmembrane domain containing 3 [Source:HGNC Symbol;Acc:HGNC:19174]	16	10018	CMTM3	protein_coding	2.94392	2.91801	3.7284	1.4591	1.44846	0.862636
11038	ENSG00000197275	-1.63768	3.07182	13.2636	0.000270607	0.00427311	RAD54B	protein_coding	53	100	48	172	117	130	RAD54 homolog B (S. cerevisiae) [Source:HGNC Symbol;Acc:HGNC:17228]	8	103149	RAD54B	protein_coding	0.0319698	0.051341	0.034902	0.156245	0.0935179	0.119687
7317	ENSG00000159212	3.43666	0.876908	13.2295	0.000275581	0.00434314	CLIC6	protein_coding	77	30	30	1	1	8	chloride intracellular channel 6 [Source:HGNC Symbol;Acc:HGNC:2065]	21	48838	CLIC6	protein_coding	0.0980984	0.0325306	0.046072	0.0019186	0.00168817	0.015556
12489	ENSG00000226085	2.08141	2.04819	13.2292	0.000275614	0.00434314	UQCRFS1P1	processed_pseudogene	119	115	64	19	32	5	ubiquinol-cytochrome c reductase, Rieske iron-sulfur polypeptide 1 pseudogene 1 [Source:HGNC Symbol;Acc:HGNC:12588]	22	819	UQCRFS1P1	processed_pseudogene	9.04049	7.43607	5.86098	2.17376	3.22136	0.579766
11664	ENSG00000207205	-2.05775	3.71953	13.2121	0.000278152	0.00437612	RNVU1-15	snRNA	149	17	109	373	167	127	RNA, variant U1 small nuclear 15 [Source:HGNC Symbol;Acc:HGNC:48320]	1	164	RNVU1-15	snRNA	56.529	5.48952	49.849	213.111	83.955	73.5406
13771	ENSG00000244192	-1.13823	6.08854	13.2112	0.000278284	0.00437612	RP11-114H7.1	processed_pseudogene	595	790	654	1026	1049	1027		5	531	RP11-114H7.1	processed_pseudogene	69.7191	78.7883	92.3756	181.048	162.875	183.672
12656	ENSG00000228218	-1.32846	3.93816	13.1989	0.000280117	0.0044004	ATF4P3	processed_pseudogene	191	132	98	307	235	183	activating transcription factor 4 pseudogene 3 [Source:HGNC Symbol;Acc:HGNC:788]	17	1055	ATF4P3	processed_pseudogene	11.2644	6.62599	6.96703	27.2664	18.3649	16.4727
14022	ENSG00000251022	-1.39078	6.53505	13.1869	0.000281912	0.00442401	THAP9-AS1	antisense	667	2175	287	1129	1964	1157	THAP9 antisense RNA 1 [Source:HGNC Symbol;Acc:HGNC:44172]	4	7951	THAP9-AS1	antisense	5.21955	14.4866	2.70729	13.305	20.3654	13.8191
12880	ENSG00000230956	-1.22462	5.26942	13.1785	0.000283179	0.0044393	RP3-452M16.1	processed_pseudogene	286	554	306	542	613	629		X	832	RP3-452M16.1	processed_pseudogene	21.3881	35.2627	27.5849	61.0404	60.7451	71.795
15041	ENSG00000275832	1.31004	6.30885	13.1582	0.000286269	0.00448311	ARHGAP23	protein_coding	1578	1897	1828	513	731	317	Rho GTPase activating protein 23 [Source:HGNC Symbol;Acc:HGNC:29293]	17	83974	ARHGAP23	protein_coding	1.16921	1.19633	1.6327	0.572419	0.717706	0.358494
8516	ENSG00000168078	-1.20038	7.0082	13.1552	0.000286728	0.00448319	PBK	protein_coding	809	1993	1107	1631	1877	2376	PDZ binding kinase [Source:HGNC Symbol;Acc:HGNC:18282]	8	28475	PBK	protein_coding	1.76772	3.70658	2.9158	5.367	5.43468	7.9241
7256	ENSG00000158470	1.27587	6.54139	13.1543	0.000286865	0.00448319	B4GALT5	protein_coding	2157	1919	2100	697	749	390	UDP-Gal:betaGlcNAc beta 1,4- galactosyltransferase, polypeptide 5 [Source:HGNC Symbol;Acc:HGNC:928]	20	80933	B4GALT5	protein_coding	1.65826	1.25568	1.94611	0.806954	0.763009	0.457621
4362	ENSG00000128311	1.56241	3.25498	13.1355	0.000289754	0.00452368	TST	protein_coding	186	246	223	36	86	42	thiosulfate sulfurtransferase (rhodanese) [Source:HGNC Symbol;Acc:HGNC:12388]	22	9324	TST	protein_coding	1.24119	1.39721	1.79381	0.361778	0.760449	0.427774
2728	ENSG00000109819	3.41798	0.498664	13.1306	0.00029051	0.00453081	PPARGC1A	protein_coding	29	52	23	2	6	0	peroxisome proliferator-activated receptor gamma, coactivator 1 alpha [Source:HGNC Symbol;Acc:HGNC:9237]	4	149048	PPARGC1A	protein_coding	0.012106	0.0184759	0.0115738	0.00125732	0.00331894	0
12822	ENSG00000230216	1.91944	4.01396	13.1225	0.000291776	0.00454589	HSPB1P2	processed_pseudogene	194	477	514	107	61	47	heat shock 27kDa protein 1 pseudogene 2 [Source:HGNC Symbol;Acc:HGNC:5252]	X	545	HSPB1P2	processed_pseudogene	22.148	46.3502	70.736	18.3962	9.22799	8.18971
13935	ENSG00000249378	-1.96369	2.66809	13.1174	0.00029256	0.00455344	LINC01060	lincRNA	115	15	20	132	43	134	long intergenic non-protein coding RNA 1060 [Source:HGNC Symbol;Acc:HGNC:49081]	4	280315	LINC01060	lincRNA	0.0255259	0.00283383	0.00535128	0.0441234	0.0126472	0.0453968
7047	ENSG00000155893	1.51882	3.72377	13.1121	0.000293389	0.00456167	PXYLP1	protein_coding	293	286	324	66	107	54	2-phosphoxylose phosphatase 1 [Source:HGNC Symbol;Acc:HGNC:26303]	3	66180	PXYLP1	protein_coding	0.275467	0.228859	0.367191	0.0934456	0.1333	0.0774879
11801	ENSG00000213465	1.54912	3.68559	13.097	0.000295767	0.00459393	ARL2	protein_coding	253	373	267	74	117	37	ADP-ribosylation factor-like 2 [Source:HGNC Symbol;Acc:HGNC:693]	11	8071	ARL2	protein_coding	1.95039	2.44743	2.48118	0.859105	1.19518	0.435353
5467	ENSG00000138078	-1.23898	6.07842	13.0883	0.000297149	0.00461067	PREPL	protein_coding	578	933	447	726	1112	1333	prolyl endopeptidase-like [Source:HGNC Symbol;Acc:HGNC:30228]	2	45581	PREPL	protein_coding	0.788993	1.08399	0.735525	1.49243	2.01138	2.77724
2408	ENSG00000106330	1.70098	2.51874	13.0753	0.000299208	0.00463788	MOSPD3	protein_coding	116	176	114	34	30	22	motile sperm domain containing 3 [Source:HGNC Symbol;Acc:HGNC:25078]	7	3282	MOSPD3	protein_coding	2.19912	2.8399	2.60519	0.970693	0.753627	0.636577
3582	ENSG00000118960	1.3837	3.63933	13.0712	0.000299868	0.00464337	HS1BP3	protein_coding	328	245	265	80	70	72	HCLS1 binding protein 3 [Source:HGNC Symbol;Acc:HGNC:24979]	2	90641	HS1BP3	protein_coding	0.225153	0.143143	0.219278	0.0827003	0.0636718	0.0754353
7872	ENSG00000164051	1.61392	3.99733	13.0661	0.000300682	0.00465123	CCDC51	protein_coding	462	279	369	57	127	77	coiled-coil domain containing 51 [Source:HGNC Symbol;Acc:HGNC:25714]	3	8292	CCDC51	protein_coding	3.46666	1.78186	3.33765	0.644106	1.26275	0.881858
11960	ENSG00000214283	-3.30856	0.830366	13.0589	0.000301845	0.00466445	RAD51AP1P1	processed_pseudogene	1	20	2	15	38	48	RAD51 associated protein 1 pseudogene 1 [Source:HGNC Symbol;Acc:HGNC:49646]	3	1000	RAD51AP1P1	processed_pseudogene	0.0622199	1.05915	0.150004	1.40551	3.13298	4.55836
5445	ENSG00000137955	-1.13436	7.59561	13.0556	0.000302371	0.00466784	RABGGTB	protein_coding	2206	2732	1159	2975	3093	2712	Rab geranylgeranyltransferase, beta subunit [Source:HGNC Symbol;Acc:HGNC:9796]	1	8882	RABGGTB	protein_coding	15.4534	16.2892	9.78693	31.3847	28.7106	28.9965
7356	ENSG00000159753	1.80285	2.84671	13.048	0.000303612	0.00468223	RLTPR	protein_coding	217	100	178	63	26	17	RGD motif, leucine rich repeats, tropomodulin domain and proline-rich containing [Source:HGNC Symbol;Acc:HGNC:27089]	16	12650	RLTPR	protein_coding	1.06733	0.418638	1.05537	0.46665	0.169456	0.127622
9162	ENSG00000173083	2.56545	1.32868	13.013	0.000309335	0.00476525	HPSE	protein_coding	52	96	38	8	17	1	heparanase [Source:HGNC Symbol;Acc:HGNC:5164]	4	42692	HPSE	protein_coding	0.0757855	0.119084	0.0667592	0.0175584	0.0328304	0.00222444
13910	ENSG00000248890	2.00876	2.08726	13.0113	0.000309624	0.00476525	HHIP-AS1	antisense	125	196	14	15	29	5	HHIP antisense RNA 1 [Source:HGNC Symbol;Acc:HGNC:44182]	4	18435	HHIP-AS1	antisense	0.421887	0.563044	0.0569585	0.0762412	0.129697	0.0257569
14902	ENSG00000272053	4.20143	0.33104	13.0005	0.000311405	0.00478782	RP11-367G6.3	lincRNA	35	42	16	5	0	0		6	27218	RP11-367G6.3	lincRNA	0.0800094	0.0817189	0.0440898	0.017213	0	0
266	ENSG00000018236	-1.41252	5.60889	12.9931	0.000312639	0.00480192	CNTN1	protein_coding	352	700	209	1281	825	315	contactin 1 [Source:HGNC Symbol;Acc:HGNC:2171]	12	379976	CNTN1	protein_coding	0.0576389	0.0975599	0.0412538	0.315889	0.179008	0.0787266
6217	ENSG00000145147	-1.30892	4.23522	12.9809	0.000314687	0.0048285	SLIT2	protein_coding	209	178	130	319	378	205	slit homolog 2 (Drosophila) [Source:HGNC Symbol;Acc:HGNC:11086]	4	367301	SLIT2	protein_coding	0.0354041	0.0256642	0.0265458	0.0813786	0.0848484	0.0530028
11636	ENSG00000205978	1.55792	2.81512	12.9774	0.000315273	0.0048326	NYNRIN	protein_coding	192	186	112	52	37	27	NYN domain and retroviral integrase containing [Source:HGNC Symbol;Acc:HGNC:20165]	14	20502	NYNRIN	protein_coding	0.582685	0.480448	0.409728	0.237656	0.148792	0.125065
5265	ENSG00000136720	1.33663	6.06071	12.9753	0.000315629	0.00483316	HS6ST1	protein_coding	1807	1241	1423	489	541	250	heparan sulfate 6-O-sulfotransferase 1 [Source:HGNC Symbol;Acc:HGNC:5201]	2	81861	HS6ST1	protein_coding	1.37344	0.802831	1.30377	0.559723	0.544871	0.290021
12433	ENSG00000225422	1.17629	5.07905	12.9711	0.000316337	0.00483912	RBMS1P1	processed_pseudogene	775	869	604	226	261	201	RNA binding motif, single stranded interacting protein 1 pseudogene 1 [Source:HGNC Symbol;Acc:HGNC:9908]	12	1155	RBMS1P1	processed_pseudogene	41.7493	39.8444	39.2219	18.3345	18.6308	16.5265
1313	ENSG00000087303	1.34201	4.50764	12.9396	0.000321702	0.00491624	NID2	protein_coding	626	364	533	143	148	119	nidogen 2 (osteonidogen) [Source:HGNC Symbol;Acc:HGNC:13389]	14	64425	NID2	protein_coding	0.604573	0.29921	0.620507	0.207981	0.1894	0.175412
10574	ENSG00000186940	1.61554	2.64145	12.9278	0.000323744	0.00494246	CHCHD2P9	processed_pseudogene	129	266	64	26	55	18	coiled-coil-helix-coiled-coil-helix domain containing 2 pseudogene 9 [Source:HGNC Symbol;Acc:HGNC:23676]	9	455	CHCHD2P9	processed_pseudogene	17.6404	30.9599	10.5498	5.35431	9.9661	3.75689
5158	ENSG00000135929	2.33747	2.19723	12.9259	0.00032407	0.00494247	CYP27A1	protein_coding	96	89	147	27	17	5	cytochrome P450, family 27, subfamily A, polypeptide 1 [Source:HGNC Symbol;Acc:HGNC:2605]	2	33544	CYP27A1	protein_coding	0.178068	0.140509	0.328682	0.0754207	0.0417838	0.0141554
2445	ENSG00000106609	1.12115	7.41706	12.923	0.000324574	0.00494519	TMEM248	protein_coding	3668	4091	3401	1228	1475	920	transmembrane protein 248 [Source:HGNC Symbol;Acc:HGNC:25476]	7	37326	TMEM248	protein_coding	6.1143	5.80427	6.83391	3.08268	3.25802	2.34069
7349	ENSG00000159658	1.14755	7.41872	12.9128	0.000326349	0.00496724	EFCAB14	protein_coding	3903	4211	3092	1603	1236	793	EF-hand calcium binding domain 14 [Source:HGNC Symbol;Acc:HGNC:29051]	1	43905	EFCAB14	protein_coding	5.53113	5.07926	5.28201	3.42106	2.32102	1.71525
3511	ENSG00000117724	-1.08498	7.73323	12.8948	0.000329497	0.00500546	CENPF	protein_coding	1961	1730	2467	2684	2100	4774	centromere protein F, 350/400kDa [Source:HGNC Symbol;Acc:HGNC:1857]	1	61393	CENPF	protein_coding	1.98741	1.4923	3.01387	4.09643	2.82016	7.38466
1966	ENSG00000102359	1.45829	3.52846	12.8947	0.000329519	0.00500546	SRPX2	protein_coding	285	288	219	52	97	57	sushi-repeat containing protein, X-linked 2 [Source:HGNC Symbol;Acc:HGNC:30668]	X	27081	SRPX2	protein_coding	0.654801	0.563193	0.606531	0.17992	0.295312	0.199884
3167	ENSG00000114698	1.25109	5.09917	12.8844	0.000331332	0.00502796	PLSCR4	protein_coding	893	1060	437	178	282	206	phospholipid scramblase 4 [Source:HGNC Symbol;Acc:HGNC:16497]	3	58840	PLSCR4	protein_coding	0.944295	0.954031	0.557035	0.283458	0.395139	0.332477
13756	ENSG00000244005	1.51701	3.22244	12.8824	0.000331695	0.00502844	NFS1	protein_coding	225	225	191	56	69	35	NFS1 cysteine desulfurase [Source:HGNC Symbol;Acc:HGNC:15910]	20	31304	NFS1	protein_coding	0.44721	0.380638	0.457623	0.167622	0.181728	0.106178
7449	ENSG00000160712	1.93293	2.32375	12.8771	0.000332621	0.00503745	IL6R	protein_coding	145	97	113	18	34	15	interleukin 6 receptor [Source:HGNC Symbol;Acc:HGNC:6019]	1	64257	IL6R	protein_coding	0.140403	0.079943	0.131896	0.0262479	0.0436247	0.0221686
10373	ENSG00000185201	1.20104	6.06004	12.8701	0.000333876	0.00505141	IFITM2	protein_coding	1276	2624	801	544	554	247	interferon induced transmembrane protein 2 [Source:HGNC Symbol;Acc:HGNC:5413]	11	7641	IFITM2	protein_coding	10.3903	18.1862	7.86242	6.67099	5.97769	3.06983
10659	ENSG00000188013	1.37063	3.95824	12.8605	0.000335586	0.00507223	MEIS3P2	processed_pseudogene	341	312	387	95	100	84	Meis homeobox 3 pseudogene 2 [Source:HGNC Symbol;Acc:HGNC:17638]	17	1074	MEIS3P2	processed_pseudogene	19.7551	15.3844	27.0259	8.28822	7.67661	7.42749
9524	ENSG00000176542	1.23217	4.77684	12.8373	0.000339774	0.00513041	KIAA2018	protein_coding	689	696	445	234	211	111	KIAA2018 [Source:HGNC Symbol;Acc:HGNC:30494]	3	48261	KIAA2018	protein_coding	0.888284	0.763734	0.691572	0.454319	0.360462	0.218421
226	ENSG00000013293	-3.51295	0.878224	12.8295	0.000341204	0.00514689	SLC7A14	protein_coding	1	19	0	25	86	0	solute carrier family 7, member 14 [Source:HGNC Symbol;Acc:HGNC:29326]	3	126490	SLC7A14	protein_coding	0.000491896	0.00795475	0	0.0185193	0.0560552	0
11620	ENSG00000205726	1.18931	6.64046	12.827	0.000341661	0.00514867	ITSN1	protein_coding	3263	1713	1690	712	757	500	intersectin 1 (SH3 domain protein) [Source:HGNC Symbol;Acc:HGNC:6183]	21	257461	ITSN1	protein_coding	0.78856	0.352351	0.492322	0.259126	0.242414	0.184427
2114	ENSG00000103942	-1.60102	2.92465	12.8102	0.000344726	0.0051897	HOMER2	protein_coding	68	43	68	103	143	130	homer homolog 2 (Drosophila) [Source:HGNC Symbol;Acc:HGNC:17513]	15	149207	HOMER2	protein_coding	0.0283562	0.0152619	0.0341817	0.0646829	0.079017	0.0827411
10159	ENSG00000183287	1.14	5.77277	12.7918	0.000348143	0.00523595	CCBE1	protein_coding	1812	1080	722	552	354	227	collagen and calcium binding EGF domains 1 [Source:HGNC Symbol;Acc:HGNC:29426]	18	266440	CCBE1	protein_coding	0.423144	0.214661	0.203241	0.194125	0.109541	0.0809084
9375	ENSG00000175105	1.1559	5.9014	12.7863	0.000349176	0.00524628	ZNF654	protein_coding	1468	1923	700	549	438	250	zinc finger protein 654 [Source:HGNC Symbol;Acc:HGNC:25612]	3	5561	ZNF654	protein_coding	16.4249	18.3128	9.44102	9.25041	6.49374	4.26927
8172	ENSG00000165879	2.5999	1.30223	12.7792	0.000350498	0.00526094	FRAT1	protein_coding	66	86	30	3	20	3	frequently rearranged in advanced T-cell lymphomas 1 [Source:HGNC Symbol;Acc:HGNC:3944]	10	2648	FRAT1	protein_coding	1.5508	1.71993	0.849723	0.106156	0.62271	0.10759
5141	ENSG00000135829	-1.08547	6.64659	12.7767	0.000350968	0.00526278	DHX9	protein_coding	813	1228	988	1004	1685	1876	DEAH (Asp-Glu-Ala-His) box helicase 9 [Source:HGNC Symbol;Acc:HGNC:2750]	1	48382	DHX9	protein_coding	1.04553	1.34414	1.53161	1.94443	2.87137	3.68227
7511	ENSG00000161647	1.69912	3.21401	12.7679	0.00035262	0.00528124	MPP3	protein_coding	267	181	194	74	56	20	membrane protein, palmitoylated 3 (MAGUK p55 subfamily member 3) [Source:HGNC Symbol;Acc:HGNC:7221]	17	32371	MPP3	protein_coding	0.513197	0.296109	0.449489	0.214199	0.142628	0.0586734
15029	ENSG00000275342	-1.7344	2.4187	12.7662	0.000352937	0.00528124	SGK223	protein_coding	46	32	34	140	78	56	Tyrosine-protein kinase SgK223 [Source:UniProtKB/Swiss-Prot;Acc:Q86YV5]	8	68762	SGK223	protein_coding	0.0416235	0.0246451	0.0370855	0.190775	0.0935233	0.0773404
7483	ENSG00000161013	1.11896	6.67054	12.7646	0.000353243	0.00528124	MGAT4B	protein_coding	2163	2413	2059	806	774	565	mannosyl (alpha-1,3-)-glycoprotein beta-1,4-N-acetylglucosaminyltransferase, isozyme B [Source:HGNC Symbol;Acc:HGNC:7048]	5	9355	MGAT4B	protein_coding	14.3861	13.6598	16.5077	8.07296	6.82136	5.73551
2974	ENSG00000112319	2.35739	2.32289	12.7543	0.000355199	0.00530526	EYA4	protein_coding	190	176	33	5	34	12	EYA transcriptional coactivator and phosphatase 4 [Source:HGNC Symbol;Acc:HGNC:3522]	6	291522	EYA4	protein_coding	0.0405519	0.0319721	0.00849017	0.00160709	0.00961571	0.0039091
12799	ENSG00000229944	-1.10277	7.71617	12.739	0.000358118	0.0053436	EIF4EP2	processed_pseudogene	2001	2673	1769	3583	2951	2987	eukaryotic translation initiation factor 4E pseudogene 2 [Source:HGNC Symbol;Acc:HGNC:32428]	17	653	EIF4EP2	processed_pseudogene	190.661	216.778	203.184	514.133	372.589	434.399
10635	ENSG00000187735	-1.18211	6.64418	12.7192	0.000361923	0.00539507	TCEA1	protein_coding	1004	1627	538	1642	1552	1358	transcription elongation factor A (SII), 1 [Source:HGNC Symbol;Acc:HGNC:11612]	8	55977	TCEA1	protein_coding	1.11597	1.53924	0.720853	2.74856	2.28589	2.30387
3594	ENSG00000119139	1.53436	3.38723	12.7145	0.00036284	0.00540343	TJP2	protein_coding	273	179	261	43	67	61	tight junction protein 2 [Source:HGNC Symbol;Acc:HGNC:11828]	9	133944	TJP2	protein_coding	0.126814	0.0707716	0.146147	0.0300806	0.0412406	0.0432488
10256	ENSG00000184160	1.27262	7.311	12.7096	0.00036378	0.00540779	ADRA2C	protein_coding	3206	3313	3959	840	1539	778	adrenoceptor alpha 2C [Source:HGNC Symbol;Acc:HGNC:283]	4	2178	ADRA2C	protein_coding	91.5872	80.5551	136.333	36.1379	58.2579	33.9226
5180	ENSG00000136044	1.06739	6.78337	12.7093	0.000363845	0.00540779	APPL2	protein_coding	2151	2791	2195	669	854	844	adaptor protein, phosphotyrosine interaction, PH domain and leucine zipper containing 2 [Source:HGNC Symbol;Acc:HGNC:18242]	12	62942	APPL2	protein_coding	2.12632	2.34827	2.61558	0.995926	1.11864	1.27341
11035	ENSG00000197256	1.38936	6.80334	12.703	0.000365062	0.00542056	KANK2	protein_coding	2727	2174	2602	747	1001	381	KN motif and ankyrin repeat domains 2 [Source:HGNC Symbol;Acc:HGNC:29300]	19	33524	KANK2	protein_coding	5.06126	3.43426	5.82137	2.08788	2.4618	1.07929
6360	ENSG00000146828	1.42746	3.54374	12.6989	0.000365875	0.00542296	SLC12A9	protein_coding	228	270	290	74	67	62	solute carrier family 12, member 9 [Source:HGNC Symbol;Acc:HGNC:17435]	7	40189	SLC12A9	protein_coding	0.352985	0.355784	0.541209	0.172531	0.137449	0.146505
14353	ENSG00000258204	-1.55603	4.37829	12.6986	0.000365938	0.00542296	RP11-90E9.1	processed_pseudogene	207	307	64	355	307	337		12	479	RP11-90E9.1	processed_pseudogene	26.8883	33.9416	10.0212	69.444	52.8417	66.8131
2783	ENSG00000110446	4.08154	0.31648	12.6941	0.000366818	0.00542922	SLC15A3	protein_coding	29	44	18	0	6	0	solute carrier family 15 (oligopeptide transporter), member 3 [Source:HGNC Symbol;Acc:HGNC:18068]	11	15447	SLC15A3	protein_coding	0.116811	0.150847	0.0873982	0	0.0320244	0
4354	ENSG00000128262	2.63193	0.919004	12.6927	0.000367076	0.00542922	POM121L9P	transcribed_unprocessed_pseudogene	72	38	27	8	3	4	POM121 transmembrane nucleoporin-like 9, pseudogene [Source:HGNC Symbol;Acc:HGNC:30080]	22	13697	POM121L9P	transcribed_unprocessed_pseudogene	0.327067	0.146922	0.147847	0.0547276	0.018058	0.0277333
13018	ENSG00000232774	-1.6068	2.55154	12.6744	0.000370704	0.00547754	FLJ22447	lincRNA	51	41	43	126	80	85	uncharacterized LOC400221 [Source:EntrezGene;Acc:400221]	14	88156	FLJ22447	lincRNA	0.0359954	0.0246298	0.0365839	0.133925	0.074819	0.091566
756	ENSG00000067533	-1.07369	6.77323	12.6723	0.000371115	0.00547827	RRP15	protein_coding	1358	1056	967	1724	1649	1533	ribosomal RNA processing 15 homolog (S. cerevisiae) [Source:HGNC Symbol;Acc:HGNC:24255]	1	52696	RRP15	protein_coding	1.60343	1.06124	1.37633	3.0655	2.57998	2.76269
6494	ENSG00000148411	1.40684	6.58556	12.6683	0.000371915	0.00548475	NACC2	protein_coding	1769	1917	2804	608	738	370	NACC family member 2, BEN and BTB (POZ) domain containing [Source:HGNC Symbol;Acc:HGNC:23846]	9	88748	NACC2	protein_coding	1.24022	1.14391	2.3697	0.641929	0.685601	0.395922
4161	ENSG00000125772	-1.07589	6.60039	12.6504	0.000375489	0.00553208	GPCPD1	protein_coding	1418	953	656	1913	1409	1038	glycerophosphocholine phosphodiesterase GDE1 homolog (S. cerevisiae) [Source:HGNC Symbol;Acc:HGNC:26957]	20	66587	GPCPD1	protein_coding	1.325	0.757936	0.738904	2.69195	1.7446	1.48039
10766	ENSG00000189058	2.0895	2.21408	12.6304	0.000379515	0.00558597	APOD	protein_coding	103	175	68	8	19	32	apolipoprotein D [Source:HGNC Symbol;Acc:HGNC:612]	3	15503	APOD	protein_coding	0.413381	0.597794	0.328978	0.0483522	0.101044	0.19602
12791	ENSG00000229847	1.19891	6.0669	12.6099	0.00038371	0.00564225	EMX2OS	antisense	1194	1157	1993	450	379	448	EMX2 opposite strand/antisense RNA [Source:HGNC Symbol;Acc:HGNC:18511]	10	71853	EMX2OS	antisense	1.03392	0.852742	2.08035	0.586826	0.434879	0.592107
2413	ENSG00000106351	1.44176	3.5063	12.5941	0.000386966	0.00568462	AGFG2	protein_coding	306	241	225	80	76	45	ArfGAP with FG repeats 2 [Source:HGNC Symbol;Acc:HGNC:5177]	7	29008	AGFG2	protein_coding	0.656346	0.439976	0.581753	0.258413	0.216008	0.14732
2761	ENSG00000110108	1.29309	5.69433	12.5915	0.000387513	0.00568714	TMEM109	protein_coding	769	1345	1366	279	461	248	transmembrane protein 109 [Source:HGNC Symbol;Acc:HGNC:28771]	11	9569	TMEM109	protein_coding	5.00022	7.44364	10.7068	2.73199	3.97199	2.46123
13081	ENSG00000233467	-1.32384	3.76953	12.5729	0.000391389	0.00573566	U40455.1	processed_pseudogene	161	126	89	251	192	199		X	864	U40455.1	processed_pseudogene	11.5942	7.723	7.72592	27.2208	18.3215	21.8729
6814	ENSG00000152642	1.43704	4.03527	12.572	0.000391575	0.00573566	GPD1L	protein_coding	461	270	381	73	110	100	glycerol-3-phosphate dehydrogenase 1-like [Source:HGNC Symbol;Acc:HGNC:28956]	3	63024	GPD1L	protein_coding	0.455118	0.226875	0.453412	0.108532	0.1439	0.150682
5385	ENSG00000137501	-1.6426	2.77527	12.5691	0.00039218	0.00573899	SYTL2	protein_coding	74	36	51	106	128	106	synaptotagmin-like 2 [Source:HGNC Symbol;Acc:HGNC:15585]	11	116935	SYTL2	protein_coding	0.0393746	0.0163037	0.0327114	0.0849382	0.0902483	0.0860852
5003	ENSG00000134769	2.12189	2.09362	12.5645	0.000393147	0.00574759	DTNA	protein_coding	59	233	50	18	14	11	dystrobrevin, alpha [Source:HGNC Symbol;Acc:HGNC:3057]	18	398554	DTNA	protein_coding	0.00921073	0.0309598	0.00940929	0.00423182	0.00289611	0.00262103
5741	ENSG00000140525	-1.12439	6.16059	12.5563	0.000394868	0.00576425	FANCI	protein_coding	482	667	932	595	1199	1466	Fanconi anemia, complementation group I [Source:HGNC Symbol;Acc:HGNC:25568]	15	73312	FANCI	protein_coding	0.409073	0.481815	0.953487	0.760473	1.3484	1.899
2462	ENSG00000106771	1.09285	6.17803	12.5555	0.000395046	0.00576425	TMEM245	protein_coding	1497	2064	1228	510	616	419	transmembrane protein 245 [Source:HGNC Symbol;Acc:HGNC:1363]	9	104793	TMEM245	protein_coding	0.88883	1.04305	0.878901	0.456015	0.484643	0.379707
6309	ENSG00000146122	1.36169	4.27531	12.553	0.000395563	0.00576625	DAAM2	protein_coding	492	290	509	124	113	103	dishevelled associated activator of morphogenesis 2 [Source:HGNC Symbol;Acc:HGNC:18143]	6	112511	DAAM2	protein_coding	0.272082	0.1365	0.33931	0.103269	0.0828051	0.0869379
9097	ENSG00000172500	1.14389	5.65818	12.5467	0.0003969	0.00578019	FIBP	protein_coding	947	1451	958	325	434	291	fibroblast growth factor (acidic) intracellular binding protein [Source:HGNC Symbol;Acc:HGNC:3705]	11	4798	FIBP	protein_coding	12.2806	16.0154	14.9754	6.34695	7.45767	5.7597
12412	ENSG00000225159	-1.0928	7.58789	12.5411	0.000398099	0.00579209	NPM1P39	processed_pseudogene	2480	1747	1685	2778	2884	2978	nucleophosmin 1 (nucleolar phosphoprotein B23, numatrin) pseudogene 39 [Source:HGNC Symbol;Acc:HGNC:45218]	1	866	NPM1P39	processed_pseudogene	178.182	106.833	145.934	300.577	274.569	326.568
11526	ENSG00000204592	1.13285	7.12934	12.5329	0.000399846	0.00581194	HLA-E	protein_coding	3182	3142	2795	799	1337	837	major histocompatibility complex, class I, E [Source:HGNC Symbol;Acc:HGNC:4962]	6	4799	HLA-E	protein_coding	41.2552	34.6725	43.6822	15.6005	22.9697	16.5631
8106	ENSG00000165424	1.25257	6.20873	12.5295	0.000400585	0.00581199	ZCCHC24	protein_coding	1470	1815	1622	502	691	306	zinc finger, CCHC domain containing 24 [Source:HGNC Symbol;Acc:HGNC:26911]	10	63302	ZCCHC24	protein_coding	1.44487	1.51841	1.9218	0.743067	0.899983	0.459062
14949	ENSG00000272933	1.55309	3.29885	12.5293	0.000400615	0.00581199	RP11-47A8.5	lincRNA	240	206	228	49	77	39		10	1348	RP11-47A8.5	lincRNA	11.0777	8.09295	12.6858	3.40603	4.7095	2.74753
6847	ENSG00000153071	-1.05878	7.43739	12.5163	0.000403417	0.00584704	DAB2	protein_coding	2231	2080	1207	2808	2807	2165	Dab, mitogen-responsive phosphoprotein, homolog 2 (Drosophila) [Source:HGNC Symbol;Acc:HGNC:2662]	5	90625	DAB2	protein_coding	1.53172	1.21547	0.998926	2.90329	2.55369	2.2687
8333	ENSG00000166896	2.16282	1.55152	12.5048	0.000405908	0.00587753	XRCC6BP1	protein_coding	42	111	63	10	10	11	XRCC6 binding protein 1 [Source:HGNC Symbol;Acc:HGNC:29452]	12	15728	XRCC6BP1	protein_coding	0.166152	0.373748	0.300428	0.0595756	0.0524204	0.0664181
8013	ENSG00000164761	-1.62897	7.93278	12.4969	0.000407632	0.00589687	TNFRSF11B	protein_coding	1977	3167	797	2161	4158	6004	tumor necrosis factor receptor superfamily, member 11b [Source:HGNC Symbol;Acc:HGNC:11909]	8	28643	TNFRSF11B	protein_coding	4.29455	5.85543	2.08696	7.06933	11.9685	19.9062
2827	ENSG00000111057	-1.45735	3.86252	12.4945	0.000408148	0.0058975	KRT18	protein_coding	35	189	165	92	413	207	keratin 18 [Source:HGNC Symbol;Acc:HGNC:6430]	12	4030	KRT18	protein_coding	0.540371	2.48363	3.07081	2.13907	8.44926	4.87789
6839	ENSG00000153015	-1.09116	6.3384	12.4928	0.000408532	0.0058975	CWC27	protein_coding	1066	717	701	1374	1174	1083	CWC27 spliceosome-associated protein homolog (S. cerevisiae) [Source:HGNC Symbol;Acc:HGNC:10664]	5	249833	CWC27	protein_coding	0.265483	0.151984	0.210447	0.515322	0.387429	0.411667
10572	ENSG00000186908	-1.14227	6.49085	12.4913	0.000408841	0.0058975	ZDHHC17	protein_coding	876	1474	528	1456	1444	1175	zinc finger, DHHC-type containing 17 [Source:HGNC Symbol;Acc:HGNC:18412]	12	90108	ZDHHC17	protein_coding	0.604881	0.86629	0.439485	1.51405	1.32123	1.23834
5211	ENSG00000136213	1.52433	4.09411	12.4841	0.000410434	0.00591484	CHST12	protein_coding	326	372	459	66	166	71	carbohydrate (chondroitin 4) sulfotransferase 12 [Source:HGNC Symbol;Acc:HGNC:17423]	7	31047	CHST12	protein_coding	0.653322	0.634531	1.10884	0.199189	0.440821	0.217173
11865	ENSG00000213763	1.18586	6.3734	12.4621	0.000415283	0.00597905	ACTBP2	processed_pseudogene	1350	2245	1873	459	858	409	actin, beta pseudogene 2 [Source:HGNC Symbol;Acc:HGNC:135]	5	1122	ACTBP2	processed_pseudogene	74.8635	105.963	125.204	38.332	63.0475	34.6176
6271	ENSG00000145736	-1.25135	5.02809	12.448	0.000418449	0.00601892	GTF2H2	protein_coding	439	417	145	545	521	433	general transcription factor IIH, polypeptide 2, 44kDa [Source:HGNC Symbol;Acc:HGNC:4656]	5	32732	GTF2H2	protein_coding	0.83449	0.674672	0.332253	1.56015	1.31232	1.25627
212	ENSG00000011566	1.13891	5.74302	12.4448	0.000419155	0.00602337	MAP4K3	protein_coding	1238	1426	883	378	493	263	mitogen-activated protein kinase kinase kinase kinase 3 [Source:HGNC Symbol;Acc:HGNC:6865]	2	188046	MAP4K3	protein_coding	0.409624	0.401592	0.352185	0.188352	0.216151	0.132819
4356	ENSG00000128274	1.19857	5.27292	12.4393	0.000420385	0.00603533	A4GALT	protein_coding	918	1031	630	220	400	188	alpha 1,4-galactosyltransferase [Source:HGNC Symbol;Acc:HGNC:18149]	22	29177	A4GALT	protein_coding	1.95763	1.87132	1.61947	0.706519	1.1303	0.611905
14950	ENSG00000272975	-2.41002	1.04903	12.4336	0.000421676	0.00604814	MYHAS	antisense	18	11	4	52	33	27	myosin heavy chain gene cluster antisense RNA [Source:HGNC Symbol;Acc:HGNC:50609]	17	240742	MYHAS	antisense	0.00465211	0.00241975	0.00124618	0.0202392	0.0113015	0.0106507
6989	ENSG00000155008	1.44822	4.82717	12.4101	0.000427029	0.00611913	APOOL	protein_coding	873	811	353	119	167	210	apolipoprotein O-like [Source:HGNC Symbol;Acc:HGNC:24009]	X	89490	APOOL	protein_coding	0.606972	0.479928	0.295852	0.124599	0.153856	0.22285
1561	ENSG00000099256	-1.22571	5.19246	12.3615	0.000438274	0.00627434	PRTFDC1	protein_coding	321	543	217	739	613	361	phosphoribosyl transferase domain containing 1 [Source:HGNC Symbol;Acc:HGNC:23333]	10	103997	PRTFDC1	protein_coding	0.19205	0.276508	0.156499	0.665833	0.485974	0.32965
14161	ENSG00000254510	3.639	0.6607	12.3583	0.000439028	0.00627922	RP11-867G23.10	processed_transcript	30	41	43	0	9	1		11	7979	RP11-867G23.10	processed_transcript	0.233939	0.272123	0.404198	0	0.0929968	0.011902
11691	ENSG00000212747	1.53832	3.98303	12.3565	0.000439444	0.00627925	FAM127C	protein_coding	288	509	310	122	119	41	family with sequence similarity 127, member C [Source:HGNC Symbol;Acc:HGNC:33156]	X	2025	FAM127C	protein_coding	8.84905	13.3114	11.4818	5.64516	4.84502	1.92276
987	ENSG00000075618	1.29331	5.9375	12.3547	0.00043988	0.00627957	FSCN1	protein_coding	1119	1509	1470	453	483	255	fascin actin-bundling protein 1 [Source:HGNC Symbol;Acc:HGNC:11148]	7	13832	FSCN1	protein_coding	5.03355	5.77742	7.97088	3.0687	2.87896	1.75074
8983	ENSG00000171566	-1.12139	7.37411	12.3387	0.00044366	0.00632758	PLRG1	protein_coding	1440	2705	1106	1811	3021	2742	pleiotropic regulator 1 [Source:HGNC Symbol;Acc:HGNC:9089]	4	15429	PLRG1	protein_coding	5.80703	9.28451	5.3764	10.9982	16.1431	16.8771
1730	ENSG00000100519	-1.09693	6.43339	12.3346	0.000444629	0.00633544	PSMC6	protein_coding	871	1181	637	1015	1510	1412	proteasome (prosome, macropain) 26S subunit, ATPase, 6 [Source:HGNC Symbol;Acc:HGNC:9553]	14	21415	PSMC6	protein_coding	2.53063	2.92053	2.23098	4.44109	5.81343	6.26158
12638	ENSG00000228035	2.32458	1.35226	12.3223	0.000447568	0.00637134	RP4-663N10.1	antisense	83	73	30	17	5	5		1	85038	RP4-663N10.1	antisense	0.0607287	0.045461	0.0264595	0.0187317	0.00484764	0.00558372
7383	ENSG00000160094	1.41607	3.54336	12.319	0.000448378	0.00637688	ZNF362	protein_coding	277	305	214	51	103	60	zinc finger protein 362 [Source:HGNC Symbol;Acc:HGNC:18079]	1	44174	ZNF362	protein_coding	0.390159	0.365647	0.363346	0.10818	0.19224	0.128989
7826	ENSG00000163872	1.16203	5.42092	12.2862	0.000456311	0.00648364	YEATS2	protein_coding	1115	780	892	336	273	254	YEATS domain containing 2 [Source:HGNC Symbol;Acc:HGNC:25489]	3	114807	YEATS2	protein_coding	0.604276	0.359795	0.582734	0.274229	0.196051	0.210103
1092	ENSG00000079257	-1.5339	4.54788	12.279	0.00045808	0.00650268	LXN	protein_coding	153	351	77	676	355	144	latexin [Source:HGNC Symbol;Acc:HGNC:13347]	3	26871	LXN	protein_coding	0.354272	0.691756	0.214922	2.35724	1.08923	0.508915
544	ENSG00000055070	1.14045	7.48967	12.2764	0.000458718	0.00650565	SZRD1	protein_coding	4111	3824	3753	1344	1521	904	SUZ RNA binding domain containing 1 [Source:HGNC Symbol;Acc:HGNC:30232]	1	45570	SZRD1	protein_coding	5.61303	4.44394	6.17694	2.76352	2.75184	1.88389
1948	ENSG00000102172	-1.0737	7.36218	12.2641	0.000461749	0.00653966	SMS	protein_coding	1943	1346	1597	3410	1690	2277	spermine synthase [Source:HGNC Symbol;Acc:HGNC:11123]	X	54262	SMS	protein_coding	2.22795	1.31365	2.20741	5.88844	2.56782	3.98505
8397	ENSG00000167325	-1.11898	7.70797	12.2632	0.000461978	0.00653966	RRM1	protein_coding	1388	2028	2419	1387	3438	4905	ribonucleotide reductase M1 [Source:HGNC Symbol;Acc:HGNC:10451]	11	44169	RRM1	protein_coding	1.95524	2.43153	4.10764	2.94239	6.41744	10.546
12726	ENSG00000229028	2.84881	1.00175	12.2612	0.00046248	0.00654067	KRT223P	transcribed_unprocessed_pseudogene	18	106	26	0	16	3	keratin 223 pseudogene [Source:HGNC Symbol;Acc:HGNC:32968]	17	4697	KRT223P	transcribed_unprocessed_pseudogene	0.238441	1.19513	0.415171	0	0.280849	0.0606552
790	ENSG00000068745	1.2066	5.23023	12.2468	0.000466053	0.00658506	IP6K2	protein_coding	1064	764	640	348	270	150	inositol hexakisphosphate kinase 2 [Source:HGNC Symbol;Acc:HGNC:17313]	3	52350	IP6K2	protein_coding	1.2646	0.772869	0.916932	0.62288	0.425227	0.272108
7577	ENSG00000162437	1.56739	2.5913	12.2418	0.000467317	0.00659677	RAVER2	protein_coding	125	149	138	27	37	33	ribonucleoprotein, PTB-binding 2 [Source:HGNC Symbol;Acc:HGNC:25577]	1	88137	RAVER2	protein_coding	0.0882431	0.0895277	0.117434	0.0287043	0.0346112	0.0355568
5203	ENSG00000136158	1.23341	4.34065	12.2214	0.000472437	0.0066589	SPRY2	protein_coding	399	551	401	114	178	112	sprouty homolog 2 (Drosophila) [Source:HGNC Symbol;Acc:HGNC:11270]	13	4975	SPRY2	protein_coding	4.9901	5.86527	6.0454	2.14711	2.94985	2.13792
10633	ENSG00000187713	1.23267	4.59285	12.2208	0.000472596	0.0066589	TMEM203	protein_coding	462	646	500	166	193	120	transmembrane protein 203 [Source:HGNC Symbol;Acc:HGNC:28217]	9	1556	TMEM203	protein_coding	18.474	21.9863	24.101	9.99632	10.2264	7.32384
10410	ENSG00000185483	1.13478	6.05903	12.2134	0.000474463	0.00667901	ROR1	protein_coding	1489	2074	904	339	786	332	receptor tyrosine kinase-like orphan receptor 1 [Source:HGNC Symbol;Acc:HGNC:10256]	1	407476	ROR1	protein_coding	0.227364	0.269548	0.166395	0.0779542	0.159036	0.0773754
7384	ENSG00000160113	1.42647	4.32399	12.206	0.000476368	0.00669961	NR2F6	protein_coding	440	363	545	127	140	83	nuclear receptor subfamily 2, group F, member 6 [Source:HGNC Symbol;Acc:HGNC:7977]	19	14057	NR2F6	protein_coding	1.94755	1.36755	2.90789	0.84655	0.821125	0.560728
2536	ENSG00000107819	1.18126	5.40127	12.1925	0.000479826	0.00674201	SFXN3	protein_coding	978	936	861	273	357	233	sideroflexin 3 [Source:HGNC Symbol;Acc:HGNC:16087]	10	10010	SFXN3	protein_coding	6.07902	4.95189	6.45124	2.55547	2.94041	2.21049
13640	ENSG00000241839	1.15598	5.56704	12.1641	0.000487189	0.00683606	PLEKHO2	protein_coding	892	1400	854	289	492	227	pleckstrin homology domain containing, family O member 2 [Source:HGNC Symbol;Acc:HGNC:30026]	15	26124	PLEKHO2	protein_coding	2.12449	2.83803	2.45184	1.03657	1.55274	0.825189
1223	ENSG00000084207	1.06403	7.87538	12.1619	0.000487744	0.00683606	GSTP1	protein_coding	4437	5835	4922	1674	1796	1562	glutathione S-transferase pi 1 [Source:HGNC Symbol;Acc:HGNC:4638]	11	3065	GSTP1	protein_coding	90.0716	100.818	120.444	51.176	48.3114	48.3969
4665	ENSG00000131634	1.36815	5.08492	12.1615	0.000487872	0.00683606	TMEM204	protein_coding	615	911	774	258	267	120	transmembrane protein 204 [Source:HGNC Symbol;Acc:HGNC:14158]	16	26892	TMEM204	protein_coding	1.42292	1.79401	2.1587	0.898956	0.818581	0.423765
1847	ENSG00000101265	-1.58711	3.30307	12.1245	0.000497636	0.00696218	RASSF2	protein_coding	51	86	73	66	325	134	Ras association (RalGDS/AF-6) domain family member 2 [Source:HGNC Symbol;Acc:HGNC:9883]	20	43622	RASSF2	protein_coding	0.0727434	0.104405	0.125514	0.141769	0.614259	0.29172
6124	ENSG00000144161	-1.22729	4.26847	12.1239	0.00049779	0.00696218	ZC3H8	protein_coding	207	217	136	272	350	278	zinc finger CCCH-type containing 8 [Source:HGNC Symbol;Acc:HGNC:30941]	2	43611	ZC3H8	protein_coding	0.295327	0.263508	0.233893	0.584406	0.661677	0.605363
3497	ENSG00000117602	1.20833	5.0956	12.1201	0.000498813	0.00697006	RCAN3	protein_coding	609	925	740	257	225	197	RCAN family member 3 [Source:HGNC Symbol;Acc:HGNC:3042]	1	38689	RCAN3	protein_coding	0.979397	1.26615	1.43456	0.622425	0.479478	0.483555
4549	ENSG00000130600	1.24055	9.23555	12.112	0.000500987	0.00699399	H19	processed_transcript	7266	20920	12827	2935	7279	2296	H19, imprinted maternally expressed transcript (non-protein coding) [Source:HGNC Symbol;Acc:HGNC:4713]	11	6307	H19	processed_transcript	71.6806	175.658	152.537	43.6041	95.153	34.5713
9965	ENSG00000181284	4.22215	1.07175	12.1098	0.000501586	0.00699399	TMEM102	protein_coding	71	53	33	0	16	0	transmembrane protein 102 [Source:HGNC Symbol;Acc:HGNC:26722]	17	2236	TMEM102	protein_coding	1.97568	1.25526	1.10692	0	0.589959	0
2587	ENSG00000108381	2.17855	1.67634	12.1084	0.000501963	0.00699399	ASPA	protein_coding	62	158	23	4	29	6	aspartoacylase [Source:HGNC Symbol;Acc:HGNC:756]	17	31045	ASPA	protein_coding	0.124259	0.269522	0.0555661	0.0120729	0.0770158	0.0183538
2154	ENSG00000104381	-1.46442	3.49123	12.1069	0.000502369	0.00699399	GDAP1	protein_coding	87	125	72	244	138	165	ganglioside induced differentiation associated protein 1 [Source:HGNC Symbol;Acc:HGNC:15968]	8	167742	GDAP1	protein_coding	0.0322706	0.0394637	0.0321932	0.136298	0.0678283	0.0934134
6911	ENSG00000154027	-1.27688	5.42223	12.0959	0.00050533	0.00702877	AK5	protein_coding	484	304	408	634	824	557	adenylate kinase 5 [Source:HGNC Symbol;Acc:HGNC:365]	1	277918	AK5	protein_coding	0.108357	0.0579277	0.110108	0.213754	0.244447	0.190329
13628	ENSG00000241553	1.25907	6.89006	12.091	0.000506664	0.00704087	ARPC4	protein_coding	2661	2031	3105	892	840	542	actin related protein 2/3 complex, subunit 4, 20kDa [Source:HGNC Symbol;Acc:HGNC:707]	3	15231	ARPC4	protein_coding	10.8704	7.06173	15.29	5.48755	4.547	3.37939
6944	ENSG00000154380	1.18591	9.08142	12.0806	0.000509502	0.00705273	ENAH	protein_coding	13362	8176	13753	3907	3654	3010	enabled homolog (Drosophila) [Source:HGNC Symbol;Acc:HGNC:18271]	1	166307	ENAH	protein_coding	4.99908	2.60351	6.20242	2.20128	1.81147	1.71879
10134	ENSG00000183044	2.05665	2.71768	12.0791	0.000509905	0.00705273	ABAT	protein_coding	166	187	110	9	82	18	4-aminobutyrate aminotransferase [Source:HGNC Symbol;Acc:HGNC:23]	16	110010	ABAT	protein_coding	0.0938869	0.09002	0.0749954	0.0076657	0.0614547	0.0155384
11910	ENSG00000214012	-2.08176	2.29499	12.0789	0.000509965	0.00705273	KRT18P38	processed_pseudogene	25	20	34	42	168	66	keratin 18 pseudogene 38 [Source:HGNC Symbol;Acc:HGNC:33407]	6	1281	KRT18P38	processed_pseudogene	1.21428	0.826819	1.99069	3.07215	10.8127	4.89285
708	ENSG00000065923	-1.22595	4.44851	12.0784	0.000510097	0.00705273	SLC9A7	protein_coding	272	191	168	350	381	283	solute carrier family 9, subfamily A (NHE7, cation proton antiporter 7), member 7 [Source:HGNC Symbol;Acc:HGNC:17123]	X	159920	SLC9A7	protein_coding	0.105827	0.0632499	0.0787917	0.205072	0.196425	0.168055
11681	ENSG00000212195	-1.67411	2.3788	12.0766	0.000510598	0.00705273	U3	snoRNA	75	30	15	151	80	30	Small nucleolar RNA U3 [Source:RFAM;Acc:RF00012]	17	195	U3	snoRNA	23.9307	8.14734	5.7694	72.5578	33.8243	14.6101
12505	ENSG00000226259	-1.16323	5.07347	12.0761	0.00051072	0.00705273	GTF2H2B	transcribed_unprocessed_pseudogene	371	491	185	608	550	383	general transcription factor IIH, polypeptide 2B (pseudogene) [Source:HGNC Symbol;Acc:HGNC:31393]	5	32663	GTF2H2B	transcribed_unprocessed_pseudogene	0.706719	0.796076	0.424805	1.74417	1.38829	1.11355
5151	ENSG00000135905	-1.27843	4.00858	12.0759	0.000510771	0.00705273	DOCK10	protein_coding	146	172	129	284	218	252	dedicator of cytokinesis 10 [Source:HGNC Symbol;Acc:HGNC:23479]	2	277355	DOCK10	protein_coding	0.0327526	0.0328414	0.0348841	0.0959454	0.0648029	0.0862843
3707	ENSG00000120162	2.48627	1.53096	12.0578	0.000515753	0.00711505	MOB3B	protein_coding	98	47	54	28	1	7	MOB kinase activator 3B [Source:HGNC Symbol;Acc:HGNC:23825]	9	204572	MOB3B	protein_coding	0.0298064	0.0121669	0.019798	0.0128249	0.000403021	0.00324952
3248	ENSG00000115363	-1.16069	5.72073	12.0396	0.000520826	0.00717851	EVA1A	protein_coding	569	421	559	891	799	708	eva-1 homolog A (C. elegans) [Source:HGNC Symbol;Acc:HGNC:25816]	2	100420	EVA1A	protein_coding	0.35255	0.22202	0.417509	0.831379	0.655995	0.669545
225	ENSG00000013288	1.17868	4.51765	12.035	0.000522104	0.00718571	MAN2B2	protein_coding	428	680	424	135	177	150	mannosidase, alpha, class 2B, member 2 [Source:HGNC Symbol;Acc:HGNC:29623]	4	48187	MAN2B2	protein_coding	0.552641	0.747323	0.659948	0.26251	0.302843	0.295616
3683	ENSG00000119927	-1.08355	6.8756	12.0343	0.000522296	0.00718571	GPAM	protein_coding	1815	1270	652	2005	2254	1067	glycerol-3-phosphate acyltransferase, mitochondrial [Source:HGNC Symbol;Acc:HGNC:24865]	10	65513	GPAM	protein_coding	1.72377	1.02661	0.746438	2.86767	2.83661	1.54669
6196	ENSG00000144824	-1.11699	5.95481	12.0311	0.000523195	0.00719156	PHLDB2	protein_coding	775	765	400	909	1001	899	pleckstrin homology-like domain, family B, member 2 [Source:HGNC Symbol;Acc:HGNC:29573]	3	244020	PHLDB2	protein_coding	0.197608	0.166022	0.122944	0.349044	0.338207	0.349866
933	ENSG00000073849	3.48785	0.97439	12.0278	0.000524127	0.00719785	ST6GAL1	protein_coding	39	41	62	0	12	2	ST6 beta-galactosamide alpha-2,6-sialyltranferase 1 [Source:HGNC Symbol;Acc:HGNC:10860]	3	148068	ST6GAL1	protein_coding	0.0163882	0.014664	0.0314054	0	0.0066818	0.00128273
8379	ENSG00000167191	1.49854	3.67543	12.0256	0.000524742	0.00719979	GPRC5B	protein_coding	446	292	162	62	119	42	G protein-coupled receptor, class C, group 5, member B [Source:HGNC Symbol;Acc:HGNC:13308]	16	29476	GPRC5B	protein_coding	0.941446	0.524619	0.412212	0.19709	0.332853	0.135316
14778	ENSG00000268913	2.49523	1.81878	12.0089	0.000529479	0.00725821	AC026806.2	lincRNA	128	77	52	10	30	2	NA	19	442	AC026806.2	lincRNA	18.0184	9.22567	8.82379	2.11992	5.59594	0.429709
5421	ENSG00000137807	-1.05467	7.19568	11.9909	0.000534608	0.00732191	KIF23	protein_coding	1427	1363	1598	1605	1907	3064	kinesin family member 23 [Source:HGNC Symbol;Acc:HGNC:6392]	15	34181	KIF23	protein_coding	2.59758	2.11174	3.50644	4.39979	4.59981	8.51277
13831	ENSG00000246430	1.55378	5.82344	11.9855	0.000536153	0.00733645	LINC00968	lincRNA	1502	2132	594	153	414	405	long intergenic non-protein coding RNA 968 [Source:HGNC Symbol;Acc:HGNC:48727]	8	63577	LINC00968	lincRNA	1.46994	1.77589	0.700746	0.225493	0.536876	0.604954
8521	ENSG00000168101	1.34265	4.1119	11.9798	0.000537815	0.00735256	NUDT16L1	protein_coding	309	473	388	116	131	76	nudix (nucleoside diphosphate linked moiety X)-type motif 16-like 1 [Source:HGNC Symbol;Acc:HGNC:28154]	16	2165	NUDT16L1	protein_coding	8.88034	11.57	13.4415	5.02044	4.9887	3.33367
8035	ENSG00000164929	-3.30849	0.497283	11.9765	0.000538744	0.00735864	BAALC	protein_coding	17	2	0	45	23	9	brain and acute leukemia, cytoplasmic [Source:HGNC Symbol;Acc:HGNC:14333]	8	89595	BAALC	protein_coding	0.0118058	0.00118216	0	0.047062	0.021165	0.0095395
8067	ENSG00000165102	1.12019	5.55719	11.9623	0.000542891	0.00740861	HGSNAT	protein_coding	1003	1067	987	313	366	302	heparan-alpha-glucosaminide N-acetyltransferase [Source:HGNC Symbol;Acc:HGNC:26527]	8	62400	HGSNAT	protein_coding	1.0001	0.905543	1.18633	0.470004	0.483582	0.45961
4225	ENSG00000126267	1.21138	6.47156	11.9551	0.000544975	0.00743036	COX6B1	protein_coding	1633	3867	991	506	632	530	cytochrome c oxidase subunit VIb polypeptide 1 (ubiquitous) [Source:HGNC Symbol;Acc:HGNC:2280]	19	10638	COX6B1	protein_coding	9.55114	19.2506	6.98695	4.45689	4.89814	4.73133
1914	ENSG00000101871	1.30583	3.77123	11.9513	0.000546095	0.00743896	MID1	protein_coding	394	372	173	113	82	61	midline 1 [Source:HGNC Symbol;Acc:HGNC:7095]	X	388344	MID1	protein_coding	0.0631261	0.0507289	0.0334121	0.0272649	0.0174089	0.014917
11533	ENSG00000204634	1.64703	3.73399	11.9415	0.000548981	0.00746592	TBC1D8	protein_coding	550	260	169	46	73	75	TBC1 domain family, member 8 (with GRAM domain) [Source:HGNC Symbol;Acc:HGNC:17791]	2	245249	TBC1D8	protein_coding	0.139535	0.056143	0.0516837	0.0175749	0.0245408	0.0290416
7643	ENSG00000162849	-1.88331	1.97048	11.9412	0.000549059	0.00746592	KIF26B	protein_coding	26	16	36	94	47	59	kinesin family member 26B [Source:HGNC Symbol;Acc:HGNC:25484]	1	554446	KIF26B	protein_coding	0.00291772	0.00152823	0.00486987	0.0158858	0.00698896	0.0101055
4737	ENSG00000132341	-1.05088	9.67544	11.9353	0.0005508	0.00748289	RAN	protein_coding	7845	9402	7953	12341	10177	13985	RAN, member RAS oncogene family [Source:HGNC Symbol;Acc:HGNC:9846]	12	5799	RAN	protein_coding	84.1722	85.8611	102.861	199.406	144.691	229.022
10031	ENSG00000182165	1.9212	1.94384	11.932	0.000551787	0.0074896	TP53TG1	lincRNA	107	151	32	22	15	10	TP53 target 1 (non-protein coding) [Source:HGNC Symbol;Acc:HGNC:17026]	7	20290	TP53TG1	lincRNA	0.328119	0.394116	0.118288	0.101597	0.0609513	0.0468042
15020	ENSG00000275126	-1.16901	6.54605	11.9238	0.000554223	0.00751594	HIST1H4L	protein_coding	709	728	1319	1537	1144	1481	histone cluster 1, H4l [Source:HGNC Symbol;Acc:HGNC:4791]	6	311	HIST1H4L	protein_coding	141.845	123.965	318.096	463.079	303.277	452.232
14970	ENSG00000273679	1.77572	2.0198	11.921	0.000555051	0.00752045	RP11-566K19.8	processed_pseudogene	102	90	89	20	21	16		15	1834	RP11-566K19.8	processed_pseudogene	3.46043	2.5988	3.63969	1.02182	0.944047	0.828491
1807	ENSG00000101000	1.12691	5.64056	11.917	0.000556246	0.00752459	PROCR	protein_coding	1051	1707	601	348	581	171	protein C receptor, endothelial [Source:HGNC Symbol;Acc:HGNC:9452]	20	5289	PROCR	protein_coding	12.364	17.0919	8.52265	6.1652	9.05683	3.07036
363	ENSG00000033100	1.31215	6.44564	11.9166	0.000556349	0.00752459	CHPF2	protein_coding	2194	1597	1965	761	649	298	chondroitin polymerizing factor 2 [Source:HGNC Symbol;Acc:HGNC:29270]	7	6338	CHPF2	protein_coding	21.5384	13.3439	23.2533	11.2506	8.44241	4.4651
10710	ENSG00000188549	1.7317	2.34931	11.9118	0.000557797	0.00753746	C15orf52	protein_coding	178	127	61	23	36	15	chromosome 15 open reading frame 52 [Source:HGNC Symbol;Acc:HGNC:33488]	15	9515	C15orf52	protein_coding	1.16397	0.706845	0.480834	0.226496	0.311937	0.14971
6729	ENSG00000151692	2.62864	1.14295	11.9008	0.000561098	0.00757532	RNF144A	protein_coding	29	53	69	1	4	19	ring finger protein 144A [Source:HGNC Symbol;Acc:HGNC:20457]	2	150894	RNF144A	protein_coding	0.0119579	0.0186009	0.0342966	0.000620969	0.00218556	0.0119577
14227	ENSG00000255717	-1.16777	5.66476	11.8972	0.000562195	0.00757761	SNHG1	processed_transcript	546	710	308	808	746	760	small nucleolar RNA host gene 1 (non-protein coding) [Source:HGNC Symbol;Acc:HGNC:32688]	11	3926	SNHG1	processed_transcript	8.65309	9.57717	5.88402	19.2843	15.6662	18.3836
7698	ENSG00000163239	3.52164	0.632702	11.8969	0.000562266	0.00757761	TDRD10	protein_coding	18	59	37	1	0	8	tudor domain containing 10 [Source:HGNC Symbol;Acc:HGNC:25316]	1	45928	TDRD10	protein_coding	0.0243851	0.0680305	0.0604224	0.00204016	0	0.0165417
5412	ENSG00000137760	-1.09635	5.88284	11.8945	0.000562989	0.00758062	ALKBH8	protein_coding	670	744	417	1049	836	781	alkB, alkylation repair homolog 8 (E. coli) [Source:HGNC Symbol;Acc:HGNC:25189]	11	63020	ALKBH8	protein_coding	0.661493	0.625207	0.496285	1.55969	1.09371	1.1769
8897	ENSG00000170892	1.2367	4.39889	11.8885	0.000564814	0.00759845	TSEN34	protein_coding	506	481	410	138	176	105	TSEN34 tRNA splicing endonuclease subunit [Source:HGNC Symbol;Acc:HGNC:15506]	19	4598	TSEN34	protein_coding	6.84716	5.53995	6.68789	2.81224	3.15586	2.16864
11744	ENSG00000213209	-1.32731	4.66895	11.8806	0.000567213	0.00762396	AC005229.7	processed_pseudogene	204	166	333	375	429	374		7	408	AC005229.7	processed_pseudogene	31.1099	21.5465	61.215	86.1217	86.6904	87.0519
7255	ENSG00000158467	1.66165	2.5153	11.8637	0.000572384	0.00768319	AHCYL2	protein_coding	132	149	115	31	43	17	adenosylhomocysteinase-like 2 [Source:HGNC Symbol;Acc:HGNC:22204]	7	205188	AHCYL2	protein_coding	0.0400268	0.038456	0.0420358	0.0141564	0.0172779	0.00786799
14299	ENSG00000257173	-1.69754	2.41256	11.8629	0.000572632	0.00768319	RP11-297L6.2	processed_pseudogene	40	58	25	94	73	100		12	470	RP11-297L6.2	processed_pseudogene	5.29531	6.53521	3.98948	18.7401	12.8056	20.2055
532	ENSG00000054282	-1.05827	6.17845	11.8435	0.000578621	0.00775669	SDCCAG8	protein_coding	853	952	503	1195	1176	885	serologically defined colon cancer antigen 8 [Source:HGNC Symbol;Acc:HGNC:10671]	1	244058	SDCCAG8	protein_coding	0.217463	0.206573	0.154578	0.458793	0.397272	0.344364
10728	ENSG00000188707	2.87785	0.67137	11.8161	0.00058721	0.00786489	ZBED6CL	protein_coding	77	19	18	8	2	1	ZBED6 C-terminal like [Source:HGNC Symbol;Acc:HGNC:21720]	7	2932	ZBED6CL	protein_coding	1.63401	0.343178	0.46045	0.255663	0.0562393	0.0323894
14084	ENSG00000253276	1.16585	7.52193	11.8123	0.000588421	0.00787415	CCDC71L	protein_coding	3850	3722	4364	1442	1400	915	coiled-coil domain containing 71-like [Source:HGNC Symbol;Acc:HGNC:26685]	7	4231	CCDC71L	protein_coding	56.617	46.5868	77.3599	31.9348	27.2809	20.5374
14613	ENSG00000263426	-1.02872	7.06543	11.81	0.000589131	0.0078767	RN7SL471P	misc_RNA	478	2824	1096	607	3723	1871	RNA, 7SL, cytoplasmic 471, pseudogene [Source:HGNC Symbol;Acc:HGNC:46487]	6	298	RN7SL471P	misc_RNA	99.8023	501.854	275.847	190.86	1030.03	596.245
11239	ENSG00000198455	1.48722	2.9558	11.8082	0.000589712	0.00787753	ZXDB	protein_coding	207	221	107	64	53	21	zinc finger, X-linked, duplicated B [Source:HGNC Symbol;Acc:HGNC:13199]	X	5893	ZXDB	protein_coding	2.18556	1.98603	1.36182	1.01762	0.741503	0.338415
2793	ENSG00000110660	1.27298	4.42173	11.8054	0.000590604	0.00788251	SLC35F2	protein_coding	477	414	510	185	117	110	solute carrier family 35, member F2 [Source:HGNC Symbol;Acc:HGNC:23615]	11	137302	SLC35F2	protein_coding	0.216158	0.159681	0.278591	0.126252	0.0702559	0.0760822
9160	ENSG00000173065	1.80766	2.39015	11.7972	0.000593192	0.0079101	FAM222B	protein_coding	131	202	46	44	34	5	family with sequence similarity 222, member B [Source:HGNC Symbol;Acc:HGNC:25563]	17	99254	FAM222B	protein_coding	0.0821206	0.107779	0.0347603	0.0415381	0.0282426	0.00478398
5240	ENSG00000136492	-1.2177	4.95736	11.7921	0.000594834	0.00792502	BRIP1	protein_coding	137	389	343	258	373	806	BRCA1 interacting protein C-terminal helicase 1 [Source:HGNC Symbol;Acc:HGNC:20473]	17	182255	BRIP1	protein_coding	0.0467703	0.113032	0.141153	0.132642	0.168734	0.419974
2656	ENSG00000108950	1.69879	3.78877	11.7801	0.000598662	0.00796904	FAM20A	protein_coding	485	331	144	89	158	14	family with sequence similarity 20, member A [Source:HGNC Symbol;Acc:HGNC:23015]	17	66276	FAM20A	protein_coding	0.455318	0.264485	0.16296	0.125827	0.196551	0.0200604
2924	ENSG00000111885	1.09048	5.60353	11.7739	0.000600659	0.00798357	MAN1A1	protein_coding	975	1474	781	306	455	281	mannosidase, alpha, class 1A, member 1 [Source:HGNC Symbol;Acc:HGNC:6821]	6	172552	MAN1A1	protein_coding	0.351572	0.452384	0.339473	0.166166	0.217403	0.154651
7286	ENSG00000158828	1.15176	5.14394	11.7735	0.000600806	0.00798357	PINK1	protein_coding	858	633	796	248	239	224	PTEN induced putative kinase 1 [Source:HGNC Symbol;Acc:HGNC:14581]	1	18056	PINK1	protein_coding	2.95662	1.85657	3.30648	1.28698	1.09131	1.17813
14936	ENSG00000272695	1.601	3.38633	11.7688	0.000602313	0.00799659	GAS6-AS2	lincRNA	277	318	151	41	46	85	GAS6 antisense RNA 2 (head to head) [Source:HGNC Symbol;Acc:HGNC:43694]	13	2665	GAS6-AS2	lincRNA	6.46713	6.31916	4.24965	1.44155	1.4231	3.02893
5356	ENSG00000137269	2.20453	1.85153	11.7639	0.000603895	0.00800691	LRRC1	protein_coding	52	98	101	4	35	10	leucine rich repeat containing 1 [Source:HGNC Symbol;Acc:HGNC:14307]	6	129624	LRRC1	protein_coding	0.0249601	0.0400378	0.05844	0.00289145	0.0222616	0.00732625
4361	ENSG00000128309	1.26689	4.39754	11.7632	0.000604146	0.00800691	MPST	protein_coding	531	351	503	111	143	143	mercaptopyruvate sulfurtransferase [Source:HGNC Symbol;Acc:HGNC:7223]	22	10187	MPST	protein_coding	3.24323	1.82469	3.70336	1.02098	1.15735	1.33308
4719	ENSG00000132196	2.50804	1.76756	11.7613	0.000604766	0.00800813	HSD17B7	protein_coding	74	129	52	1	16	21	hydroxysteroid (17-beta) dehydrogenase 7 [Source:HGNC Symbol;Acc:HGNC:5215]	1	22115	HSD17B7	protein_coding	0.208197	0.30891	0.176356	0.00423696	0.0596495	0.0901777
15003	ENSG00000274627	3.6531	0.0268758	11.7491	0.000608742	0.00805376	RP11-104N10.2	sense_intronic	19	21	30	0	2	2		16	5420	RP11-104N10.2	sense_intronic	0.218114	0.205187	0.415141	0	0.0304232	0.0350427
988	ENSG00000075624	1.11616	11.6309	11.7114	0.000621184	0.00821121	ACTB	protein_coding	49479	103615	59764	22635	28932	15504	actin, beta [Source:HGNC Symbol;Acc:HGNC:132]	7	36633	ACTB	protein_coding	84.0383	149.789	122.36	57.8962	65.1148	40.1919
9303	ENSG00000174371	-1.10404	5.60648	11.6977	0.000625778	0.00826473	EXO1	protein_coding	303	565	615	526	723	930	exonuclease 1 [Source:HGNC Symbol;Acc:HGNC:3511]	1	47181	EXO1	protein_coding	0.399581	0.634177	0.977647	1.04462	1.26341	1.8719
6237	ENSG00000145358	-1.19644	4.3601	11.6856	0.000629868	0.00831151	DDIT4L	protein_coding	123	383	138	201	474	279	DNA-damage-inducible transcript 4-like [Source:HGNC Symbol;Acc:HGNC:30555]	4	4912	DDIT4L	protein_coding	1.55803	4.12924	2.10715	3.83424	7.95598	5.39402
7718	ENSG00000163378	1.10543	5.28145	11.6805	0.00063157	0.00832673	EOGT	protein_coding	788	1086	691	259	315	245	EGF domain-specific O-linked N-acetylglucosamine (GlcNAc) transferase [Source:HGNC Symbol;Acc:HGNC:28526]	3	38747	EOGT	protein_coding	1.26537	1.4843	1.33756	0.62633	0.670265	0.600475
7514	ENSG00000161671	1.24467	5.32232	11.6713	0.000634714	0.00836092	EMC10	protein_coding	744	962	935	236	383	185	ER membrane protein complex subunit 10 [Source:HGNC Symbol;Acc:HGNC:27609]	19	14470	EMC10	protein_coding	3.19914	3.52076	4.84637	1.52822	2.18225	1.21414
386	ENSG00000036054	-1.07181	8.28512	11.661	0.00063823	0.00839995	TBC1D23	protein_coding	3366	4763	1994	5008	4733	4218	TBC1 domain family, member 23 [Source:HGNC Symbol;Acc:HGNC:25622]	3	64251	TBC1D23	protein_coding	3.25959	3.92582	2.32766	7.30342	6.07338	6.23439
4516	ENSG00000130312	1.24689	4.01339	11.6417	0.000644908	0.00848049	MRPL34	protein_coding	325	456	304	104	108	101	mitochondrial ribosomal protein L34 [Source:HGNC Symbol;Acc:HGNC:14488]	19	14234	MRPL34	protein_coding	1.42064	1.69655	1.60185	0.684618	0.625562	0.673847
4844	ENSG00000133119	-1.19862	5.42683	11.6142	0.000654488	0.00859901	RFC3	protein_coding	248	533	411	378	534	1096	replication factor C (activator 1) 3, 38kDa [Source:HGNC Symbol;Acc:HGNC:9971]	13	148509	RFC3	protein_coding	0.103903	0.190066	0.207569	0.238496	0.296457	0.70085
3867	ENSG00000122435	-1.12132	5.18418	11.6117	0.000655369	0.00860314	TRMT13	protein_coding	384	499	249	555	582	514	tRNA methyltransferase 13 homolog (S. cerevisiae) [Source:HGNC Symbol;Acc:HGNC:25502]	1	17347	TRMT13	protein_coding	1.37732	1.52337	1.07659	2.99785	2.76613	2.81388
9686	ENSG00000178078	2.49142	0.917235	11.6064	0.000657244	0.00862029	STAP2	protein_coding	52	29	51	7	4	5	signal transducing adaptor family member 2 [Source:HGNC Symbol;Acc:HGNC:30430]	19	18743	STAP2	protein_coding	0.172621	0.0819385	0.204082	0.0349946	0.0175952	0.0253337
7788	ENSG00000163686	1.60688	2.7069	11.6035	0.000658282	0.00862644	ABHD6	protein_coding	135	164	146	47	20	39	abhydrolase domain containing 6 [Source:HGNC Symbol;Acc:HGNC:21398]	3	58187	ABHD6	protein_coding	0.144357	0.149261	0.188192	0.0756857	0.0283386	0.0636511
10271	ENSG00000184227	1.65281	2.69087	11.6008	0.000659218	0.00863126	ACOT1	protein_coding	177	205	69	55	50	8	acyl-CoA thioesterase 1 [Source:HGNC Symbol;Acc:HGNC:33128]	14	6680	ACOT1	protein_coding	1.64864	1.6252	0.774723	0.771486	0.617117	0.113731
2385	ENSG00000106052	-1.10754	8.59517	11.5895	0.000663262	0.00867673	TAX1BP1	protein_coding	3405	6301	2616	4436	6401	6685	Tax1 (human T-cell leukemia virus type I) binding protein 1 [Source:HGNC Symbol;Acc:HGNC:11575]	7	105233	TAX1BP1	protein_coding	2.01323	3.17093	1.86449	3.94986	5.01498	6.03277
5117	ENSG00000135643	2.76313	0.852463	11.5772	0.000667657	0.00872669	KCNMB4	protein_coding	37	44	47	1	9	5	potassium channel subfamily M regulatory beta subunit 4 [Source:HGNC Symbol;Acc:HGNC:6289]	12	68016	KCNMB4	protein_coding	0.033847	0.0342587	0.0518276	0.00137762	0.0109095	0.00698113
2648	ENSG00000108840	1.05933	6.61346	11.5668	0.000671391	0.00876795	HDAC5	protein_coding	2140	2264	1892	809	769	547	histone deacetylase 5 [Source:HGNC Symbol;Acc:HGNC:14068]	17	46956	HDAC5	protein_coding	2.83564	2.55338	3.02207	1.61436	1.35023	1.10628
12261	ENSG00000223427	-1.71611	3.31123	11.564	0.000672423	0.00877387	AC016716.1	processed_pseudogene	83	138	27	238	115	138		2	707	AC016716.1	processed_pseudogene	7.30445	10.3369	2.8643	31.5427	13.4107	18.5365
4152	ENSG00000125733	1.22002	5.59741	11.5579	0.000674621	0.00879499	TRIP10	protein_coding	1018	957	1194	318	393	246	thyroid hormone receptor interactor 10 [Source:HGNC Symbol;Acc:HGNC:12304]	19	13601	TRIP10	protein_coding	4.657	3.72624	6.58427	2.19078	2.38229	1.71764
7196	ENSG00000157766	1.28053	5.64243	11.5435	0.000679853	0.00885559	ACAN	protein_coding	741	1067	1426	157	530	320	aggrecan [Source:HGNC Symbol;Acc:HGNC:319]	15	71911	ACAN	protein_coding	0.641139	0.785775	1.4873	0.204572	0.607651	0.422592
11441	ENSG00000204071	1.76218	3.59877	11.5403	0.000681048	0.00886356	TCEAL6	protein_coding	554	96	244	48	51	48	transcription elongation factor A (SII)-like 6 [Source:HGNC Symbol;Acc:HGNC:24553]	X	2494	TCEAL6	protein_coding	13.8211	2.03847	7.33782	1.80338	1.68596	1.82773
9308	ENSG00000174442	-1.1603	6.85688	11.5379	0.000681905	0.0088671	ZWILCH	protein_coding	880	1693	946	1819	1445	2004	zwilch kinetochore protein [Source:HGNC Symbol;Acc:HGNC:25468]	15	45169	ZWILCH	protein_coding	1.21219	1.98493	1.57081	3.77341	2.63755	4.21332
6285	ENSG00000145882	1.63548	2.32498	11.5321	0.000684061	0.00888753	PCYOX1L	protein_coding	146	109	91	29	29	19	prenylcysteine oxidase 1 like [Source:HGNC Symbol;Acc:HGNC:28477]	5	11646	PCYOX1L	protein_coding	0.780019	0.495655	0.586055	0.233326	0.205303	0.154933
6459	ENSG00000148143	1.30866	4.28181	11.5277	0.000685664	0.00890072	ZNF462	protein_coding	547	343	388	189	114	73	zinc finger protein 462 [Source:HGNC Symbol;Acc:HGNC:21684]	9	150537	ZNF462	protein_coding	0.226086	0.120665	0.193314	0.117641	0.062436	0.0460518
11905	ENSG00000213977	1.42233	4.04397	11.5187	0.000688992	0.00893628	TAX1BP3	protein_coding	312	699	184	146	111	43	Tax1 (human T-cell leukemia virus type I) binding protein 3 [Source:HGNC Symbol;Acc:HGNC:30684]	17	5786	TAX1BP3	protein_coding	3.3551	6.39776	2.38514	2.36437	1.58168	0.70576
14971	ENSG00000273703	-1.32025	6.6804	11.5159	0.000690036	0.00894219	HIST1H2BM	protein_coding	227	1576	1315	760	1309	2526	histone cluster 1, H2bm [Source:HGNC Symbol;Acc:HGNC:4750]	6	380	HIST1H2BM	protein_coding	37.1682	219.635	259.547	187.401	284.007	631.272
7182	ENSG00000157557	1.38301	4.19969	11.4991	0.000696311	0.0090158	ETS2	protein_coding	308	495	444	119	148	71	v-ets avian erythroblastosis virus E26 oncogene homolog 2 [Source:HGNC Symbol;Acc:HGNC:3489]	21	19648	ETS2	protein_coding	0.975352	1.33419	1.69488	0.567506	0.621036	0.343168
6042	ENSG00000143537	1.11337	5.3991	11.496	0.000697475	0.00902317	ADAM15	protein_coding	726	1140	896	269	297	309	ADAM metallopeptidase domain 15 [Source:HGNC Symbol;Acc:HGNC:193]	1	12209	ADAM15	protein_coding	3.69986	4.94486	5.5043	2.0645	2.00563	2.40351
6735	ENSG00000151726	1.15389	4.99205	11.4941	0.00069819	0.00902473	ACSL1	protein_coding	1131	731	322	250	237	138	acyl-CoA synthetase long-chain family member 1 [Source:HGNC Symbol;Acc:HGNC:3569]	4	71223	ACSL1	protein_coding	0.988033	0.543534	0.339086	0.328898	0.274348	0.184003
2546	ENSG00000107882	1.50599	2.65587	11.4896	0.000699858	0.00903209	SUFU	protein_coding	129	146	150	37	31	36	suppressor of fused homolog (Drosophila) [Source:HGNC Symbol;Acc:HGNC:16466]	10	129548	SUFU	protein_coding	0.0619567	0.0596831	0.0868429	0.0267616	0.019729	0.02639
4321	ENSG00000127838	1.23934	4.27402	11.4894	0.00069995	0.00903209	PNKD	protein_coding	433	396	438	148	124	104	paroxysmal nonkinesigenic dyskinesia [Source:HGNC Symbol;Acc:HGNC:9153]	2	76401	PNKD	protein_coding	0.352629	0.274489	0.429981	0.181512	0.133812	0.129271
659	ENSG00000064655	2.00674	2.08588	11.4853	0.000701479	0.00904414	EYA2	protein_coding	84	75	138	13	27	12	EYA transcriptional coactivator and phosphatase 2 [Source:HGNC Symbol;Acc:HGNC:3520]	20	294220	EYA2	protein_coding	0.0177638	0.0134995	0.0351788	0.00414012	0.00756598	0.00387325
8079	ENSG00000165195	-1.28171	4.75575	11.4824	0.000702602	0.00905092	PIGA	protein_coding	186	429	186	473	393	388	phosphatidylinositol glycan anchor biosynthesis, class A [Source:HGNC Symbol;Acc:HGNC:8957]	X	16103	PIGA	protein_coding	0.718679	1.41085	0.866323	2.7523	2.01215	2.28819
8881	ENSG00000170791	1.0464	6.70643	11.4751	0.000705366	0.00907882	CHCHD7	protein_coding	3341	1797	1641	905	711	586	coiled-coil-helix-coiled-coil-helix domain containing 7 [Source:HGNC Symbol;Acc:HGNC:28314]	8	7112	CHCHD7	protein_coding	29.229	13.3809	17.3058	11.9234	8.24236	7.82479
8762	ENSG00000169891	2.1422	1.47322	11.4485	0.000715531	0.00920185	REPS2	protein_coding	78	46	67	7	6	20	RALBP1 associated Eps domain containing 2 [Source:HGNC Symbol;Acc:HGNC:9963]	X	206589	REPS2	protein_coding	0.0234918	0.0117918	0.0243244	0.00317492	0.00239452	0.00919369
4007	ENSG00000124120	1.13649	5.5109	11.4086	0.000731064	0.00938616	TTPAL	protein_coding	941	929	1074	281	366	289	tocopherol (alpha) transfer protein-like [Source:HGNC Symbol;Acc:HGNC:16114]	20	18717	TTPAL	protein_coding	3.12811	2.62851	4.3037	1.40673	1.6122	1.46632
2824	ENSG00000110987	-1.58547	2.28389	11.4085	0.0007311	0.00938616	BCL7A	protein_coding	45	47	26	87	87	67	B-cell CLL/lymphoma 7A [Source:HGNC Symbol;Acc:HGNC:1004]	12	42622	BCL7A	protein_coding	0.0656913	0.0583974	0.0457524	0.191261	0.16829	0.149282
8276	ENSG00000166479	-1.09655	7.83282	11.4037	0.00073298	0.00939835	TMX3	protein_coding	1883	3194	1855	2332	3368	4697	thioredoxin-related transmembrane protein 3 [Source:HGNC Symbol;Acc:HGNC:24718]	18	41610	TMX3	protein_coding	2.81567	4.06506	3.34364	5.25137	6.67341	10.7199
407	ENSG00000039123	-1.10423	6.95538	11.4029	0.000733288	0.00939835	SKIV2L2	protein_coding	1215	1250	1164	1129	2077	2509	superkiller viralicidic activity 2-like 2 (S. cerevisiae) [Source:HGNC Symbol;Acc:HGNC:18734]	5	117821	SKIV2L2	protein_coding	0.641627	0.561845	0.740976	0.897869	1.45341	2.0223
11927	ENSG00000214100	4.11556	0.0752257	11.3916	0.000737752	0.00944758	AC079776.2	transcribed_unprocessed_pseudogene	34	27	14	0	4	0		2	11454	AC079776.2	transcribed_unprocessed_pseudogene	0.184693	0.124835	0.0916737	0	0.0287923	0
6033	ENSG00000143476	-1.15418	4.46227	11.3889	0.000738853	0.0094537	DTL	protein_coding	138	287	232	219	388	403	denticleless E3 ubiquitin protein ligase homolog (Drosophila) [Source:HGNC Symbol;Acc:HGNC:30288]	1	71847	DTL	protein_coding	0.119509	0.211545	0.242188	0.285612	0.445243	0.532676
11672	ENSG00000208892	2.07967	1.94093	11.3804	0.00074222	0.00948879	SNORA49	snoRNA	46	233	22	15	32	1	small nucleolar RNA, H/ACA box 49 [Source:HGNC Symbol;Acc:HGNC:32642]	12	135	SNORA49	snoRNA	21.2008	91.4011	12.2226	10.4112	19.5429	0.70345
3433	ENSG00000116962	1.16435	5.78275	11.3732	0.000745101	0.00950974	NID1	protein_coding	1104	1567	955	207	557	423	nidogen 1 [Source:HGNC Symbol;Acc:HGNC:7821]	1	89332	NID1	protein_coding	0.768938	0.928948	0.801808	0.217123	0.51407	0.449677
102	ENSG00000006607	1.18546	5.2365	11.3721	0.000745565	0.00950974	FARP2	protein_coding	931	746	785	276	304	185	FERM, RhoGEF and pleckstrin domain protein 2 [Source:HGNC Symbol;Acc:HGNC:16460]	2	138598	FARP2	protein_coding	0.417948	0.285044	0.424802	0.186592	0.180838	0.12676
2366	ENSG00000105963	1.94466	1.76522	11.3716	0.000745739	0.00950974	ADAP1	protein_coding	104	22	105	18	5	17	ArfGAP with dual PH domains 1 [Source:HGNC Symbol;Acc:HGNC:16486]	7	57506	ADAP1	protein_coding	0.112525	0.02026	0.136946	0.0293293	0.00716854	0.0280739
2852	ENSG00000111319	4.11821	0.0208685	11.3642	0.000748729	0.00953986	SCNN1A	protein_coding	22	28	21	0	4	0	sodium channel, non voltage gated 1 alpha subunit [Source:HGNC Symbol;Acc:HGNC:10599]	12	30887	SCNN1A	protein_coding	0.0443176	0.0480078	0.0509938	0	0.0106772	0
2152	ENSG00000104368	-1.35596	4.30863	11.358	0.000751226	0.00956364	PLAT	protein_coding	147	226	108	168	692	173	plasminogen activator, tissue [Source:HGNC Symbol;Acc:HGNC:9051]	8	32491	PLAT	protein_coding	0.281503	0.368362	0.249307	0.484493	1.75597	0.50565
1528	ENSG00000095752	-1.86214	1.87586	11.3544	0.000752706	0.00956635	IL11	protein_coding	31	16	26	93	54	42	interleukin 11 [Source:HGNC Symbol;Acc:HGNC:5966]	19	6074	IL11	protein_coding	0.317553	0.1395	0.32105	1.43466	0.732981	0.656661
404	ENSG00000038427	-1.00313	8.51301	11.3535	0.000753051	0.00956635	VCAN	protein_coding	3662	4999	3171	5170	5911	5153	versican [Source:HGNC Symbol;Acc:HGNC:2464]	5	110838	VCAN	protein_coding	2.0557	2.38849	2.14576	4.37063	4.39689	4.41508
83	ENSG00000006015	1.41151	4.56819	11.3528	0.000753346	0.00956635	C19orf60	protein_coding	512	451	624	128	213	93	chromosome 19 open reading frame 60 [Source:HGNC Symbol;Acc:HGNC:26098]	19	3651	C19orf60	protein_coding	8.72544	6.54175	12.8188	3.28503	4.80996	2.41901
8253	ENSG00000166347	1.23663	6.15192	11.3513	0.000753961	0.00956635	CYB5A	protein_coding	2129	1808	930	450	353	588	cytochrome b5 type A (microsomal) [Source:HGNC Symbol;Acc:HGNC:2570]	18	41169	CYB5A	protein_coding	3.21762	2.32572	1.69429	1.0242	0.706933	1.35636
3704	ENSG00000120156	-1.04355	6.58803	11.349	0.000754872	0.00956991	TEK	protein_coding	1013	1306	707	1164	2166	1094	TEK tyrosine kinase, endothelial [Source:HGNC Symbol;Acc:HGNC:11724]	9	121034	TEK	protein_coding	0.520752	0.571433	0.438113	0.90113	1.47545	0.858375
1058	ENSG00000078098	-1.10424	7.34738	11.3451	0.000756462	0.00958206	FAP	protein_coding	1307	3091	934	1466	3519	2464	fibroblast activation protein, alpha [Source:HGNC Symbol;Acc:HGNC:3590]	2	74467	FAP	protein_coding	1.09205	2.19819	0.940713	1.84464	3.89609	3.14227
8260	ENSG00000166398	1.09671	5.80973	11.3431	0.000757302	0.0095847	KIAA0355	protein_coding	1248	1457	955	479	467	266	KIAA0355 [Source:HGNC Symbol;Acc:HGNC:29016]	19	101049	KIAA0355	protein_coding	0.768443	0.763584	0.708835	0.444166	0.38103	0.249987
9064	ENSG00000172260	1.16949	5.87065	11.337	0.000759799	0.00960235	NEGR1	protein_coding	1234	2090	755	330	417	421	neuronal growth regulator 1 [Source:HGNC Symbol;Acc:HGNC:17302]	1	886794	NEGR1	protein_coding	0.0865808	0.124811	0.0638555	0.0348685	0.0387692	0.0450844
673	ENSG00000065054	1.28742	4.45273	11.3366	0.000759962	0.00960235	SLC9A3R2	protein_coding	478	277	652	194	80	128	solute carrier family 9, subfamily A (NHE3, cation proton antiporter 3), member 3 regulator 2 [Source:HGNC Symbol;Acc:HGNC:11076]	16	13670	SLC9A3R2	protein_coding	2.17565	1.0731	3.57728	1.32977	0.482498	0.889218
7771	ENSG00000163629	-1.05105	6.67134	11.3206	0.000766517	0.00967712	PTPN13	protein_coding	1389	849	959	1597	1501	1417	protein tyrosine phosphatase, non-receptor type 13 (APO-1/CD95 (Fas)-associated phosphatase) [Source:HGNC Symbol;Acc:HGNC:9646]	4	220856	PTPN13	protein_coding	0.391311	0.203577	0.325674	0.677544	0.560332	0.609295
12844	ENSG00000230584	-1.18962	4.20732	11.3145	0.000769028	0.00970075	CCT5P2	processed_pseudogene	156	157	205	214	235	399	chaperonin containing TCP1, subunit 5 (epsilon) pseudogene 2 [Source:HGNC Symbol;Acc:HGNC:35139]	13	1623	CCT5P2	processed_pseudogene	5.98047	5.12284	9.47347	12.3548	11.9378	23.3465
10952	ENSG00000196821	1.11893	6.05578	11.3127	0.000769771	0.00970205	C6orf106	protein_coding	1349	1515	1441	525	518	354	chromosome 6 open reading frame 106 [Source:HGNC Symbol;Acc:HGNC:21215]	6	109571	C6orf106	protein_coding	0.766029	0.732228	0.986375	0.448958	0.38977	0.306814
14755	ENSG00000267920	-1.32036	4.26784	11.308	0.000771721	0.00971856	SNX6P1	processed_pseudogene	144	360	94	292	333	266	sorting nexin 6 pseudogene 1 [Source:HGNC Symbol;Acc:HGNC:41511]	19	1223	SNX6P1	processed_pseudogene	7.32597	15.5885	5.76468	22.3717	22.4487	20.6549
4601	ENSG00000130962	1.12774	6.44018	11.3004	0.000774889	0.00974265	PRRG1	protein_coding	1635	2904	1359	683	533	569	proline rich Gla (G-carboxyglutamic acid) 1 [Source:HGNC Symbol;Acc:HGNC:9469]	X	108020	PRRG1	protein_coding	0.941765	1.42371	0.943603	0.592459	0.406815	0.500236
3457	ENSG00000117245	3.0615	0.473491	11.3004	0.000774918	0.00974265	KIF17	protein_coding	40	23	35	3	4	1	kinesin family member 17 [Source:HGNC Symbol;Acc:HGNC:19167]	1	54003	KIF17	protein_coding	0.0460862	0.0225548	0.0486098	0.00520529	0.00610683	0.00175853
5985	ENSG00000143228	-1.02714	6.51529	11.2976	0.000776089	0.00974566	NUF2	protein_coding	1031	1005	824	1272	1206	1588	NUF2, NDC80 kinetochore complex component [Source:HGNC Symbol;Acc:HGNC:14621]	1	89188	NUF2	protein_coding	0.719252	0.596745	0.692939	1.33636	1.11485	1.69087
2221	ENSG00000104946	1.4773	2.95449	11.2967	0.000776442	0.00974566	TBC1D17	protein_coding	165	231	136	51	63	24	TBC1 domain family, member 17 [Source:HGNC Symbol;Acc:HGNC:25699]	19	11324	TBC1D17	protein_coding	0.906595	1.08029	0.900768	0.422	0.458685	0.20127
2532	ENSG00000107796	1.04847	6.19456	11.2919	0.000778445	0.00976273	ACTA2	protein_coding	659	1454	2446	232	490	787	actin, alpha 2, smooth muscle, aorta [Source:HGNC Symbol;Acc:HGNC:130]	10	56316	ACTA2	protein_coding	0.728086	1.36729	3.25761	0.386009	0.717361	1.32712
3041	ENSG00000113119	1.73763	1.99361	11.2899	0.000779317	0.0097656	TMCO6	protein_coding	74	100	97	12	18	29	transmembrane and coiled-coil domains 6 [Source:HGNC Symbol;Acc:HGNC:28814]	5	5981	TMCO6	protein_coding	0.769816	0.885433	1.21639	0.187996	0.248126	0.460459
6553	ENSG00000149212	1.12064	5.87277	11.2878	0.000780198	0.00976856	SESN3	protein_coding	1124	1889	929	490	419	315	sestrin 3 [Source:HGNC Symbol;Acc:HGNC:23060]	11	67001	SESN3	protein_coding	1.04379	1.49307	1.03994	0.685262	0.515592	0.446474
9190	ENSG00000173267	1.94273	1.85887	11.2726	0.000786589	0.00983231	SNCG	protein_coding	130	34	86	27	9	9	synuclein, gamma (breast cancer-specific protein 1) [Source:HGNC Symbol;Acc:HGNC:11141]	10	4642	SNCG	protein_coding	1.74248	0.387885	1.38953	0.545005	0.159849	0.184121
12437	ENSG00000225470	-1.10338	4.9368	11.2725	0.000786652	0.00983231	JPX	lincRNA	377	381	183	610	513	280	JPX transcript, XIST activator (non-protein coding) [Source:HGNC Symbol;Acc:HGNC:37191]	X	126084	JPX	lincRNA	0.186042	0.160027	0.108859	0.453327	0.335453	0.210894
4615	ENSG00000131069	1.42348	4.00937	11.2711	0.000787232	0.00983231	ACSS2	protein_coding	355	370	359	111	136	52	acyl-CoA synthetase short-chain family member 2 [Source:HGNC Symbol;Acc:HGNC:15814]	20	55816	ACSS2	protein_coding	0.39573	0.351053	0.482403	0.18634	0.200888	0.0884732
5956	ENSG00000142961	1.46631	3.3744	11.2675	0.000788757	0.00984254	MOB3C	protein_coding	255	209	236	54	85	43	MOB kinase activator 3C [Source:HGNC Symbol;Acc:HGNC:29800]	1	9176	MOB3C	protein_coding	1.72908	1.20621	1.929	0.551419	0.763729	0.445023
12534	ENSG00000226608	1.08434	5.85216	11.2661	0.000789349	0.00984254	FTLP3	processed_pseudogene	909	2126	899	370	538	309	ferritin, light polypeptide pseudogene 3 [Source:HGNC Symbol;Acc:HGNC:4000]	20	527	FTLP3	processed_pseudogene	107.32	213.64	127.945	65.7859	84.1677	55.682
10284	ENSG00000184357	-1.11216	10.2627	11.2613	0.0007914	0.00986002	HIST1H1B	protein_coding	4593	15497	18197	10314	15216	28207	histone cluster 1, H1b [Source:HGNC Symbol;Acc:HGNC:4719]	6	680	HIST1H1B	protein_coding	420.259	1206.89	2007.08	1421.22	1844.87	3939.26
2162	ENSG00000104435	1.17937	10.3481	11.247	0.00079752	0.00992811	STMN2	protein_coding	16304	30058	32205	3526	6444	20389	stathmin 2 [Source:HGNC Symbol;Acc:HGNC:10577]	8	55361	STMN2	protein_coding	18.324	28.7532	43.6308	5.96788	9.59678	34.9751
4346	ENSG00000128059	-1.22463	4.19739	11.242	0.000799655	0.00994653	PPAT	protein_coding	176	168	175	332	280	239	phosphoribosyl pyrophosphate amidotransferase [Source:HGNC Symbol;Acc:HGNC:9238]	4	42253	PPAT	protein_coding	0.25917	0.210563	0.310638	0.736245	0.546354	0.537165
12976	ENSG00000232202	-2.0708	2.39438	11.2361	0.000802198	0.00996999	AC098824.6	processed_pseudogene	24	59	18	106	48	123		2	1295	AC098824.6	processed_pseudogene	1.15311	2.41275	1.0425	7.66969	3.05594	9.01991
14465	ENSG00000259758	1.24003	4.41768	11.234	0.000803142	0.00997356	CASC7	lincRNA	464	526	422	170	169	90	NA	8	9345	CASC7	lincRNA	3.08935	2.98082	3.38694	1.70456	1.49101	0.914598
6238	ENSG00000145362	-1.40504	4.33029	11.2311	0.000804365	0.00998057	ANK2	protein_coding	252	271	64	229	484	253	ankyrin 2, neuronal [Source:HGNC Symbol;Acc:HGNC:493]	4	565631	ANK2	protein_coding	0.0277202	0.0253726	0.00848634	0.0379353	0.0705482	0.042477
6004	ENSG00000143363	1.48769	2.84632	11.2241	0.0008074	0.01001	PRUNE	protein_coding	189	193	112	34	66	27	prune exopolyphosphatase [Source:HGNC Symbol;Acc:HGNC:13420]	1	27293	PRUNE	protein_coding	0.430863	0.374486	0.30778	0.116726	0.199373	0.0939463
5051	ENSG00000135124	1.77264	2.95147	11.2195	0.000809443	0.0100272	P2RX4	protein_coding	152	136	246	28	61	24	purinergic receptor P2X, ligand gated ion channel, 4 [Source:HGNC Symbol;Acc:HGNC:8535]	12	24249	P2RX4	protein_coding	0.390013	0.297012	0.760878	0.108195	0.2074	0.0939906
11700	ENSG00000213015	1.5984	2.98329	11.2087	0.000814154	0.0100773	ZNF580	protein_coding	176	220	146	75	41	21	zinc finger protein 580 [Source:HGNC Symbol;Acc:HGNC:29473]	19	8453	ZNF580	protein_coding	1.29548	1.37829	1.29544	0.831366	0.399896	0.235926
9563	ENSG00000176973	1.55932	2.44062	11.2042	0.000816111	0.0100886	FAM89B	protein_coding	101	214	73	26	44	18	family with sequence similarity 89, member B [Source:HGNC Symbol;Acc:HGNC:16708]	11	1849	FAM89B	protein_coding	3.39871	6.12923	2.96115	1.31758	1.96196	0.924491
6470	ENSG00000148248	1.11804	8.38723	11.2036	0.000816392	0.0100886	SURF4	protein_coding	6010	7558	8104	2335	2852	1807	surfeit 4 [Source:HGNC Symbol;Acc:HGNC:11476]	9	14717	SURF4	protein_coding	25.4088	27.1967	41.3004	14.8665	15.9773	11.6602
7661	ENSG00000162971	-1.19095	4.58671	11.2018	0.000817172	0.01009	TYW5	protein_coding	228	350	153	400	351	350	tRNA-yW synthesizing protein 5 [Source:HGNC Symbol;Acc:HGNC:26754]	2	25761	TYW5	protein_coding	0.550682	0.719506	0.445454	1.45492	1.12336	1.29025
14752	ENSG00000267774	2.6598	1.09804	11.1919	0.000821564	0.0101199	RP11-2N1.2	antisense	72	31	50	10	7	1		18	1652	RP11-2N1.2	antisense	2.71176	0.993759	2.27004	0.567194	0.349351	0.0574853
2845	ENSG00000111261	1.46123	3.4576	11.1915	0.000821732	0.0101199	MANSC1	protein_coding	258	333	161	110	67	29	MANSC domain containing 1 [Source:HGNC Symbol;Acc:HGNC:25505]	12	24485	MANSC1	protein_coding	0.655615	0.720234	0.493173	0.420954	0.225605	0.112477
8586	ENSG00000168528	1.3537	4.07454	11.191	0.00082195	0.0101199	SERINC2	protein_coding	444	181	413	86	34	221	serine incorporator 2 [Source:HGNC Symbol;Acc:HGNC:23231]	1	25115	SERINC2	protein_coding	1.09996	0.381658	1.23336	0.320854	0.111614	0.835653
11624	ENSG00000205763	-1.35607	3.81972	11.1903	0.000822259	0.0101199	RP9P	transcribed_unprocessed_pseudogene	180	127	73	223	344	123	retinitis pigmentosa 9 pseudogene [Source:HGNC Symbol;Acc:HGNC:33969]	7	26361	RP9P	transcribed_unprocessed_pseudogene	0.424854	0.255136	0.207699	0.792656	1.0759	0.443109
8337	ENSG00000166912	1.19127	5.33251	11.1867	0.000823865	0.0101314	MTMR10	protein_coding	1118	1272	433	284	259	239	myotubularin related protein 10 [Source:HGNC Symbol;Acc:HGNC:25999]	15	52666	MTMR10	protein_coding	1.32081	1.27905	0.61664	0.505277	0.405455	0.430958
1715	ENSG00000100422	1.08713	7.12494	11.1844	0.000824878	0.0101357	CERK	protein_coding	2809	2861	3263	1113	1033	797	ceramide kinase [Source:HGNC Symbol;Acc:HGNC:19256]	22	53850	CERK	protein_coding	3.2456	2.81359	4.5447	1.93665	1.58157	1.40553
2369	ENSG00000105974	1.13878	10.8815	11.1766	0.000828349	0.0101701	CAV1	protein_coding	37081	70272	24712	13676	12042	12229	caveolin 1, caveolae protein, 22kDa [Source:HGNC Symbol;Acc:HGNC:1527]	7	36399	CAV1	protein_coding	63.3857	102.24	50.9205	35.2056	27.2761	31.9057
4889	ENSG00000133773	-1.00789	6.53846	11.1695	0.000831517	0.0101927	CCDC59	protein_coding	1044	1188	765	1325	1478	1328	coiled-coil domain containing 59 [Source:HGNC Symbol;Acc:HGNC:25005]	12	135124	CCDC59	protein_coding	0.480725	0.4656	0.424622	0.918809	0.901811	0.933324
1028	ENSG00000077092	1.41036	4.83907	11.1695	0.000831538	0.0101927	RARB	protein_coding	600	1201	166	234	397	19	retinoic acid receptor, beta [Source:HGNC Symbol;Acc:HGNC:9865]	3	423600	RARB	protein_coding	0.0881301	0.150147	0.0293918	0.0517609	0.0772695	0.00425956
15117	ENSG00000278637	-1.07424	6.29452	11.1646	0.000833708	0.0102111	HIST1H4A	protein_coding	292	938	1251	574	1088	1744	histone cluster 1, H4a [Source:HGNC Symbol;Acc:HGNC:4781]	6	311	HIST1H4A	protein_coding	58.4187	159.725	301.697	172.939	288.431	532.541
6265	ENSG00000145703	2.47164	1.24598	11.1617	0.000835013	0.0102188	IQGAP2	protein_coding	40	138	7	7	16	0	IQ motif containing GTPase activating protein 2 [Source:HGNC Symbol;Acc:HGNC:6111]	5	304883	IQGAP2	protein_coding	0.00816311	0.0239704	0.00172202	0.00215133	0.00432674	0
15071	ENSG00000277053	1.0445	5.84877	11.16	0.000835803	0.0102202	GTF2IP1	transcribed_unprocessed_pseudogene	1506	1514	774	478	477	297	general transcription factor IIi, pseudogene 1 [Source:HGNC Symbol;Acc:HGNC:4660]	7	52311	GTF2IP1	transcribed_unprocessed_pseudogene	1.79127	1.53272	1.10974	0.856203	0.751794	0.539176
10537	ENSG00000186480	1.18186	6.01361	11.0899	0.00086799	0.0106053	INSIG1	protein_coding	1970	1040	1176	661	434	239	insulin induced gene 1 [Source:HGNC Symbol;Acc:HGNC:6083]	7	12459	INSIG1	protein_coding	9.83812	4.42058	7.07943	4.97119	2.87197	1.82172
11400	ENSG00000201998	1.3656	3.31761	11.0814	0.00087196	0.0106452	SNORA23	snoRNA	119	530	93	39	111	27	small nucleolar RNA, H/ACA box 23 [Source:HGNC Symbol;Acc:HGNC:32613]	11	181	SNORA23	snoRNA	40.907	155.07	38.537	20.1896	50.5613	14.1662
12949	ENSG00000231878	-1.26097	6.0199	11.0765	0.000874274	0.0106649	SNRPFP1	processed_pseudogene	720	273	904	1218	741	916	small nuclear ribonucleoprotein polypeptide F pseudogene 1 [Source:HGNC Symbol;Acc:HGNC:16551]	20	251	SNRPFP1	processed_pseudogene	178.479	57.5994	270.127	454.69	243.399	346.568
12975	ENSG00000232187	1.85941	3.72673	11.0682	0.00087823	0.010704	FTH1P7	processed_pseudogene	285	588	127	146	33	29	ferritin, heavy polypeptide 1 pseudogene 7 [Source:HGNC Symbol;Acc:HGNC:3994]	13	551	FTH1P7	processed_pseudogene	32.1827	56.5139	17.2873	24.8281	4.93783	4.9982
9297	ENSG00000174306	1.16724	6.38643	11.0668	0.000878889	0.010704	ZHX3	protein_coding	1756	1710	1958	626	705	391	zinc fingers and homeoboxes 3 [Source:HGNC Symbol;Acc:HGNC:15935]	20	139224	ZHX3	protein_coding	0.784765	0.650446	1.05481	0.42131	0.417493	0.266704
8716	ENSG00000169515	1.48265	4.6221	11.0415	0.000890952	0.0108422	CCDC8	protein_coding	715	140	796	231	58	90	coiled-coil domain containing 8 [Source:HGNC Symbol;Acc:HGNC:25367]	19	3212	CCDC8	protein_coding	13.8503	2.30824	18.5871	6.73873	1.48877	2.66093
7489	ENSG00000161091	1.51451	4.03444	11.0346	0.000894263	0.0108684	MFSD12	protein_coding	323	320	465	130	95	53	major facilitator superfamily domain containing 12 [Source:HGNC Symbol;Acc:HGNC:28299]	19	36029	MFSD12	protein_coding	0.557801	0.470356	0.967998	0.33809	0.217393	0.139698
1119	ENSG00000080345	-1.01285	6.99522	11.034	0.000894541	0.0108684	RIF1	protein_coding	1253	1494	1239	1403	1945	2352	replication timing regulatory factor 1 [Source:HGNC Symbol;Acc:HGNC:23207]	2	98130	RIF1	protein_coding	0.794472	0.806266	0.946986	1.33967	1.63415	2.27616
563	ENSG00000056998	2.19316	1.41783	11.0227	0.000900049	0.0109213	GYG2	protein_coding	74	48	63	19	7	5	glycogenin 2 [Source:HGNC Symbol;Acc:HGNC:4700]	X	54030	GYG2	protein_coding	0.0852169	0.0470474	0.087454	0.0329504	0.0106816	0.00878824
8669	ENSG00000169139	-0.999824	8.52935	11.0221	0.000900335	0.0109213	UBE2V2	protein_coding	4477	4604	2883	5862	5127	5328	ubiquitin-conjugating enzyme E2 variant 2 [Source:HGNC Symbol;Acc:HGNC:12495]	8	56308	UBE2V2	protein_coding	4.94705	4.33007	3.84015	9.75478	7.50701	8.98589
350	ENSG00000030582	1.0762	5.90839	11.0174	0.000902593	0.01094	GRN	protein_coding	872	2023	1102	350	629	317	granulin [Source:HGNC Symbol;Acc:HGNC:4601]	17	7856	GRN	protein_coding	6.90628	13.6372	10.5209	4.17454	6.6012	3.83199
214	ENSG00000012048	-1.08578	5.61165	11.0137	0.000904397	0.0109531	BRCA1	protein_coding	387	422	614	426	692	1093	breast cancer 1, early onset [Source:HGNC Symbol;Acc:HGNC:1100]	17	81188	BRCA1	protein_coding	0.296584	0.275264	0.567219	0.491654	0.702729	1.27848
14135	ENSG00000254087	1.39075	3.18703	11.0066	0.00090786	0.0109813	LYN	protein_coding	295	179	140	70	33	59	LYN proto-oncogene, Src family tyrosine kinase [Source:HGNC Symbol;Acc:HGNC:6735]	8	131568	LYN	protein_coding	0.139509	0.0720497	0.079809	0.0498528	0.0206794	0.0425862
7188	ENSG00000157617	1.36276	4.94156	11.006	0.000908175	0.0109813	C2CD2	protein_coding	539	733	787	197	277	108	C2 calcium-dependent domain containing 2 [Source:HGNC Symbol;Acc:HGNC:1266]	21	68778	C2CD2	protein_coding	0.487605	0.564396	0.858221	0.268385	0.33205	0.149122
12860	ENSG00000230733	1.36189	3.45536	10.9961	0.000913027	0.0110136	AC092171.4	lincRNA	277	205	247	77	70	51		7	4007	AC092171.4	lincRNA	4.3012	2.70934	4.62329	1.80058	1.4403	1.2087
183	ENSG00000010810	1.10639	7.04595	10.996	0.000913104	0.0110136	FYN	protein_coding	2990	2702	2793	1122	1063	633	FYN proto-oncogene, Src family tyrosine kinase [Source:HGNC Symbol;Acc:HGNC:4037]	6	213120	FYN	protein_coding	0.872923	0.671414	0.982926	0.493299	0.411228	0.282063
3454	ENSG00000117226	-1.00474	7.35604	10.9955	0.00091331	0.0110136	GBP3	protein_coding	1285	2184	1706	1567	3373	2465	guanylate binding protein 3 [Source:HGNC Symbol;Acc:HGNC:4184]	1	16228	GBP3	protein_coding	4.92683	7.12717	7.88475	9.04786	17.1366	14.4251
3293	ENSG00000115750	-1.08264	5.98834	10.9935	0.000914334	0.0110136	TAF1B	protein_coding	791	742	452	882	921	1049	TATA box binding protein (TBP)-associated factor, RNA polymerase I, B, 63kDa [Source:HGNC Symbol;Acc:HGNC:11533]	2	91062	TAF1B	protein_coding	0.540466	0.431515	0.372285	0.907555	0.833866	1.09397
7053	ENSG00000155966	1.52808	2.60765	10.9932	0.000914472	0.0110136	AFF2	protein_coding	86	84	223	27	15	55	AF4/FMR2 family, member 2 [Source:HGNC Symbol;Acc:HGNC:3776]	X	500044	AFF2	protein_coding	0.0107009	0.00889612	0.033448	0.00505938	0.00247319	0.0104453
12503	ENSG00000226243	-1.06574	6.17872	10.9894	0.000916329	0.011022	RPL37AP1	processed_pseudogene	662	1148	535	1065	1126	1048	ribosomal protein L37a pseudogene 1 [Source:HGNC Symbol;Acc:HGNC:16548]	20	278	RPL37AP1	processed_pseudogene	148.164	218.689	144.339	358.96	333.939	358
9109	ENSG00000172667	1.04187	7.49918	10.9883	0.000916907	0.011022	ZMAT3	protein_coding	3578	6236	2373	1553	1517	868	zinc finger, matrin-type 3 [Source:HGNC Symbol;Acc:HGNC:29983]	3	55056	ZMAT3	protein_coding	4.04357	5.99834	3.23271	2.64307	2.27172	1.49721
1974	ENSG00000102466	2.0508	1.81135	10.9874	0.00091735	0.011022	FGF14	protein_coding	88	102	57	14	32	4	fibroblast growth factor 14 [Source:HGNC Symbol;Acc:HGNC:3671]	13	691653	FGF14	protein_coding	0.00791632	0.00780982	0.00618103	0.00189662	0.00381448	0.00054921
4755	ENSG00000132436	-1.11068	5.55452	10.9755	0.000923267	0.0110843	FIGNL1	protein_coding	288	733	452	508	725	881	fidgetin-like 1 [Source:HGNC Symbol;Acc:HGNC:13286]	7	98407	FIGNL1	protein_coding	0.182094	0.394464	0.344498	0.483704	0.607415	0.850192
4675	ENSG00000131747	-1.00838	8.57762	10.9721	0.000924949	0.0110957	TOP2A	protein_coding	2477	4240	4679	2950	4935	9259	topoisomerase (DNA) II alpha 170kDa [Source:HGNC Symbol;Acc:HGNC:11989]	17	29434	TOP2A	protein_coding	5.23607	7.62862	11.9228	9.39106	13.8233	29.8732
6643	ENSG00000150753	-1.10107	7.82749	10.9695	0.000926231	0.0111023	CCT5	protein_coding	2210	2148	2110	2134	2871	5440	chaperonin containing TCP1, subunit 5 (epsilon) [Source:HGNC Symbol;Acc:HGNC:1618]	5	16491	CCT5	protein_coding	8.33824	6.8979	9.59642	12.1252	14.3536	31.327
4008	ENSG00000124126	1.76777	2.77003	10.9645	0.000928738	0.0111236	PREX1	protein_coding	88	164	209	13	74	25	phosphatidylinositol-3,4,5-trisphosphate-dependent Rac exchange factor 1 [Source:HGNC Symbol;Acc:HGNC:32594]	20	203631	PREX1	protein_coding	0.0268886	0.042651	0.0769797	0.00598193	0.0299614	0.011659
7120	ENSG00000156802	-1.07983	7.02659	10.9627	0.000929633	0.0111255	ATAD2	protein_coding	930	1127	1571	857	1822	3331	ATPase family, AAA domain containing 2 [Source:HGNC Symbol;Acc:HGNC:30123]	8	96500	ATAD2	protein_coding	0.599632	0.61848	1.22102	0.832138	1.55666	3.27804
11866	ENSG00000213772	-1.73674	1.99393	10.9557	0.000933147	0.0111588	EIF1P7	processed_pseudogene	58	20	10	131	32	36	eukaryotic translation initiation factor 1 pseudogene 7 [Source:HGNC Symbol;Acc:HGNC:49620]	2	336	EIF1P7	processed_pseudogene	10.7403	3.15225	2.23221	36.532	7.85208	10.1749
2835	ENSG00000111196	-1.14276	5.73241	10.9518	0.000935148	0.0111698	MAGOHB	protein_coding	523	740	363	722	738	961	mago-nashi homolog B (Drosophila) [Source:HGNC Symbol;Acc:HGNC:25504]	12	9433	MAGOHB	protein_coding	3.4497	4.15443	2.88623	7.17181	6.45031	9.67477
3384	ENSG00000116584	-1.12964	5.93129	10.951	0.000935538	0.0111698	ARHGEF2	protein_coding	604	601	599	923	1217	681	Rho/Rac guanine nucleotide exchange factor (GEF) 2 [Source:HGNC Symbol;Acc:HGNC:682]	1	60219	ARHGEF2	protein_coding	0.624069	0.528531	0.746049	1.43618	1.66621	1.07394
10779	ENSG00000189159	1.09154	6.62834	10.9468	0.000937638	0.0111856	HN1	protein_coding	2196	1899	2235	766	783	538	hematological and neurological expressed 1 [Source:HGNC Symbol;Acc:HGNC:14569]	17	33033	HN1	protein_coding	4.13631	3.04443	5.07462	2.17281	1.95428	1.54668
15101	ENSG00000278099	1.56787	4.31478	10.9446	0.000938775	0.0111856	U1	snRNA	369	830	256	203	80	62	U1 spliceosomal RNA [Source:RFAM;Acc:RF00003]	1	164	U1	snRNA	139.995	268.018	117.077	115.983	40.2179	35.9017
11579	ENSG00000205220	2.07557	1.46473	10.944	0.000939074	0.0111856	PSMB10	protein_coding	68	84	44	18	11	5	proteasome (prosome, macropain) subunit, beta type, 10 [Source:HGNC Symbol;Acc:HGNC:9538]	16	2585	PSMB10	protein_coding	1.63673	1.72087	1.27663	0.65246	0.350837	0.183686
9383	ENSG00000175182	1.44311	3.78607	10.9344	0.000943936	0.0112347	FAM131A	protein_coding	302	286	339	81	117	50	family with sequence similarity 131, member A [Source:HGNC Symbol;Acc:HGNC:28308]	3	10349	FAM131A	protein_coding	1.81567	1.46351	2.45683	0.733379	0.932097	0.458816
7445	ENSG00000160691	1.16183	7.97759	10.929	0.000946703	0.0112588	SHC1	protein_coding	6207	4803	5215	2464	1846	1013	SHC (Src homology 2 domain containing) transforming protein 1 [Source:HGNC Symbol;Acc:HGNC:10840]	1	12097	SHC1	protein_coding	31.9252	21.0264	32.3333	19.0856	12.5814	7.95241
1343	ENSG00000088756	-1.60476	2.34595	10.8907	0.000966466	0.0114848	ARHGAP28	protein_coding	30	59	32	89	114	53	Rho GTPase activating protein 28 [Source:HGNC Symbol;Acc:HGNC:25509]	18	185998	ARHGAP28	protein_coding	0.0100356	0.0167986	0.0129037	0.0448356	0.0505324	0.0270604
8912	ENSG00000170989	-1.34102	4.45071	10.8752	0.000974627	0.0115727	S1PR1	protein_coding	278	133	155	535	362	159	sphingosine-1-phosphate receptor 1 [Source:HGNC Symbol;Acc:HGNC:3165]	1	4630	S1PR1	protein_coding	3.73588	1.52125	2.51087	10.8272	6.44616	3.26124
4803	ENSG00000132801	2.14068	1.22657	10.868	0.000978397	0.011607	ZSWIM3	protein_coding	52	55	56	6	11	9	zinc finger, SWIM-type containing 3 [Source:HGNC Symbol;Acc:HGNC:16157]	20	21505	ZSWIM3	protein_coding	0.15045	0.135442	0.195309	0.0261429	0.0421723	0.0397439
14526	ENSG00000260916	-1.06936	6.01445	10.8668	0.000979045	0.011607	CCPG1	protein_coding	440	1230	488	688	1216	985	cell cycle progression 1 [Source:HGNC Symbol;Acc:HGNC:24227]	15	68478	CCPG1	protein_coding	0.399789	0.951225	0.534494	0.941411	1.46405	1.366
6846	ENSG00000153066	1.28098	4.73406	10.8652	0.000979859	0.0116074	TXNDC11	protein_coding	480	763	540	243	169	113	thioredoxin domain containing 11 [Source:HGNC Symbol;Acc:HGNC:28030]	16	63798	TXNDC11	protein_coding	0.468127	0.633354	0.634835	0.356895	0.2184	0.168205
7041	ENSG00000155816	-1.05088	8.29604	10.8638	0.000980606	0.0116074	FMN2	protein_coding	3215	5759	1753	4581	5473	3879	formin 2 [Source:HGNC Symbol;Acc:HGNC:14074]	1	460841	FMN2	protein_coding	0.434069	0.661798	0.285302	0.931431	0.979147	0.799348
11078	ENSG00000197498	-1.0461	6.48444	10.8592	0.00098307	0.0116259	RPF2	protein_coding	965	1384	585	1444	1326	1211	ribosome production factor 2 homolog (S. cerevisiae) [Source:HGNC Symbol;Acc:HGNC:20870]	6	46248	RPF2	protein_coding	1.29827	1.58479	0.948717	2.92561	2.36387	2.48667
1770	ENSG00000100749	-1.05439	5.91611	10.858	0.000983701	0.0116259	VRK1	protein_coding	463	871	553	609	962	1150	vaccinia related kinase 1 [Source:HGNC Symbol;Acc:HGNC:12718]	14	134418	VRK1	protein_coding	0.214315	0.343155	0.308561	0.424523	0.590054	0.81247
13247	ENSG00000235374	3.03215	0.753474	10.8429	0.000991764	0.0117121	SSR4P1	transcribed_processed_pseudogene	16	64	39	0	14	2	signal sequence receptor, delta pseudogene 1 [Source:HGNC Symbol;Acc:HGNC:23131]	21	3213	SSR4P1	transcribed_processed_pseudogene	0.309841	1.05487	0.910391	0	0.359245	0.0591134
6554	ENSG00000149218	1.11046	5.49661	10.8159	0.0010063	0.0118745	ENDOD1	protein_coding	1158	824	928	263	328	343	endonuclease domain containing 1 [Source:HGNC Symbol;Acc:HGNC:29129]	11	42835	ENDOD1	protein_coding	1.68205	1.01873	1.62489	0.575306	0.631319	0.760435
6544	ENSG00000149131	1.06948	5.28481	10.8117	0.00100858	0.0118856	SERPING1	protein_coding	753	1542	395	260	429	150	serpin peptidase inhibitor, clade G (C1 inhibitor), member 1 [Source:HGNC Symbol;Acc:HGNC:1228]	11	17466	SERPING1	protein_coding	2.68244	4.67542	1.6962	1.39483	2.02506	0.815577
11828	ENSG00000213598	-1.03726	8.91589	10.8102	0.00100941	0.0118856	RP11-112J1.1	processed_pseudogene	5604	7000	3197	6599	7599	7304		14	375	RP11-112J1.1	processed_pseudogene	929.814	988.544	639.419	1648.88	1670.7	1849.68
10775	ENSG00000189129	1.09942	5.3291	10.8089	0.00101014	0.0118856	PLAC9	protein_coding	595	970	1011	183	372	293	placenta-specific 9 [Source:HGNC Symbol;Acc:HGNC:19255]	10	13677	PLAC9	protein_coding	2.70679	3.75587	5.54414	1.25372	2.24247	2.03443
2666	ENSG00000109063	1.79056	3.75698	10.8085	0.00101037	0.0118856	MYH3	protein_coding	395	121	443	59	73	42	myosin, heavy chain 3, skeletal muscle, embryonic [Source:HGNC Symbol;Acc:HGNC:7573]	17	28783	MYH3	protein_coding	0.853867	0.222627	1.15436	0.192069	0.209103	0.138574
12872	ENSG00000230838	3.42386	2.44895	10.8024	0.00101369	0.0119133	AC093850.2	lincRNA	89	251	96	45	0	7		2	1381	AC093850.2	lincRNA	4.00982	9.62519	5.21377	3.05324	0	0.481362
5019	ENSG00000134882	1.17401	5.45666	10.8013	0.0010143	0.0119133	UBAC2	protein_coding	912	1040	905	253	467	212	UBA domain containing 2 [Source:HGNC Symbol;Acc:HGNC:20486]	13	185660	UBAC2	protein_coding	0.305637	0.29665	0.365598	0.127686	0.207383	0.108439
5261	ENSG00000136710	1.24196	4.19155	10.7875	0.00102186	0.0119928	CCDC115	protein_coding	502	399	312	121	163	80	coiled-coil domain containing 115 [Source:HGNC Symbol;Acc:HGNC:28178]	2	4108	CCDC115	protein_coding	7.6033	5.14365	5.69637	2.75992	3.27138	1.84938
13642	ENSG00000241878	1.24167	4.65484	10.7808	0.0010256	0.0120274	PISD	protein_coding	511	663	489	183	246	91	phosphatidylserine decarboxylase [Source:HGNC Symbol;Acc:HGNC:8999]	22	43941	PISD	protein_coding	0.723569	0.799048	0.834666	0.390232	0.461571	0.19667
9645	ENSG00000177700	1.14187	6.20323	10.7742	0.00102927	0.0120612	POLR2L	protein_coding	1362	1985	1478	643	584	332	polymerase (RNA) II (DNA directed) polypeptide L, 7.6kDa [Source:HGNC Symbol;Acc:HGNC:9199]	11	5189	POLR2L	protein_coding	16.3314	20.2584	21.3631	11.611	9.27904	6.07605
5898	ENSG00000142186	1.16033	5.38379	10.7704	0.00103136	0.0120762	SCYL1	protein_coding	786	858	1059	301	301	236	SCY1-like 1 (S. cerevisiae) [Source:HGNC Symbol;Acc:HGNC:14372]	11	13627	SCYL1	protein_coding	3.58882	3.33439	5.82867	2.0697	1.82113	1.64467
8494	ENSG00000167985	1.71227	1.93054	10.7599	0.00103722	0.0121355	SDHAF2	protein_coding	108	84	71	17	21	17	succinate dehydrogenase complex assembly factor 2 [Source:HGNC Symbol;Acc:HGNC:26034]	11	17487	SDHAF2	protein_coding	0.384271	0.254386	0.304521	0.091091	0.0990097	0.092321
14112	ENSG00000253719	1.05162	6.20492	10.7535	0.00104081	0.0121681	ATXN7L3B	protein_coding	1748	1712	1286	573	686	369	ataxin 7-like 3B [Source:HGNC Symbol;Acc:HGNC:37931]	12	7603	ATXN7L3B	protein_coding	14.3049	11.9247	12.6862	7.06173	7.43897	4.60902
11245	ENSG00000198483	2.40362	1.89795	10.7512	0.00104213	0.0121742	ANKRD35	protein_coding	110	63	94	2	24	16	ankyrin repeat domain 35 [Source:HGNC Symbol;Acc:HGNC:26323]	1	19306	ANKRD35	protein_coding	0.354511	0.172813	0.365182	0.00970687	0.102493	0.0787036
2394	ENSG00000106123	2.64584	0.942136	10.7481	0.00104388	0.0121853	EPHB6	protein_coding	52	24	54	7	0	12	EPH receptor B6 [Source:HGNC Symbol;Acc:HGNC:3396]	7	16033	EPHB6	protein_coding	0.201798	0.0792731	0.252611	0.0409096	0	0.0710777
2519	ENSG00000107625	-0.998245	7.32	10.742	0.00104729	0.0122157	DDX50	protein_coding	1735	2082	1338	2079	2404	2599	DEAD (Asp-Glu-Ala-Asp) box polypeptide 50 [Source:HGNC Symbol;Acc:HGNC:17906]	10	45569	DDX50	protein_coding	2.36897	2.41958	2.20222	4.27491	4.34949	5.41631
13844	ENSG00000247271	1.99552	1.6948	10.7235	0.00105784	0.0123292	ZBED5-AS1	antisense	117	87	24	30	14	2	ZBED5 antisense RNA 1 [Source:HGNC Symbol;Acc:HGNC:48646]	11	48543	ZBED5-AS1	antisense	0.149964	0.0949122	0.0370816	0.0579077	0.023778	0.00391264
9242	ENSG00000173698	2.74238	1.02445	10.72	0.00105981	0.0123428	GPR64	protein_coding	44	60	42	0	10	9	G protein-coupled receptor 64 [Source:HGNC Symbol;Acc:HGNC:4516]	X	133328	GPR64	protein_coding	0.0205334	0.0238319	0.0236266	0	0.00618376	0.00641044
861	ENSG00000071242	1.08233	7.81362	10.7148	0.0010628	0.0123681	RPS6KA2	protein_coding	5679	5698	3194	1715	2611	818	ribosomal protein S6 kinase, 90kDa, polypeptide 2 [Source:HGNC Symbol;Acc:HGNC:10431]	6	497087	RPS6KA2	protein_coding	0.710835	0.607043	0.481922	0.323276	0.43306	0.156274
8514	ENSG00000168067	1.57534	2.87963	10.7126	0.00106411	0.0123729	MAP4K2	protein_coding	185	154	158	61	45	19	mitogen-activated protein kinase kinase kinase kinase 2 [Source:HGNC Symbol;Acc:HGNC:6864]	11	14423	MAP4K2	protein_coding	0.798078	0.56545	0.821628	0.396293	0.257235	0.125102
3261	ENSG00000115461	-1.40414	8.38309	10.7113	0.00106484	0.0123729	IGFBP5	protein_coding	510	6626	1324	1649	15355	1053	insulin-like growth factor binding protein 5 [Source:HGNC Symbol;Acc:HGNC:5474]	2	23420	IGFBP5	protein_coding	1.35492	14.9828	4.24009	6.59744	54.0551	4.26981
5869	ENSG00000141699	1.1238	6.33928	10.7056	0.00106814	0.0124016	FAM134C	protein_coding	1854	1566	1793	541	733	427	family with sequence similarity 134, member C [Source:HGNC Symbol;Acc:HGNC:27258]	17	31110	FAM134C	protein_coding	3.70799	2.66576	4.32269	1.62944	1.94257	1.30345
4767	ENSG00000132530	-1.6921	2.87721	10.7018	0.0010703	0.0124173	XAF1	protein_coding	72	85	22	111	101	153	XIAP associated factor 1 [Source:HGNC Symbol;Acc:HGNC:30932]	17	20200	XAF1	protein_coding	0.221774	0.222842	0.0816855	0.514889	0.412234	0.719295
9325	ENSG00000174684	1.78897	2.75153	10.6923	0.0010758	0.0124715	B3GNT1	protein_coding	169	150	142	22	74	17	beta-1,4-glucuronyltransferase 1 [Source:HGNC Symbol;Acc:HGNC:15685]	11	2320	B3GNT1	protein_coding	4.5324	3.42399	4.59065	0.888539	2.62977	0.69587
8541	ENSG00000168268	1.09806	5.22089	10.6881	0.00107825	0.012481	NT5DC2	protein_coding	796	657	889	327	174	280	5'-nucleotidase domain containing 2 [Source:HGNC Symbol;Acc:HGNC:25717]	3	10669	NT5DC2	protein_coding	4.64214	3.26115	6.2496	2.87188	1.34462	2.49231
2831	ENSG00000111142	-0.977468	8.40851	10.687	0.00107892	0.012481	METAP2	protein_coding	4479	3744	2826	5328	4668	4901	methionyl aminopeptidase 2 [Source:HGNC Symbol;Acc:HGNC:16672]	12	42319	METAP2	protein_coding	6.58529	4.68522	5.00853	11.797	9.0943	10.9981
13037	ENSG00000232952	-1.07479	5.95492	10.6867	0.00107908	0.012481	RP11-90H3.1	processed_pseudogene	584	778	522	588	1100	1152		1	1778	RP11-90H3.1	processed_pseudogene	20.4367	23.1727	22.0198	30.9876	51.0076	61.5301
2062	ENSG00000103260	1.28267	4.31748	10.6694	0.0010892	0.0125884	METRN	protein_coding	303	634	420	142	154	86	meteorin, glial cell differentiation regulator [Source:HGNC Symbol;Acc:HGNC:14151]	16	4540	METRN	protein_coding	4.15256	7.39542	6.93853	2.93072	2.79665	1.79891
2003	ENSG00000102870	1.35362	4.60055	10.6496	0.00110094	0.0127145	ZNF629	protein_coding	562	453	590	122	237	105	zinc finger protein 629 [Source:HGNC Symbol;Acc:HGNC:29008]	16	8753	ZNF629	protein_coding	3.99492	2.74076	5.05556	1.306	2.23236	1.1392
10228	ENSG00000183814	-1.21246	4.80635	10.6338	0.00111041	0.0128008	LIN9	protein_coding	203	463	185	314	430	544	lin-9 DREAM MuvB core complex component [Source:HGNC Symbol;Acc:HGNC:30830]	1	78720	LIN9	protein_coding	0.16045	0.311476	0.176263	0.373754	0.450357	0.656267
12408	ENSG00000225135	1.27526	3.53922	10.6326	0.00111112	0.0128008	RP11-361F15.2	lincRNA	301	368	138	76	86	56	NA	6	2801	RP11-361F15.2	lincRNA	6.68625	6.95767	3.69522	2.54239	2.53139	1.89864
435	ENSG00000042832	3.21091	0.291807	10.6324	0.00111124	0.0128008	TG	protein_coding	30	37	20	0	4	3	thyroglobulin [Source:HGNC Symbol;Acc:HGNC:11764]	8	267945	TG	protein_coding	0.00696634	0.00731283	0.00559833	0	0.0012308	0.00106327
13391	ENSG00000237125	2.36534	1.45559	10.6304	0.00111244	0.0128008	HAND2-AS1	antisense	33	55	95	0	11	24	HAND2 antisense RNA 1 (head to head) [Source:HGNC Symbol;Acc:HGNC:48872]	4	64054	HAND2-AS1	antisense	0.0320551	0.0454722	0.111238	0	0.0141586	0.0355821
1992	ENSG00000102755	1.72485	1.93128	10.6287	0.00111344	0.0128008	FLT1	protein_coding	79	92	90	22	18	15	fms-related tyrosine kinase 1 [Source:HGNC Symbol;Acc:HGNC:3763]	13	194784	FLT1	protein_coding	0.025235	0.0250129	0.0346548	0.0105831	0.00761891	0.00731316
5465	ENSG00000138073	1.23825	5.08834	10.6287	0.00111348	0.0128008	PREB	protein_coding	538	768	920	168	335	171	prolactin regulatory element binding [Source:HGNC Symbol;Acc:HGNC:9356]	2	3919	PREB	protein_coding	8.54154	10.378	17.607	4.01676	7.04763	4.1437
904	ENSG00000072736	1.15301	4.1828	10.6169	0.0011206	0.0128729	NFATC3	protein_coding	440	434	318	127	124	118	nuclear factor of activated T-cells, cytoplasmic, calcineurin-dependent 3 [Source:HGNC Symbol;Acc:HGNC:7777]	16	144508	NFATC3	protein_coding	0.189448	0.159048	0.165048	0.0823481	0.0707463	0.0775456
9335	ENSG00000174749	-1.20284	4.5545	10.6086	0.00112562	0.0129207	C4orf32	protein_coding	209	309	158	519	351	231	chromosome 4 open reading frame 32 [Source:HGNC Symbol;Acc:HGNC:26813]	4	49859	C4orf32	protein_coding	0.260815	0.328204	0.237677	0.975361	0.580413	0.439983
9118	ENSG00000172757	1.03842	9.72381	10.5968	0.00113286	0.0129941	CFL1	protein_coding	18160	16597	18945	6090	7060	5157	cofilin 1 (non-muscle) [Source:HGNC Symbol;Acc:HGNC:1874]	11	39004	CFL1	protein_coding	28.9692	22.5346	36.43	14.6302	14.9235	12.5561
838	ENSG00000070540	1.02135	6.30794	10.5933	0.00113495	0.0130082	WIPI1	protein_coding	2043	1582	1361	857	442	467	WD repeat domain, phosphoinositide interacting 1 [Source:HGNC Symbol;Acc:HGNC:25471]	17	36565	WIPI1	protein_coding	3.47642	2.29124	2.79169	2.19612	0.996622	1.21288
6530	ENSG00000148925	-0.980297	6.96687	10.5913	0.00113621	0.0130128	BTBD10	protein_coding	1437	1311	1263	1754	1876	1871	BTB (POZ) domain containing 10 [Source:HGNC Symbol;Acc:HGNC:21445]	11	75296	BTBD10	protein_coding	1.18745	0.922062	1.25807	2.18273	2.05416	2.35977
6243	ENSG00000145390	1.36528	8.71937	10.5865	0.00113915	0.0130367	USP53	protein_coding	10108	19282	3104	1630	3155	2434	ubiquitin specific peptidase 53 [Source:HGNC Symbol;Acc:HGNC:29255]	4	82930	USP53	protein_coding	7.58373	12.3132	2.80727	1.84169	3.13662	2.78725
12299	ENSG00000223865	1.4383	2.70946	10.5651	0.00115241	0.0131784	HLA-DPB1	protein_coding	143	105	182	32	33	44	major histocompatibility complex, class II, DP beta 1 [Source:HGNC Symbol;Acc:HGNC:4940]	6	11275	HLA-DPB1	protein_coding	0.78913	0.493176	1.21068	0.265935	0.241308	0.370598
5065	ENSG00000135299	1.25924	4.17989	10.5613	0.00115479	0.0131957	ANKRD6	protein_coding	326	376	487	115	130	97	ankyrin repeat domain 6 [Source:HGNC Symbol;Acc:HGNC:17280]	6	200664	ANKRD6	protein_coding	0.101083	0.0992311	0.182026	0.0536995	0.0534131	0.045906
1002	ENSG00000076067	1.09704	5.09112	10.5538	0.00115949	0.0132394	RBMS2	protein_coding	797	835	583	228	335	174	RNA binding motif, single stranded interacting protein 2 [Source:HGNC Symbol;Acc:HGNC:9909]	12	74267	RBMS2	protein_coding	0.667716	0.595415	0.588771	0.287661	0.371897	0.222495
10727	ENSG00000188706	1.19366	5.09763	10.5441	0.00116561	0.0132966	ZDHHC9	protein_coding	942	718	585	242	339	135	zinc finger, DHHC-type containing 9 [Source:HGNC Symbol;Acc:HGNC:18475]	X	40621	ZDHHC9	protein_coding	1.44288	0.936059	1.08014	0.558221	0.688054	0.31561
4647	ENSG00000131435	1.25874	4.21897	10.5431	0.00116624	0.0132966	PDLIM4	protein_coding	386	485	355	92	211	83	PDZ and LIM domain 4 [Source:HGNC Symbol;Acc:HGNC:16501]	5	15783	PDLIM4	protein_coding	1.52169	1.62735	1.68699	0.546185	1.10222	0.499408
82	ENSG00000006007	1.06036	5.84564	10.5292	0.00117504	0.0133776	GDE1	protein_coding	1226	1452	1034	458	519	286	glycerophosphodiester phosphodiesterase 1 [Source:HGNC Symbol;Acc:HGNC:29644]	16	20456	GDE1	protein_coding	3.72906	3.75903	3.79117	2.09791	2.0918	1.32774
12116	ENSG00000217027	-1.12336	7.04254	10.528	0.00117579	0.0133776	TPT1P4	processed_pseudogene	1071	2795	693	1726	2300	1816	tumor protein, translationally-controlled 1 pseudogene 4 [Source:HGNC Symbol;Acc:HGNC:49298]	6	518	TPT1P4	processed_pseudogene	128.644	285.747	100.341	312.214	366.076	332.93
10765	ENSG00000189057	-1.15267	4.41407	10.5266	0.00117667	0.0133776	FAM111B	protein_coding	50	385	246	98	473	393	family with sequence similarity 111, member B [Source:HGNC Symbol;Acc:HGNC:24200]	11	20225	FAM111B	protein_coding	0.153819	1.0081	0.912264	0.454024	1.92817	1.84532
6043	ENSG00000143543	1.07338	6.52893	10.5263	0.00117688	0.0133776	JTB	protein_coding	2132	2117	1665	857	785	400	jumping translocation breakpoint [Source:HGNC Symbol;Acc:HGNC:6201]	1	3419	JTB	protein_coding	38.7987	32.7907	36.5249	23.4868	18.9297	11.1104
10450	ENSG00000185760	-1.5837	3.37097	10.5175	0.0011825	0.0134315	KCNQ5	protein_coding	155	71	9	270	261	9	potassium channel, voltage gated KQT-like subfamily Q, member 5 [Source:HGNC Symbol;Acc:HGNC:6299]	6	577059	KCNQ5	protein_coding	0.0167125	0.0065158	0.00116976	0.0438415	0.0372901	0.00148112
7149	ENSG00000157111	1.48442	2.82496	10.5099	0.00118735	0.0134765	TMEM171	protein_coding	150	166	160	33	62	29	transmembrane protein 171 [Source:HGNC Symbol;Acc:HGNC:27031]	5	11525	TMEM171	protein_coding	0.809803	0.762775	1.04125	0.268296	0.443532	0.238959
2510	ENSG00000107537	1.1148	4.39165	10.4979	0.00119508	0.0135541	PHYH	protein_coding	506	620	279	156	174	107	phytanoyl-CoA 2-hydroxylase [Source:HGNC Symbol;Acc:HGNC:8940]	10	24616	PHYH	protein_coding	1.27898	1.33384	0.850082	0.593812	0.582781	0.412794
1633	ENSG00000100116	1.32117	3.28196	10.493	0.00119825	0.0135799	GCAT	protein_coding	234	194	214	65	64	50	glycine C-acetyltransferase [Source:HGNC Symbol;Acc:HGNC:4188]	22	9271	GCAT	protein_coding	1.57043	1.10817	1.73126	0.656944	0.569151	0.512166
1365	ENSG00000089063	1.02867	7.1199	10.484	0.00120413	0.0136363	TMEM230	protein_coding	2644	5125	1710	1145	1163	690	transmembrane protein 230 [Source:HGNC Symbol;Acc:HGNC:15876]	20	44871	TMEM230	protein_coding	3.66627	6.04864	2.85828	2.39101	2.13692	1.46033
13808	ENSG00000244754	-0.985155	7.56686	10.4653	0.00121641	0.0137615	N4BP2L2	protein_coding	2372	2726	1256	2829	3131	2399	NEDD4 binding protein 2-like 2 [Source:HGNC Symbol;Acc:HGNC:26916]	13	106468	N4BP2L2	protein_coding	1.3862	1.35593	0.884799	2.48975	2.42459	2.13982
13820	ENSG00000245910	-1.10512	4.95037	10.4644	0.001217	0.0137615	SNHG6	processed_transcript	215	425	321	432	521	440	small nucleolar RNA host gene 6 (non-protein coding) [Source:HGNC Symbol;Acc:HGNC:32965]	8	4714	SNHG6	processed_transcript	2.83777	4.77451	5.10728	8.58689	9.11217	8.86401
11336	ENSG00000198860	-1.02986	6.46414	10.4341	0.00123709	0.0139775	TSEN15	protein_coding	996	1455	503	1584	1348	979	TSEN15 tRNA splicing endonuclease subunit [Source:HGNC Symbol;Acc:HGNC:16791]	1	22535	TSEN15	protein_coding	2.74999	3.41928	1.67411	6.58627	4.93181	4.12565
9595	ENSG00000177283	1.49509	4.64751	10.4328	0.00123794	0.0139775	FZD8	protein_coding	633	521	527	191	236	53	frizzled class receptor 8 [Source:HGNC Symbol;Acc:HGNC:4046]	10	4029	FZD8	protein_coding	9.77542	6.8481	9.81041	4.44199	4.82935	1.24924
2993	ENSG00000112576	1.13094	5.13436	10.4134	0.00125104	0.0141068	CCND3	protein_coding	635	737	888	259	246	208	cyclin D3 [Source:HGNC Symbol;Acc:HGNC:1585]	6	115424	CCND3	protein_coding	0.3423	0.338143	0.57702	0.210255	0.175717	0.171133
1503	ENSG00000094804	-1.06124	4.93353	10.4125	0.00125163	0.0141068	CDC6	protein_coding	167	374	401	267	454	636	cell division cycle 6 [Source:HGNC Symbol;Acc:HGNC:1744]	17	17024	CDC6	protein_coding	0.610357	1.16343	1.76668	1.46957	2.19871	3.54783
14206	ENSG00000255248	-1.15609	8.41732	10.4117	0.00125218	0.0141068	RP11-166D19.1	sense_overlapping	4119	6224	1202	6997	4860	3353		11	87968	RP11-166D19.1	sense_overlapping	2.91337	3.74692	1.02483	7.45296	4.55497	3.61973
7534	ENSG00000161999	1.39258	3.46091	10.3988	0.00126097	0.0141927	JMJD8	protein_coding	145	410	219	65	85	44	jumonji domain containing 8 [Source:HGNC Symbol;Acc:HGNC:14148]	16	2857	JMJD8	protein_coding	3.15782	7.59981	5.7492	2.13179	2.45291	1.46255
13294	ENSG00000235879	-1.76223	2.0057	10.3978	0.00126168	0.0141927	FAR1P1	processed_pseudogene	19	47	21	40	62	103	fatty acyl CoA reductase 1 pseudogene 1 [Source:HGNC Symbol;Acc:HGNC:39675]	13	933	FAR1P1	processed_pseudogene	1.26707	2.66775	1.68815	4.01717	5.47878	10.4839
5609	ENSG00000139190	1.99935	1.47545	10.3923	0.00126543	0.0142243	VAMP1	protein_coding	97	76	27	11	18	5	vesicle-associated membrane protein 1 (synaptobrevin 1) [Source:HGNC Symbol;Acc:HGNC:12642]	12	8750	VAMP1	protein_coding	0.689752	0.459976	0.231435	0.117795	0.169605	0.0542661
14515	ENSG00000260668	2.80116	1.3384	10.3857	0.00126997	0.0142514	RP11-744D14.1	processed_pseudogene	75	94	21	0	22	4		16	669	RP11-744D14.1	processed_pseudogene	6.97532	7.441	2.35433	0	2.71125	0.567807
5015	ENSG00000134853	1.02289	7.74176	10.3856	0.00127	0.0142514	PDGFRA	protein_coding	6175	5039	2756	1571	2241	979	platelet-derived growth factor receptor, alpha polypeptide [Source:HGNC Symbol;Acc:HGNC:8803]	4	69150	PDGFRA	protein_coding	5.55615	3.85906	2.98924	2.12876	2.67192	1.34449
3905	ENSG00000122863	1.28902	7.63843	10.3836	0.0012714	0.0142514	CHST3	protein_coding	4417	3193	5514	1264	1684	836	carbohydrate (chondroitin 6) sulfotransferase 3 [Source:HGNC Symbol;Acc:HGNC:1971]	10	49199	CHST3	protein_coding	5.58599	3.43694	8.4059	2.40731	2.82202	1.61368
12455	ENSG00000225614	1.41491	4.39275	10.3821	0.00127246	0.0142514	ZNF469	protein_coding	342	405	653	172	103	89	zinc finger protein 469 [Source:HGNC Symbol;Acc:HGNC:23216]	16	13286	ZNF469	protein_coding	1.60163	1.61432	3.68632	1.21304	0.639171	0.636155
12671	ENSG00000228348	1.37248	2.82054	10.382	0.00127253	0.0142514	EFCAB14P1	processed_pseudogene	199	153	122	45	39	41	EF-hand calcium binding domain 14 pseudogene 1 [Source:HGNC Symbol;Acc:HGNC:44648]	1	462	EFCAB14P1	processed_pseudogene	26.8003	17.5379	19.8058	9.12667	6.95979	8.4277
5415	ENSG00000137770	-1.02607	7.17588	10.38	0.00127387	0.0142553	CTDSPL2	protein_coding	1186	2390	1198	2034	2179	2177	CTD (carboxy-terminal domain, RNA polymerase II, polypeptide A) small phosphatase like 2 [Source:HGNC Symbol;Acc:HGNC:26936]	15	101804	CTDSPL2	protein_coding	0.724851	1.24326	0.882604	1.87209	1.76468	2.03077
10409	ENSG00000185480	-1.10589	5.3353	10.3787	0.00127475	0.0142553	PARPBP	protein_coding	412	549	289	682	519	620	PARP1 binding protein [Source:HGNC Symbol;Acc:HGNC:26074]	12	77335	PARPBP	protein_coding	0.331475	0.375946	0.280282	0.826323	0.553306	0.761347
10099	ENSG00000182796	1.32089	3.17963	10.3762	0.00127651	0.0142559	TMEM198B	unitary_pseudogene	246	283	93	78	70	25	transmembrane protein 198B, pseudogene [Source:HGNC Symbol;Acc:HGNC:43629]	12	6501	TMEM198B	unitary_pseudogene	2.35442	2.30534	1.07294	1.12423	0.887752	0.365197
5355	ENSG00000137267	1.28336	4.72231	10.3759	0.00127669	0.0142559	TUBB2A	protein_coding	659	275	800	130	146	183	tubulin, beta 2A class IIa [Source:HGNC Symbol;Acc:HGNC:12412]	6	3857	TUBB2A	protein_coding	10.6308	3.77583	15.5566	3.15817	3.12088	4.50576
7049	ENSG00000155906	-1.19641	5.32717	10.3649	0.00128436	0.014331	RMND1	protein_coding	475	656	170	604	656	555	required for meiotic nuclear division 1 homolog (S. cerevisiae) [Source:HGNC Symbol;Acc:HGNC:21176]	6	47418	RMND1	protein_coding	0.623275	0.732639	0.268893	1.19354	1.1406	1.11152
11227	ENSG00000198380	-0.980137	7.27039	10.3601	0.00128766	0.0143484	GFPT1	protein_coding	1963	1750	1299	2210	2719	1921	glutamine--fructose-6-phosphate transaminase 1 [Source:HGNC Symbol;Acc:HGNC:4241]	2	67485	GFPT1	protein_coding	1.80985	1.37328	1.4437	3.0685	3.32182	2.70326
9278	ENSG00000174099	0.966448	7.72639	10.3597	0.00128799	0.0143484	MSRB3	protein_coding	4016	5459	3977	1232	2000	1597	methionine sulfoxide reductase B3 [Source:HGNC Symbol;Acc:HGNC:27375]	12	209601	MSRB3	protein_coding	1.19215	1.37927	1.4231	0.550756	0.786702	0.723567
3449	ENSG00000117152	-0.968065	6.87419	10.3586	0.00128876	0.0143484	RGS4	protein_coding	626	3152	374	749	4147	599	regulator of G-protein signaling 4 [Source:HGNC Symbol;Acc:HGNC:10000]	1	8027	RGS4	protein_coding	4.85233	20.7952	3.49456	8.7432	42.5946	7.08664
4881	ENSG00000133678	1.41325	2.77687	10.3401	0.00130168	0.0144816	TMEM254	protein_coding	140	233	103	29	49	42	transmembrane protein 254 [Source:HGNC Symbol;Acc:HGNC:25804]	10	13911	TMEM254	protein_coding	0.626179	0.887007	0.555332	0.195336	0.29041	0.28672
11641	ENSG00000206190	1.0269	6.68694	10.3377	0.00130341	0.0144903	ATP10A	protein_coding	1854	2312	2378	703	896	642	ATPase, class V, type 10A [Source:HGNC Symbol;Acc:HGNC:13542]	15	187899	ATP10A	protein_coding	0.613924	0.651617	0.949208	0.350568	0.393149	0.324472
9876	ENSG00000180340	1.64673	3.19163	10.3155	0.00131918	0.0146549	FZD2	protein_coding	158	336	153	86	50	20	frizzled class receptor 2 [Source:HGNC Symbol;Acc:HGNC:4040]	17	2111	FZD2	protein_coding	4.65691	8.42908	5.43597	3.81726	1.95279	0.899723
13880	ENSG00000248334	1.24474	4.08185	10.3113	0.00132217	0.0146773	WHAMMP2	transcribed_unprocessed_pseudogene	402	470	253	178	96	70	WAS protein homolog associated with actin, golgi membranes and microtubules pseudogene 2 [Source:HGNC Symbol;Acc:HGNC:32360]	15	21621	WHAMMP2	transcribed_unprocessed_pseudogene	1.15686	1.1512	0.877645	0.771411	0.366074	0.30746
877	ENSG00000071967	0.968378	9.30963	10.3097	0.00132334	0.0146796	CYBRD1	protein_coding	10914	24695	7496	3642	6990	3570	cytochrome b reductase 1 [Source:HGNC Symbol;Acc:HGNC:20797]	2	35886	CYBRD1	protein_coding	18.9229	36.4429	15.6667	9.50948	16.0593	9.44735
12980	ENSG00000232267	-1.11366	5.04258	10.3059	0.00132603	0.0146987	ACTR3P2	processed_pseudogene	519	204	302	553	410	486	ACTR3 pseudogene 2 [Source:HGNC Symbol;Acc:HGNC:38676]	X	1256	ACTR3P2	processed_pseudogene	25.7103	8.60141	18.034	41.2551	26.9134	36.7463
4854	ENSG00000133243	1.23813	5.20686	10.3003	0.00133009	0.0147329	BTBD2	protein_coding	621	1089	760	327	259	156	BTB (POZ) domain containing 2 [Source:HGNC Symbol;Acc:HGNC:15504]	19	49443	BTBD2	protein_coding	0.781476	1.16641	1.15288	0.619704	0.431886	0.299631
3832	ENSG00000121900	1.3989	3.59166	10.2975	0.00133213	0.0147448	TMEM54	protein_coding	186	516	145	76	140	22	transmembrane protein 54 [Source:HGNC Symbol;Acc:HGNC:24143]	1	6844	TMEM54	protein_coding	1.69095	3.99272	1.58903	1.04051	1.68652	0.305267
12267	ENSG00000223496	1.11921	5.19464	10.2888	0.00133843	0.0148018	EXOSC6	protein_coding	895	722	744	268	309	190	exosome component 6 [Source:HGNC Symbol;Acc:HGNC:19055]	16	5152	EXOSC6	protein_coding	10.8088	7.42148	10.8311	4.87417	4.94489	3.50223
6635	ENSG00000150593	-1.016	6.59302	10.2865	0.00134009	0.0148018	PDCD4	protein_coding	1372	1076	696	1349	1519	1397	programmed cell death 4 (neoplastic transformation inhibitor) [Source:HGNC Symbol;Acc:HGNC:8763]	10	28211	PDCD4	protein_coding	3.02597	2.01987	1.8504	4.48059	4.43929	4.70267
9256	ENSG00000173848	-1.20934	6.25392	10.2863	0.00134021	0.0148018	NET1	protein_coding	967	473	585	2117	973	528	neuroepithelial cell transforming 1 [Source:HGNC Symbol;Acc:HGNC:14592]	10	45912	NET1	protein_coding	1.31048	0.545587	0.95566	4.32052	1.74727	1.09213
9267	ENSG00000173950	1.21457	5.3953	10.2812	0.00134392	0.0148215	XXYLT1	protein_coding	822	836	1077	234	398	213	xyloside xylosyltransferase 1 [Source:HGNC Symbol;Acc:HGNC:26639]	3	202888	XXYLT1	protein_coding	0.252084	0.218212	0.398138	0.108069	0.161734	0.0996989
6041	ENSG00000143515	1.09281	8.00068	10.2812	0.00134395	0.0148215	ATP8B2	protein_coding	5509	5628	5288	1902	2517	1181	ATPase, aminophospholipid transporter, class I, type 8B, member 2 [Source:HGNC Symbol;Acc:HGNC:13534]	1	25754	ATP8B2	protein_coding	13.3094	11.5728	15.4	6.92002	8.05772	4.35484
9054	ENSG00000172167	-1.13289	4.263	10.2782	0.00134613	0.0148348	MTBP	protein_coding	142	245	180	178	338	369	MDM2 binding protein [Source:HGNC Symbol;Acc:HGNC:7417]	8	96733	MTBP	protein_coding	0.0913362	0.134128	0.139563	0.17242	0.288082	0.362259
12293	ENSG00000223811	-2.17739	1.08134	10.2665	0.0013547	0.0149184	RP11-437J19.1	lincRNA	9	9	18	27	44	41		6	10941	RP11-437J19.1	lincRNA	0.0511817	0.0435627	0.123393	0.231232	0.331566	0.355872
2709	ENSG00000109667	3.00997	0.361458	10.2613	0.00135853	0.0149486	SLC2A9	protein_coding	21	37	31	0	4	5	solute carrier family 2 (facilitated glucose transporter), member 9 [Source:HGNC Symbol;Acc:HGNC:13446]	4	283783	SLC2A9	protein_coding	0.00460428	0.0069047	0.00819312	0	0.00116211	0.00167321
6584	ENSG00000149548	-1.36494	3.25877	10.2601	0.00135941	0.0149486	CCDC15	protein_coding	62	117	70	93	137	231	coiled-coil domain containing 15 [Source:HGNC Symbol;Acc:HGNC:25798]	11	87368	CCDC15	protein_coding	0.0441538	0.070919	0.0600924	0.0997407	0.129283	0.251088
14473	ENSG00000259863	2.33391	0.886022	10.2419	0.0013729	0.015086	SH3RF3-AS1	lincRNA	29	43	56	5	6	6	SH3RF3 antisense RNA 1 [Source:HGNC Symbol;Acc:HGNC:44168]	2	1603	SH3RF3-AS1	lincRNA	1.12562	1.42058	2.62016	0.292266	0.308597	0.355455
7249	ENSG00000158402	-1.19765	4.22327	10.2344	0.00137843	0.0151358	CDC25C	protein_coding	131	182	217	299	203	349	cell division cycle 25C [Source:HGNC Symbol;Acc:HGNC:1727]	5	53090	CDC25C	protein_coding	0.153528	0.181547	0.306564	0.527716	0.315251	0.62428
6318	ENSG00000146263	-1.06244	5.66528	10.2287	0.00138272	0.0151655	MMS22L	protein_coding	373	735	478	560	728	987	MMS22-like, DNA repair protein [Source:HGNC Symbol;Acc:HGNC:21475]	6	141056	MMS22L	protein_coding	0.16453	0.275947	0.254162	0.371996	0.425514	0.664496
8282	ENSG00000166510	1.85306	2.03778	10.2264	0.00138448	0.0151655	CCDC68	protein_coding	154	84	38	51	15	3	coiled-coil domain containing 68 [Source:HGNC Symbol;Acc:HGNC:24350]	18	57999	CCDC68	protein_coding	0.165207	0.0766987	0.0491402	0.0823932	0.0213228	0.00491211
5042	ENSG00000135049	-1.02587	5.82826	10.2262	0.00138457	0.0151655	AGTPBP1	protein_coding	763	635	411	995	687	830	ATP/GTP binding protein 1 [Source:HGNC Symbol;Acc:HGNC:17258]	9	195490	AGTPBP1	protein_coding	0.242845	0.17202	0.157685	0.476914	0.289738	0.4032
3051	ENSG00000113273	1.07711	6.28161	10.2255	0.00138514	0.0151655	ARSB	protein_coding	1443	2241	1373	606	805	323	arylsulfatase B [Source:HGNC Symbol;Acc:HGNC:714]	5	208878	ARSB	protein_coding	0.429836	0.56817	0.493005	0.271845	0.317744	0.146851
35	ENSG00000004399	1.06258	7.43336	10.2233	0.00138677	0.0151725	PLXND1	protein_coding	3216	4762	3191	1340	1789	747	plexin D1 [Source:HGNC Symbol;Acc:HGNC:9107]	3	51643	PLXND1	protein_coding	3.87466	4.88323	4.63435	2.43128	2.85609	1.37365
1727	ENSG00000100490	2.87768	1.26121	10.194	0.00140896	0.0154042	CDKL1	protein_coding	62	42	67	0	15	7	cyclin-dependent kinase-like 1 (CDC2-related kinase) [Source:HGNC Symbol;Acc:HGNC:1781]	14	86869	CDKL1	protein_coding	0.0444075	0.0256044	0.0578474	0	0.0142364	0.00765245
2756	ENSG00000110080	1.27858	4.03288	10.1898	0.00141217	0.0154282	ST3GAL4	protein_coding	212	375	497	95	96	103	ST3 beta-galactoside alpha-2,3-sialyltransferase 4 [Source:HGNC Symbol;Acc:HGNC:10864]	11	84704	ST3GAL4	protein_coding	0.155726	0.234453	0.440075	0.10509	0.0934418	0.115478
779	ENSG00000068366	-1.062	7.5532	10.1879	0.00141362	0.0154329	ACSL4	protein_coding	2070	2793	1207	2455	2765	3173	acyl-CoA synthetase long-chain family member 4 [Source:HGNC Symbol;Acc:HGNC:3571]	X	109159	ACSL4	protein_coding	1.17989	1.355	0.829319	2.10734	2.08838	2.76044
3940	ENSG00000123191	2.54025	1.20379	10.1819	0.00141826	0.0154631	ATP7B	protein_coding	51	72	38	2	24	3	ATPase, Cu++ transporting, beta polypeptide [Source:HGNC Symbol;Acc:HGNC:870]	13	78821	ATP7B	protein_coding	0.0402585	0.0483749	0.0361589	0.00237755	0.025104	0.00361448
11821	ENSG00000213563	1.34116	3.9883	10.1817	0.00141843	0.0154631	C8orf82	protein_coding	388	308	349	139	110	54	chromosome 8 open reading frame 82 [Source:HGNC Symbol;Acc:HGNC:33826]	8	3399	C8orf82	protein_coding	7.10247	4.79876	7.70102	3.83182	2.66818	1.50872
9306	ENSG00000174428	1.3728	3.24002	10.1748	0.00142373	0.0154921	GTF2IRD2B	protein_coding	240	197	192	61	76	37	GTF2I repeat domain containing 2B [Source:HGNC Symbol;Acc:HGNC:33125]	7	57244	GTF2IRD2B	protein_coding	0.260862	0.182249	0.251562	0.0998485	0.10946	0.0613817
2537	ENSG00000107821	1.21331	6.08584	10.1747	0.00142378	0.0154921	KAZALD1	protein_coding	1302	1517	1613	489	635	270	Kazal-type serine peptidase inhibitor domain 1 [Source:HGNC Symbol;Acc:HGNC:25460]	10	6290	KAZALD1	protein_coding	12.8792	12.7722	19.2335	7.2845	8.32332	4.07643
6582	ENSG00000149541	1.29201	4.05416	10.1743	0.00142415	0.0154921	B3GAT3	protein_coding	369	268	452	108	112	84	beta-1,3-glucuronyltransferase 3 [Source:HGNC Symbol;Acc:HGNC:923]	11	6879	B3GAT3	protein_coding	3.33757	2.06319	4.92819	1.47109	1.34235	1.15963
5685	ENSG00000139926	-0.949156	9.49391	10.1593	0.00143574	0.015607	FRMD6	protein_coding	11223	5774	6467	13841	7711	9521	FERM domain containing 6 [Source:HGNC Symbol;Acc:HGNC:19839]	14	241627	FRMD6	protein_coding	2.88996	1.2655	2.00739	5.3674	2.63111	3.742
1904	ENSG00000101773	-1.02235	7.63552	10.1572	0.00143737	0.0156135	RBBP8	protein_coding	1934	3000	1535	3014	2673	3113	retinoblastoma binding protein 8 [Source:HGNC Symbol;Acc:HGNC:9891]	18	228227	RBBP8	protein_coding	0.527252	0.696119	0.504447	1.23742	0.965619	1.29533
6546	ENSG00000149150	2.11897	1.52335	10.1533	0.00144044	0.0156357	SLC43A1	protein_coding	55	101	49	4	11	21	solute carrier family 43 (amino acid system L transporter), member 1 [Source:HGNC Symbol;Acc:HGNC:9225]	11	31252	SLC43A1	protein_coding	0.1095	0.171148	0.117596	0.0119929	0.0290194	0.0638129
2544	ENSG00000107872	1.76582	1.82987	10.145	0.00144691	0.0156947	FBXL15	protein_coding	59	102	85	16	22	12	F-box and leucine-rich repeat protein 15 [Source:HGNC Symbol;Acc:HGNC:28155]	10	3947	FBXL15	protein_coding	0.930066	1.36856	1.6152	0.379835	0.459546	0.288723
5926	ENSG00000142599	1.39936	3.98976	10.1424	0.00144895	0.0157056	RERE	protein_coding	397	304	349	147	107	46	arginine-glutamic acid dipeptide (RE) repeats [Source:HGNC Symbol;Acc:HGNC:9965]	1	465246	RERE	protein_coding	0.053093	0.0346035	0.0562622	0.0296058	0.0189616	0.00938949
10109	ENSG00000182871	1.88343	3.18838	10.14	0.00145087	0.0157062	COL18A1	protein_coding	123	119	356	5	61	78	collagen, type XVIII, alpha 1 [Source:HGNC Symbol;Acc:HGNC:2195]	21	108583	COL18A1	protein_coding	0.070481	0.0580383	0.245902	0.00431469	0.0463171	0.0682181
8198	ENSG00000166033	0.968606	8.11295	10.1382	0.0014523	0.0157062	HTRA1	protein_coding	6028	6150	5289	1696	2407	2158	HtrA serine peptidase 1 [Source:HGNC Symbol;Acc:HGNC:9476]	10	53383	HTRA1	protein_coding	7.02586	6.10101	7.43095	2.9769	3.71746	3.83898
8386	ENSG00000167244	1.86072	1.94298	10.138	0.00145247	0.0157062	IGF2	protein_coding	17	151	100	3	42	13	insulin-like growth factor 2 [Source:HGNC Symbol;Acc:HGNC:5466]	11	20491	IGF2	protein_coding	0.0516196	0.39025	0.366025	0.0137183	0.16899	0.0602486
10324	ENSG00000184785	1.22506	3.98025	10.1371	0.00145314	0.0157062	SMIM10	protein_coding	486	300	265	92	105	105	small integral membrane protein 10 [Source:HGNC Symbol;Acc:HGNC:41913]	X	1535	SMIM10	protein_coding	19.6996	10.35	12.9483	5.61592	5.63968	6.49603
2731	ENSG00000109861	1.02497	6.50526	10.1287	0.00145976	0.0157665	CTSC	protein_coding	561	3176	1991	143	898	1093	cathepsin C [Source:HGNC Symbol;Acc:HGNC:2528]	11	44195	CTSC	protein_coding	0.789803	3.80572	3.37887	0.303183	1.67524	2.34863
9249	ENSG00000173757	1.09936	4.79177	10.126	0.00146193	0.0157787	STAT5B	protein_coding	641	457	663	203	181	181	signal transducer and activator of transcription 5B [Source:HGNC Symbol;Acc:HGNC:11367]	17	77539	STAT5B	protein_coding	0.51436	0.312123	0.641309	0.245311	0.192456	0.221679
14140	ENSG00000254244	-1.2846	4.14448	10.1197	0.00146694	0.0158215	PAICSP4	processed_pseudogene	126	214	143	277	181	371	phosphoribosylaminoimidazole carboxylase, phosphoribosylaminoimidazole succinocarboxamide synthetase pseudogene 4 [Source:HGNC Symbol;Acc:HGNC:38097]	8	1252	PAICSP4	processed_pseudogene	6.26174	9.05188	8.56654	20.7309	11.9192	28.1408
6416	ENSG00000147509	-1.57806	2.36256	10.114	0.00147147	0.0158531	RGS20	protein_coding	25	96	18	81	137	36	regulator of G-protein signaling 20 [Source:HGNC Symbol;Acc:HGNC:14600]	8	107495	RGS20	protein_coding	0.0144704	0.0472947	0.0125591	0.0706055	0.105077	0.031804
9654	ENSG00000177791	3.24072	0.341873	10.1134	0.00147196	0.0158531	MYOZ1	protein_coding	21	46	23	0	2	6	myozenin 1 [Source:HGNC Symbol;Acc:HGNC:13752]	10	10103	MYOZ1	protein_coding	0.12933	0.241122	0.170746	0	0.0163212	0.0563985
8037	ENSG00000164932	0.974076	7.50434	10.1079	0.00147637	0.015865	CTHRC1	protein_coding	5187	3434	2786	2015	1226	891	collagen triple helix repeat containing 1 [Source:HGNC Symbol;Acc:HGNC:18831]	8	11482	CTHRC1	protein_coding	28.1079	15.8384	18.1986	16.4437	8.80332	7.36932
4372	ENSG00000128524	1.12088	4.68601	10.1073	0.00147681	0.015865	ATP6V1F	protein_coding	568	797	363	215	162	154	ATPase, H+ transporting, lysosomal 14kDa, V1 subunit F [Source:HGNC Symbol;Acc:HGNC:16832]	7	3018	ATP6V1F	protein_coding	11.71	13.9852	9.02114	6.67515	4.42557	4.84583
9682	ENSG00000178053	-1.09998	5.07552	10.1068	0.00147722	0.015865	MLF1	protein_coding	304	541	234	545	508	462	myeloid leukemia factor 1 [Source:HGNC Symbol;Acc:HGNC:7125]	3	36089	MLF1	protein_coding	0.524116	0.793874	0.486312	1.41502	1.16055	1.21572
9521	ENSG00000176490	-1.11336	4.78482	10.1068	0.00147724	0.015865	DIRAS1	protein_coding	240	264	325	374	489	384	DIRAS family, GTP-binding RAS-like 1 [Source:HGNC Symbol;Acc:HGNC:19127]	19	6851	DIRAS1	protein_coding	2.17965	2.0407	3.55798	5.11516	5.88476	5.32285
12923	ENSG00000231434	-1.36337	5.21989	10.1043	0.00147923	0.0158751	RP11-144L1.8	processed_pseudogene	494	149	407	469	598	643		1	2166	RP11-144L1.8	processed_pseudogene	14.1905	3.64298	14.0932	20.2888	22.7623	28.1916
3061	ENSG00000113369	-1.0146	6.84963	10.1028	0.00148046	0.0158771	ARRDC3	protein_coding	1142	2370	587	1556	2227	1278	arrestin domain containing 3 [Source:HGNC Symbol;Acc:HGNC:29263]	5	14635	ARRDC3	protein_coding	4.85515	8.576	3.00829	9.96228	12.5459	8.29288
6985	ENSG00000154930	2.54253	1.80239	10.1006	0.00148225	0.015885	ACSS1	protein_coding	76	28	137	0	10	26	acyl-CoA synthetase short-chain family member 1 [Source:HGNC Symbol;Acc:HGNC:16091]	20	52750	ACSS1	protein_coding	0.0896438	0.0281103	0.194792	0	0.0156297	0.0468078
8334	ENSG00000166900	1.19662	4.44095	10.0873	0.00149294	0.0159883	STX3	protein_coding	704	318	406	173	146	101	syntaxin 3 [Source:HGNC Symbol;Acc:HGNC:11438]	11	89250	STX3	protein_coding	0.490788	0.18869	0.341186	0.181627	0.134871	0.107468
389	ENSG00000036549	-0.986727	7.6165	10.0855	0.00149439	0.0159925	ZZZ3	protein_coding	2413	2933	1243	3352	2853	2412	zinc finger, ZZ-type containing 3 [Source:HGNC Symbol;Acc:HGNC:24523]	1	121003	ZZZ3	protein_coding	1.24077	1.28365	0.770458	2.59567	1.94392	1.89299
10749	ENSG00000188921	1.36187	4.76491	10.0834	0.00149611	0.0159996	PTPLAD2	protein_coding	736	1014	207	310	107	89	protein tyrosine phosphatase-like A domain containing 2 [Source:HGNC Symbol;Acc:HGNC:20920]	9	32121	PTPLAD2	protein_coding	1.42567	1.67178	0.483343	0.904304	0.274643	0.263129
11434	ENSG00000203914	-1.14567	6.49774	10.0565	0.00151814	0.0162237	HSP90B3P	processed_pseudogene	1273	794	670	993	1650	1488	heat shock protein 90kDa beta (Grp94), member 3, pseudogene [Source:HGNC Symbol;Acc:HGNC:12100]	1	1566	HSP90B3P	processed_pseudogene	50.5785	26.8509	32.0891	59.4154	86.8692	90.2357
7253	ENSG00000158435	1.17203	4.65546	10.0539	0.00152027	0.0162352	CNOT11	protein_coding	420	740	504	176	243	106	CCR4-NOT transcription complex, subunit 11 [Source:HGNC Symbol;Acc:HGNC:25217]	2	17514	CNOT11	protein_coding	1.49208	2.23757	2.15834	0.941606	1.14392	0.574761
6283	ENSG00000145860	1.11685	6.59365	10.0502	0.00152331	0.0162561	RNF145	protein_coding	2862	1240	2099	902	599	454	ring finger protein 145 [Source:HGNC Symbol;Acc:HGNC:20853]	5	52644	RNF145	protein_coding	3.38259	1.24739	2.99046	1.60546	0.938106	0.818981
2526	ENSG00000107738	1.15609	5.23032	10.0451	0.00152756	0.01629	C10orf54	protein_coding	658	1293	489	131	611	156	chromosome 10 open reading frame 54 [Source:HGNC Symbol;Acc:HGNC:30085]	10	25939	C10orf54	protein_coding	1.57834	2.63982	1.41394	0.473216	1.94206	0.571134
10605	ENSG00000187391	1.50488	2.37406	10.0368	0.00153447	0.0163513	MAGI2	protein_coding	117	120	109	24	23	40	membrane associated guanylate kinase, WW and PDZ domain containing 2 [Source:HGNC Symbol;Acc:HGNC:18957]	7	1436517	MAGI2	protein_coding	0.00506762	0.00442384	0.00569101	0.00156546	0.00132005	0.00264433
9254	ENSG00000173821	1.12029	5.65063	10.0356	0.00153546	0.0163513	RNF213	protein_coding	1192	904	1124	409	382	252	ring finger protein 213 [Source:HGNC Symbol;Acc:HGNC:14539]	17	137920	RNF213	protein_coding	0.537747	0.347113	0.611242	0.277867	0.228355	0.173516
13787	ENSG00000244414	1.16304	5.05588	10.0321	0.00153839	0.0163617	CFHR1	protein_coding	458	1793	268	190	307	114	complement factor H-related 1 [Source:HGNC Symbol;Acc:HGNC:4888]	1	12432	CFHR1	protein_coding	2.29221	7.63781	1.61684	1.43204	2.03597	0.870825
500	ENSG00000050628	1.39098	3.54608	10.0312	0.00153908	0.0163617	PTGER3	protein_coding	253	112	348	106	14	108	prostaglandin E receptor 3 (subtype EP3) [Source:HGNC Symbol;Acc:HGNC:9595]	1	195455	PTGER3	protein_coding	0.0805384	0.0303459	0.133538	0.050816	0.00590548	0.052474
798	ENSG00000069020	1.50731	2.58848	10.0305	0.00153967	0.0163617	MAST4	protein_coding	103	158	142	22	57	26	microtubule associated serine/threonine kinase family member 4 [Source:HGNC Symbol;Acc:HGNC:19037]	5	573234	MAST4	protein_coding	0.0111798	0.0145967	0.0185793	0.00359611	0.00819817	0.00430733
14983	ENSG00000274180	1.20548	3.87431	10.0247	0.00154457	0.0164023	NATD1	protein_coding	325	399	245	94	145	63	N-acetyltransferase domain containing 1 [Source:HGNC Symbol;Acc:HGNC:30770]	17	14540	NATD1	protein_coding	1.39075	1.45324	1.26379	0.605766	0.8222	0.411475
8147	ENSG00000165688	1.19899	3.92516	10.0135	0.00155394	0.0164903	PMPCA	protein_coding	333	352	307	86	136	85	peptidase (mitochondrial processing) alpha [Source:HGNC Symbol;Acc:HGNC:18667]	9	13191	PMPCA	protein_coding	1.57071	1.41317	1.74556	0.610889	0.850031	0.611939
14070	ENSG00000253106	2.60842	0.552462	10.0115	0.00155564	0.0164946	RP11-158K1.3	antisense	38	53	14	5	6	1		8	3133	RP11-158K1.3	antisense	0.754662	0.89587	0.335152	0.149538	0.157894	0.0303114
13324	ENSG00000236255	-2.47636	2.06893	10.0105	0.00155653	0.0164946	AC009404.2	lincRNA	19	8	26	64	156	27		2	7721	AC009404.2	lincRNA	0.153112	0.0548714	0.252565	0.776691	1.66581	0.332091
4261	ENSG00000126804	0.953254	7.31746	10.0074	0.00155912	0.0165105	ZBTB1	protein_coding	4116	4180	2068	1217	1473	921	zinc finger and BTB domain containing 1 [Source:HGNC Symbol;Acc:HGNC:20259]	14	29978	ZBTB1	protein_coding	8.54283	7.38419	5.17394	3.8039	4.05111	2.91759
729	ENSG00000066651	-1.26566	4.86853	10.0038	0.00156216	0.0165312	TRMT11	protein_coding	293	435	140	307	508	553	tRNA methyltransferase 11 homolog (S. cerevisiae) [Source:HGNC Symbol;Acc:HGNC:21080]	6	52846	TRMT11	protein_coding	0.344973	0.43592	0.198696	0.544337	0.792548	0.993757
5563	ENSG00000138744	1.09963	4.48117	10.001	0.00156451	0.016534	NAAA	protein_coding	638	402	400	183	151	127	N-acylethanolamine acid amidase [Source:HGNC Symbol;Acc:HGNC:736]	4	27394	NAAA	protein_coding	1.44909	0.777141	1.09516	0.625947	0.45446	0.440266
10570	ENSG00000186871	-1.09805	4.63701	10.0003	0.00156516	0.016534	ERCC6L	protein_coding	143	269	294	149	432	572	excision repair cross-complementation group 6-like [Source:HGNC Symbol;Acc:HGNC:20794]	X	34390	ERCC6L	protein_coding	0.258722	0.414238	0.641193	0.405972	1.03568	1.57954
11768	ENSG00000213303	-1.46652	2.82314	9.999	0.00156625	0.016534	CTC-398G3.2	processed_pseudogene	88	31	66	104	102	127		19	395	CTC-398G3.2	processed_pseudogene	13.8616	4.15618	12.532	24.6705	21.2901	30.5333
1588	ENSG00000099849	2.47357	1.18452	9.99838	0.00156678	0.016534	RASSF7	protein_coding	46	27	85	2	10	8	Ras association (RalGDS/AF-6) domain family (N-terminal) member 7 [Source:HGNC Symbol;Acc:HGNC:1166]	11	3617	RASSF7	protein_coding	0.791295	0.395316	1.76256	0.0518111	0.227942	0.210043
41	ENSG00000004700	-0.969042	7.65528	9.99474	0.00156988	0.0165552	RECQL	protein_coding	1369	3155	1950	1484	3801	3772	RecQ helicase-like [Source:HGNC Symbol;Acc:HGNC:9948]	12	32758	RECQL	protein_coding	2.60025	5.10048	4.46469	4.24481	9.56653	10.9351
8615	ENSG00000168779	1.32077	4.21516	9.98483	0.00157835	0.016633	SHOX2	protein_coding	516	294	423	93	152	99	short stature homeobox 2 [Source:HGNC Symbol;Acc:HGNC:10854]	3	10549	SHOX2	protein_coding	3.04346	1.47593	3.00748	0.826063	1.18797	0.891232
10033	ENSG00000182175	1.81539	1.53865	9.97919	0.00158319	0.0166609	RGMA	protein_coding	68	65	65	13	12	14	repulsive guidance molecule family member a [Source:HGNC Symbol;Acc:HGNC:30308]	15	53931	RGMA	protein_coding	0.0784512	0.063827	0.0903959	0.0225864	0.0183449	0.0246523
12152	ENSG00000218502	-0.988131	7.11026	9.97918	0.0015832	0.0166609	H2AFZP3	processed_pseudogene	1238	1742	1407	1989	1633	2453	H2A histone family, member Z pseudogene 3 [Source:HGNC Symbol;Acc:HGNC:38013]	13	386	H2AFZP3	processed_pseudogene	199.555	238.996	273.389	482.824	348.797	603.5
2867	ENSG00000111452	-1.13257	4.39322	9.9737	0.00158792	0.016699	GPR133	protein_coding	212	280	137	227	521	243	G protein-coupled receptor 133 [Source:HGNC Symbol;Acc:HGNC:19893]	12	187562	GPR133	protein_coding	0.0703267	0.0790574	0.0547835	0.113403	0.229016	0.123035
7573	ENSG00000162426	3.09625	0.63873	9.97243	0.00158902	0.016699	SLC45A1	protein_coding	40	57	15	11	2	0	solute carrier family 45, member 1 [Source:HGNC Symbol;Acc:HGNC:17939]	1	26341	SLC45A1	protein_coding	0.0944837	0.114597	0.0427103	0.0391293	0.00625996	0
409	ENSG00000039319	-0.966662	6.97287	9.97003	0.00159109	0.0167092	ZFYVE16	protein_coding	1204	1754	1125	1324	2111	2138	zinc finger, FYVE domain containing 16 [Source:HGNC Symbol;Acc:HGNC:20756]	5	71337	ZFYVE16	protein_coding	1.05012	1.3021	1.1828	1.73906	2.43976	2.84616
6366	ENSG00000146858	1.59041	2.09679	9.96709	0.00159363	0.0167243	ZC3HAV1L	protein_coding	102	95	92	20	27	20	zinc finger CCCH-type, antiviral 1-like [Source:HGNC Symbol;Acc:HGNC:22423]	7	10323	ZC3HAV1L	protein_coding	0.614785	0.487357	0.66843	0.181537	0.215641	0.183989
817	ENSG00000069966	1.31882	3.82668	9.96072	0.00159916	0.0167645	GNB5	protein_coding	299	225	408	85	94	74	guanine nucleotide binding protein (G protein), beta 5 [Source:HGNC Symbol;Acc:HGNC:4401]	15	76264	GNB5	protein_coding	0.243939	0.15624	0.401249	0.104434	0.101621	0.0921466
9905	ENSG00000180694	1.1266	5.95894	9.95942	0.00160029	0.0167645	TMEM64	protein_coding	1212	1787	1081	631	349	345	transmembrane protein 64 [Source:HGNC Symbol;Acc:HGNC:25441]	8	169637	TMEM64	protein_coding	0.44454	0.55787	0.477946	0.348538	0.169621	0.193137
8660	ENSG00000169071	1.48656	2.61073	9.95886	0.00160077	0.0167645	ROR2	protein_coding	203	139	72	52	45	12	receptor tyrosine kinase-like orphan receptor 2 [Source:HGNC Symbol;Acc:HGNC:10257]	9	387071	ROR2	protein_coding	0.0326313	0.0190175	0.0139513	0.0125879	0.00958508	0.00294413
482	ENSG00000049246	-1.51206	2.93034	9.94664	0.00161144	0.0168645	PER3	protein_coding	45	102	40	177	153	53	period circadian clock 3 [Source:HGNC Symbol;Acc:HGNC:8847]	1	60857	PER3	protein_coding	0.0460078	0.0887603	0.0492973	0.272524	0.207279	0.0827051
6345	ENSG00000146592	-2.09378	1.21471	9.93741	0.00161953	0.0169368	CREB5	protein_coding	7	33	5	31	82	12	cAMP responsive element binding protein 5 [Source:HGNC Symbol;Acc:HGNC:16844]	7	526573	CREB5	protein_coding	0.00082712	0.00331883	0.000712173	0.00551626	0.0128389	0.00216416
7590	ENSG00000162576	1.00981	8.50846	9.93623	0.00162057	0.0169368	MXRA8	protein_coding	7924	8745	6506	2989	3576	1733	matrix-remodelling associated 8 [Source:HGNC Symbol;Acc:HGNC:7542]	1	9088	MXRA8	protein_coding	54.2507	50.959	53.6932	30.8176	32.4417	18.1091
7827	ENSG00000163874	1.63628	2.88367	9.92987	0.00162618	0.0169837	ZC3H12A	protein_coding	133	191	182	54	50	17	zinc finger CCCH-type containing 12A [Source:HGNC Symbol;Acc:HGNC:26259]	1	9827	ZC3H12A	protein_coding	0.842092	1.0293	1.38907	0.51489	0.419491	0.164284
679	ENSG00000065183	-1.08221	6.36102	9.91787	0.00163682	0.017083	WDR3	protein_coding	884	756	785	731	1366	1663	WD repeat domain 3 [Source:HGNC Symbol;Acc:HGNC:12755]	1	36822	WDR3	protein_coding	1.49374	1.08729	1.59895	1.86017	3.05856	4.28896
997	ENSG00000075945	-1.05306	5.78155	9.91535	0.00163906	0.0170942	KIFAP3	protein_coding	622	685	416	592	1077	834	kinesin-associated protein 3 [Source:HGNC Symbol;Acc:HGNC:17060]	1	163882	KIFAP3	protein_coding	0.23615	0.221355	0.190386	0.338479	0.541824	0.483283
4405	ENSG00000128829	0.975999	6.49147	9.91374	0.00164049	0.0170942	EIF2AK4	protein_coding	2640	1426	1585	893	574	515	eukaryotic translation initiation factor 2 alpha kinase 4 [Source:HGNC Symbol;Acc:HGNC:19687]	15	101445	EIF2AK4	protein_coding	1.61921	0.74442	1.17185	0.824826	0.466504	0.482107
4155	ENSG00000125741	1.15592	4.28655	9.91287	0.00164127	0.0170942	OPA3	protein_coding	403	413	443	117	166	115	optic atrophy 3 (autosomal recessive, with chorea and spastic paraplegia) [Source:HGNC Symbol;Acc:HGNC:8142]	19	74785	OPA3	protein_coding	0.335289	0.292459	0.444287	0.146593	0.183007	0.146033
10703	ENSG00000188483	1.31102	4.06485	9.90764	0.00164594	0.0171282	IER5L	protein_coding	242	499	392	115	130	69	immediate early response 5-like [Source:HGNC Symbol;Acc:HGNC:23679]	9	2710	IER5L	protein_coding	5.55617	9.75126	10.849	3.97622	3.95501	2.41795
3239	ENSG00000115306	1.07187	7.90727	9.90669	0.00164679	0.0171282	SPTBN1	protein_coding	5806	5082	4451	1908	2393	1039	spectrin, beta, non-erythrocytic 1 [Source:HGNC Symbol;Acc:HGNC:11275]	2	215160	SPTBN1	protein_coding	1.67898	1.25084	1.55156	0.830919	0.91697	0.458586
9882	ENSG00000180376	-1.00004	5.66154	9.88827	0.00166335	0.0172886	CCDC66	protein_coding	538	682	421	696	835	717	coiled-coil domain containing 66 [Source:HGNC Symbol;Acc:HGNC:27709]	3	64657	CCDC66	protein_coding	0.517721	0.558596	0.48836	1.00864	1.06474	1.0531
647	ENSG00000064205	1.53384	3.72386	9.87019	0.00167978	0.0174474	WISP2	protein_coding	238	449	189	21	214	55	WNT1 inducible signaling pathway protein 2 [Source:HGNC Symbol;Acc:HGNC:12770]	20	13665	WISP2	protein_coding	1.08367	1.74007	1.03735	0.143996	1.29115	0.382226
992	ENSG00000075711	-0.958759	6.58188	9.86768	0.00168208	0.0174593	DLG1	protein_coding	1030	1264	842	1581	1480	1159	discs, large homolog 1 (Drosophila) [Source:HGNC Symbol;Acc:HGNC:2900]	3	256740	DLG1	protein_coding	0.249616	0.260725	0.245976	0.577006	0.475272	0.428703
10480	ENSG00000185963	1.09672	5.75505	9.86412	0.00168534	0.0174812	BICD2	protein_coding	1080	1037	1324	311	486	338	bicaudal D homolog 2 (Drosophila) [Source:HGNC Symbol;Acc:HGNC:17208]	9	53449	BICD2	protein_coding	1.25723	1.02747	1.8579	0.545208	0.749671	0.600543
5576	ENSG00000138778	-0.981363	6.80816	9.84612	0.0017019	0.0176342	CENPE	protein_coding	1027	1132	1227	1218	1176	2583	centromere protein E, 312kDa [Source:HGNC Symbol;Acc:HGNC:1856]	4	92603	CENPE	protein_coding	0.69004	0.647367	0.993787	1.23243	1.04702	2.6489
8162	ENSG00000165802	1.03604	5.51816	9.84557	0.00170241	0.0176342	NSMF	protein_coding	882	1136	918	363	353	280	NMDA receptor synaptonuclear signaling and neuronal migration factor [Source:HGNC Symbol;Acc:HGNC:29843]	9	11764	NSMF	protein_coding	4.6649	5.11391	5.85277	2.8913	2.47396	2.26032
2287	ENSG00000105438	1.01059	7.44027	9.84341	0.00170441	0.0176429	KDELR1	protein_coding	3476	4354	3225	1693	1238	961	KDEL (Lys-Asp-Glu-Leu) endoplasmic reticulum protein retention receptor 1 [Source:HGNC Symbol;Acc:HGNC:6304]	19	8983	KDELR1	protein_coding	24.0762	25.6683	26.9266	17.6595	11.3625	10.1594
9611	ENSG00000177426	0.940647	7.14683	9.83579	0.00171149	0.017704	TGIF1	protein_coding	3156	3412	2412	981	1271	992	TGFB-induced factor homeobox 1 [Source:HGNC Symbol;Acc:HGNC:11776]	18	48370	TGIF1	protein_coding	4.05966	3.73562	3.74003	1.90035	2.16642	1.94761
6833	ENSG00000152952	-0.9645	6.83607	9.8286	0.00171819	0.0177612	PLOD2	protein_coding	1278	1650	877	1742	1634	1627	procollagen-lysine, 2-oxoglutarate 5-dioxygenase 2 [Source:HGNC Symbol;Acc:HGNC:9082]	3	94213	PLOD2	protein_coding	0.844013	0.927476	0.698172	1.73252	1.42993	1.64
8180	ENSG00000165915	1.10387	5.50806	9.82175	0.0017246	0.0178154	SLC39A13	protein_coding	716	1098	1127	340	316	280	solute carrier family 39 (zinc transporter), member 13 [Source:HGNC Symbol;Acc:HGNC:20859]	11	9369	SLC39A13	protein_coding	4.75498	6.20638	9.02204	3.40038	2.78079	2.83813
1622	ENSG00000100075	1.06586	5.90075	9.81945	0.00172676	0.0178256	SLC25A1	protein_coding	1276	1237	1293	451	519	318	solute carrier family 25 (mitochondrial carrier; citrate transporter), member 1 [Source:HGNC Symbol;Acc:HGNC:10979]	22	3255	SLC25A1	protein_coding	24.391	20.1256	29.7935	12.9828	13.1459	9.27776
6734	ENSG00000151725	-1.06549	6.55181	9.81709	0.00172898	0.0178363	CENPU	protein_coding	609	1908	645	823	1692	1669	centromere protein U [Source:HGNC Symbol;Acc:HGNC:21348]	4	39515	CENPU	protein_coding	0.958924	2.55709	1.22425	1.95155	3.5303	4.01108
10234	ENSG00000183864	1.40028	5.96506	9.81273	0.00173308	0.0178561	TOB2	protein_coding	1399	1194	1551	509	528	164	transducer of ERBB2, 2 [Source:HGNC Symbol;Acc:HGNC:11980]	22	13531	TOB2	protein_coding	6.43305	4.67309	8.59718	3.52476	3.2172	1.15101
10719	ENSG00000188613	3.26298	0.271818	9.81256	0.00173324	0.0178561	NANOS1	protein_coding	22	38	25	5	2	0	nanos homolog 1 (Drosophila) [Source:HGNC Symbol;Acc:HGNC:23044]	10	4016	NANOS1	protein_coding	0.340846	0.501094	0.466896	0.116659	0.0410592	0
14523	ENSG00000260860	2.04328	1.52183	9.81044	0.00173524	0.0178622	RP11-615I2.3	processed_pseudogene	59	54	80	3	13	22		16	892	RP11-615I2.3	processed_pseudogene	4.11544	3.20596	6.72665	0.315136	1.20158	2.3422
4020	ENSG00000124207	-1.02563	7.94894	9.80943	0.0017362	0.0178622	CSE1L	protein_coding	1670	4241	2191	2550	3629	4752	CSE1 chromosome segregation 1-like (yeast) [Source:HGNC Symbol;Acc:HGNC:2431]	20	50714	CSE1L	protein_coding	2.04889	4.42863	3.24032	4.71144	5.89974	8.89847
13245	ENSG00000235363	-1.04339	5.97699	9.80635	0.0017391	0.01788	SNRPGP10	processed_pseudogene	953	557	499	880	856	1036	small nuclear ribonucleoprotein polypeptide G pseudogene 10 [Source:HGNC Symbol;Acc:HGNC:39329]	1	224	SNRPGP10	processed_pseudogene	264.712	131.685	167.081	368.109	315.065	439.217
3990	ENSG00000123815	1.48016	2.60042	9.76893	0.00177486	0.0182352	ADCK4	protein_coding	173	137	100	34	52	20	aarF domain containing kinase 4 [Source:HGNC Symbol;Acc:HGNC:19041]	19	26678	ADCK4	protein_coding	0.40348	0.271955	0.281139	0.119417	0.160703	0.0711941
10303	ENSG00000184500	1.15654	5.97366	9.76466	0.00177899	0.0182653	PROS1	protein_coding	1629	1943	727	261	645	410	protein S (alpha) [Source:HGNC Symbol;Acc:HGNC:9456]	3	101033	PROS1	protein_coding	1.0032	1.01845	0.539691	0.242058	0.526345	0.385379
2038	ENSG00000103111	1.2304	4.94182	9.75722	0.0017862	0.018327	MON1B	protein_coding	690	557	750	239	243	126	MON1 secretory trafficking family member B [Source:HGNC Symbol;Acc:HGNC:25020]	16	11570	MON1B	protein_coding	3.71061	2.54948	4.86185	1.93556	1.7316	1.0342
9757	ENSG00000178935	3.01967	1.19366	9.75206	0.00179122	0.0183661	ZNF552	protein_coding	40	69	47	1	29	1	zinc finger protein 552 [Source:HGNC Symbol;Acc:HGNC:26135]	19	11072	ZNF552	protein_coding	0.224783	0.330029	0.31838	0.00846283	0.215946	0.00857711
15037	ENSG00000275713	-1.09581	5.09724	9.74854	0.00179465	0.0183888	HIST1H2BH	protein_coding	193	856	168	413	867	258	histone cluster 1, H2bh [Source:HGNC Symbol;Acc:HGNC:4755]	6	380	HIST1H2BH	protein_coding	31.6011	119.294	33.1589	101.838	188.109	64.4767
4333	ENSG00000127954	3.23149	0.220436	9.74725	0.00179591	0.0183893	STEAP4	protein_coding	26	25	29	0	5	2	STEAP family member 4 [Source:HGNC Symbol;Acc:HGNC:21923]	7	30462	STEAP4	protein_coding	0.0531061	0.0434621	0.0714025	0	0.0135327	0.00623503
5062	ENSG00000135269	-0.975862	5.86494	9.74334	0.00179974	0.0184161	TES	protein_coding	586	1014	381	734	1200	660	testis derived transcript (3 LIM domains) [Source:HGNC Symbol;Acc:HGNC:14620]	7	48290	TES	protein_coding	0.755039	1.11201	0.591755	1.42423	2.04879	1.29794
3886	ENSG00000122644	-1.0577	6.11153	9.73673	0.00180622	0.0184699	ARL4A	protein_coding	799	1161	337	1404	989	683	ADP-ribosylation factor-like 4A [Source:HGNC Symbol;Acc:HGNC:695]	7	4078	ARL4A	protein_coding	12.1907	15.077	6.19807	32.2598	19.9951	15.9052
6146	ENSG00000144395	-1.26104	3.38922	9.73315	0.00180974	0.0184934	CCDC150	protein_coding	112	132	59	204	145	138	coiled-coil domain containing 150 [Source:HGNC Symbol;Acc:HGNC:26834]	2	123936	CCDC150	protein_coding	0.0562276	0.0564035	0.035705	0.154232	0.0964593	0.105742
9299	ENSG00000174348	1.23638	3.7295	9.73023	0.00181262	0.0185104	PODN	protein_coding	95	580	219	27	208	54	podocan [Source:HGNC Symbol;Acc:HGNC:23174]	1	23450	PODN	protein_coding	0.252063	1.30983	0.700447	0.107885	0.731298	0.218684
13202	ENSG00000234882	-1.1985	5.63915	9.72561	0.00181718	0.0185361	EIF3EP1	processed_pseudogene	658	772	195	725	803	716	eukaryotic translation initiation factor 3, subunit E pseudogene 1 [Source:HGNC Symbol;Acc:HGNC:6102]	6	1315	EIF3EP1	processed_pseudogene	31.1336	31.09	11.122	51.6599	50.3458	51.7076
13235	ENSG00000235225	-1.13223	4.01083	9.72521	0.00181757	0.0185361	AC016712.2	processed_pseudogene	152	251	103	217	314	206		2	377	AC016712.2	processed_pseudogene	25.086	35.2583	20.4913	53.9337	68.6692	51.8911
2909	ENSG00000111799	0.931984	9.27169	9.7234	0.00181937	0.0185419	COL12A1	protein_coding	9932	15160	13237	3108	5013	6204	collagen, type XII, alpha 1 [Source:HGNC Symbol;Acc:HGNC:2188]	6	121725	COL12A1	protein_coding	5.07675	6.59552	8.15612	2.39245	3.39541	4.84015
5040	ENSG00000135047	-1.15834	8.7243	9.71852	0.00182421	0.0185787	CTSL	protein_coding	5750	2699	4222	6318	7874	5042	cathepsin L [Source:HGNC Symbol;Acc:HGNC:2537]	9	5874	CTSL	protein_coding	60.9064	24.3331	53.9086	100.783	110.519	81.5147
3548	ENSG00000118473	1.79837	1.60166	9.70945	0.00183323	0.0186407	SGIP1	protein_coding	77	41	85	12	10	18	SH3-domain GRB2-like (endophilin) interacting protein 1 [Source:HGNC Symbol;Acc:HGNC:25412]	1	214916	SGIP1	protein_coding	0.0222921	0.0101029	0.0296636	0.00523184	0.00383623	0.00795373
11780	ENSG00000213366	2.75107	0.882911	9.70791	0.00183477	0.0186407	GSTM2	protein_coding	50	58	22	4	16	0	glutathione S-transferase mu 2 (muscle) [Source:HGNC Symbol;Acc:HGNC:4634]	1	41529	GSTM2	protein_coding	0.0749113	0.0739615	0.0397324	0.00902506	0.0317645	0
11135	ENSG00000197858	1.12816	5.03917	9.70731	0.00183537	0.0186407	GPAA1	protein_coding	556	858	725	238	293	158	glycosylphosphatidylinositol anchor attachment 1 [Source:HGNC Symbol;Acc:HGNC:4446]	8	3626	GPAA1	protein_coding	9.54061	12.5311	14.9963	6.15022	6.66214	4.13806
7574	ENSG00000162430	1.12517	5.6759	9.70721	0.00183547	0.0186407	SEPN1	protein_coding	1190	1172	883	620	284	227	selenoprotein N, 1 [Source:HGNC Symbol;Acc:HGNC:15999]	1	18048	SEPN1	protein_coding	4.10248	3.43897	3.66949	3.21888	1.29737	1.19444
9370	ENSG00000175066	1.03752	4.66157	9.70624	0.00183643	0.0186407	GK5	protein_coding	651	531	437	199	178	166	glycerol kinase 5 (putative) [Source:HGNC Symbol;Acc:HGNC:28635]	3	62035	GK5	protein_coding	0.65294	0.453301	0.528346	0.300579	0.236569	0.25412
3813	ENSG00000121621	-1.02006	5.95483	9.70122	0.00184145	0.0186792	KIF18A	protein_coding	562	952	508	926	878	939	kinesin family member 18A [Source:HGNC Symbol;Acc:HGNC:29441]	11	87688	KIF18A	protein_coding	0.398773	0.574945	0.434508	0.989493	0.825521	1.01693
14114	ENSG00000253738	-0.973188	6.91124	9.69445	0.00184826	0.0187203	OTUD6B-AS1	antisense	1610	1880	654	2112	1821	1315	OTUD6B antisense RNA 1 (head to head) [Source:HGNC Symbol;Acc:HGNC:50466]	8	10280	OTUD6B-AS1	antisense	9.74455	9.68488	4.77154	19.2505	14.6046	12.1479
7554	ENSG00000162267	2.50645	1.0866	9.69394	0.00184877	0.0187203	ITIH3	protein_coding	25	44	81	9	4	4	inter-alpha-trypsin inhibitor heavy chain 3 [Source:HGNC Symbol;Acc:HGNC:6168]	3	14241	ITIH3	protein_coding	0.109227	0.163622	0.426598	0.0592166	0.0231576	0.0266739
[truncated: 13,677 more rows]
