# Supplementary material for: Gene expression analysis of human adipose tissue-derived stem cells during the initial steps of in vitro osteogenesis
Source: Sci Rep. 2018 Mar 16;8:4739. doi: 10.1038/s41598-018-22991-6 (PMC5856793; doi:10.1038/s41598-018-22991-6)
Supplement: Supplementary file 4 — Supplementary Table S3 [file 41598_2018_22991_MOESM4_ESM.xlsx]

## Sheet: Hoja1
Gene expression analysis of human adipose tissue-derived stem cells during the initial steps of in vitro osteogenesis
Anny Waloski Robert, Addeli Bez Batti Angulski, Lucia Spangenberg, Patrícia Shigunov, Isabela Tiemy Pereira, Paulo Sergio Loiacono Bettes, Hugo Naya, Alejandro Correa, Bruno Dallagiovanna, Marco Augusto Stimamiglio
Supplementary Table S3: Genes expressed in total mRNA samples. CT = control; IN = osteogenesis induced; Total = total mRNA fraction.
Ensembl_gene_id	logFC	logCPM	LR	PValue	FDR	gene.id.x	biotype.x	hASC01_IN_Total	hASC02_IN_Total	hASC03_IN_Total	hASC01_CT_Total	hASC02_CT_Total	hASC03_CT_Total	Description	V1	length	gene.id.y	biotype.y	hASC01_IN_Total_RPKM_RPKM	hASC02_IN_Total_RPKM_RPKM	hASC03_IN_Total_RPKM_RPKM	hASC01_CT_Total_RPKM_RPKM	hASC02_CT_Total_RPKM_RPKM	hASC03_CT_Total_RPKM_RPKM
ENSG00000102760	9.17098	6.32224	402.634	1.4707e-89	2.36195e-85	RGCC	protein_coding	527	2958	575	1	6	2	regulator of cell cycle [Source:HGNC Symbol;Acc:HGNC:20369]	13	13323	RGCC	protein_coding	5.73443	25.2623	4.83891	0.0174852	0.0341007	0.00993943
ENSG00000135678	6.74796	6.76852	316.174	9.86931e-71	7.92506e-67	CPM	protein_coding	1647	1752	1857	15	12	35	carboxypeptidase M [Source:HGNC Symbol;Acc:HGNC:2311]	12	129373	CPM	protein_coding	1.84558	1.54087	1.60935	0.0270097	0.00702348	0.0179126
ENSG00000096060	4.79746	6.79946	249.406	3.49948e-56	1.87339e-52	FKBP5	protein_coding	1413	1338	2547	33	56	187	FK506 binding protein 5 [Source:HGNC Symbol;Acc:HGNC:3721]	6	154998	FKBP5	protein_coding	1.32159	0.982214	1.8424	0.0495976	0.0273575	0.079882
ENSG00000109906	8.44966	4.27125	216.301	5.79716e-49	2.32756e-45	ZBTB16	protein_coding	345	259	316	0	0	3	zinc finger and BTB domain containing 16 [Source:HGNC Symbol;Acc:HGNC:12930]	11	191083	ZBTB16	protein_coding	0.261745	0.154225	0.185416	0	0	0.00103952
ENSG00000103257	-4.60913	5.63081	211.12	7.82491e-48	2.51336e-44	SLC7A5	protein_coding	25	35	35	328	1348	1584	solute carrier family 7 (amino acid transporter light chain, L system), member 5 [Source:HGNC Symbol;Acc:HGNC:11063]	16	39465	SLC7A5	protein_coding	0.0918354	0.100909	0.0994346	1.93613	2.58638	2.65752
ENSG00000135069	-4.48602	7.65221	202.354	6.40104e-46	1.71335e-42	PSAT1	protein_coding	78	189	175	1537	4376	6999	phosphoserine aminotransferase 1 [Source:HGNC Symbol;Acc:HGNC:19129]	9	32950	PSAT1	protein_coding	0.343179	0.652653	0.595476	10.8665	10.0563	14.0642
ENSG00000101255	-4.34853	5.75134	200.75	1.43269e-45	3.28701e-42	TRIB3	protein_coding	34	38	50	378	1145	1985	tribbles pseudokinase 3 [Source:HGNC Symbol;Acc:HGNC:16228]	20	34724	TRIB3	protein_coding	0.141949	0.124517	0.161444	2.53592	2.49684	3.78499
ENSG00000187288	8.45295	3.94151	186.792	1.59438e-42	3.20072e-39	CIDEC	protein_coding	320	196	204	0	2	0	cell death-inducing DFFA-like effector c [Source:HGNC Symbol;Acc:HGNC:24229]	3	13543	CIDEC	protein_coding	3.42545	1.64671	1.68887	0	0.0111823	0
ENSG00000143127	4.21042	5.40381	178.18	1.21017e-40	2.15948e-37	ITGA10	protein_coding	786	574	543	29	50	42	integrin, alpha 10 [Source:HGNC Symbol;Acc:HGNC:6135]	1	18981	ITGA10	protein_coding	6.00324	3.44087	3.20747	0.35592	0.199464	0.146509
ENSG00000070669	-4.00545	6.29717	175.229	5.33557e-40	8.56893e-37	ASNS	protein_coding	59	96	72	632	1709	2512	asparagine synthetase (glutamine-hydrolyzing) [Source:HGNC Symbol;Acc:HGNC:753]	7	20424	ASNS	protein_coding	0.418787	0.534818	0.395251	7.20857	6.33601	8.14353
ENSG00000185432	4.11986	5.60404	167.697	2.35633e-38	3.44024e-35	METTL7A	protein_coding	715	920	590	35	59	58	methyltransferase like 7A [Source:HGNC Symbol;Acc:HGNC:24550]	12	9045	METTL7A	protein_coding	11.4599	11.5732	7.3135	0.901431	0.493922	0.424574
ENSG00000137959	5.62488	4.35241	158.003	3.09082e-36	4.13654e-33	IFI44L	protein_coding	380	251	319	5	3	17	interferon-induced protein 44-like [Source:HGNC Symbol;Acc:HGNC:17817]	1	26223	IFI44L	protein_coding	2.10079	1.0891	1.36392	0.0444182	0.0086627	0.042924
ENSG00000092621	-3.45206	6.93373	149.456	2.27967e-34	2.81627e-31	PHGDH	protein_coding	111	152	249	660	3295	4016	phosphoglycerate dehydrogenase [Source:HGNC Symbol;Acc:HGNC:8923]	1	84417	PHGDH	protein_coding	0.190623	0.204875	0.330713	1.82132	2.95556	3.1499
ENSG00000268894	6.42533	4.09059	147.873	5.05667e-34	5.80073e-31	PLCE1-AS1	antisense	122	636	87	0	8	4	PLCE1 antisense RNA 1 [Source:HGNC Symbol;Acc:HGNC:45193]	10	7794	PLCE1-AS1	antisense	2.26925	9.2848	1.25153	0	0.077722	0.0339808
ENSG00000189221	5.78818	4.40123	142.505	7.54309e-33	8.07613e-30	MAOA	protein_coding	220	402	406	0	7	25	monoamine oxidase A [Source:HGNC Symbol;Acc:HGNC:6833]	X	91917	MAOA	protein_coding	0.346984	0.49763	0.495236	0	0.00576656	0.0180085
ENSG00000169116	4.10152	4.88577	137.283	1.04568e-31	1.0496e-28	PARM1	protein_coding	563	219	531	27	12	56	prostate androgen-regulated mucin-like protein 1 [Source:HGNC Symbol;Acc:HGNC:24536]	4	117020	PARM1	protein_coding	0.697478	0.212941	0.508764	0.0537498	0.0077649	0.0316856
ENSG00000100889	-3.53572	6.06483	136.208	1.79724e-31	1.69786e-28	PCK2	protein_coding	107	72	82	540	1609	1813	phosphoenolpyruvate carboxykinase 2 (mitochondrial) [Source:HGNC Symbol;Acc:HGNC:8725]	14	16545	PCK2	protein_coding	0.93756	0.495156	0.555685	7.60326	7.36383	7.25545
ENSG00000151012	-4.59193	6.03646	135.865	2.13554e-31	1.90537e-28	SLC7A11	protein_coding	17	72	51	631	1454	1813	solute carrier family 7 (anionic amino acid transporter light chain, xc- system), member 11 [Source:HGNC Symbol;Acc:HGNC:11059]	4	78252	SLC7A11	protein_coding	0.0314946	0.104692	0.0730729	1.87848	1.40697	1.53404
ENSG00000131737	-6.19291	4.27808	130.924	2.57239e-30	2.17435e-27	KRT34	protein_coding	1	10	2	107	404	847	keratin 34 [Source:HGNC Symbol;Acc:HGNC:6452]	17	4753	KRT34	protein_coding	0.030501	0.239391	0.0471785	5.24432	6.43618	11.7991
ENSG00000278047	5.51179	7.96131	130.129	3.84033e-30	3.08378e-27	FP671120.6	miRNA	7831	2520	471	33	150	28		21	91	FP671120.6	miRNA	12475.5	3150.9	580.312	84.4784	124.814	20.3728
ENSG00000196517	-4.94891	3.97039	126.706	2.15421e-29	1.64746e-26	SLC6A9	protein_coding	9	4	11	141	347	467	solute carrier family 6 (neurotransmitter transporter, glycine), member 9 [Source:HGNC Symbol;Acc:HGNC:11056]	1	39967	SLC6A9	protein_coding	0.0326455	0.0113877	0.0308584	0.821846	0.657419	0.773658
ENSG00000078114	4.93072	4.03882	126.201	2.77892e-29	2.02861e-26	NEBL	protein_coding	182	363	238	4	11	19	nebulette [Source:HGNC Symbol;Acc:HGNC:16932]	10	394214	NEBL	protein_coding	0.0669301	0.104773	0.0676903	0.00236375	0.00211288	0.00319121
ENSG00000141338	3.02685	6.85027	122.75	1.58207e-28	1.10469e-25	ABCA8	protein_coding	1180	1980	1937	76	459	372	ATP-binding cassette, sub-family A (ABC1), member 8 [Source:HGNC Symbol;Acc:HGNC:38]	17	88100	ABCA8	protein_coding	1.94173	2.5572	2.46511	0.20096	0.394504	0.279576
ENSG00000048540	4.09088	4.36282	121.349	3.20423e-28	2.14416e-25	LMO3	protein_coding	260	460	230	9	33	29	LIM domain only 3 (rhombotin-like 2) [Source:HGNC Symbol;Acc:HGNC:6643]	12	62221	LMO3	protein_coding	0.605785	0.841195	0.41445	0.033696	0.0401598	0.0308599
ENSG00000128165	-7.15861	3.32237	119.288	9.05646e-28	5.81787e-25	ADM2	protein_coding	1	2	0	59	283	327	adrenomedullin 2 [Source:HGNC Symbol;Acc:HGNC:28898]	22	4884	ADM2	protein_coding	0.0296829	0.046594	0	2.81416	4.38758	4.43308
ENSG00000030419	3.68859	4.63787	117.793	1.92508e-27	1.1891e-24	IKZF2	protein_coding	442	378	281	16	45	45	IKAROS family zinc finger 2 (Helios) [Source:HGNC Symbol;Acc:HGNC:13177]	2	152736	IKZF2	protein_coding	0.41953	0.281596	0.206275	0.0244035	0.0223093	0.0195076
ENSG00000230787	-3.7724	4.63266	117.047	2.80299e-27	1.66726e-24	PSAT1P3	processed_pseudogene	22	20	43	205	531	746	phosphoserine aminotransferase 1 pseudogene 3 [Source:HGNC Symbol;Acc:HGNC:43989]	1	1110	PSAT1P3	processed_pseudogene	2.87331	2.05014	4.34337	43.0233	36.2231	44.4989
ENSG00000065911	-3.25181	7.41053	115.635	5.71227e-27	3.2764e-24	MTHFD2	protein_coding	147	270	435	1362	3454	5136	methylenetetrahydrofolate dehydrogenase (NADP+ dependent) 2, methenyltetrahydrofolate cyclohydrolase [Source:HGNC Symbol;Acc:HGNC:7434]	2	19003	MTHFD2	protein_coding	1.12144	1.61666	2.56654	16.6966	13.7631	17.8952
ENSG00000131386	3.96247	6.04751	114.048	1.2717e-26	7.04258e-24	GALNT15	protein_coding	949	1512	570	38	77	115	polypeptide N-acetylgalactosaminyltransferase 15 [Source:HGNC Symbol;Acc:HGNC:21531]	3	57343	GALNT15	protein_coding	2.39921	3.00018	1.11449	0.154375	0.101677	0.132786
ENSG00000117594	6.47115	3.44339	113.564	1.62369e-26	8.69214e-24	HSD11B1	protein_coding	76	329	130	1	8	0	hydroxysteroid (11-beta) dehydrogenase 1 [Source:HGNC Symbol;Acc:HGNC:5208]	1	48772	HSD11B1	protein_coding	0.225905	0.76754	0.298851	0.00477642	0.0124204	0
ENSG00000139132	3.12937	5.45843	112.69	2.52289e-26	1.30702e-23	FGD4	protein_coding	483	948	508	30	190	93	FYVE, RhoGEF and PH domain containing 4 [Source:HGNC Symbol;Acc:HGNC:19125]	12	246521	FGD4	protein_coding	0.284037	0.437553	0.231042	0.0283492	0.0583599	0.0249783
ENSG00000173432	10.0352	2.871	111.602	4.36808e-26	2.19223e-23	SAA1	protein_coding	100	191	61	0	0	0	serum amyloid A1 [Source:HGNC Symbol;Acc:HGNC:10513]	11	3803	SAA1	protein_coding	3.81202	5.71456	1.7984	0	0	0
ENSG00000134243	3.07911	6.94128	111.049	5.77369e-26	2.80941e-23	SORT1	protein_coding	1340	1805	2272	113	216	587	sortilin 1 [Source:HGNC Symbol;Acc:HGNC:11186]	1	88383	SORT1	protein_coding	2.19795	2.32372	2.88218	0.29784	0.185054	0.439747
ENSG00000135842	-2.94233	6.78108	110.99	5.94769e-26	2.80941e-23	FAM129A	protein_coding	153	191	279	1017	1884	3096	family with sequence similarity 129, member A [Source:HGNC Symbol;Acc:HGNC:16784]	1	183826	FAM129A	protein_coding	0.120661	0.118223	0.170168	1.2888	0.776048	1.11514
ENSG00000150907	3.63067	5.41837	109.876	1.04327e-25	4.78712e-23	FOXO1	protein_coding	463	792	698	39	58	97	forkhead box O1 [Source:HGNC Symbol;Acc:HGNC:3819]	13	110930	FOXO1	protein_coding	0.605082	0.812367	0.705486	0.0819009	0.0395907	0.057897
ENSG00000091129	3.25007	5.15147	108.319	2.28818e-25	1.02078e-22	NRCAM	protein_coding	341	726	533	29	95	92	neuronal cell adhesion molecule [Source:HGNC Symbol;Acc:HGNC:7994]	7	309094	NRCAM	protein_coding	0.159936	0.267253	0.193339	0.0218565	0.0232727	0.0197075
ENSG00000221869	3.06147	6.12545	107.304	3.81805e-25	1.65724e-22	CEBPD	protein_coding	990	1469	563	93	185	131	CCAAT/enhancer binding protein (C/EBP), delta [Source:HGNC Symbol;Acc:HGNC:1835]	8	2177	CEBPD	protein_coding	65.9263	76.7784	28.9956	9.9517	6.43469	3.98425
ENSG00000186847	-5.54452	3.51467	106.679	5.2349e-25	2.21243e-22	KRT14	protein_coding	3	2	6	50	326	412	keratin 14 [Source:HGNC Symbol;Acc:HGNC:6416]	17	4642	KRT14	protein_coding	0.0936911	0.0490231	0.14492	2.50921	5.31774	5.87659
ENSG00000106772	2.691	7.27666	103.238	2.97203e-24	1.22387e-21	PRUNE2	protein_coding	1558	2933	2189	147	596	670	prune homolog 2 (Drosophila) [Source:HGNC Symbol;Acc:HGNC:25209]	9	294711	PRUNE2	protein_coding	0.766396	1.13238	0.832782	0.116197	0.153131	0.150526
ENSG00000135821	3.24141	10.2324	102.615	4.06969e-24	1.63398e-21	GLUL	protein_coding	14028	21100	18584	1124	2313	3950	glutamate-ammonia ligase [Source:HGNC Symbol;Acc:HGNC:4341]	1	10502	GLUL	protein_coding	193.645	228.605	198.403	24.9326	16.677	24.9034
ENSG00000180447	2.89511	6.77775	101.021	9.10307e-24	3.56574e-21	GAS1	protein_coding	1530	908	2272	165	210	353	growth arrest-specific 1 [Source:HGNC Symbol;Acc:HGNC:4165]	9	2826	GAS1	protein_coding	78.4876	36.5586	90.1401	13.6014	5.6268	8.27058
ENSG00000235770	3.72552	5.00862	98.6361	3.03435e-23	1.16028e-20	LINC00607	lincRNA	220	614	674	13	104	47	long intergenic non-protein coding RNA 607 [Source:HGNC Symbol;Acc:HGNC:43944]	2	232159	LINC00607	lincRNA	0.137379	0.300925	0.325504	0.0130446	0.0339205	0.0134044
ENSG00000148677	2.82129	9.24984	97.9541	4.28187e-23	1.59923e-20	ANKRD1	protein_coding	4784	10397	11771	421	2652	2351	ankyrin repeat domain 1 (cardiac muscle) [Source:HGNC Symbol;Acc:HGNC:15819]	10	9180	ANKRD1	protein_coding	75.5493	128.867	143.765	10.6835	21.8749	16.9568
ENSG00000112715	-3.07934	6.33204	96.6449	8.2944e-23	3.02746e-20	VEGFA	protein_coding	89	238	119	696	1867	1903	vascular endothelial growth factor A [Source:HGNC Symbol;Acc:HGNC:12680]	6	16303	VEGFA	protein_coding	0.791415	1.66106	0.818392	9.94522	8.67144	7.72867
ENSG00000138356	2.74262	7.2487	95.2668	1.66378e-22	5.93786e-20	AOX1	protein_coding	1938	2990	1547	132	678	520	aldehyde oxidase 1 [Source:HGNC Symbol;Acc:HGNC:553]	2	91196	AOX1	protein_coding	3.08078	3.73054	1.90194	0.337187	0.562948	0.377538
ENSG00000111341	4.4735	4.23676	92.5111	6.6948e-22	2.33736e-19	MGP	protein_coding	241	536	106	1	36	17	matrix Gla protein [Source:HGNC Symbol;Acc:HGNC:7060]	12	4745	MGP	protein_coding	7.36314	12.853	2.50468	0.0490949	0.574488	0.237217
ENSG00000126803	2.79688	5.21416	92.2302	7.7157e-22	2.63647e-19	HSPA2	protein_coding	537	445	582	52	91	139	heat shock 70kDa protein 2 [Source:HGNC Symbol;Acc:HGNC:5235]	14	10268	HSPA2	protein_coding	7.58177	4.93117	6.35505	1.17975	0.671073	0.896319
ENSG00000183691	3.02352	4.94818	92.1714	7.94869e-22	2.6595e-19	NOG	protein_coding	270	547	553	23	118	90	noggin [Source:HGNC Symbol;Acc:HGNC:7866]	17	1891	NOG	protein_coding	20.6992	32.9133	32.788	2.83341	4.72503	3.15126
ENSG00000187840	-2.58919	5.89885	90.89	1.51883e-21	4.97805e-19	EIF4EBP1	protein_coding	133	114	169	431	1159	1771	eukaryotic translation initiation factor 4E binding protein 1 [Source:HGNC Symbol;Acc:HGNC:3288]	8	30024	EIF4EBP1	protein_coding	0.642192	0.432028	0.631102	3.34412	2.923	3.90556
ENSG00000079691	2.55987	6.30355	90.5376	1.81494e-21	5.82957e-19	LRRC16A	protein_coding	1149	1185	910	118	363	222	leucine rich repeat containing 16A [Source:HGNC Symbol;Acc:HGNC:21581]	6	341452	LRRC16A	protein_coding	0.487834	0.39488	0.298809	0.0805054	0.0804992	0.0430484
ENSG00000104611	-2.46256	6.84901	88.9888	3.97058e-21	1.25034e-18	SH2D4A	protein_coding	183	495	233	647	3499	2487	SH2 domain containing 4A [Source:HGNC Symbol;Acc:HGNC:26102]	8	82601	SH2D4A	protein_coding	0.32118	0.681861	0.316266	1.8247	3.20755	1.99354
ENSG00000130766	-2.96557	5.79371	88.0527	6.3735e-21	1.96843e-18	SESN2	protein_coding	139	104	70	413	1475	1267	sestrin 2 [Source:HGNC Symbol;Acc:HGNC:20746]	1	22964	SESN2	protein_coding	0.877504	0.515302	0.341769	4.18963	4.86361	3.65311
ENSG00000151468	3.65143	3.94382	87.974	6.63195e-21	2.00961e-18	CCDC3	protein_coding	131	331	244	5	47	31	coiled-coil domain containing 3 [Source:HGNC Symbol;Acc:HGNC:23813]	10	203027	CCDC3	protein_coding	0.0935405	0.185503	0.134747	0.00573706	0.0175291	0.0101098
ENSG00000134830	5.08622	4.25858	87.0382	1.06443e-20	3.16569e-18	C5AR2	protein_coding	253	374	269	3	44	4	complement component 5a receptor 2 [Source:HGNC Symbol;Acc:HGNC:4527]	19	15180	C5AR2	protein_coding	2.41619	2.80334	1.98684	0.0460386	0.21948	0.017447
ENSG00000181260	-3.15257	4.94146	86.0302	1.77207e-20	5.17444e-18	MTHFD2P7	processed_pseudogene	32	35	100	216	639	967	methylenetetrahydrofolate dehydrogenase (NADP+ dependent) 2, methenyltetrahydrofolate cyclohydrolase pseudogene 7 [Source:HGNC Symbol;Acc:HGNC:48865]	3	982	MTHFD2P7	processed_pseudogene	4.72412	4.05539	11.4175	51.2407	49.2724	65.2002
ENSG00000169136	-2.785	5.61009	85.8997	1.89293e-20	5.42866e-18	ATF5	protein_coding	84	143	78	480	1038	994	activating transcription factor 5 [Source:HGNC Symbol;Acc:HGNC:790]	19	5233	ATF5	protein_coding	2.32708	3.10929	1.67119	21.368	15.0197	12.5768
ENSG00000103196	2.85396	7.42905	85.8435	1.94754e-20	5.48727e-18	CRISPLD2	protein_coding	1422	2485	3623	137	317	1224	cysteine-rich secretory protein LCCL domain containing 2 [Source:HGNC Symbol;Acc:HGNC:25248]	16	100784	CRISPLD2	protein_coding	2.04546	2.8055	4.0305	0.316666	0.238167	0.804125
ENSG00000070214	2.69238	7.77476	85.5205	2.29312e-20	6.34958e-18	SLC44A1	protein_coding	2430	4222	2703	336	687	708	solute carrier family 44 (choline transporter), member 1 [Source:HGNC Symbol;Acc:HGNC:18798]	9	194549	SLC44A1	protein_coding	1.81075	2.46925	1.55775	0.402331	0.267388	0.240956
ENSG00000118432	8.20657	3.21102	85.1558	2.75761e-20	7.50631e-18	CNR1	protein_coding	172	264	0	0	0	1	cannabinoid receptor 1 (brain) [Source:HGNC Symbol;Acc:HGNC:2159]	6	26495	CNR1	protein_coding	0.941123	1.13375	0	0	0	0.00249902
ENSG00000134533	5.25831	4.00335	84.399	4.04344e-20	1.0823e-17	RERG	protein_coding	210	397	143	0	42	3	RAS-like, estrogen-regulated, growth inhibitor [Source:HGNC Symbol;Acc:HGNC:15980]	12	240892	RERG	protein_coding	0.12638	0.187518	0.0665573	0	0.0132021	0.000824579
ENSG00000140105	-2.59853	7.63447	83.0637	7.94509e-20	2.09177e-17	WARS	protein_coding	406	390	594	1438	5095	4536	tryptophanyl-tRNA synthetase [Source:HGNC Symbol;Acc:HGNC:12729]	14	43017	WARS	protein_coding	1.36826	1.03157	1.5482	7.78739	8.96848	6.98179
ENSG00000136160	5.63964	3.17313	82.3848	1.12014e-19	2.90153e-17	EDNRB	protein_coding	145	128	147	5	0	5	endothelin receptor type B [Source:HGNC Symbol;Acc:HGNC:3180]	13	24287	EDNRB	protein_coding	0.865518	0.59967	0.678618	0.0479589	0	0.0136311
ENSG00000182667	-2.75829	5.1144	80.3202	3.1839e-19	8.11643e-17	NTM	protein_coding	53	73	95	268	835	822	neurotrimin [Source:HGNC Symbol;Acc:HGNC:17941]	11	966344	NTM	protein_coding	0.00795108	0.00859542	0.0110223	0.0646065	0.0654288	0.0563214
ENSG00000157168	-3.84053	4.84239	80.0011	3.74195e-19	9.38997e-17	NRG1	protein_coding	22	44	23	298	389	945	neuregulin 1 [Source:HGNC Symbol;Acc:HGNC:7997]	8	1125654	NRG1	protein_coding	0.00283335	0.00444758	0.00229089	0.0616715	0.0261673	0.0555854
ENSG00000111057	-2.6334	5.11269	78.7644	6.99777e-19	1.72899e-16	KRT18	protein_coding	40	113	90	177	1009	882	keratin 18 [Source:HGNC Symbol;Acc:HGNC:6430]	12	4030	KRT18	protein_coding	1.43892	3.19043	2.50391	10.2315	18.9584	14.491
ENSG00000101542	9.70005	2.35726	78.6976	7.23837e-19	1.76134e-16	CDH20	protein_coding	48	42	160	0	0	0	cadherin 20, type 2 [Source:HGNC Symbol;Acc:HGNC:1760]	18	222191	CDH20	protein_coding	0.0313182	0.0215079	0.0807375	0	0	0
ENSG00000173221	2.35692	6.51023	78.22	9.21806e-19	2.20958e-16	GLRX	protein_coding	1003	1459	1291	140	333	479	glutaredoxin (thioltransferase) [Source:HGNC Symbol;Acc:HGNC:4330]	5	71686	GLRX	protein_coding	2.02838	2.31578	2.01917	0.454953	0.351742	0.44242
ENSG00000125414	-2.69335	5.06952	77.2385	1.51512e-18	3.57835e-16	MYH2	protein_coding	34	43	161	175	403	1500	myosin, heavy chain 2, skeletal muscle, adult [Source:HGNC Symbol;Acc:HGNC:7572]	17	28809	MYH2	protein_coding	0.171093	0.169831	0.626584	1.41509	1.05923	3.44744
ENSG00000134121	4.37815	4.65063	77.1321	1.59896e-18	3.69035e-16	CHL1	protein_coding	61	642	517	0	25	100	cell adhesion molecule L1-like [Source:HGNC Symbol;Acc:HGNC:1939]	3	212821	CHL1	protein_coding	0.0415525	0.343239	0.272369	0	0.00889488	0.0311114
ENSG00000166986	-2.30825	7.60503	77.1204	1.6085e-18	3.69035e-16	MARS	protein_coding	424	493	716	1411	4203	4866	methionyl-tRNA synthetase [Source:HGNC Symbol;Acc:HGNC:6898]	12	42124	MARS	protein_coding	1.45921	1.33166	1.90575	7.80316	7.55517	7.6485
ENSG00000143320	-3.49775	4.04258	77.0221	1.69056e-18	3.79487e-16	CRABP2	protein_coding	28	14	23	144	430	359	cellular retinoic acid binding protein 2 [Source:HGNC Symbol;Acc:HGNC:2339]	1	6210	CRABP2	protein_coding	0.653655	0.256515	0.415258	5.40187	5.24314	3.82769
ENSG00000177575	5.61049	4.34797	77.0096	1.70131e-18	3.79487e-16	CD163	protein_coding	520	192	198	4	0	26	CD163 molecule [Source:HGNC Symbol;Acc:HGNC:1631]	12	33080	CD163	protein_coding	2.27887	0.660407	0.671091	0.0281687	0	0.0520405
ENSG00000101347	3.56493	6.89397	76.5164	2.18391e-18	4.73967e-16	SAMHD1	protein_coding	2137	2324	790	75	176	290	SAM domain and HD domain 1 [Source:HGNC Symbol;Acc:HGNC:15925]	20	61614	SAMHD1	protein_coding	5.02814	4.29173	1.43757	0.283566	0.216296	0.311639
ENSG00000120899	2.49214	5.84114	76.52	2.17992e-18	4.73967e-16	PTK2B	protein_coding	961	869	497	76	256	185	protein tyrosine kinase 2 beta [Source:HGNC Symbol;Acc:HGNC:9612]	8	147909	PTK2B	protein_coding	0.941913	0.6685	0.376742	0.119699	0.131057	0.0828153
ENSG00000145244	5.26747	2.87781	74.3208	6.63987e-18	1.42182e-15	CORIN	protein_coding	67	129	155	3	3	5	corin, serine peptidase [Source:HGNC Symbol;Acc:HGNC:19012]	4	244108	CORIN	protein_coding	0.0397901	0.060129	0.071192	0.00286294	0.00093058	0.00135619
ENSG00000127329	-3.21534	5.30014	72.3596	1.79344e-17	3.78982e-15	PTPRB	protein_coding	34	60	105	372	934	836	protein tyrosine phosphatase, receptor type, B [Source:HGNC Symbol;Acc:HGNC:9665]	12	121574	PTPRB	protein_coding	0.0405434	0.0561547	0.0968345	0.712812	0.581729	0.455302
ENSG00000159200	-2.39062	7.80092	71.104	3.38874e-17	7.06794e-15	RCAN1	protein_coding	443	442	859	2126	2938	6190	regulator of calcineurin 1 [Source:HGNC Symbol;Acc:HGNC:3040]	21	102000	RCAN1	protein_coding	0.62963	0.493058	0.944223	4.85552	2.18105	4.01813
ENSG00000113739	-2.69101	8.50917	70.8219	3.90976e-17	8.0501e-15	STC2	protein_coding	1004	435	1055	2493	6643	11892	stanniocalcin 2 [Source:HGNC Symbol;Acc:HGNC:11374]	5	14790	STC2	protein_coding	9.84119	3.34655	7.99772	39.2669	34.0103	53.2378
ENSG00000165617	-2.49263	6.53807	70.7686	4.01685e-17	8.16589e-15	DACT1	protein_coding	222	213	172	1246	1479	1250	dishevelled-binding antagonist of beta-catenin 1 [Source:HGNC Symbol;Acc:HGNC:17748]	14	14354	DACT1	protein_coding	2.24214	1.68843	1.3435	20.2217	7.80207	5.76595
ENSG00000128045	5.04137	3.47876	69.9457	6.09612e-17	1.2238e-14	RASL11B	protein_coding	191	210	114	2	3	17	RAS-like, family 11, member B [Source:HGNC Symbol;Acc:HGNC:23804]	4	4545	RASL11B	protein_coding	6.0923	5.25728	2.81224	0.102511	0.0499807	0.247656
ENSG00000107984	2.53981	10.1704	69.5204	7.5628e-17	1.49949e-14	DKK1	protein_coding	9194	26686	14050	1293	5179	4150	dickkopf WNT signaling pathway inhibitor 1 [Source:HGNC Symbol;Acc:HGNC:2891]	10	3746	DKK1	protein_coding	355.811	810.572	420.524	80.4088	104.687	73.3523
ENSG00000141449	2.30354	6.32583	69.0115	9.78911e-17	1.91723e-14	GREB1L	protein_coding	1037	1834	405	144	410	174	growth regulation by estrogen in breast cancer-like [Source:HGNC Symbol;Acc:HGNC:31042]	18	283175	GREB1L	protein_coding	0.530892	0.73692	0.160355	0.118462	0.109634	0.0406844
ENSG00000134684	-2.07266	6.80562	68.0837	1.56702e-16	3.03208e-14	YARS	protein_coding	316	307	430	853	1991	2900	tyrosyl-tRNA synthetase [Source:HGNC Symbol;Acc:HGNC:12840]	1	42916	YARS	protein_coding	1.06746	0.813945	1.12339	4.63023	3.51291	4.47417
ENSG00000214533	-4.26114	3.34328	67.7375	1.86776e-16	3.57098e-14	KRT18P33	processed_pseudogene	2	10	12	50	399	200	keratin 18 pseudogene 33 [Source:HGNC Symbol;Acc:HGNC:33402]	2	1042	KRT18P33	processed_pseudogene	0.278256	1.09196	1.29121	11.1783	28.9948	12.7085
ENSG00000154736	2.26858	6.22476	67.6976	1.90593e-16	3.60108e-14	ADAMTS5	protein_coding	976	1535	488	93	555	196	ADAM metallopeptidase with thrombospondin type 1 motif, 5 [Source:HGNC Symbol;Acc:HGNC:221]	21	48601	ADAMTS5	protein_coding	2.9113	3.59368	1.12579	0.44577	0.864694	0.26702
ENSG00000171246	4.15132	3.75965	67.5918	2.01104e-16	3.7555e-14	NPTX1	protein_coding	114	162	364	7	22	13	neuronal pentraxin I [Source:HGNC Symbol;Acc:HGNC:7952]	17	10695	NPTX1	protein_coding	1.54528	1.7235	3.81595	0.152472	0.15576	0.0804815
ENSG00000168003	-2.12239	6.90987	67.387	2.23116e-16	4.11868e-14	SLC3A2	protein_coding	276	393	425	615	2726	3576	solute carrier family 3 (amino acid transporter heavy chain), member 2 [Source:HGNC Symbol;Acc:HGNC:11026]	11	32773	SLC3A2	protein_coding	1.22089	1.36443	1.45397	4.37151	6.29831	7.22462
ENSG00000196611	-3.01043	4.4232	66.9319	2.81047e-16	5.1291e-14	MMP1	protein_coding	50	21	37	188	203	831	matrix metallopeptidase 1 (interstitial collagenase) [Source:HGNC Symbol;Acc:HGNC:7155]	11	8240	MMP1	protein_coding	0.87968	0.28998	0.50345	5.315	1.86545	6.6774
ENSG00000138685	-2.7081	8.47285	66.8483	2.93227e-16	5.29127e-14	FGF2	protein_coding	525	1097	701	3732	6659	7244	fibroblast growth factor 2 (basic) [Source:HGNC Symbol;Acc:HGNC:3676]	4	71528	FGF2	protein_coding	1.06406	1.74504	1.09881	12.1545	7.04932	6.70557
ENSG00000154678	-2.13837	7.46187	65.4092	6.08555e-16	1.08593e-13	PDE1C	protein_coding	368	679	574	1016	3594	5313	phosphodiesterase 1C, calmodulin-dependent 70kDa [Source:HGNC Symbol;Acc:HGNC:8776]	7	548150	PDE1C	protein_coding	0.0973263	0.140944	0.117407	0.431785	0.49647	0.641762
ENSG00000138759	2.58543	5.65011	65.0036	7.47613e-16	1.31941e-13	FRAS1	protein_coding	777	806	431	89	299	71	Fraser extracellular matrix complex subunit 1 [Source:HGNC Symbol;Acc:HGNC:19185]	4	486699	FRAS1	protein_coding	0.231442	0.18843	0.0992884	0.0425993	0.0465185	0.00965899
ENSG00000115884	-2.36789	6.28318	64.8854	7.93817e-16	1.38573e-13	SDC1	protein_coding	173	174	238	866	1014	1792	syndecan 1 [Source:HGNC Symbol;Acc:HGNC:10658]	2	24636	SDC1	protein_coding	1.01802	0.803628	1.08315	8.18881	3.11661	4.81617
ENSG00000090861	-2.1517	7.52022	64.8534	8.06824e-16	1.39329e-13	AARS	protein_coding	419	491	790	1373	3670	4495	alanyl-tRNA synthetase [Source:HGNC Symbol;Acc:HGNC:20]	16	37248	AARS	protein_coding	1.63077	1.49987	2.37797	8.58698	7.46067	7.99025
ENSG00000116584	-2.01373	7.18107	63.8267	1.35857e-15	2.32113e-13	ARHGEF2	protein_coding	417	466	528	988	2923	3704	Rho/Rac guanine nucleotide exchange factor (GEF) 2 [Source:HGNC Symbol;Acc:HGNC:682]	1	60219	ARHGEF2	protein_coding	1.00389	0.880498	0.983065	3.82205	3.67544	4.07259
ENSG00000004799	6.15179	3.27027	63.7588	1.40623e-15	2.37726e-13	PDK4	protein_coding	82	185	201	5	2	0	pyruvate dehydrogenase kinase, isozyme 4 [Source:HGNC Symbol;Acc:HGNC:8812]	7	12992	PDK4	protein_coding	0.914997	1.62021	1.73461	0.0896534	0.0116565	0
ENSG00000133107	-3.33721	3.55056	63.5634	1.55291e-15	2.57699e-13	TRPC4	protein_coding	22	17	12	120	232	276	transient receptor potential cation channel, subfamily C, member 4 [Source:HGNC Symbol;Acc:HGNC:12336]	13	233789	TRPC4	protein_coding	0.0136421	0.00827372	0.00575492	0.119572	0.0751413	0.0781661
ENSG00000142949	-2.7433	5.43953	63.5589	1.55646e-15	2.57699e-13	PTPRF	protein_coding	75	74	126	346	1222	800	protein tyrosine phosphatase, receptor type, F [Source:HGNC Symbol;Acc:HGNC:9670]	1	98479	PTPRF	protein_coding	0.110408	0.0854996	0.143453	0.818475	0.939598	0.537873
ENSG00000159167	3.16469	4.80095	62.963	2.10624e-15	3.45166e-13	STC1	protein_coding	260	707	287	25	54	86	stanniocalcin 1 [Source:HGNC Symbol;Acc:HGNC:11373]	8	12892	STC1	protein_coding	2.92372	6.23986	2.49599	0.451744	0.317167	0.441684
ENSG00000138829	2.05216	8.30259	62.1407	3.1977e-15	5.13551e-13	FBN2	protein_coding	5326	4604	2093	747	1736	878	fibrillin 2 [Source:HGNC Symbol;Acc:HGNC:3604]	5	401276	FBN2	protein_coding	1.92415	1.30547	0.584801	0.433661	0.327583	0.144872
ENSG00000174564	-2.78347	4.1273	62.1555	3.17381e-15	5.13551e-13	IL20RB	protein_coding	16	51	42	68	470	559	interleukin 20 receptor beta [Source:HGNC Symbol;Acc:HGNC:6004]	3	64855	IL20RB	protein_coding	0.035765	0.0894752	0.0726085	0.244252	0.548743	0.570692
ENSG00000176046	-2.13345	7.17654	61.6934	4.01333e-15	6.38159e-13	NUPR1	protein_coding	519	368	428	1052	3131	3320	nuclear protein, transcriptional regulator, 1 [Source:HGNC Symbol;Acc:HGNC:29990]	16	6466	NUPR1	protein_coding	11.6363	6.47572	7.42147	37.9012	36.6659	33.9966
ENSG00000170961	-2.79142	7.11474	61.5557	4.30384e-15	6.77644e-13	HAS2	protein_coding	179	93	705	1521	941	4404	hyaluronan synthase 2 [Source:HGNC Symbol;Acc:HGNC:4819]	8	29274	HAS2	protein_coding	0.886447	0.361474	2.70016	12.1038	2.43401	9.96091
ENSG00000104415	2.47852	5.25398	61.3268	4.83465e-15	7.5383e-13	WISP1	protein_coding	265	836	536	35	150	211	WNT1 inducible signaling pathway protein 1 [Source:HGNC Symbol;Acc:HGNC:12769]	8	39305	WISP1	protein_coding	0.977417	2.42011	1.52897	0.20744	0.288973	0.355442
ENSG00000164283	-5.44774	2.53668	60.997	5.71631e-15	8.82731e-13	ESM1	protein_coding	1	4	1	75	129	110	endothelial cell-specific molecule 1 [Source:HGNC Symbol;Acc:HGNC:3466]	5	44807	ESM1	protein_coding	0.00323546	0.0101576	0.00250228	0.389931	0.218001	0.162548
ENSG00000171345	-4.96036	3.31019	60.0729	9.14079e-15	1.39811e-12	KRT19	protein_coding	8	6	0	41	443	169	keratin 19 [Source:HGNC Symbol;Acc:HGNC:6436]	17	4691	KRT19	protein_coding	0.247233	0.145533	0	2.03606	7.15077	2.38537
ENSG00000143507	3.53628	4.61136	60.026	9.36128e-15	1.41832e-12	DUSP10	protein_coding	505	301	251	7	71	51	dual specificity phosphatase 10 [Source:HGNC Symbol;Acc:HGNC:3065]	1	40752	DUSP10	protein_coding	1.79649	0.840414	0.690568	0.0400149	0.131924	0.0828619
ENSG00000168309	5.86383	2.51065	59.7625	1.07022e-14	1.60633e-12	FAM107A	protein_coding	99	121	44	0	7	0	family with sequence similarity 107, member A [Source:HGNC Symbol;Acc:HGNC:30827]	3	63493	FAM107A	protein_coding	0.226043	0.216838	0.0776978	0	0.00834808	0
ENSG00000141401	2.39314	4.64744	59.1586	1.45462e-14	2.16308e-12	IMPA2	protein_coding	239	426	373	24	116	143	inositol(myo)-1(or 4)-monophosphatase 2 [Source:HGNC Symbol;Acc:HGNC:6051]	18	49858	IMPA2	protein_coding	0.694936	0.972189	0.838795	0.112137	0.176172	0.189904
ENSG00000119922	-2.68728	4.4822	58.0827	2.51333e-14	3.70312e-12	IFIT2	protein_coding	26	80	48	179	582	440	interferon-induced protein with tetratricopeptide repeats 2 [Source:HGNC Symbol;Acc:HGNC:5409]	10	7321	IFIT2	protein_coding	0.514855	1.24336	0.73511	5.69581	6.01959	3.97938
ENSG00000137033	-4.44146	4.14744	57.9191	2.73124e-14	3.98761e-12	IL33	protein_coding	3	73	0	56	867	225	interleukin 33 [Source:HGNC Symbol;Acc:HGNC:16028]	9	42197	IL33	protein_coding	0.0103067	0.196842	0	0.309157	1.55579	0.353049
ENSG00000128965	-4.72728	3.34424	57.5556	3.28552e-14	4.75365e-12	CHAC1	protein_coding	7	13	0	103	195	290	ChaC glutathione-specific gamma-glutamylcyclotransferase 1 [Source:HGNC Symbol;Acc:HGNC:28680]	15	3557	CHAC1	protein_coding	0.285296	0.415849	0	6.74569	4.15112	5.39818
ENSG00000224259	-2.02641	5.78486	57.4671	3.43672e-14	4.92801e-12	LINC01133	lincRNA	146	227	163	350	1256	1318	long intergenic non-protein coding RNA 1133 [Source:HGNC Symbol;Acc:HGNC:49447]	1	17843	LINC01133	lincRNA	1.18622	1.44755	1.02424	4.56955	5.33011	4.89081
ENSG00000144810	2.32535	8.85591	57.3461	3.65481e-14	5.19435e-12	COL8A1	protein_coding	6602	5596	6351	586	1493	3373	collagen, type VIII, alpha 1 [Source:HGNC Symbol;Acc:HGNC:2215]	3	160751	COL8A1	protein_coding	5.95393	3.96096	4.42966	0.849213	0.703268	1.3893
ENSG00000178726	-2.81415	4.25735	57.1393	4.06007e-14	5.71971e-12	THBD	protein_coding	75	38	13	212	441	249	thrombomodulin [Source:HGNC Symbol;Acc:HGNC:11784]	20	4108	THBD	protein_coding	2.64675	1.05252	0.354809	12.022	8.12873	4.01331
ENSG00000107562	-2.50284	4.86939	57.0706	4.20449e-14	5.87166e-12	CXCL12	protein_coding	79	107	38	236	685	604	chemokine (C-X-C motif) ligand 12 [Source:HGNC Symbol;Acc:HGNC:10672]	10	16328	CXCL12	protein_coding	0.701417	0.745636	0.260935	3.36707	3.17667	2.44928
ENSG00000186832	-7.48583	2.37602	56.5363	5.51699e-14	7.63818e-12	KRT16	protein_coding	0	1	0	5	271	76	keratin 16 [Source:HGNC Symbol;Acc:HGNC:6423]	17	6121	KRT16	protein_coding	0	0.0185889	0	0.190292	3.35244	0.8221
ENSG00000106105	-2.0573	8.51669	56.1278	6.79111e-14	9.32181e-12	GARS	protein_coding	686	1501	1462	2332	8118	9118	glycyl-tRNA synthetase [Source:HGNC Symbol;Acc:HGNC:4162]	7	39352	GARS	protein_coding	2.5272	4.34	4.16545	13.8049	15.6206	15.3414
ENSG00000122035	8.82074	1.82812	55.8968	7.63778e-14	1.03951e-11	RASL11A	protein_coding	69	64	32	0	0	0	RAS-like, family 11, member A [Source:HGNC Symbol;Acc:HGNC:23802]	13	3363	RASL11A	protein_coding	2.97443	2.16535	1.06685	0	0	0
ENSG00000071282	2.16803	6.49786	55.8065	7.99677e-14	1.07923e-11	LMCD1	protein_coding	1095	1418	1086	116	391	640	LIM and cysteine-rich domains 1 [Source:HGNC Symbol;Acc:HGNC:6633]	3	66418	LMCD1	protein_coding	2.39007	2.42922	1.83327	0.40686	0.445765	0.63801
ENSG00000170962	2.41312	6.21734	55.7376	8.28192e-14	1.1084e-11	PDGFD	protein_coding	589	1544	1011	75	251	509	platelet derived growth factor D [Source:HGNC Symbol;Acc:HGNC:30620]	11	257193	PDGFD	protein_coding	0.332	0.683068	0.440731	0.0679321	0.0738974	0.131036
ENSG00000120875	3.32329	3.43369	55.3792	9.93847e-14	1.31911e-11	DUSP4	protein_coding	238	79	133	18	6	29	dual specificity phosphatase 4 [Source:HGNC Symbol;Acc:HGNC:3070]	8	17604	DUSP4	protein_coding	1.95996	0.510613	0.847075	0.238196	0.025808	0.109074
ENSG00000134013	-2.00268	8.59331	54.9699	1.22389e-13	1.61112e-11	LOXL2	protein_coding	831	1329	1752	2312	8829	9669	lysyl oxidase-like 2 [Source:HGNC Symbol;Acc:HGNC:6666]	8	128139	LOXL2	protein_coding	0.94016	1.1801	1.53297	4.20319	5.21729	4.99613
ENSG00000013297	-1.98237	6.54567	54.8874	1.27637e-13	1.66655e-11	CLDN11	protein_coding	270	596	129	662	2764	1129	claudin 11 [Source:HGNC Symbol;Acc:HGNC:8514]	3	441515	CLDN11	protein_coding	0.0886544	0.153595	0.0327586	0.349289	0.474031	0.16931
ENSG00000182199	-1.96236	7.10252	54.4211	1.61813e-13	2.09574e-11	SHMT2	protein_coding	434	390	550	809	2921	3686	serine hydroxymethyltransferase 2 (mitochondrial) [Source:HGNC Symbol;Acc:HGNC:10852]	12	5608	SHMT2	protein_coding	11.2192	7.91284	10.996	33.6057	39.4401	43.5192
ENSG00000145362	-2.07966	5.33854	53.9234	2.08464e-13	2.67835e-11	ANK2	protein_coding	98	163	121	250	893	1039	ankyrin 2, neuronal [Source:HGNC Symbol;Acc:HGNC:493]	4	565631	ANK2	protein_coding	0.0251174	0.0327892	0.0239847	0.102963	0.119545	0.121623
ENSG00000115902	-2.1033	5.83459	53.8044	2.21474e-13	2.82291e-11	SLC1A4	protein_coding	77	228	259	292	1088	1860	solute carrier family 1 (glutamate/neutral amino acid transporter), member 4 [Source:HGNC Symbol;Acc:HGNC:10942]	2	35388	SLC1A4	protein_coding	0.31544	0.733086	0.820589	1.92221	2.32802	3.48009
ENSG00000264462	6.3208	2.2947	53.7874	2.23398e-13	2.82502e-11	MIR3648-1	miRNA	166	28	20	2	0	0	microRNA 3648-1 [Source:HGNC Symbol;Acc:HGNC:38941]	21	179	MIR3648-1	miRNA	134.443	17.7984	12.5273	2.60285	0	0
ENSG00000143367	-2.51787	4.35087	53.4448	2.6596e-13	3.33697e-11	TUFT1	protein_coding	22	76	45	56	704	529	tuftelin 1 [Source:HGNC Symbol;Acc:HGNC:12422]	1	43278	TUFT1	protein_coding	0.0736949	0.199812	0.116581	0.301435	1.23174	0.809323
ENSG00000139209	2.79755	3.75111	53.2998	2.86343e-13	3.56486e-11	SLC38A4	protein_coding	255	212	85	25	35	25	solute carrier family 38, member 4 [Source:HGNC Symbol;Acc:HGNC:14679]	12	67647	SLC38A4	protein_coding	0.546479	0.356585	0.140881	0.0860923	0.0391773	0.0244695
ENSG00000156113	-2.64286	4.35154	53.1574	3.07867e-13	3.78104e-11	KCNMA1	protein_coding	13	88	52	76	540	642	potassium channel, calcium activated large conductance subfamily M alpha, member 1 [Source:HGNC Symbol;Acc:HGNC:6284]	10	768994	KCNMA1	protein_coding	0.00245077	0.0130207	0.00758162	0.0230231	0.0531723	0.0552772
ENSG00000162545	3.4824	3.99928	53.1539	3.08416e-13	3.78104e-11	CAMK2N1	protein_coding	140	233	345	2	73	41	calcium/calmodulin-dependent protein kinase II inhibitor 1 [Source:HGNC Symbol;Acc:HGNC:24190]	1	3829	CAMK2N1	protein_coding	5.3006	6.92383	10.1022	0.12168	1.44362	0.708977
ENSG00000081320	1.96485	6.72887	52.7279	3.83116e-13	4.66124e-11	STK17B	protein_coding	1085	1531	1535	228	429	697	serine/threonine kinase 17b [Source:HGNC Symbol;Acc:HGNC:11396]	2	42937	STK17B	protein_coding	3.66336	4.05713	4.00828	1.23702	0.756554	1.07482
ENSG00000109846	2.3709	8.41743	52.6754	3.93499e-13	4.75157e-11	CRYAB	protein_coding	3553	6533	4066	669	1076	1492	crystallin, alpha B [Source:HGNC Symbol;Acc:HGNC:2389]	11	15157	CRYAB	protein_coding	33.9832	49.0428	30.0771	10.2822	5.37543	6.51762
ENSG00000145147	-1.93921	5.66877	52.2989	4.76651e-13	5.7127e-11	SLIT2	protein_coding	149	173	191	394	1042	1076	slit homolog 2 (Drosophila) [Source:HGNC Symbol;Acc:HGNC:11086]	4	367301	SLIT2	protein_coding	0.0588093	0.053592	0.0583033	0.249889	0.214813	0.193965
ENSG00000183160	1.85364	7.84945	51.9672	5.64348e-13	6.71365e-11	TMEM119	protein_coding	3017	3358	2383	491	1243	1326	transmembrane protein 119 [Source:HGNC Symbol;Acc:HGNC:27884]	12	8474	TMEM119	protein_coding	51.6142	45.0887	31.5295	13.4979	11.107	10.3607
ENSG00000133816	-1.99234	8.21742	51.8441	6.00871e-13	7.09558e-11	MICAL2	protein_coding	790	899	1258	2489	5737	6247	microtubule associated monooxygenase, calponin and LIM domain containing 2 [Source:HGNC Symbol;Acc:HGNC:24693]	11	169781	MICAL2	protein_coding	0.674559	0.602485	0.830756	3.41514	2.55865	2.43622
ENSG00000224962	-4.73822	2.61083	51.4295	7.42161e-13	8.70008e-11	PSAT1P4	processed_pseudogene	5	6	0	54	147	156	phosphoserine aminotransferase 1 pseudogene 4 [Source:HGNC Symbol;Acc:HGNC:43990]	3	525	PSAT1P4	processed_pseudogene	1.38068	1.30037	0	23.9611	21.2018	19.6743
ENSG00000169851	2.51257	4.60028	51.1225	8.6779e-13	1.00991e-10	PCDH7	protein_coding	241	442	324	41	127	57	protocadherin 7 [Source:HGNC Symbol;Acc:HGNC:8659]	4	426390	PCDH7	protein_coding	0.0819393	0.117948	0.0851961	0.0224001	0.0225534	0.00885119
ENSG00000152953	-3.20934	3.45334	51.0324	9.08533e-13	1.04222e-10	STK32B	protein_coding	7	26	21	85	307	226	serine/threonine kinase 32B [Source:HGNC Symbol;Acc:HGNC:14217]	4	449556	STK32B	protein_coding	0.00225734	0.0065806	0.00523742	0.0440462	0.0517094	0.0332857
ENSG00000223749	-3.07066	4.18446	51.0363	9.06737e-13	1.04222e-10	MIR503HG	lincRNA	29	17	42	264	283	273	MIR503 host gene (non-protein coding) [Source:HGNC Symbol;Acc:HGNC:28258]	X	3295	MIR503HG	lincRNA	1.27592	0.587042	1.42914	18.6647	6.50348	5.48581
ENSG00000105281	-1.96565	8.43303	50.4892	1.19822e-12	1.36479e-10	SLC1A5	protein_coding	1075	1016	1364	2252	8003	7813	solute carrier family 1 (neutral amino acid transporter), member 5 [Source:HGNC Symbol;Acc:HGNC:10943]	19	13711	SLC1A5	protein_coding	11.3664	8.43142	11.1539	38.2624	44.1976	37.7296
ENSG00000214185	-1.81433	6.602	49.7506	1.74584e-12	1.97452e-10	XPOTP1	processed_pseudogene	280	337	432	750	1480	2539	exportin, tRNA pseudogene 1 [Source:HGNC Symbol;Acc:HGNC:16586]	20	2397	XPOTP1	processed_pseudogene	16.9345	15.997	20.2068	72.8897	46.7529	70.1339
ENSG00000053747	2.83562	3.55183	49.7202	1.77308e-12	1.9913e-10	LAMA3	protein_coding	104	228	173	10	53	34	laminin, alpha 3 [Source:HGNC Symbol;Acc:HGNC:6483]	18	265623	LAMA3	protein_coding	0.056761	0.0976664	0.0730234	0.00877015	0.0151086	0.00847514
ENSG00000159674	2.06549	5.09714	49.5715	1.91268e-12	2.13317e-10	SPON2	protein_coding	422	695	208	77	246	69	spondin 2, extracellular matrix protein [Source:HGNC Symbol;Acc:HGNC:11253]	4	42030	SPON2	protein_coding	1.45558	1.88149	0.554863	0.42678	0.44319	0.108698
ENSG00000196365	-1.82932	6.38586	49.275	2.22475e-12	2.4641e-10	LONP1	protein_coding	279	266	355	524	1749	2042	lon peptidase 1, mitochondrial [Source:HGNC Symbol;Acc:HGNC:9479]	19	28738	LONP1	protein_coding	1.40744	1.05318	1.38501	4.24764	4.60837	4.70471
ENSG00000116285	1.94084	7.28325	49.22	2.288e-12	2.50123e-10	ERRFI1	protein_coding	1512	2998	1621	194	1024	1028	ERBB receptor feedback inhibitor 1 [Source:HGNC Symbol;Acc:HGNC:18185]	1	21904	ERRFI1	protein_coding	10.0071	15.5734	8.29739	2.06325	3.5399	3.10744
ENSG00000197632	-3.83552	3.1143	49.2188	2.28942e-12	2.50123e-10	SERPINB2	protein_coding	4	11	11	102	231	122	serpin peptidase inhibitor, clade B (ovalbumin), member 2 [Source:HGNC Symbol;Acc:HGNC:8584]	18	32198	SERPINB2	protein_coding	0.01801	0.0388723	0.0383041	0.737979	0.543247	0.250879
ENSG00000116194	2.55612	4.35965	48.6409	3.07393e-12	3.33563e-10	ANGPTL1	protein_coding	246	500	117	16	116	56	angiopoietin-like 1 [Source:HGNC Symbol;Acc:HGNC:489]	1	21347	ANGPTL1	protein_coding	1.67063	2.66507	0.614513	0.174605	0.411468	0.173694
ENSG00000226958	4.32651	3.79926	48.5962	3.14476e-12	3.38959e-10	RNA28S5	processed_pseudogene	553	10	4	13	0	2		X	431	RNA28S5	processed_pseudogene	186.007	2.63997	1.04055	7.0265	0	0.307246
ENSG00000133142	1.76209	7.3435	48.2454	3.76087e-12	4.02664e-10	TCEAL4	protein_coding	2029	1353	2715	409	622	1191	transcription elongation factor A (SII)-like 4 [Source:HGNC Symbol;Acc:HGNC:26121]	X	11505	TCEAL4	protein_coding	25.5669	13.381	26.4585	8.28151	4.09372	6.85423
ENSG00000153879	-1.8241	6.15029	48.211	3.82739e-12	4.07072e-10	CEBPG	protein_coding	235	230	285	592	1024	1788	CCAAT/enhancer binding protein (C/EBP), gamma [Source:HGNC Symbol;Acc:HGNC:1837]	19	9356	CEBPG	protein_coding	3.64133	2.79714	3.41536	14.7402	8.28751	12.6535
ENSG00000154188	2.92454	5.20775	47.8739	4.54542e-12	4.8026e-10	ANGPT1	protein_coding	458	418	670	61	28	233	angiopoietin 1 [Source:HGNC Symbol;Acc:HGNC:484]	8	248573	ANGPT1	protein_coding	0.267112	0.191337	0.302206	0.0571674	0.0085294	0.0620634
ENSG00000113407	-1.76505	7.94366	47.5669	5.31592e-12	5.57998e-10	TARS	protein_coding	714	911	1152	1742	4583	5846	threonyl-tRNA synthetase [Source:HGNC Symbol;Acc:HGNC:11572]	5	28843	TARS	protein_coding	3.58872	3.5938	4.4781	14.0696	12.0316	13.42
ENSG00000000971	1.81882	5.68044	46.8934	7.49529e-12	7.81652e-10	CFH	protein_coding	419	671	904	71	311	413	complement factor H [Source:HGNC Symbol;Acc:HGNC:4883]	1	95626	CFH	protein_coding	0.635214	0.798404	1.05992	0.172964	0.246263	0.285962
ENSG00000031698	-1.88341	8.5571	46.2639	1.03349e-11	1.07082e-09	SARS	protein_coding	1246	1026	1720	2490	7694	9149	seryl-tRNA synthetase [Source:HGNC Symbol;Acc:HGNC:10537]	1	24251	SARS	protein_coding	7.44853	4.81386	7.95208	23.919	24.0235	24.9791
ENSG00000101134	-1.91818	5.05655	45.9747	1.19792e-11	1.23324e-09	DOK5	protein_coding	95	104	141	223	582	919	docking protein 5 [Source:HGNC Symbol;Acc:HGNC:16173]	20	175574	DOK5	protein_coding	0.0784414	0.0673983	0.0900411	0.295881	0.251002	0.346568
ENSG00000162772	-3.33101	3.38344	45.9191	1.2324e-11	1.26066e-09	ATF3	protein_coding	6	23	17	100	304	158	activating transcription factor 3 [Source:HGNC Symbol;Acc:HGNC:785]	1	55443	ATF3	protein_coding	0.0156887	0.0472016	0.0343783	0.420171	0.415185	0.188688
ENSG00000147852	-2.12562	4.49742	45.6618	1.40539e-11	1.42852e-09	VLDLR	protein_coding	50	52	99	128	313	837	very low density lipoprotein receptor [Source:HGNC Symbol;Acc:HGNC:12698]	9	38219	VLDLR	protein_coding	0.189659	0.15481	0.290427	0.780196	0.620125	1.45004
ENSG00000276924	3.99342	9.59759	45.6325	1.42652e-11	1.44088e-09	FP236383.9	miRNA	26814	4242	1143	230	1142	167		21	91	FP236383.9	miRNA	42717.1	5304.02	1408.27	588.789	950.253	121.509
ENSG00000102554	3.77149	2.80177	45.4242	1.58664e-11	1.59206e-09	KLF5	protein_coding	52	114	151	0	14	27	Kruppel-like factor 5 (intestinal) [Source:HGNC Symbol;Acc:HGNC:6349]	13	22566	KLF5	protein_coding	0.334065	0.574813	0.750247	0	0.0469773	0.0792215
ENSG00000144648	8.82872	1.5363	45.4126	1.59602e-11	1.59206e-09	ACKR2	protein_coding	20	83	36	0	0	0	atypical chemokine receptor 2 [Source:HGNC Symbol;Acc:HGNC:1565]	3	83222	ACKR2	protein_coding	0.0348397	0.113479	0.0485005	0	0	0
ENSG00000110619	-1.9573	6.62377	45.1488	1.82613e-11	1.81035e-09	CARS	protein_coding	384	287	310	572	1995	2755	cysteinyl-tRNA synthetase [Source:HGNC Symbol;Acc:HGNC:1493]	11	56691	CARS	protein_coding	0.981972	0.576028	0.613097	2.35047	2.66467	3.21767
ENSG00000169715	3.00347	5.83244	44.9457	2.02576e-11	1.99594e-09	MT1E	protein_coding	735	1251	482	81	75	205	metallothionein 1E [Source:HGNC Symbol;Acc:HGNC:7397]	16	1637	MT1E	protein_coding	65.091	86.953	33.0126	11.5268	3.46918	8.29161
ENSG00000158473	4.41517	2.73472	44.7498	2.23891e-11	2.1792e-09	CD1D	protein_coding	133	61	103	0	4	19	CD1d molecule [Source:HGNC Symbol;Acc:HGNC:1637]	1	4949	CD1D	protein_coding	3.89598	1.40245	2.33347	0	0.0612008	0.254197
ENSG00000198796	-1.66704	7.28452	44.7519	2.23648e-11	2.1792e-09	ALPK2	protein_coding	605	740	463	1150	3684	2481	alpha-kinase 2 [Source:HGNC Symbol;Acc:HGNC:20565]	18	147710	ALPK2	protein_coding	0.593783	0.57003	0.351441	1.81368	1.88853	1.11212
ENSG00000189056	-2.63328	4.12277	44.6249	2.38632e-11	2.3087e-09	RELN	protein_coding	30	58	28	82	404	570	reelin [Source:HGNC Symbol;Acc:HGNC:9957]	7	517732	RELN	protein_coding	0.00840037	0.0127467	0.00606366	0.0368962	0.0590869	0.072896
ENSG00000108854	-1.71013	7.39573	44.4189	2.65111e-11	2.54951e-09	SMURF2	protein_coding	403	792	799	972	3236	4514	SMAD specific E3 ubiquitin protein ligase 2 [Source:HGNC Symbol;Acc:HGNC:16809]	17	119773	SMURF2	protein_coding	0.487785	0.752389	0.747945	1.89052	2.0458	2.49538
ENSG00000078725	5.57212	3.13931	44.3156	2.79476e-11	2.67166e-09	BRINP1	protein_coding	62	170	188	0	0	29	bone morphogenetic protein/retinoic acid inducible neural-specific 1 [Source:HGNC Symbol;Acc:HGNC:2687]	9	216009	BRINP1	protein_coding	0.0416104	0.0895474	0.0975816	0	0	0.00888914
ENSG00000156103	-2.80321	4.33553	43.9847	3.30957e-11	3.14507e-09	MMP16	protein_coding	29	35	42	307	236	334	matrix metallopeptidase 16 (membrane-inserted) [Source:HGNC Symbol;Acc:HGNC:7162]	8	296016	MMP16	protein_coding	0.0142025	0.0134533	0.015908	0.2416	0.0603686	0.0747076
ENSG00000155792	1.67331	6.54881	43.9252	3.41162e-11	3.22298e-09	DEPTOR	protein_coding	676	1961	956	127	838	580	DEP domain containing MTOR-interacting protein [Source:HGNC Symbol;Acc:HGNC:22953]	8	177196	DEPTOR	protein_coding	0.553063	1.25921	0.604903	0.166964	0.3581	0.216724
ENSG00000174136	-2.04255	4.69498	43.2775	4.75017e-11	4.46128e-09	RGMB	protein_coding	75	81	86	153	479	782	repulsive guidance molecule family member b [Source:HGNC Symbol;Acc:HGNC:26896]	5	29993	RGMB	protein_coding	0.362513	0.307285	0.321485	1.18835	1.20929	1.72632
ENSG00000179630	-1.91874	6.19711	43.2117	4.91269e-11	4.58708e-09	LACC1	protein_coding	218	247	259	587	1895	1071	laccase (multicopper oxidoreductase) domain containing 1 [Source:HGNC Symbol;Acc:HGNC:26789]	13	14648	LACC1	protein_coding	2.15755	1.91864	1.98245	9.33539	9.79592	4.84111
ENSG00000137869	5.86669	2.89329	43.1503	5.06913e-11	4.7058e-09	CYP19A1	protein_coding	69	100	187	0	13	0	cytochrome P450, family 19, subfamily A, polypeptide 1 [Source:HGNC Symbol;Acc:HGNC:2594]	15	130553	CYP19A1	protein_coding	0.0766204	0.0871544	0.160597	0	0.00753999	0
ENSG00000172465	1.96459	4.79736	43.0638	5.29844e-11	4.8904e-09	TCEAL1	protein_coding	314	458	307	59	142	142	transcription elongation factor A (SII)-like 1 [Source:HGNC Symbol;Acc:HGNC:11616]	X	2249	TCEAL1	protein_coding	20.2405	23.1714	15.3049	6.11133	4.78094	4.18054
ENSG00000049192	-1.88171	5.34291	42.6497	6.54755e-11	6.00878e-09	ADAMTS6	protein_coding	123	166	125	381	781	686	ADAM metallopeptidase with thrombospondin type 1 motif, 6 [Source:HGNC Symbol;Acc:HGNC:222]	5	333184	ADAMTS6	protein_coding	0.0535184	0.0566891	0.0420637	0.266387	0.177493	0.136324
ENSG00000187193	4.24347	4.57213	42.5816	6.77956e-11	6.18635e-09	MT1X	protein_coding	229	451	417	12	4	104	metallothionein 1X [Source:HGNC Symbol;Acc:HGNC:7405]	16	1772	MT1X	protein_coding	18.735	28.9593	26.3848	1.57758	0.170927	3.886
ENSG00000144821	-5.90222	2.07567	42.4674	7.1869e-11	6.52099e-09	MYH15	protein_coding	0	3	0	15	95	165	myosin, heavy chain 15 [Source:HGNC Symbol;Acc:HGNC:31073]	3	148953	MYH15	protein_coding	0	0.00229165	0	0.0234593	0.0482935	0.0733446
ENSG00000221963	-1.82587	6.49722	42.385	7.49624e-11	6.76347e-09	APOL6	protein_coding	326	402	249	650	1596	2235	apolipoprotein L, 6 [Source:HGNC Symbol;Acc:HGNC:14870]	22	20014	APOL6	protein_coding	2.36138	2.28543	1.39491	7.56576	6.03828	7.39396
ENSG00000214012	-3.15851	3.40633	42.3084	7.79567e-11	6.99433e-09	KRT18P38	processed_pseudogene	17	13	17	45	349	267	keratin 18 pseudogene 38 [Source:HGNC Symbol;Acc:HGNC:33407]	6	1281	KRT18P38	processed_pseudogene	1.9239	1.1547	1.48793	8.18345	20.6296	13.8005
ENSG00000166689	4.391	2.2299	42.0724	8.79568e-11	7.82592e-09	PLEKHA7	protein_coding	68	55	89	4	2	6	pleckstrin homology domain containing, family A member 7 [Source:HGNC Symbol;Acc:HGNC:27049]	11	236148	PLEKHA7	protein_coding	0.0417452	0.0265005	0.0422559	0.00394592	0.000641299	0.00168229
ENSG00000169213	-1.67419	8.23455	42.067	8.82e-11	7.82592e-09	RAB3B	protein_coding	1104	1340	1073	2134	5842	6556	RAB3B, member RAS oncogene family [Source:HGNC Symbol;Acc:HGNC:9778]	1	82808	RAB3B	protein_coding	1.93276	1.84123	1.45281	6.00337	5.342	5.24204
ENSG00000196549	1.97387	9.17199	41.9301	9.45945e-11	8.34718e-09	MME	protein_coding	5629	6159	10634	1170	1480	5526	membrane metallo-endopeptidase [Source:HGNC Symbol;Acc:HGNC:7154]	3	159605	MME	protein_coding	5.11289	4.39076	7.47019	1.7077	0.70215	2.29244
ENSG00000272327	-3.61619	2.88628	41.7646	1.02952e-10	9.03501e-09	RP11-1002K11.1	lincRNA	8	13	5	68	112	240	NA	8	1834	RP11-1002K11.1	lincRNA	0.632372	0.806529	0.30567	8.63739	4.62416	8.66454
ENSG00000129116	1.62544	7.17279	41.7424	1.04126e-10	9.08837e-09	PALLD	protein_coding	1413	2118	1832	299	1129	876	palladin, cytoskeletal associated protein [Source:HGNC Symbol;Acc:HGNC:17068]	4	431391	PALLD	protein_coding	0.474846	0.558638	0.476142	0.161463	0.19817	0.134452
ENSG00000122641	-2.53435	8.17752	41.5701	1.13721e-10	9.87221e-09	INHBA	protein_coding	417	730	755	3752	3499	5630	inhibin, beta A [Source:HGNC Symbol;Acc:HGNC:6066]	7	17994	INHBA	protein_coding	3.35962	4.61606	4.70436	48.5745	14.7242	20.7164
ENSG00000004660	-3.0275	3.04557	41.4788	1.19156e-10	1.02884e-08	CAMKK1	protein_coding	13	18	11	101	169	134	calcium/calmodulin-dependent protein kinase kinase 1, alpha [Source:HGNC Symbol;Acc:HGNC:1469]	17	34576	CAMKK1	protein_coding	0.0545068	0.0592344	0.0356697	0.680487	0.370106	0.256604
ENSG00000139514	-1.76196	6.22487	41.4659	1.19948e-10	1.03014e-08	SLC7A1	protein_coding	212	264	371	490	1686	1560	solute carrier family 7 (cationic amino acid transporter, y+ system), member 1 [Source:HGNC Symbol;Acc:HGNC:11057]	13	86278	SLC7A1	protein_coding	0.35622	0.348161	0.48212	1.32303	1.47969	1.19718
ENSG00000136205	2.00928	5.51897	41.3351	1.28243e-10	1.09553e-08	TNS3	protein_coding	537	456	754	67	125	518	tensin 3 [Source:HGNC Symbol;Acc:HGNC:21616]	7	307404	TNS3	protein_coding	0.253248	0.168784	0.275007	0.0507736	0.0307904	0.111572
ENSG00000164484	-1.93251	5.90616	40.7937	1.69181e-10	1.43759e-08	TMEM200A	protein_coding	355	160	118	560	887	1211	transmembrane protein 200A [Source:HGNC Symbol;Acc:HGNC:21075]	6	77329	TMEM200A	protein_coding	0.665531	0.235426	0.171089	1.68701	0.868552	1.0369
ENSG00000106366	-1.95096	11.792	40.3753	2.09577e-10	1.77148e-08	SERPINE1	protein_coding	9511	10961	15642	26804	61540	90500	serpin peptidase inhibitor, clade E (nexin, plasminogen activator inhibitor type 1), member 1 [Source:HGNC Symbol;Acc:HGNC:8583]	7	12177	SERPINE1	protein_coding	113.232	102.42	144.024	512.781	382.676	492.087
ENSG00000145390	1.84479	7.59002	40.2125	2.27788e-10	1.91533e-08	USP53	protein_coding	1822	4058	1674	269	1257	1253	ubiquitin specific peptidase 53 [Source:HGNC Symbol;Acc:HGNC:29255]	4	82930	USP53	protein_coding	3.18507	5.56771	2.26321	0.755638	1.14773	1.0004
ENSG00000143575	-1.69465	6.78241	39.0033	4.23093e-10	3.53899e-08	HAX1	protein_coding	356	340	593	571	2372	2852	HCLS1 associated protein X-1 [Source:HGNC Symbol;Acc:HGNC:16915]	1	3364	HAX1	protein_coding	15.3418	11.5	19.7643	39.5415	53.3916	56.1341
ENSG00000145934	-1.87376	4.89877	38.7462	4.82661e-10	4.01634e-08	TENM2	protein_coding	117	80	103	253	351	841	teneurin transmembrane protein 2 [Source:HGNC Symbol;Acc:HGNC:29943]	5	979358	TENM2	protein_coding	0.0173191	0.00929447	0.0117917	0.06018	0.0271381	0.0568575
ENSG00000128272	-1.63883	8.39697	38.6889	4.9703e-10	4.11459e-08	ATF4	protein_coding	1343	1253	1400	2166	6381	8145	activating transcription factor 4 [Source:HGNC Symbol;Acc:HGNC:786]	22	2990	ATF4	protein_coding	65.1159	47.6822	52.4975	168.756	161.597	180.366
ENSG00000260549	3.5602	2.7131	38.6635	5.03546e-10	4.14715e-08	MT1L	unitary_pseudogene	57	192	49	4	13	11	metallothionein 1L (gene/pseudogene) [Source:HGNC Symbol;Acc:HGNC:7404]	16	1342	MT1L	unitary_pseudogene	6.1575	16.2789	4.09379	0.694353	0.733509	0.542717
ENSG00000125148	2.61806	7.56873	38.5356	5.37648e-10	4.40542e-08	MT2A	protein_coding	1936	5131	1182	300	431	582	metallothionein 2A [Source:HGNC Symbol;Acc:HGNC:7406]	16	1298	MT2A	protein_coding	216.228	449.783	102.1	53.8418	25.143	29.6881
ENSG00000128284	2.07602	5.03717	38.3511	5.90937e-10	4.81749e-08	APOL3	protein_coding	468	493	317	47	144	221	apolipoprotein L, 3 [Source:HGNC Symbol;Acc:HGNC:14868]	22	25847	APOL3	protein_coding	2.62493	2.17026	1.37509	0.423605	0.421859	0.566129
ENSG00000275708	3.39378	2.59862	38.2438	6.2434e-10	5.06409e-08	MIR3648-1	miRNA	160	59	31	11	8	4	microRNA 3648-2 [Source:HGNC Symbol;Acc:HGNC:50843]	21	179	MIR3648-1	miRNA	129.583	37.5038	19.4174	14.3157	3.38416	1.47959
ENSG00000155511	5.79148	1.86432	38.0288	6.97063e-10	5.62554e-08	GRIA1	protein_coding	45	66	59	0	0	5	glutamate receptor, ionotropic, AMPA 1 [Source:HGNC Symbol;Acc:HGNC:4571]	5	324254	GRIA1	protein_coding	0.0201191	0.0231598	0.0204009	0	0	0.00102098
ENSG00000115594	1.6428	7.67128	37.8558	7.61734e-10	6.11672e-08	IL1R1	protein_coding	1702	2531	3519	427	1318	1405	interleukin 1 receptor, type I [Source:HGNC Symbol;Acc:HGNC:5993]	2	115330	IL1R1	protein_coding	2.13944	2.49704	3.42104	0.862499	0.865342	0.806618
ENSG00000164292	1.69214	8.63046	37.7508	8.03835e-10	6.42268e-08	RHOBTB3	protein_coding	4293	7101	3565	850	2533	2369	Rho-related BTB domain containing 3 [Source:HGNC Symbol;Acc:HGNC:18757]	5	110861	RHOBTB3	protein_coding	5.61389	7.28814	3.60547	1.78613	1.7301	1.41488
ENSG00000167103	-3.53116	2.66888	37.5957	8.70378e-10	6.91994e-08	PIP5KL1	protein_coding	17	8	2	79	112	126	phosphatidylinositol-4-phosphate 5-kinase-like 1 [Source:HGNC Symbol;Acc:HGNC:28711]	9	9918	PIP5KL1	protein_coding	0.248489	0.0917787	0.0226093	1.85556	0.855083	0.841163
ENSG00000116183	-1.78299	4.79544	37.5637	8.84751e-10	6.99956e-08	PAPPA2	protein_coding	78	133	94	178	706	503	pappalysin 2 [Source:HGNC Symbol;Acc:HGNC:14615]	1	382434	PAPPA2	protein_coding	0.0295679	0.0395705	0.0275583	0.108427	0.139786	0.0870854
ENSG00000060982	-1.6507	8.84397	37.5396	8.95746e-10	7.0518e-08	BCAT1	protein_coding	1467	1646	2309	3518	6640	11712	branched chain amino-acid transaminase 1, cytosolic [Source:HGNC Symbol;Acc:HGNC:976]	12	139437	BCAT1	protein_coding	1.52523	1.34316	1.85664	5.87747	3.60582	5.56143
ENSG00000188783	3.09902	4.97929	37.3934	9.65472e-10	7.56365e-08	PRELP	protein_coding	246	505	589	4	269	99	proline/arginine-rich end leucine-rich repeat protein [Source:HGNC Symbol;Acc:HGNC:9357]	1	15524	PRELP	protein_coding	2.29728	3.70138	4.25396	0.0600246	1.31209	0.422246
ENSG00000130513	-3.77395	2.76765	37.1396	1.09969e-09	8.57328e-08	GDF15	protein_coding	5	4	13	59	211	112	growth differentiation factor 15 [Source:HGNC Symbol;Acc:HGNC:30142]	19	14445	GDF15	protein_coding	0.0501804	0.0315078	0.100904	0.951497	1.10606	0.513374
ENSG00000179094	2.34554	4.27339	36.9605	1.20548e-09	9.35269e-08	PER1	protein_coding	360	233	171	21	106	69	period circadian clock 1 [Source:HGNC Symbol;Acc:HGNC:8845]	17	16034	PER1	protein_coding	3.25494	1.65345	1.19574	0.305106	0.500586	0.284932
ENSG00000167772	2.35401	4.71986	36.8972	1.24526e-09	9.61487e-08	ANGPTL4	protein_coding	321	434	304	22	99	211	angiopoietin-like 4 [Source:HGNC Symbol;Acc:HGNC:16039]	19	11084	ANGPTL4	protein_coding	4.19847	4.45522	3.0751	0.46238	0.676322	1.26043
ENSG00000151617	2.89852	3.09235	36.6198	1.43568e-09	1.1032e-07	EDNRA	protein_coding	109	147	105	7	20	41	endothelin receptor type A [Source:HGNC Symbol;Acc:HGNC:3179]	4	64037	EDNRA	protein_coding	0.246762	0.261193	0.18384	0.0254648	0.023649	0.0423923
ENSG00000112902	-1.63832	5.911	36.4846	1.53878e-09	1.1768e-07	SEMA5A	protein_coding	173	247	306	379	1369	1211	sema domain, seven thrombospondin repeats (type 1 and type 1-like), transmembrane domain (TM) and short cytoplasmic domain, (semaphorin) 5A [Source:HGNC Symbol;Acc:HGNC:10736]	5	511049	SEMA5A	protein_coding	0.0490756	0.0549934	0.0671337	0.172763	0.202841	0.156897
ENSG00000148848	-1.57155	7.55455	36.3112	1.6819e-09	1.28016e-07	ADAM12	protein_coding	395	923	1154	920	4135	4628	ADAM metallopeptidase domain 12 [Source:HGNC Symbol;Acc:HGNC:190]	10	376074	ADAM12	protein_coding	0.152267	0.279257	0.344044	0.569885	0.832562	0.814805
ENSG00000080031	-2.82038	3.66544	35.8931	2.08444e-09	1.57165e-07	PTPRH	protein_coding	18	19	32	65	482	204	protein tyrosine phosphatase, receptor type, H [Source:HGNC Symbol;Acc:HGNC:9672]	19	28258	PTPRH	protein_coding	0.0923449	0.0765047	0.126967	0.535852	1.29158	0.477994
ENSG00000120690	1.63716	5.79523	35.8974	2.07985e-09	1.57165e-07	ELF1	protein_coding	456	878	763	117	327	426	E74-like factor 1 (ets domain transcription factor) [Source:HGNC Symbol;Acc:HGNC:3316]	13	129520	ELF1	protein_coding	0.510399	0.771318	0.660495	0.210437	0.191173	0.217774
ENSG00000154027	-1.54554	5.76469	35.8824	2.09594e-09	1.57293e-07	AK5	protein_coding	210	185	281	404	811	1316	adenylate kinase 5 [Source:HGNC Symbol;Acc:HGNC:365]	1	277918	AK5	protein_coding	0.109543	0.075741	0.113363	0.338639	0.220963	0.313525
ENSG00000214207	-3.7698	3.24695	35.7833	2.2053e-09	1.64731e-07	KRT18P10	processed_pseudogene	9	24	1	33	301	282	keratin 18 pseudogene 10 [Source:HGNC Symbol;Acc:HGNC:23962]	Y	1286	KRT18P10	processed_pseudogene	1.01457	2.12347	0.0871848	5.97786	17.7231	14.5192
ENSG00000104368	-1.70767	6.07908	35.7239	2.2736e-09	1.68634e-07	PLAT	protein_coding	213	357	126	381	2565	532	plasminogen activator, tissue [Source:HGNC Symbol;Acc:HGNC:9051]	8	32491	PLAT	protein_coding	0.950383	1.2502	0.4348	2.73171	5.97776	1.08413
ENSG00000197442	2.13391	4.57422	35.7196	2.27856e-09	1.68634e-07	MAP3K5	protein_coding	215	404	327	24	96	219	mitogen-activated protein kinase kinase kinase 5 [Source:HGNC Symbol;Acc:HGNC:6857]	6	235471	MAP3K5	protein_coding	0.132368	0.195218	0.155701	0.0237436	0.0308708	0.0615801
ENSG00000146733	-1.85159	4.67093	35.6577	2.35215e-09	1.73282e-07	PSPH	protein_coding	66	94	108	184	380	721	phosphoserine phosphatase [Source:HGNC Symbol;Acc:HGNC:9577]	7	40553	PSPH	protein_coding	0.235941	0.263743	0.298595	1.05698	0.709537	1.17719
ENSG00000275530	4.29514	6.56519	35.6157	2.40344e-09	1.76253e-07	FP671120.4	miRNA	3679	206	56	12	30	16		21	55	FP671120.4	miRNA	9697.26	426.168	114.158	50.8266	41.3022	19.2615
ENSG00000140092	1.67678	8.28321	35.6019	2.42046e-09	1.76694e-07	FBLN5	protein_coding	3219	5083	3401	631	1727	2473	fibulin 5 [Source:HGNC Symbol;Acc:HGNC:3602]	14	78575	FBLN5	protein_coding	5.93907	7.36057	4.85293	1.87076	1.66427	2.08388
ENSG00000009413	1.72326	7.1654	35.4718	2.58768e-09	1.88046e-07	REV3L	protein_coding	1719	2425	1257	290	786	1013	REV3-like, polymerase (DNA directed), zeta, catalytic subunit [Source:HGNC Symbol;Acc:HGNC:9968]	6	184687	REV3L	protein_coding	1.34934	1.494	0.763099	0.365792	0.322256	0.363167
ENSG00000186297	4.22493	2.31973	35.3002	2.82603e-09	2.04442e-07	GABRA5	protein_coding	37	180	15	0	13	3	gamma-aminobutyric acid (GABA) A receptor, alpha 5 [Source:HGNC Symbol;Acc:HGNC:4079]	15	82844	GABRA5	protein_coding	0.0647475	0.247222	0.0203007	0	0.0118822	0.00239769
ENSG00000056972	1.8889	4.26765	35.1755	3.01286e-09	2.141e-07	TRAF3IP2	protein_coding	196	285	260	32	121	116	TRAF3 interacting protein 2 [Source:HGNC Symbol;Acc:HGNC:1343]	6	49824	TRAF3IP2	protein_coding	0.570295	0.650852	0.585082	0.149618	0.183891	0.154153
ENSG00000105643	1.80656	4.6985	35.1955	2.98212e-09	2.141e-07	ARRDC2	protein_coding	300	457	228	43	189	139	arrestin domain containing 2 [Source:HGNC Symbol;Acc:HGNC:25225]	19	12970	ARRDC2	protein_coding	3.35323	4.00915	1.97095	0.772327	1.10341	0.709592
ENSG00000153162	1.72687	5.60293	35.1918	2.98776e-09	2.141e-07	BMP6	protein_coding	408	753	669	77	476	243	bone morphogenetic protein 6 [Source:HGNC Symbol;Acc:HGNC:1073]	6	154625	BMP6	protein_coding	0.382527	0.554104	0.485097	0.116007	0.2331	0.104054
ENSG00000154262	2.42615	5.92868	35.1759	3.01228e-09	2.141e-07	ABCA6	protein_coding	682	1464	376	31	402	278	ATP-binding cassette, sub-family A (ABC1), member 6 [Source:HGNC Symbol;Acc:HGNC:36]	17	63186	ABCA6	protein_coding	1.56475	2.63631	0.667189	0.114291	0.481748	0.291311
ENSG00000173208	8.45643	1.15445	34.9903	3.31345e-09	2.34423e-07	ABCD2	protein_coding	15	53	37	0	0	0	ATP-binding cassette, sub-family D (ALD), member 2 [Source:HGNC Symbol;Acc:HGNC:66]	12	69718	ABCD2	protein_coding	0.0311909	0.0864982	0.059503	0	0	0
ENSG00000278597	5.77778	9.65387	34.9787	3.33327e-09	2.34791e-07	FP671120.7	miRNA	31919	1687	33	28	58	9		21	48	FP671120.7	miRNA	96402.9	3998.99	77.0823	135.891	91.4958	12.4147
ENSG00000081803	2.04029	4.13463	34.8685	3.52736e-09	2.47377e-07	CADPS2	protein_coding	201	277	204	44	79	76	Ca++-dependent secretion activator 2 [Source:HGNC Symbol;Acc:HGNC:16018]	7	568334	CADPS2	protein_coding	0.0512713	0.0554565	0.0402447	0.0180352	0.0105254	0.00885408
ENSG00000134215	8.37576	1.12573	34.8558	3.55041e-09	2.47911e-07	VAV3	protein_coding	22	32	48	0	0	0	vav 3 guanine nucleotide exchange factor [Source:HGNC Symbol;Acc:HGNC:12659]	1	393984	VAV3	protein_coding	0.00809517	0.0092416	0.0136598	0	0	0
ENSG00000164619	-3.16833	4.26036	34.7852	3.68155e-09	2.55956e-07	BMPER	protein_coding	43	60	6	107	549	488	BMP binding endothelial regulator [Source:HGNC Symbol;Acc:HGNC:24154]	7	250961	BMPER	protein_coding	0.0248396	0.0272033	0.00268057	0.0993231	0.165646	0.12875
ENSG00000183715	-2.77556	3.34121	34.6455	3.95547e-09	2.73814e-07	OPCML	protein_coding	37	9	21	91	208	222	opioid binding protein/cell adhesion molecule-like [Source:HGNC Symbol;Acc:HGNC:8143]	11	1117542	OPCML	protein_coding	0.00479976	0.000916336	0.00210687	0.0189693	0.0140933	0.0131529
ENSG00000185950	2.47821	5.38746	34.6284	3.99043e-09	2.75048e-07	IRS2	protein_coding	577	807	290	20	372	132	insulin receptor substrate 2 [Source:HGNC Symbol;Acc:HGNC:6126]	13	33870	IRS2	protein_coding	2.46969	2.71103	0.959985	0.137559	0.831653	0.258043
ENSG00000094963	8.20407	1.11736	34.3591	4.58246e-09	3.14506e-07	FMO2	protein_coding	32	45	23	0	0	0	flavin containing monooxygenase 2 (non-functional) [Source:HGNC Symbol;Acc:HGNC:3770]	1	26022	FMO2	protein_coding	0.178275	0.196765	0.0990989	0	0	0
ENSG00000116704	1.55573	6.37919	34.3327	4.64507e-09	3.16861e-07	SLC35D1	protein_coding	937	972	1086	266	403	578	solute carrier family 35 (UDP-GlcA/UDP-GalNAc transporter), member D1 [Source:HGNC Symbol;Acc:HGNC:20800]	1	54767	SLC35D1	protein_coding	2.48029	2.0194	2.22327	1.13145	0.557187	0.698783
ENSG00000127083	4.41027	2.73855	34.328	4.65625e-09	3.16861e-07	OMD	protein_coding	31	234	53	0	6	15	osteomodulin [Source:HGNC Symbol;Acc:HGNC:8134]	9	10216	OMD	protein_coding	0.439909	2.60622	0.58167	0	0.0444718	0.0972174
ENSG00000170017	1.75763	10.3763	34.2336	4.88773e-09	3.31211e-07	ALCAM	protein_coding	12229	22194	16615	3040	7467	8144	activated leukocyte cell adhesion molecule [Source:HGNC Symbol;Acc:HGNC:400]	3	209991	ALCAM	protein_coding	8.44252	12.0257	8.87118	3.37245	2.69253	2.56786
ENSG00000118257	1.46667	6.73176	34.2138	4.93786e-09	3.33202e-07	NRP2	protein_coding	1316	994	1432	355	506	784	neuropilin 2 [Source:HGNC Symbol;Acc:HGNC:8005]	2	116143	NRP2	protein_coding	1.64265	0.973799	1.38239	0.712046	0.329892	0.446948
ENSG00000167996	3.33483	6.20213	34.0377	5.40547e-09	3.63229e-07	FTH1	protein_coding	400	2726	367	81	94	75	ferritin, heavy polypeptide 1 [Source:HGNC Symbol;Acc:HGNC:3976]	11	7942	FTH1	protein_coding	7.3015	39.0546	5.18105	2.3759	0.896216	0.625266
ENSG00000104435	1.55757	8.58671	33.9696	5.59796e-09	3.74597e-07	STMN2	protein_coding	2076	4697	7678	429	2017	5365	stathmin 2 [Source:HGNC Symbol;Acc:HGNC:10577]	8	55361	STMN2	protein_coding	5.43633	9.65367	15.5498	1.8052	2.75878	6.41652
ENSG00000165891	-1.79676	5.0951	33.6119	6.72796e-09	4.48345e-07	E2F7	protein_coding	83	112	187	279	509	837	E2F transcription factor 7 [Source:HGNC Symbol;Acc:HGNC:23820]	12	44333	E2F7	protein_coding	0.271414	0.287453	0.472929	1.46605	0.869371	1.25006
ENSG00000166963	-1.7439	7.50601	33.4681	7.24407e-09	4.80743e-07	MAP1A	protein_coding	1055	361	581	1946	3079	2222	microtubule-associated protein 1A [Source:HGNC Symbol;Acc:HGNC:6835]	15	20662	MAP1A	protein_coding	7.40222	1.98797	3.15272	21.9403	11.2837	7.12042
ENSG00000246705	1.70757	5.38613	33.3659	7.63513e-09	5.0461e-07	H2AFJ	protein_coding	489	602	464	69	254	345	H2A histone family, member J [Source:HGNC Symbol;Acc:HGNC:14456]	12	3619	H2AFJ	protein_coding	19.5886	18.9271	14.3751	4.44154	5.31447	6.31196
ENSG00000074935	-1.97043	5.23239	33.1639	8.47097e-09	5.57556e-07	TUBE1	protein_coding	66	154	168	312	584	941	tubulin, epsilon 1 [Source:HGNC Symbol;Acc:HGNC:20775]	6	16752	TUBE1	protein_coding	0.571162	1.046	1.12441	4.33871	2.63974	3.71926
ENSG00000115318	-1.62825	5.57923	33.111	8.70451e-09	5.70589e-07	LOXL3	protein_coding	253	218	107	417	846	796	lysyl oxidase-like 3 [Source:HGNC Symbol;Acc:HGNC:13869]	2	23276	LOXL3	protein_coding	1.57578	1.06567	0.515415	4.1735	2.75218	2.26432
ENSG00000147642	-3.51819	2.4829	32.8552	9.92837e-09	6.45545e-07	SYBU	protein_coding	5	9	6	75	71	136	syntabulin (syntaxin-interacting) [Source:HGNC Symbol;Acc:HGNC:26011]	8	117813	SYBU	protein_coding	0.0061526	0.00869211	0.00571005	0.1483	0.0456331	0.0764327
ENSG00000275252	3.34355	2.49449	32.8591	9.90887e-09	6.45545e-07	FP671120.2	miRNA	128	43	67	6	12	7		21	113	FP671120.2	miRNA	164.215	43.2978	66.478	12.3693	8.04113	4.1016
ENSG00000243244	3.07403	2.82009	32.837	1.00221e-08	6.4901e-07	STON1	protein_coding	111	121	63	16	11	12	stonin 1 [Source:HGNC Symbol;Acc:HGNC:17003]	2	69130	STON1	protein_coding	0.232776	0.199157	0.102178	0.0539171	0.0120487	0.0114934
ENSG00000178723	4.7967	2.89358	32.7437	1.05147e-08	6.78177e-07	GLULP4	processed_pseudogene	70	163	108	0	2	34	glutamate-ammonia ligase (glutamine synthetase) pseudogene 4 [Source:HGNC Symbol;Acc:HGNC:4345]	9	1121	GLULP4	processed_pseudogene	9.05262	16.5447	10.8019	0	0.135095	2.0082
ENSG00000157514	1.52639	7.30058	32.6874	1.08237e-08	6.95318e-07	TSC22D3	protein_coding	1980	1948	1735	333	964	1374	TSC22 domain family, member 3 [Source:HGNC Symbol;Acc:HGNC:3051]	X	64121	TSC22D3	protein_coding	4.47659	3.45672	3.03376	1.20981	1.13839	1.4188
ENSG00000075643	-1.94488	4.64409	32.4597	1.21688e-08	7.78608e-07	MOCOS	protein_coding	70	114	68	166	420	715	molybdenum cofactor sulfurase [Source:HGNC Symbol;Acc:HGNC:18234]	18	84638	MOCOS	protein_coding	0.119899	0.153255	0.0900794	0.456894	0.37575	0.559338
ENSG00000065923	-1.69298	4.96782	32.252	1.35417e-08	8.56221e-07	SLC9A7	protein_coding	122	125	105	274	443	708	solute carrier family 9, subfamily A (NHE7, cation proton antiporter 7), member 7 [Source:HGNC Symbol;Acc:HGNC:17123]	X	159920	SLC9A7	protein_coding	0.110596	0.0889371	0.0736153	0.399136	0.209757	0.293133
ENSG00000122691	1.46107	5.83451	32.2609	1.34798e-08	8.56221e-07	TWIST1	protein_coding	617	579	843	150	294	519	twist family bHLH transcription factor 1 [Source:HGNC Symbol;Acc:HGNC:12428]	7	96681	TWIST1	protein_coding	0.92518	0.681418	0.977616	0.361429	0.230261	0.355435
ENSG00000196507	1.61629	5.65597	32.2536	1.35307e-08	8.56221e-07	TCEAL3	protein_coding	710	454	671	101	295	391	transcription elongation factor A (SII)-like 3 [Source:HGNC Symbol;Acc:HGNC:28247]	X	22239	TCEAL3	protein_coding	4.62834	2.32283	3.3829	1.05798	1.00443	1.16411
ENSG00000162733	-1.49364	8.60712	32.037	1.51263e-08	9.52661e-07	DDR2	protein_coding	1503	1860	1635	2577	6818	9201	discoidin domain receptor tyrosine kinase 2 [Source:HGNC Symbol;Acc:HGNC:2731]	1	156027	DDR2	protein_coding	1.3965	1.3564	1.1749	3.84758	3.30881	3.90453
ENSG00000136628	-1.46646	8.54898	31.9838	1.55465e-08	9.75301e-07	EPRS	protein_coding	1284	1619	2032	2446	6689	8634	glutamyl-prolyl-tRNA synthetase [Source:HGNC Symbol;Acc:HGNC:3418]	1	78057	EPRS	protein_coding	2.38471	2.35999	2.91873	7.29991	6.48879	7.32375
ENSG00000206596	-3.83818	2.22165	31.9682	1.56714e-08	9.79309e-07	RNU1-27P	snRNA	12	1	3	82	77	48	RNA, U1 small nuclear 27, pseudogene [Source:HGNC Symbol;Acc:HGNC:37497]	14	163	RNU1-27P	snRNA	10.6727	0.698053	2.06355	117.192	35.7699	19.4979
ENSG00000198121	1.46651	8.09618	31.9172	1.60888e-08	1.0015e-06	LPAR1	protein_coding	2609	5024	2301	713	2332	1364	lysophosphatidic acid receptor 1 [Source:HGNC Symbol;Acc:HGNC:3166]	9	165195	LPAR1	protein_coding	2.2896	3.46042	1.56171	1.00546	1.06892	0.546703
ENSG00000026559	-2.41666	3.62856	31.8533	1.66269e-08	1.03099e-06	KCNG1	protein_coding	39	22	31	67	236	404	potassium channel, voltage gated modifier subfamily G, member 1 [Source:HGNC Symbol;Acc:HGNC:6248]	20	19473	KCNG1	protein_coding	0.290345	0.128548	0.178489	0.801521	0.917685	1.37367
ENSG00000163884	3.3614	2.36184	31.793	1.71506e-08	1.05532e-06	KLF15	protein_coding	101	84	33	8	7	7	Kruppel-like factor 15 [Source:HGNC Symbol;Acc:HGNC:14536]	3	14807	KLF15	protein_coding	0.988863	0.645488	0.249878	0.125862	0.0357969	0.0313015
ENSG00000277437	6.30582	1.3825	31.7967	1.71187e-08	1.05532e-06	MIR3687-1	miRNA	77	24	14	1	0	0	microRNA 3687-2 [Source:HGNC Symbol;Acc:HGNC:50835]	21	60	MIR3687-1	miRNA	186.047	45.5131	26.1613	3.88259	0	0
ENSG00000196305	-1.53914	8.74845	31.7734	1.73248e-08	1.06197e-06	IARS	protein_coding	1362	2048	2028	3220	7516	9106	isoleucyl-tRNA synthetase [Source:HGNC Symbol;Acc:HGNC:5330]	9	83509	IARS	protein_coding	2.36443	2.79044	2.7228	8.98246	6.81503	7.21985
ENSG00000095637	3.24757	2.64656	31.7057	1.79396e-08	1.09547e-06	SORBS1	protein_coding	51	136	89	4	10	27	sorbin and SH3 domain containing 1 [Source:HGNC Symbol;Acc:HGNC:14565]	10	249643	SORBS1	protein_coding	0.0296164	0.0619863	0.0399717	0.00373262	0.00303316	0.00716107
ENSG00000099875	-1.85237	6.21603	31.6796	1.81826e-08	1.10611e-06	MKNK2	protein_coding	378	258	165	535	1177	1947	MAP kinase interacting serine/threonine kinase 2 [Source:HGNC Symbol;Acc:HGNC:7111]	19	13779	MKNK2	protein_coding	3.977	2.13048	1.3426	9.04501	6.46805	9.35582
ENSG00000158716	2.02101	3.70315	31.6214	1.87355e-08	1.13544e-06	DUSP23	protein_coding	161	130	213	27	48	82	dual specificity phosphatase 23 [Source:HGNC Symbol;Acc:HGNC:21480]	1	1611	DUSP23	protein_coding	14.4881	9.18171	14.824	3.90428	2.25611	3.37017
ENSG00000143842	2.12083	3.76389	31.5827	1.91126e-08	1.15394e-06	SOX13	protein_coding	193	172	163	18	82	65	SRY (sex determining region Y)-box 13 [Source:HGNC Symbol;Acc:HGNC:11192]	1	54628	SOX13	protein_coding	0.512182	0.358252	0.334545	0.0767591	0.113661	0.0787828
ENSG00000224260	8.27274	1.04206	31.57	1.92383e-08	1.15718e-06	RP1-272L16.1	lincRNA	20	18	58	0	0	0		1	39218	RP1-272L16.1	lincRNA	0.073931	0.0522231	0.165815	0	0	0
ENSG00000123496	-1.89098	5.54756	31.559	1.93475e-08	1.15941e-06	IL13RA2	protein_coding	135	81	322	255	885	1317	interleukin 13 receptor, alpha 2 [Source:HGNC Symbol;Acc:HGNC:5975]	X	16002	IL13RA2	protein_coding	1.22304	0.575953	2.25613	3.71226	4.18778	5.44936
ENSG00000164764	2.41044	3.58597	31.4008	2.09889e-08	1.25309e-06	SBSPON	protein_coding	182	90	199	14	19	112	somatomedin B and thrombospondin, type 1 domain containing [Source:HGNC Symbol;Acc:HGNC:30362]	8	59548	SBSPON	protein_coding	0.443084	0.171969	0.374686	0.0547689	0.0241602	0.124533
ENSG00000115461	-1.97026	9.02167	31.3509	2.15354e-08	1.28096e-06	IGFBP5	protein_coding	212	4634	924	998	26381	3354	insulin-like growth factor binding protein 5 [Source:HGNC Symbol;Acc:HGNC:5474]	2	23420	IGFBP5	protein_coding	1.31229	22.5136	4.42351	9.92697	85.2941	9.48221
ENSG00000166123	-2.11136	4.24049	31.2298	2.29223e-08	1.35842e-06	GPT2	protein_coding	28	48	117	136	316	512	glutamic pyruvate transaminase (alanine aminotransferase) 2 [Source:HGNC Symbol;Acc:HGNC:18062]	16	46919	GPT2	protein_coding	0.086515	0.116404	0.279588	0.675248	0.50998	0.722528
ENSG00000175745	1.91553	4.03916	31.1753	2.35749e-08	1.39196e-06	NR2F1	protein_coding	177	172	286	35	78	96	nuclear receptor subfamily 2, group F, member 1 [Source:HGNC Symbol;Acc:HGNC:7975]	5	11278	NR2F1	protein_coding	2.27522	1.73529	2.84325	0.722951	0.523693	0.563602
ENSG00000073008	-1.42326	6.11417	31.0955	2.45646e-08	1.44508e-06	PVR	protein_coding	326	276	312	486	1208	1460	poliovirus receptor [Source:HGNC Symbol;Acc:HGNC:9705]	19	19785	PVR	protein_coding	2.38871	1.58726	1.76807	5.72233	4.62323	4.88597
ENSG00000137309	-1.57024	6.32932	31.0565	2.5062e-08	1.46896e-06	HMGA1	protein_coding	280	495	246	463	1651	1864	high mobility group AT-hook 1 [Source:HGNC Symbol;Acc:HGNC:5010]	6	9358	HMGA1	protein_coding	4.33768	6.01864	2.94736	11.5258	13.3591	13.1885
ENSG00000101265	-2.74632	2.88715	30.9345	2.66888e-08	1.55863e-06	RASSF2	protein_coding	9	21	11	26	295	119	Ras association (RalGDS/AF-6) domain family member 2 [Source:HGNC Symbol;Acc:HGNC:9883]	20	43622	RASSF2	protein_coding	0.0299102	0.0547759	0.0282728	0.138848	0.512072	0.180624
ENSG00000072682	-1.38919	7.49341	30.8576	2.77675e-08	1.61575e-06	P4HA2	protein_coding	831	605	999	1365	2694	3892	prolyl 4-hydroxylase, alpha polypeptide II [Source:HGNC Symbol;Acc:HGNC:8547]	5	103477	P4HA2	protein_coding	1.16423	0.665254	1.08244	3.07299	1.97137	2.49036
ENSG00000198947	1.40939	6.24687	30.7974	2.86417e-08	1.6606e-06	DMD	protein_coding	618	1321	789	153	800	445	dystrophin [Source:HGNC Symbol;Acc:HGNC:2928]	X	2241764	DMD	protein_coding	0.0399651	0.0670485	0.0394611	0.0158992	0.0270218	0.0131433
ENSG00000090376	1.62124	5.272	30.7546	2.92811e-08	1.69156e-06	IRAK3	protein_coding	336	514	585	79	181	385	interleukin-1 receptor-associated kinase 3 [Source:HGNC Symbol;Acc:HGNC:17020]	12	65743	IRAK3	protein_coding	0.740921	0.889589	0.997673	0.279931	0.20847	0.387744
ENSG00000197301	2.83168	2.94173	30.6766	3.04818e-08	1.75462e-06	RP11-366L20.2	antisense	130	106	82	4	34	25		12	30827	RP11-366L20.2	antisense	0.611356	0.391247	0.298239	0.0302275	0.0835146	0.0536961
ENSG00000144668	1.91851	3.99308	30.6588	3.07622e-08	1.76443e-06	ITGA9	protein_coding	174	200	237	24	107	91	integrin, alpha 9 [Source:HGNC Symbol;Acc:HGNC:6145]	3	371399	ITGA9	protein_coding	0.0679189	0.0612724	0.0715467	0.0150537	0.0218151	0.0162231
ENSG00000264063	6.1088	1.49791	30.6273	3.12664e-08	1.78697e-06	MIR3687-1	miRNA	95	13	16	0	1	0	microRNA 3687-1 [Source:HGNC Symbol;Acc:HGNC:38946]	21	60	MIR3687-1	miRNA	229.538	24.6529	29.8986	0	1.26201	0
ENSG00000151414	-1.89383	8.57684	30.6151	3.14632e-08	1.79184e-06	NEK7	protein_coding	803	2008	1304	3391	6111	8270	NIMA-related kinase 7 [Source:HGNC Symbol;Acc:HGNC:13386]	1	165457	NEK7	protein_coding	0.703578	1.38088	0.883638	4.77436	2.79667	3.30944
ENSG00000106034	-1.79024	4.57977	30.5961	3.17733e-08	1.80311e-06	CPED1	protein_coding	129	75	39	326	267	287	cadherin-like and PC-esterase domain containing 1 [Source:HGNC Symbol;Acc:HGNC:26159]	7	308767	CPED1	protein_coding	0.0605677	0.027638	0.0141617	0.245957	0.0654779	0.0615438
ENSG00000164056	3.78255	2.56055	30.5379	3.27401e-08	1.85143e-06	SPRY1	protein_coding	69	126	67	0	10	24	sprouty homolog 1, antagonist of FGF signaling (Drosophila) [Source:HGNC Symbol;Acc:HGNC:11269]	4	6965	SPRY1	protein_coding	1.43618	2.05838	1.07854	0	0.108716	0.228152
ENSG00000178031	-1.38512	6.83951	30.4282	3.4645e-08	1.95228e-06	ADAMTSL1	protein_coding	565	588	391	766	2475	1932	ADAMTS-like 1 [Source:HGNC Symbol;Acc:HGNC:14632]	9	437056	ADAMTSL1	protein_coding	0.18741	0.153079	0.100305	0.408286	0.428798	0.292687
ENSG00000134824	1.47144	6.54642	30.4188	3.48133e-08	1.9549e-06	FADS2	protein_coding	1167	1374	801	226	617	683	fatty acid desaturase 2 [Source:HGNC Symbol;Acc:HGNC:3575]	11	74374	FADS2	protein_coding	2.27474	2.10204	1.20752	0.707881	0.628172	0.608041
ENSG00000145242	-3.34608	2.69815	30.3442	3.61792e-08	2.02452e-06	EPHA5	protein_coding	16	18	0	60	194	81	EPH receptor A5 [Source:HGNC Symbol;Acc:HGNC:3389]	4	350932	EPHA5	protein_coding	0.00660966	0.00583614	0	0.0398292	0.0418594	0.0152825
ENSG00000064195	3.51918	2.40374	30.3252	3.65354e-08	2.03736e-06	DLX3	protein_coding	55	59	117	0	9	29	distal-less homeobox 3 [Source:HGNC Symbol;Acc:HGNC:2916]	17	5219	DLX3	protein_coding	1.52777	1.2863	2.51351	0	0.130578	0.367912
ENSG00000170893	-1.70983	5.85252	30.2995	3.70226e-08	2.05738e-06	TRH	protein_coding	150	357	52	201	2782	267	thyrotropin-releasing hormone [Source:HGNC Symbol;Acc:HGNC:12298]	3	3633	TRH	protein_coding	5.9856	11.181	1.6048	12.8885	57.9837	4.86608
ENSG00000153993	-1.76456	4.34071	29.8933	4.56497e-08	2.52805e-06	SEMA3D	protein_coding	59	66	102	157	352	456	sema domain, immunoglobulin domain (Ig), short basic domain, secreted, (semaphorin) 3D [Source:HGNC Symbol;Acc:HGNC:10726]	7	191302	SEMA3D	protein_coding	0.044711	0.0392555	0.0597809	0.191185	0.139328	0.157826
ENSG00000169432	-1.60913	4.7682	29.8088	4.76816e-08	2.62249e-06	SCN9A	protein_coding	172	47	90	351	229	409	sodium channel, voltage gated, type IX alpha subunit [Source:HGNC Symbol;Acc:HGNC:10597]	2	180808	SCN9A	protein_coding	0.137909	0.0295771	0.0558093	0.452233	0.095903	0.149775
ENSG00000254343	2.77444	2.81417	29.8119	4.76063e-08	2.62249e-06	RP11-760H22.2	lincRNA	30	132	145	5	24	30		8	4021	RP11-760H22.2	lincRNA	1.08161	3.73522	4.04311	0.289674	0.451951	0.493993
ENSG00000163638	2.32072	3.26326	29.7811	4.83681e-08	2.65117e-06	ADAMTS9	protein_coding	79	112	203	15	28	58	ADAM metallopeptidase with thrombospondin type 1 motif, 9 [Source:HGNC Symbol;Acc:HGNC:13202]	3	172346	ADAMTS9	protein_coding	0.066452	0.0739423	0.132062	0.0202751	0.0123019	0.0222823
ENSG00000184254	-1.33277	6.62372	29.7046	5.03146e-08	2.74848e-06	ALDH1A3	protein_coding	584	430	301	960	1537	1297	aldehyde dehydrogenase 1 family, member A3 [Source:HGNC Symbol;Acc:HGNC:409]	15	38912	ALDH1A3	protein_coding	2.17576	1.25736	0.867291	5.74726	2.99092	2.20694
ENSG00000105339	1.69869	4.58074	29.6935	5.06032e-08	2.75487e-06	DENND3	protein_coding	230	372	285	37	227	130	DENN/MADD domain containing 3 [Source:HGNC Symbol;Acc:HGNC:29134]	8	78530	DENND3	protein_coding	0.424594	0.538993	0.406903	0.109759	0.218879	0.109608
ENSG00000175197	-2.2633	4.45664	29.6625	5.142e-08	2.78988e-06	DDIT3	protein_coding	65	30	99	199	478	382	DNA-damage-inducible transcript 3 [Source:HGNC Symbol;Acc:HGNC:2726]	12	3929	DDIT3	protein_coding	2.39835	0.868791	2.82511	11.799	9.21214	6.43747
ENSG00000230409	-1.4243	6.30382	29.5634	5.41184e-08	2.9264e-06	TCEA1P2	processed_pseudogene	237	426	395	395	1387	2229	transcription elongation factor A (SII), 1 pseudogene 2 [Source:HGNC Symbol;Acc:HGNC:29891]	3	905	TCEA1P2	processed_pseudogene	37.9649	53.5596	48.9362	101.677	116.049	163.078
ENSG00000184371	1.6259	6.5677	29.4558	5.7207e-08	3.08303e-06	CSF1	protein_coding	1054	1448	950	120	945	661	colony stimulating factor 1 (macrophage) [Source:HGNC Symbol;Acc:HGNC:2432]	1	20750	CSF1	protein_coding	7.36384	7.94011	5.13319	1.34721	3.44848	2.1092
ENSG00000184304	1.35707	6.63158	29.3209	6.13304e-08	3.2942e-06	PRKD1	protein_coding	725	1528	1333	206	758	897	protein kinase D1 [Source:HGNC Symbol;Acc:HGNC:9407]	14	615419	PRKD1	protein_coding	0.170785	0.282506	0.242852	0.0779775	0.0932637	0.0965062
ENSG00000099998	3.05004	4.7979	29.2715	6.2914e-08	3.36799e-06	GGT5	protein_coding	560	397	195	15	48	163	gamma-glutamyltransferase 5 [Source:HGNC Symbol;Acc:HGNC:4260]	22	25488	GGT5	protein_coding	3.18518	1.77227	0.857789	0.137097	0.1426	0.423434
ENSG00000137672	5.02695	2.0262	29.2411	6.39075e-08	3.40981e-06	TRPC6	protein_coding	32	64	91	0	0	16	transient receptor potential cation channel, subfamily C, member 6 [Source:HGNC Symbol;Acc:HGNC:12338]	11	420998	TRPC6	protein_coding	0.0110192	0.0172972	0.024235	0	0	0.00251636
ENSG00000128641	-1.39033	8.47687	29.1966	6.53936e-08	3.47755e-06	MYO1B	protein_coding	1377	1704	1740	2472	6275	7512	myosin IB [Source:HGNC Symbol;Acc:HGNC:7596]	2	180204	MYO1B	protein_coding	1.10777	1.07592	1.0826	3.19563	2.63672	2.7601
ENSG00000128262	4.42256	2.06857	29.1888	6.5656e-08	3.47998e-06	POM121L9P	transcribed_unprocessed_pseudogene	58	77	54	3	0	9	POM121 transmembrane nucleoporin-like 9, pseudogene [Source:HGNC Symbol;Acc:HGNC:30080]	22	13697	POM121L9P	transcribed_unprocessed_pseudogene	0.613882	0.639648	0.442028	0.0510233	0	0.0435062
ENSG00000173210	1.64469	5.62935	29.1389	6.73714e-08	3.55916e-06	ABLIM3	protein_coding	506	705	595	132	426	194	actin binding LIM protein family, member 3 [Source:HGNC Symbol;Acc:HGNC:29132]	5	119059	ABLIM3	protein_coding	0.616127	0.673756	0.56032	0.258276	0.270933	0.107888
ENSG00000153714	-2.21369	4.77753	29.1062	6.8516e-08	3.60776e-06	LURAP1L	protein_coding	92	169	21	260	562	409	leucine rich adaptor protein 1-like [Source:HGNC Symbol;Acc:HGNC:31452]	9	47110	LURAP1L	protein_coding	0.283111	0.408178	0.049979	1.28568	0.903312	0.574836
ENSG00000118495	1.39872	6.01562	29.0537	7.03979e-08	3.69474e-06	PLAGL1	protein_coding	619	1199	495	168	598	318	pleiomorphic adenoma gene-like 1 [Source:HGNC Symbol;Acc:HGNC:9046]	6	124299	PLAGL1	protein_coding	0.721947	1.09756	0.446498	0.314858	0.364291	0.169392
ENSG00000164603	1.55049	5.52282	28.9326	7.49415e-08	3.92039e-06	C7orf60	protein_coding	403	834	468	117	303	284	chromosome 7 open reading frame 60 [Source:HGNC Symbol;Acc:HGNC:26475]	7	120769	C7orf60	protein_coding	0.483762	0.785754	0.434482	0.225685	0.189977	0.155703
ENSG00000178573	1.88439	3.87674	28.732	8.31174e-08	4.33398e-06	MAF	protein_coding	156	185	219	20	78	120	v-maf avian musculoaponeurotic fibrosarcoma oncogene homolog [Source:HGNC Symbol;Acc:HGNC:6776]	16	14871	MAF	protein_coding	1.52078	1.41549	1.65115	0.313302	0.397163	0.534287
ENSG00000241644	2.39633	3.0794	28.6848	8.5171e-08	4.42668e-06	INMT	protein_coding	85	107	149	9	23	66	indolethylamine N-methyltransferase [Source:HGNC Symbol;Acc:HGNC:6069]	7	59617	INMT	protein_coding	0.206695	0.204216	0.280219	0.0351678	0.0292127	0.0733006
ENSG00000111913	1.35437	6.54181	28.6247	8.78523e-08	4.55132e-06	FAM65B	protein_coding	861	1410	1006	229	929	544	family with sequence similarity 65, member B [Source:HGNC Symbol;Acc:HGNC:13872]	6	244795	FAM65B	protein_coding	0.509897	0.655379	0.460763	0.217924	0.287361	0.14714
ENSG00000136999	-1.80493	5.33533	28.5856	8.96458e-08	4.6293e-06	NOV	protein_coding	72	354	86	156	1104	889	nephroblastoma overexpressed [Source:HGNC Symbol;Acc:HGNC:7885]	8	8047	NOV	protein_coding	1.29712	5.00547	1.19825	4.5161	10.3884	7.31478
ENSG00000134363	-1.52512	5.94021	28.5458	9.15097e-08	4.7104e-06	FST	protein_coding	180	204	352	219	935	2331	follistatin [Source:HGNC Symbol;Acc:HGNC:3971]	5	6725	FST	protein_coding	3.88027	3.45155	5.86857	7.58621	10.5277	22.95
ENSG00000131378	1.33573	6.69036	28.5147	9.29888e-08	4.77125e-06	RFTN1	protein_coding	1176	1166	1240	282	599	989	raftlin, lipid raft linker 1 [Source:HGNC Symbol;Acc:HGNC:30278]	3	200452	RFTN1	protein_coding	0.850509	0.661857	0.693574	0.327727	0.226272	0.326678
ENSG00000079156	-1.81362	3.94841	28.5051	9.3454e-08	4.77985e-06	OSBPL6	protein_coding	30	62	76	69	312	457	oxysterol binding protein-like 6 [Source:HGNC Symbol;Acc:HGNC:16388]	2	204952	OSBPL6	protein_coding	0.0212203	0.0344204	0.041576	0.0784278	0.11527	0.147638
ENSG00000127946	1.51813	6.58482	28.3904	9.91538e-08	5.05527e-06	HIP1	protein_coding	870	1426	1191	170	535	1090	huntingtin interacting protein 1 [Source:HGNC Symbol;Acc:HGNC:4913]	7	205662	HIP1	protein_coding	0.613264	0.788935	0.649291	0.192561	0.196976	0.350918
ENSG00000176490	-1.87619	4.2261	28.362	1.00619e-07	5.11374e-06	DIRAS1	protein_coding	78	73	45	129	354	448	DIRAS family, GTP-binding RAS-like 1 [Source:HGNC Symbol;Acc:HGNC:19127]	19	6851	DIRAS1	protein_coding	1.65053	1.2124	0.736445	4.3864	3.91259	4.3297
ENSG00000136068	-1.47067	9.33176	28.2881	1.04536e-07	5.29607e-06	FLNB	protein_coding	3185	2358	2722	4816	12723	11260	filamin B, beta [Source:HGNC Symbol;Acc:HGNC:3755]	3	163851	FLNB	protein_coding	2.81801	1.63746	1.86261	6.84716	5.8797	4.55012
ENSG00000119899	1.55628	4.70992	28.2627	1.0592e-07	5.34929e-06	SLC17A5	protein_coding	301	403	244	66	183	153	solute carrier family 17 (acidic sugar transporter), member 5 [Source:HGNC Symbol;Acc:HGNC:10933]	6	60776	SLC17A5	protein_coding	0.717987	0.754482	0.450132	0.252979	0.227999	0.166684
ENSG00000168497	1.76928	5.74955	28.0693	1.17047e-07	5.89271e-06	SDPR	protein_coding	541	831	620	47	543	395	serum deprivation response [Source:HGNC Symbol;Acc:HGNC:10690]	2	12953	SDPR	protein_coding	6.05493	7.29973	5.36665	0.84528	3.17427	2.01911
ENSG00000250064	-4.96743	1.48542	27.9756	1.22853e-07	6.1657e-06	RP11-123O22.1	lincRNA	2	2	0	47	52	36		4	164826	RP11-123O22.1	lincRNA	0.00175908	0.00138064	0	0.0664271	0.0238887	0.0144614
ENSG00000080546	1.62039	4.5318	27.9598	1.23865e-07	6.19712e-06	SESN1	protein_coding	199	361	299	36	160	199	sestrin 1 [Source:HGNC Symbol;Acc:HGNC:21595]	6	108382	SESN1	protein_coding	0.266182	0.378988	0.309311	0.0773781	0.111783	0.121571
ENSG00000146278	1.60485	5.88866	27.9438	1.24891e-07	6.22903e-06	PNRC1	protein_coding	571	1166	479	165	345	317	proline-rich nuclear receptor coactivator 1 [Source:HGNC Symbol;Acc:HGNC:17278]	6	4409	PNRC1	protein_coding	18.7749	30.0908	12.1808	8.718	5.92507	4.7605
ENSG00000079739	1.30671	7.29314	27.8851	1.28734e-07	6.40085e-06	PGM1	protein_coding	1394	2354	1782	341	1367	1311	phosphoglucomutase 1 [Source:HGNC Symbol;Acc:HGNC:8905]	1	66969	PGM1	protein_coding	3.01766	3.99953	2.98343	1.18619	1.54564	1.29617
ENSG00000204291	-1.33968	6.65952	27.8384	1.31881e-07	6.53664e-06	COL15A1	protein_coding	201	102	1267	313	461	4714	collagen, type XV, alpha 1 [Source:HGNC Symbol;Acc:HGNC:2192]	9	127613	COL15A1	protein_coding	0.228341	0.0909455	1.11317	0.571376	0.27354	2.44584
ENSG00000235531	-1.66892	4.47912	27.8326	1.32279e-07	6.53664e-06	RP11-383H13.1	antisense	105	82	64	228	294	420		8	290226	RP11-383H13.1	antisense	0.0524487	0.032148	0.0247244	0.183009	0.0767053	0.0958179
ENSG00000168916	2.53653	2.92414	27.8162	1.33403e-07	6.57194e-06	ZNF608	protein_coding	111	151	39	16	45	6	zinc finger protein 608 [Source:HGNC Symbol;Acc:HGNC:29238]	5	111894	ZNF608	protein_coding	0.143813	0.153549	0.0390786	0.0333109	0.0304523	0.00355041
ENSG00000146674	-1.63863	11.3751	27.6741	1.43574e-07	7.05139e-06	IGFBP3	protein_coding	7478	11373	13036	18777	39455	71494	insulin-like growth factor binding protein 3 [Source:HGNC Symbol;Acc:HGNC:5472]	7	9629	IGFBP3	protein_coding	112.586	134.391	151.791	454.274	310.267	491.611
ENSG00000182230	5.92689	1.35401	27.594	1.4964e-07	7.32688e-06	FAM153B	protein_coding	13	53	54	0	3	0	family with sequence similarity 153, member B [Source:HGNC Symbol;Acc:HGNC:27323]	5	71569	FAM153B	protein_coding	0.026333	0.0842611	0.0845961	0	0.00317403	0
ENSG00000128591	-1.59831	8.55666	27.4816	1.58595e-07	7.74175e-06	FLNC	protein_coding	1701	984	1976	2756	7431	7159	filamin C, gamma [Source:HGNC Symbol;Acc:HGNC:3756]	7	28897	FLNC	protein_coding	8.53363	3.87452	7.66683	22.2177	19.4719	16.4034
ENSG00000175155	1.73825	4.56473	27.3777	1.67351e-07	8.14442e-06	YPEL2	protein_coding	266	410	215	43	136	169	yippee-like 2 (Drosophila) [Source:HGNC Symbol;Acc:HGNC:18326]	17	70040	YPEL2	protein_coding	0.550576	0.66606	0.344171	0.143019	0.14703	0.159762
ENSG00000138623	-1.30044	7.43226	27.3533	1.69479e-07	8.22307e-06	SEMA7A	protein_coding	703	1021	730	1169	3333	3186	semaphorin 7A, GPI membrane anchor (John Milton Hagen blood group) [Source:HGNC Symbol;Acc:HGNC:10741]	15	25178	SEMA7A	protein_coding	4.04777	4.61403	3.25075	10.816	10.0237	8.37834
ENSG00000144583	-1.72595	4.22554	27.3008	1.74144e-07	8.42393e-06	MARCH4	protein_coding	56	115	48	124	447	328	membrane-associated ring finger (C3HC4) 4, E3 ubiquitin protein ligase [Source:HGNC Symbol;Acc:HGNC:29269]	2	114162	MARCH4	protein_coding	0.0711129	0.114618	0.0471413	0.253031	0.296483	0.190233
ENSG00000167522	-1.36755	6.44056	27.2874	1.75352e-07	8.4569e-06	ANKRD11	protein_coding	410	366	394	568	1904	1488	ankyrin repeat domain 11 [Source:HGNC Symbol;Acc:HGNC:21316]	16	222934	ANKRD11	protein_coding	0.266618	0.186802	0.198153	0.593533	0.646703	0.441937
ENSG00000164506	1.52215	6.97885	27.2434	1.79382e-07	8.62538e-06	STXBP5	protein_coding	1211	1883	1486	385	611	962	syntaxin binding protein 5 (tomosyn) [Source:HGNC Symbol;Acc:HGNC:19665]	6	181305	STXBP5	protein_coding	0.968314	1.18173	0.918948	0.494679	0.25518	0.351317
ENSG00000275342	-3.68143	2.08189	27.2218	1.81402e-07	8.69647e-06	SGK223	protein_coding	4	9	2	55	76	81	Tyrosine-protein kinase SgK223 [Source:UniProtKB/Swiss-Prot;Acc:Q86YV5]	8	68762	SGK223	protein_coding	0.00843322	0.0148926	0.00326109	0.186332	0.0836912	0.0779956
ENSG00000117525	-1.29479	7.88234	27.1896	1.84446e-07	8.81609e-06	F3	protein_coding	850	1359	1162	1281	5300	4623	coagulation factor III (thromboplastin, tissue factor) [Source:HGNC Symbol;Acc:HGNC:3541]	1	12575	F3	protein_coding	9.79925	12.2967	10.3605	23.7309	31.9141	24.3416
ENSG00000102271	4.20516	1.81445	27.1499	1.8828e-07	8.97262e-06	KLHL4	protein_coding	14	32	117	0	4	9	kelch-like family member 4 [Source:HGNC Symbol;Acc:HGNC:6355]	X	152301	KLHL4	protein_coding	0.0133262	0.0239069	0.0861321	0	0.00198871	0.00391267
ENSG00000129757	4.11352	3.0809	27.1109	1.92114e-07	9.10134e-06	CDKN1C	protein_coding	124	149	96	0	7	51	cyclin-dependent kinase inhibitor 1C (p57, Kip2) [Source:HGNC Symbol;Acc:HGNC:1786]	11	2668	CDKN1C	protein_coding	6.7378	6.35443	4.03429	0	0.198667	1.26566
ENSG00000259330	1.89222	4.14495	27.1116	1.92039e-07	9.10134e-06	INAFM2	antisense	262	289	116	50	71	77	InaF-motif containing 2 [Source:HGNC Symbol;Acc:HGNC:35165]	15	1499	INAFM2	antisense	25.3385	21.9367	8.67637	7.77036	3.5865	3.40113
ENSG00000245532	1.42334	9.9672	27.0793	1.95276e-07	9.22394e-06	NEAT1	lincRNA	13678	12755	8270	3273	7328	4937	nuclear paraspeckle assembly transcript 1 (non-protein coding) [Source:HGNC Symbol;Acc:HGNC:30815]	11	22766	NEAT1	lincRNA	87.0999	63.7485	40.7287	33.4913	24.3732	14.3585
ENSG00000184575	-1.43848	7.90537	27.0327	2.0004e-07	9.39641e-06	XPOT	protein_coding	727	1132	1348	1811	3567	5449	exportin, tRNA [Source:HGNC Symbol;Acc:HGNC:12826]	12	46777	XPOT	protein_coding	2.25312	2.75353	3.23102	9.01901	5.77411	7.71291
ENSG00000188042	-2.82841	2.86594	27.0322	2.00098e-07	9.39641e-06	ARL4C	protein_coding	13	14	11	23	211	215	ADP-ribosylation factor-like 4C [Source:HGNC Symbol;Acc:HGNC:698]	2	4012	ARL4C	protein_coding	0.469747	0.397048	0.307407	1.33549	3.98232	3.54822
ENSG00000186417	5.83899	1.59278	26.9865	2.04885e-07	9.59314e-06	GLDN	protein_coding	14	29	101	0	3	0	gliomedin [Source:HGNC Symbol;Acc:HGNC:29514]	15	66384	GLDN	protein_coding	0.0305736	0.0497062	0.170585	0	0.00342194	0
ENSG00000064309	1.6978	4.96914	26.9468	2.09138e-07	9.76382e-06	CDON	protein_coding	359	560	233	38	331	159	cell adhesion associated, oncogene regulated [Source:HGNC Symbol;Acc:HGNC:17104]	11	107539	CDON	protein_coding	0.483961	0.592513	0.242925	0.0823172	0.233065	0.097896
ENSG00000114796	1.36078	5.85564	26.9345	2.10464e-07	9.79726e-06	KLHL24	protein_coding	528	779	747	149	378	513	kelch-like family member 24 [Source:HGNC Symbol;Acc:HGNC:25947]	3	48909	KLHL24	protein_coding	1.56505	1.81228	1.71243	0.709693	0.585218	0.694484
ENSG00000113389	1.50932	7.10521	26.9035	2.13869e-07	9.92698e-06	NPR3	protein_coding	1960	1820	1112	374	681	1072	natriuretic peptide receptor 3 [Source:HGNC Symbol;Acc:HGNC:7945]	5	102654	NPR3	protein_coding	2.76798	2.0173	1.21454	0.848728	0.502326	0.691437
ENSG00000132274	1.30281	6.8373	26.8959	2.14718e-07	9.93766e-06	TRIM22	protein_coding	1275	1703	989	268	1068	787	tripartite motif containing 22 [Source:HGNC Symbol;Acc:HGNC:16379]	11	47400	TRIM22	protein_coding	3.89954	4.08801	2.33937	1.31713	1.70611	1.09933
ENSG00000109099	1.49245	6.96358	26.8548	2.19335e-07	1.01222e-05	PMP22	protein_coding	1110	2234	1255	303	738	987	peripheral myelin protein 22 [Source:HGNC Symbol;Acc:HGNC:9118]	17	35549	PMP22	protein_coding	4.52666	7.15042	3.9582	1.98558	1.57197	1.83833
ENSG00000141448	-1.79008	3.91232	26.8134	2.24073e-07	1.03112e-05	GATA6	protein_coding	44	70	45	85	443	238	GATA binding protein 6 [Source:HGNC Symbol;Acc:HGNC:4174]	18	33085	GATA6	protein_coding	0.192798	0.240737	0.152498	0.598495	1.01388	0.476299
ENSG00000223559	-1.47294	5.45261	26.7068	2.36785e-07	1.0865e-05	RP11-700P18.1	processed_pseudogene	149	247	177	280	752	1054		7	3195	RP11-700P18.1	processed_pseudogene	6.76079	8.79634	6.21132	20.4155	17.8222	21.8426
ENSG00000230838	5.10324	1.41612	26.6516	2.43648e-07	1.11481e-05	AC093850.2	lincRNA	12	46	66	0	1	5		2	1381	AC093850.2	lincRNA	1.25971	3.79001	5.35836	0	0.0548303	0.239723
ENSG00000168209	-1.39195	6.34051	26.5793	2.52935e-07	1.15402e-05	DDIT4	protein_coding	449	338	303	545	1324	1824	DNA-damage-inducible transcript 4 [Source:HGNC Symbol;Acc:HGNC:24944]	10	2116	DDIT4	protein_coding	30.7619	18.1751	16.0549	60.0003	47.3791	57.0746
ENSG00000123572	1.44948	7.55614	26.436	2.7242e-07	1.23939e-05	NRK	protein_coding	1628	2708	2470	576	1242	1194	Nik related kinase [Source:HGNC Symbol;Acc:HGNC:25391]	X	136067	NRK	protein_coding	1.73454	2.2645	2.03529	0.986149	0.691168	0.581012
ENSG00000133687	1.63074	6.09374	26.4082	2.7636e-07	1.25377e-05	TMTC1	protein_coding	566	1587	466	86	557	465	transmembrane and tetratricopeptide repeat containing 1 [Source:HGNC Symbol;Acc:HGNC:24099]	12	283919	TMTC1	protein_coding	0.289004	0.636002	0.184023	0.070563	0.148551	0.108441
ENSG00000185420	-1.95491	4.48424	26.3726	2.81513e-07	1.27355e-05	SMYD3	protein_coding	65	121	46	209	349	470	SET and MYND domain containing 3 [Source:HGNC Symbol;Acc:HGNC:15513]	1	757970	SMYD3	protein_coding	0.0124321	0.0181639	0.00680436	0.0642343	0.0348649	0.0410563
ENSG00000108828	-1.34546	8.87263	26.3558	2.83959e-07	1.28101e-05	VAT1	protein_coding	2037	2150	2279	2918	9182	9678	vesicle amine transport 1 [Source:HGNC Symbol;Acc:HGNC:16919]	17	10518	VAT1	protein_coding	28.0763	23.2585	24.2937	64.6286	66.1026	60.9237
ENSG00000054654	1.31425	6.4927	26.3078	2.91112e-07	1.3096e-05	SYNE2	protein_coding	738	1049	1403	232	518	937	spectrin repeat containing, nuclear envelope 2 [Source:HGNC Symbol;Acc:HGNC:17084]	14	373450	SYNE2	protein_coding	0.286488	0.319609	0.421218	0.14472	0.10503	0.166127
ENSG00000011405	1.52308	7.37743	26.0278	3.36536e-07	1.50971e-05	PIK3C2A	protein_coding	1515	2666	1912	466	824	1335	phosphatidylinositol-4-phosphate 3-kinase, catalytic subunit type 2 alpha [Source:HGNC Symbol;Acc:HGNC:8971]	11	130253	PIK3C2A	protein_coding	1.68619	2.32889	1.64582	0.833434	0.47902	0.678621
ENSG00000167601	-1.34492	8.91712	26.0016	3.41135e-07	1.52608e-05	AXL	protein_coding	2040	2334	2296	2830	10032	9990	AXL receptor tyrosine kinase [Source:HGNC Symbol;Acc:HGNC:905]	19	42563	AXL	protein_coding	6.94832	6.23943	6.04813	15.4891	17.8472	15.5406
ENSG00000105989	-2.11332	3.93664	25.9142	3.5693e-07	1.59231e-05	WNT2	protein_coding	28	65	30	121	547	101	wingless-type MMTV integration site family member 2 [Source:HGNC Symbol;Acc:HGNC:12780]	7	46658	WNT2	protein_coding	0.0869989	0.158512	0.0720903	0.604132	0.887719	0.143327
ENSG00000148841	-1.49325	5.08173	25.8248	3.7385e-07	1.66316e-05	ITPRIP	protein_coding	144	149	122	275	784	427	inositol 1,4,5-trisphosphate receptor interacting protein [Source:HGNC Symbol;Acc:HGNC:29370]	10	28706	ITPRIP	protein_coding	0.72723	0.590595	0.476507	2.23169	2.06804	0.984892
ENSG00000170558	-1.65182	8.34197	25.7583	3.86954e-07	1.71671e-05	CDH2	protein_coding	709	1281	2122	2509	5557	6868	cadherin 2, type 1, N-cadherin (neuronal) [Source:HGNC Symbol;Acc:HGNC:1759]	18	226480	CDH2	protein_coding	0.453835	0.643569	1.0505	2.58074	1.85791	2.00786
ENSG00000136244	-1.99335	4.05252	25.634	4.12705e-07	1.82141e-05	IL6	protein_coding	45	63	47	160	190	440	interleukin 6 [Source:HGNC Symbol;Acc:HGNC:6018]	7	6118	IL6	protein_coding	1.06631	1.17167	0.861331	6.09233	2.35157	4.76186
ENSG00000178860	-2.01805	3.66359	25.6334	4.12822e-07	1.82141e-05	MSC	protein_coding	29	56	37	122	221	246	musculin [Source:HGNC Symbol;Acc:HGNC:7321]	8	2919	MSC	protein_coding	1.44028	2.18288	1.42118	9.73641	5.73288	5.58001
ENSG00000169291	1.92737	3.8763	25.5489	4.31312e-07	1.89777e-05	SHE	protein_coding	76	191	327	21	74	98	Src homology 2 domain containing E [Source:HGNC Symbol;Acc:HGNC:27004]	1	32341	SHE	protein_coding	0.340677	0.671979	1.13364	0.151265	0.173258	0.200635
ENSG00000187678	1.32971	5.59961	25.4892	4.44873e-07	1.95209e-05	SPRY4	protein_coding	515	571	602	123	308	464	sprouty homolog 4 (Drosophila) [Source:HGNC Symbol;Acc:HGNC:15533]	5	16028	SPRY4	protein_coding	4.65811	4.05352	4.21113	1.78772	1.45508	1.91678
ENSG00000065802	-1.34944	5.46733	25.4188	4.61407e-07	2.01913e-05	ASB1	protein_coding	184	184	241	312	756	910	ankyrin repeat and SOCS box containing 1 [Source:HGNC Symbol;Acc:HGNC:16011]	2	25508	ASB1	protein_coding	1.04574	0.820762	1.05931	2.84938	2.24419	2.3621
ENSG00000084674	7.99422	0.727765	25.2713	4.98054e-07	2.17291e-05	APOB	protein_coding	12	24	40	0	0	0	apolipoprotein B [Source:HGNC Symbol;Acc:HGNC:603]	2	42644	APOB	protein_coding	0.0407949	0.0640367	0.105168	0	0	0
ENSG00000137331	-2.1931	4.58611	25.2667	4.99255e-07	2.17291e-05	IER3	protein_coding	22	175	65	171	543	477	immediate early response 3 [Source:HGNC Symbol;Acc:HGNC:5392]	6	1355	IER3	protein_coding	2.35378	14.6952	5.37843	29.3988	30.3442	23.3084
ENSG00000128052	7.64336	0.734471	25.1549	5.29052e-07	2.29637e-05	KDR	protein_coding	35	15	24	0	0	0	kinase insert domain receptor [Source:HGNC Symbol;Acc:HGNC:6307]	4	47112	KDR	protein_coding	0.107701	0.0362273	0.0571165	0	0	0
ENSG00000135378	4.41841	1.87867	25.1127	5.40761e-07	2.33458e-05	PRRG4	protein_coding	38	51	75	1	0	16	proline rich Gla (G-carboxyglutamic acid) 4 (transmembrane) [Source:HGNC Symbol;Acc:HGNC:30799]	11	28180	PRRG4	protein_coding	0.19549	0.205923	0.298402	0.00826669	0	0.0375935
ENSG00000163393	-1.52218	4.66948	25.1166	5.39661e-07	2.33458e-05	SLC22A15	protein_coding	102	130	88	194	432	527	solute carrier family 22, member 15 [Source:HGNC Symbol;Acc:HGNC:20301]	1	93556	SLC22A15	protein_coding	0.158056	0.158106	0.105461	0.483062	0.349644	0.372969
ENSG00000261386	7.87016	0.740817	24.9759	5.80521e-07	2.49951e-05	CTD-2012K14.6	lincRNA	20	12	44	0	0	0		16	14744	CTD-2012K14.6	lincRNA	0.196651	0.0926066	0.334595	0	0	0
ENSG00000102802	-1.26237	7.11728	24.8654	6.1476e-07	2.63985e-05	MEDAG	protein_coding	624	951	439	770	3484	2122	mesenteric estrogen-dependent adipogenesis [Source:HGNC Symbol;Acc:HGNC:25926]	13	19381	MEDAG	protein_coding	4.66757	5.58316	2.53963	9.25523	13.6118	7.24941
ENSG00000182197	-1.21632	7.52594	24.6633	6.82711e-07	2.92382e-05	EXT1	protein_coding	734	1058	940	1060	3729	3669	exostosin glycosyltransferase 1 [Source:HGNC Symbol;Acc:HGNC:3512]	8	317363	EXT1	protein_coding	0.335291	0.37932	0.332088	0.778077	0.889714	0.765464
ENSG00000196159	1.25139	7.06373	24.5125	7.38276e-07	3.15338e-05	FAT4	protein_coding	1209	1753	1685	388	939	1155	FAT atypical cadherin 4 [Source:HGNC Symbol;Acc:HGNC:23109]	4	176533	FAT4	protein_coding	0.992847	1.12988	1.07018	0.51201	0.402767	0.433201
ENSG00000148926	1.60521	8.93834	24.2779	8.33915e-07	3.55243e-05	ADM	protein_coding	5989	8019	3998	748	3714	3890	adrenomedullin [Source:HGNC Symbol;Acc:HGNC:259]	11	2717	ADM	protein_coding	319.556	335.82	164.981	64.1335	103.506	94.7968
ENSG00000225135	1.93628	3.7708	24.2477	8.47098e-07	3.59905e-05	RP11-361F15.2	lincRNA	130	146	251	38	46	80	NA	6	2801	RP11-361F15.2	lincRNA	6.72841	5.93083	10.0471	3.16041	1.24354	1.89108
ENSG00000146592	-3.47563	2.15187	24.238	8.51342e-07	3.60753e-05	CREB5	protein_coding	0	14	4	15	203	42	cAMP responsive element binding protein 5 [Source:HGNC Symbol;Acc:HGNC:16844]	7	526573	CREB5	protein_coding	0	0.00302514	0.000851693	0.00663599	0.0291912	0.0052811
ENSG00000011454	1.29998	7.41249	24.1784	8.78123e-07	3.71122e-05	RABGAP1	protein_coding	1099	3505	1595	281	1626	1428	RAB GTPase activating protein 1 [Source:HGNC Symbol;Acc:HGNC:17155]	9	164033	RABGAP1	protein_coding	0.971289	2.43127	1.09021	0.399069	0.750592	0.576409
ENSG00000171617	-1.63741	5.20221	24.0902	9.19289e-07	3.87501e-05	ENC1	protein_coding	125	173	109	429	503	528	ectodermal-neural cortex 1 (with BTB domain) [Source:HGNC Symbol;Acc:HGNC:3345]	5	14018	ENC1	protein_coding	1.29272	1.40422	0.871811	7.12925	2.71704	2.49391
ENSG00000168398	-2.64692	2.71196	24.0552	9.36129e-07	3.93566e-05	BDKRB2	protein_coding	9	40	2	38	257	46	bradykinin receptor B2 [Source:HGNC Symbol;Acc:HGNC:1030]	14	39487	BDKRB2	protein_coding	0.0330423	0.115261	0.00567881	0.224183	0.492826	0.0771325
ENSG00000135905	-1.79869	5.0167	24.0482	9.39563e-07	3.93978e-05	DOCK10	protein_coding	75	111	154	357	408	617	dedicator of cytokinesis 10 [Source:HGNC Symbol;Acc:HGNC:23479]	2	277355	DOCK10	protein_coding	0.0392019	0.0455368	0.0622539	0.299851	0.111388	0.147293
ENSG00000067113	1.85484	4.94698	24.0289	9.49013e-07	3.96905e-05	PPAP2A	protein_coding	323	686	202	50	154	196	phosphatidic acid phosphatase type 2A [Source:HGNC Symbol;Acc:HGNC:9228]	5	110196	PPAP2A	protein_coding	0.424931	0.708328	0.205526	0.105701	0.10582	0.117767
ENSG00000118418	1.66581	4.8929	23.9733	9.76798e-07	4.07464e-05	HMGN3	protein_coding	257	546	314	47	162	284	high mobility group nucleosomal binding domain 3 [Source:HGNC Symbol;Acc:HGNC:12312]	6	33493	HMGN3	protein_coding	1.1124	1.85487	1.05113	0.326901	0.366248	0.561433
ENSG00000166173	-1.26715	6.16865	23.8773	1.02676e-06	4.27198e-05	LARP6	protein_coding	327	357	343	409	1281	1682	La ribonucleoprotein domain family, member 6 [Source:HGNC Symbol;Acc:HGNC:24012]	15	25029	LARP6	protein_coding	1.89403	1.62293	1.5365	3.80674	3.87543	4.44955
ENSG00000126804	1.31764	7.25533	23.8515	1.0406e-06	4.31578e-05	ZBTB1	protein_coding	1260	2031	2129	452	1027	1210	zinc finger and BTB domain containing 1 [Source:HGNC Symbol;Acc:HGNC:20259]	14	29978	ZBTB1	protein_coding	6.09326	7.70874	7.9626	3.51244	2.59407	2.67249
ENSG00000164683	3.3487	1.88732	23.8477	1.04267e-06	4.31578e-05	HEY1	protein_coding	38	44	79	2	9	10	hes-related family bHLH transcription factor with YRPW motif 1 [Source:HGNC Symbol;Acc:HGNC:4880]	8	3853	HEY1	protein_coding	1.42977	1.29936	2.29885	0.120922	0.176872	0.171844
ENSG00000049246	-2.72327	3.1913	23.8413	1.04612e-06	4.31892e-05	PER3	protein_coding	14	56	5	56	235	198	period circadian clock 3 [Source:HGNC Symbol;Acc:HGNC:8847]	1	60857	PER3	protein_coding	0.0333503	0.104702	0.00921173	0.214363	0.292396	0.215421
ENSG00000051108	-1.28329	6.49812	23.8316	1.05143e-06	4.32972e-05	HERPUD1	protein_coding	386	550	337	762	1528	1409	homocysteine-inducible, endoplasmic reticulum stress-inducible, ubiquitin-like domain member 1 [Source:HGNC Symbol;Acc:HGNC:13744]	16	12815	HERPUD1	protein_coding	4.36667	4.88337	2.94845	13.8519	9.02858	7.27991
ENSG00000140807	5.90841	1.10422	23.8171	1.05935e-06	4.35119e-05	NKD1	protein_coding	20	27	52	0	2	0	naked cuticle homolog 1 (Drosophila) [Source:HGNC Symbol;Acc:HGNC:17045]	16	92409	NKD1	protein_coding	0.031376	0.0332449	0.0630915	0	0.00163882	0
ENSG00000157600	1.57906	4.08658	23.7479	1.09815e-06	4.49905e-05	TMEM164	protein_coding	219	179	211	49	85	118	transmembrane protein 164 [Source:HGNC Symbol;Acc:HGNC:26217]	X	180103	TMEM164	protein_coding	0.176281	0.113086	0.131354	0.0633794	0.0357365	0.0433805
ENSG00000243137	-2.13465	4.32562	23.6825	1.13613e-06	4.6428e-05	PSG4	protein_coding	108	93	10	232	327	243	pregnancy specific beta-1-glycoprotein 4 [Source:HGNC Symbol;Acc:HGNC:9521]	19	14597	PSG4	protein_coding	1.07261	0.724929	0.0768101	3.70252	1.69628	1.10224
ENSG00000196569	1.31744	8.52457	23.5377	1.22488e-06	4.99279e-05	LAMA2	protein_coding	3692	5132	4055	1072	2296	3190	laminin, alpha 2 [Source:HGNC Symbol;Acc:HGNC:6482]	6	633428	LAMA2	protein_coding	0.84498	0.921861	0.717754	0.394249	0.274466	0.333447
ENSG00000115641	-1.38753	7.31971	23.5143	1.23989e-06	5.04117e-05	FHL2	protein_coding	620	1168	473	845	3479	3332	four and a half LIM domains 2 [Source:HGNC Symbol;Acc:HGNC:3703]	2	80801	FHL2	protein_coding	1.11239	1.64476	0.656336	2.4362	3.26026	2.73037
ENSG00000078269	-1.25607	6.13092	23.4881	1.25689e-06	5.09739e-05	SYNJ2	protein_coding	304	352	346	489	1033	1583	synaptojanin 2 [Source:HGNC Symbol;Acc:HGNC:11504]	6	117289	SYNJ2	protein_coding	0.375749	0.341477	0.330751	0.971235	0.666895	0.893629
ENSG00000134259	-2.39279	4.3074	23.4682	1.26995e-06	5.13736e-05	NGF	protein_coding	54	110	14	97	519	490	nerve growth factor (beta polypeptide) [Source:HGNC Symbol;Acc:HGNC:7808]	1	52318	NGF	protein_coding	0.149632	0.239231	0.0300026	0.43191	0.751157	0.620124
ENSG00000205426	-3.94643	2.1359	23.4431	1.28666e-06	5.1919e-05	KRT81	protein_coding	0	0	18	13	13	253	keratin 81 [Source:HGNC Symbol;Acc:HGNC:6458]	12	5621	KRT81	protein_coding	0	0	0.359038	0.538769	0.175123	2.98017
ENSG00000145439	1.62085	4.59419	23.4133	1.30673e-06	5.25968e-05	CBR4	protein_coding	198	377	316	36	128	272	carbonyl reductase 4 [Source:HGNC Symbol;Acc:HGNC:25891]	4	146505	CBR4	protein_coding	0.195927	0.292796	0.241833	0.0572431	0.0661564	0.122928
ENSG00000104687	1.27209	5.58126	23.2578	1.41674e-06	5.67123e-05	GSR	protein_coding	453	600	606	109	343	492	glutathione reductase [Source:HGNC Symbol;Acc:HGNC:4623]	8	49865	GSR	protein_coding	1.317	1.36909	1.36257	0.509218	0.52085	0.653285
ENSG00000121361	1.43424	4.86388	23.2564	1.41774e-06	5.67123e-05	KCNJ8	protein_coding	301	376	354	87	157	237	potassium channel, inwardly rectifying subfamily J, member 8 [Source:HGNC Symbol;Acc:HGNC:6269]	12	10626	KCNJ8	protein_coding	4.10657	4.02619	3.73521	1.90731	1.11878	1.47677
ENSG00000134440	-1.2761	8.56385	23.254	1.41957e-06	5.67123e-05	NARS	protein_coding	1432	1679	2343	2682	5588	8469	asparaginyl-tRNA synthetase [Source:HGNC Symbol;Acc:HGNC:7643]	18	21557	NARS	protein_coding	9.63023	8.86213	12.1861	28.983	19.6283	26.0122
ENSG00000168461	1.25555	7.55926	23.1373	1.50838e-06	6.01107e-05	RAB31	protein_coding	1400	3147	2139	486	1657	1370	RAB31, member RAS oncogene family [Source:HGNC Symbol;Acc:HGNC:9771]	18	154386	RAB31	protein_coding	1.31463	2.31934	1.5534	0.733333	0.812698	0.587552
ENSG00000128016	1.32553	5.53852	23.1121	1.52828e-06	6.07529e-05	ZFP36	protein_coding	459	731	410	139	478	208	ZFP36 ring finger protein [Source:HGNC Symbol;Acc:HGNC:12862]	19	2599	ZFP36	protein_coding	25.6029	32.0027	17.6872	12.4589	13.9263	5.29896
ENSG00000123610	-2.87917	3.00921	23.0449	1.58263e-06	6.2758e-05	TNFAIP6	protein_coding	3	13	38	80	87	249	tumor necrosis factor, alpha-induced protein 6 [Source:HGNC Symbol;Acc:HGNC:11898]	2	22456	TNFAIP6	protein_coding	0.0193674	0.0658699	0.189729	0.829909	0.29336	0.734177
ENSG00000162840	2.56623	4.45669	22.9123	1.69565e-06	6.70742e-05	MT2P1	processed_pseudogene	160	689	122	34	43	63	metallothionein 2 pseudogene 1 [Source:HGNC Symbol;Acc:HGNC:7407]	4	182	MT2P1	processed_pseudogene	127.447	430.749	75.1571	43.5192	17.8901	22.9194
ENSG00000106484	-2.40927	2.96435	22.8827	1.72196e-06	6.79477e-05	MEST	protein_coding	1	21	39	9	127	357	mesoderm specific transcript [Source:HGNC Symbol;Acc:HGNC:7028]	7	20125	MEST	protein_coding	0.00720354	0.11873	0.217275	0.104179	0.47784	1.17453
ENSG00000116675	2.6466	2.41806	22.8753	1.72857e-06	6.80414e-05	DNAJC6	protein_coding	41	86	95	4	15	34	DnaJ (Hsp40) homolog, subfamily C, member 6 [Source:HGNC Symbol;Acc:HGNC:15469]	1	167650	DNAJC6	protein_coding	0.0354538	0.0583675	0.0635334	0.00555814	0.00677489	0.0134279
ENSG00000237697	3.65672	1.72772	22.8472	1.75407e-06	6.88764e-05	LINC00312	lincRNA	29	59	57	0	10	9	NA	3	2093	LINC00312	lincRNA	2.00868	3.20744	3.05343	0	0.361781	0.284713
ENSG00000113013	-1.3155	8.03814	22.7956	1.80181e-06	7.05784e-05	HSPA9	protein_coding	903	1345	1449	1974	3710	5885	heat shock 70kDa protein 9 (mortalin) [Source:HGNC Symbol;Acc:HGNC:5244]	5	20562	HSPA9	protein_coding	6.36655	7.44274	7.90105	22.3643	13.6623	18.9502
ENSG00000001461	-1.19822	6.53263	22.6944	1.8992e-06	7.42119e-05	NIPAL3	protein_coding	360	583	448	506	1718	2071	NIPA-like domain containing 3 [Source:HGNC Symbol;Acc:HGNC:25233]	1	57182	NIPAL3	protein_coding	0.912694	1.16007	0.878416	2.06141	2.27498	2.39803
ENSG00000147010	-1.38788	6.21062	22.6773	1.91615e-06	7.45267e-05	SH3KBP1	protein_coding	222	437	363	555	1151	1584	SH3-domain kinase binding protein 1 [Source:HGNC Symbol;Acc:HGNC:13867]	X	353626	SH3KBP1	protein_coding	0.0910104	0.140609	0.115092	0.365613	0.24646	0.296582
ENSG00000198959	1.46543	6.91745	22.6769	1.91653e-06	7.45267e-05	TGM2	protein_coding	446	2295	1970	173	761	1183	transglutaminase 2 [Source:HGNC Symbol;Acc:HGNC:11778]	20	39191	TGM2	protein_coding	1.6498	6.66304	5.63588	1.02833	1.47032	1.99863
ENSG00000177606	-1.46348	6.8982	22.6329	1.96097e-06	7.60705e-05	JUN	protein_coding	374	549	597	949	2751	1550	jun proto-oncogene [Source:HGNC Symbol;Acc:HGNC:6204]	1	3539	JUN	protein_coding	15.3205	17.6509	18.9137	62.4681	58.8606	28.9991
ENSG00000109686	1.21218	7.99323	22.6167	1.97761e-06	7.65312e-05	SH3D19	protein_coding	2026	4482	2420	624	2451	1833	SH3 domain containing 19 [Source:HGNC Symbol;Acc:HGNC:30418]	4	222881	SH3D19	protein_coding	1.3178	2.2881	1.21737	0.652205	0.832693	0.544532
ENSG00000145675	1.18756	6.65102	22.6082	1.98632e-06	7.66836e-05	PIK3R1	protein_coding	854	1444	1148	197	939	1017	phosphoinositide-3-kinase, regulatory subunit 1 (alpha) [Source:HGNC Symbol;Acc:HGNC:8979]	5	86101	PIK3R1	protein_coding	1.43791	1.90825	1.49491	0.533005	0.825794	0.782071
ENSG00000159251	2.05228	6.93925	22.5788	2.01696e-06	7.7621e-05	ACTC1	protein_coding	1114	2138	1401	509	396	394	actin, alpha, cardiac muscle 1 [Source:HGNC Symbol;Acc:HGNC:143]	15	8043	ACTC1	protein_coding	20.0793	30.2458	19.53	14.7426	3.72814	3.24348
ENSG00000279095	-1.98914	3.20551	22.5757	2.02027e-06	7.7621e-05	AC092066.1	TEC	32	22	34	59	151	266		19	2027	AC092066.1	TEC	2.28864	1.23494	1.88065	6.78065	5.64076	8.68883
ENSG00000110756	1.28812	6.80136	22.5535	2.0437e-06	7.83338e-05	HPS5	protein_coding	860	1906	1215	275	802	985	Hermansky-Pudlak syndrome 5 [Source:HGNC Symbol;Acc:HGNC:17022]	11	43530	HPS5	protein_coding	2.86412	4.98207	3.12946	1.47169	1.39508	1.49824
ENSG00000277157	-1.40607	4.99425	22.5333	2.06528e-06	7.89725e-05	HIST1H4D	protein_coding	122	218	91	151	854	552	histone cluster 1, H4d [Source:HGNC Symbol;Acc:HGNC:4782]	6	311	HIST1H4D	protein_coding	56.8698	79.7576	32.8067	113.107	207.928	117.52
ENSG00000164128	7.90216	0.631308	22.5253	2.0739e-06	7.91137e-05	NPY1R	protein_coding	7	15	49	0	0	0	neuropeptide Y receptor Y1 [Source:HGNC Symbol;Acc:HGNC:7956]	4	20871	NPY1R	protein_coding	0.0486224	0.0817756	0.26323	0	0	0
ENSG00000112186	-1.74118	4.09846	22.3936	2.22116e-06	8.45306e-05	CAP2	protein_coding	44	65	79	157	209	420	CAP, adenylate cyclase-associated protein, 2 (yeast) [Source:HGNC Symbol;Acc:HGNC:20039]	6	164576	CAP2	protein_coding	0.0387586	0.0449389	0.0538198	0.222232	0.09616	0.168973
ENSG00000110852	1.45605	5.10702	22.3652	2.25423e-06	8.508e-05	CLEC2B	protein_coding	193	493	596	56	326	244	C-type lectin domain family 2, member B [Source:HGNC Symbol;Acc:HGNC:2053]	12	17152	CLEC2B	protein_coding	1.63127	3.27045	3.89595	0.760582	1.43919	0.941908
ENSG00000112562	2.72748	3.41884	22.3622	2.25773e-06	8.508e-05	SMOC2	protein_coding	31	233	176	0	33	127	SPARC related modular calcium binding 2 [Source:HGNC Symbol;Acc:HGNC:20323]	6	232294	SMOC2	protein_coding	0.0193466	0.114128	0.0849486	0	0.010757	0.0361992
ENSG00000138449	2.95445	2.29822	22.354	2.26739e-06	8.508e-05	SLC40A1	protein_coding	59	128	23	2	22	10	solute carrier family 40 (iron-regulated transporter), member 1 [Source:HGNC Symbol;Acc:HGNC:10909]	2	23179	SLC40A1	protein_coding	0.369011	0.628335	0.111254	0.0201006	0.0718692	0.0285653
ENSG00000138835	-1.74949	3.61741	22.3758	2.24177e-06	8.508e-05	RGS3	protein_coding	47	39	47	98	165	320	regulator of G-protein signaling 3 [Source:HGNC Symbol;Acc:HGNC:9999]	9	153012	RGS3	protein_coding	0.0445302	0.0290011	0.0344393	0.149202	0.0816532	0.138471
ENSG00000215089	-4.06751	1.7753	22.3712	2.24717e-06	8.508e-05	KRT18P11	processed_pseudogene	3	3	1	8	101	103	keratin 18 pseudogene 11 [Source:HGNC Symbol;Acc:HGNC:6431]	X	1282	KRT18P11	processed_pseudogene	0.339246	0.266262	0.0874568	1.4537	5.96551	5.31965
ENSG00000241162	3.46185	1.99123	22.358	2.2627e-06	8.508e-05	RN7SL617P	misc_RNA	27	63	87	5	5	8	RNA, 7SL, cytoplasmic 617, pseudogene [Source:HGNC Symbol;Acc:HGNC:46633]	6	307	RN7SL617P	misc_RNA	12.7499	23.3495	31.7733	3.79406	1.23324	1.72538
ENSG00000152952	-1.20056	7.41582	22.3041	2.32708e-06	8.71164e-05	PLOD2	protein_coding	600	759	1197	1039	2155	4689	procollagen-lysine, 2-oxoglutarate 5-dioxygenase 2 [Source:HGNC Symbol;Acc:HGNC:9082]	3	94213	PLOD2	protein_coding	0.923257	0.916657	1.42451	2.56908	1.73201	3.29536
ENSG00000172432	-1.31658	6.24061	22.2901	2.34408e-06	8.75488e-05	GTPBP2	protein_coding	381	315	355	399	1542	1682	GTP binding protein 2 [Source:HGNC Symbol;Acc:HGNC:4670]	6	23846	GTPBP2	protein_coding	2.31628	1.50304	1.66915	3.8979	4.89647	4.67029
ENSG00000164674	-2.6072	2.51776	22.2479	2.39625e-06	8.92895e-05	SYTL3	protein_coding	7	18	14	57	109	118	synaptotagmin-like 3 [Source:HGNC Symbol;Acc:HGNC:15587]	6	114862	SYTL3	protein_coding	0.00883494	0.0178309	0.0136657	0.115604	0.0718563	0.0680204
ENSG00000168781	-2.71923	2.56498	22.2185	2.43317e-06	9.04555e-05	PPIP5K1	protein_coding	5	31	8	43	149	115	diphosphoinositol pentakisphosphate kinase 1 [Source:HGNC Symbol;Acc:HGNC:29023]	15	56791	PPIP5K1	protein_coding	0.0127636	0.0621095	0.015794	0.176385	0.198665	0.134076
ENSG00000130962	1.59584	5.27314	22.178	2.48504e-06	9.21704e-05	PRRG1	protein_coding	301	553	583	112	160	316	proline rich Gla (G-carboxyglutamic acid) 1 [Source:HGNC Symbol;Acc:HGNC:9469]	X	108020	PRRG1	protein_coding	0.403966	0.582501	0.605126	0.241539	0.112158	0.193694
ENSG00000163251	2.93245	2.11005	22.1317	2.54566e-06	9.42013e-05	FZD5	protein_coding	62	49	68	9	8	10	frizzled class receptor 5 [Source:HGNC Symbol;Acc:HGNC:4043]	2	6977	FZD5	protein_coding	1.28826	0.799104	1.09275	0.300502	0.0868232	0.0948997
ENSG00000100664	-1.27414	7.82677	22.103	2.58405e-06	9.5402e-05	EIF5	protein_coding	718	1371	1253	1550	3969	4520	eukaryotic translation initiation factor 5 [Source:HGNC Symbol;Acc:HGNC:3299]	14	11481	EIF5	protein_coding	9.06623	13.5873	12.2364	31.4503	26.1768	26.0671
ENSG00000128692	-1.15061	7.2486	21.9639	2.77828e-06	0.00010187	EIF2S2P4	processed_pseudogene	569	839	933	797	2670	3628	eukaryotic translation initiation factor 2, subunit 2 beta pseudogene 4 [Source:HGNC Symbol;Acc:HGNC:37626]	2	983	EIF2S2P4	processed_pseudogene	83.9152	97.1146	106.417	188.876	205.671	244.37
ENSG00000134107	-1.2536	5.63455	21.9684	2.77178e-06	0.00010187	BHLHE40	protein_coding	252	280	149	425	1090	484	basic helix-loop-helix family, member e40 [Source:HGNC Symbol;Acc:HGNC:1046]	3	6207	BHLHE40	protein_coding	5.88574	5.13278	2.69145	15.9507	13.2972	5.16294
ENSG00000163378	1.32791	5.2343	21.9661	2.77506e-06	0.00010187	EOGT	protein_coding	293	566	473	67	287	404	EGF domain-specific O-linked N-acetylglucosamine (GlcNAc) transferase [Source:HGNC Symbol;Acc:HGNC:28526]	3	38747	EOGT	protein_coding	1.09625	1.66209	1.36869	0.402819	0.560865	0.690362
ENSG00000185112	1.18906	6.10578	21.9469	2.80295e-06	0.000102541	FAM43A	protein_coding	584	847	934	148	626	663	family with sequence similarity 43, member A [Source:HGNC Symbol;Acc:HGNC:26888]	3	2493	FAM43A	protein_coding	33.9604	38.6578	42.0055	13.8297	19.0137	17.6086
ENSG00000170989	-1.51707	4.05769	21.9396	2.81368e-06	0.000102699	S1PR1	protein_coding	71	65	71	134	273	334	sphingosine-1-phosphate receptor 1 [Source:HGNC Symbol;Acc:HGNC:3165]	1	4630	S1PR1	protein_coding	2.2231	1.59738	1.71933	6.74212	4.46474	4.77638
ENSG00000149090	-1.31398	6.11218	21.9131	2.85275e-06	0.000103889	PAMR1	protein_coding	519	297	178	553	1190	1022	peptidase domain containing associated with muscle regeneration 1 [Source:HGNC Symbol;Acc:HGNC:24554]	11	98477	PAMR1	protein_coding	0.764037	0.343161	0.202659	1.30817	0.915012	0.687147
ENSG00000054277	2.4582	2.93838	21.8916	2.88497e-06	0.000104825	OPN3	protein_coding	62	127	127	18	22	26	opsin 3 [Source:HGNC Symbol;Acc:HGNC:14007]	1	87274	OPN3	protein_coding	0.102989	0.165575	0.163155	0.0480464	0.0190876	0.0197252
ENSG00000234975	1.57269	6.22166	21.8175	2.99856e-06	0.000108706	FTH1P2	processed_pseudogene	439	1664	798	150	419	559	ferritin, heavy polypeptide 1 pseudogene 2 [Source:HGNC Symbol;Acc:HGNC:3989]	1	411	FTH1P2	processed_pseudogene	154.848	460.667	217.692	85.0202	77.1946	90.0541
ENSG00000157827	1.22763	5.61073	21.8063	3.01616e-06	0.000108946	FMNL2	protein_coding	599	688	370	141	430	309	formin-like 2 [Source:HGNC Symbol;Acc:HGNC:18267]	2	314597	FMNL2	protein_coding	0.276029	0.248834	0.131865	0.104409	0.103497	0.0650336
ENSG00000178966	-1.98802	3.44665	21.8046	3.01875e-06	0.000108946	RMI1	protein_coding	8	59	52	43	287	257	RecQ mediated genome instability 1 [Source:HGNC Symbol;Acc:HGNC:25764]	9	23363	RMI1	protein_coding	0.0496413	0.287342	0.249549	0.428759	0.930182	0.728347
ENSG00000120156	-1.13838	6.60016	21.7987	3.02809e-06	0.000109038	TEK	protein_coding	360	752	398	512	2365	1506	TEK tyrosine kinase, endothelial [Source:HGNC Symbol;Acc:HGNC:11724]	9	121034	TEK	protein_coding	0.431198	0.706946	0.368687	0.985452	1.47958	0.823856
ENSG00000180537	2.35157	2.90517	21.6443	3.2818e-06	0.00011791	RNF182	protein_coding	52	134	123	14	23	35	ring finger protein 182 [Source:HGNC Symbol;Acc:HGNC:28522]	6	55856	RNF182	protein_coding	0.134963	0.272967	0.246898	0.058389	0.0311797	0.0414889
ENSG00000107731	-1.16879	6.52508	21.6007	3.35721e-06	0.00012035	UNC5B	protein_coding	383	482	523	633	1660	1659	unc-5 homolog B (C. elegans) [Source:HGNC Symbol;Acc:HGNC:12568]	10	90294	UNC5B	protein_coding	0.614925	0.607385	0.649418	1.63312	1.39208	1.21653
ENSG00000127954	5.20938	1.11432	21.5742	3.40393e-06	0.000121483	STEAP4	protein_coding	18	16	64	0	0	5	STEAP family member 4 [Source:HGNC Symbol;Acc:HGNC:21923]	7	30462	STEAP4	protein_coding	0.0856636	0.0597637	0.235561	0	0	0.0108679
ENSG00000232187	1.65778	4.09891	21.5756	3.40148e-06	0.000121483	FTH1P7	processed_pseudogene	100	384	177	23	121	127	ferritin, heavy polypeptide 1 pseudogene 7 [Source:HGNC Symbol;Acc:HGNC:3994]	13	551	FTH1P7	processed_pseudogene	26.3106	79.2968	36.0167	9.72409	16.6283	15.2611
ENSG00000158966	1.75833	3.97455	21.5004	3.53756e-06	0.000125972	CACHD1	protein_coding	175	228	178	16	126	123	cache domain containing 1 [Source:HGNC Symbol;Acc:HGNC:29314]	1	222266	CACHD1	protein_coding	0.114142	0.116718	0.0897902	0.0167695	0.0429252	0.0366409
ENSG00000233929	3.76272	1.72765	21.4919	3.55332e-06	0.000126253	MT1XP1	processed_pseudogene	33	63	50	5	4	3	metallothionein 1X pseudogene 1 [Source:HGNC Symbol;Acc:HGNC:7442]	1	185	MT1XP1	processed_pseudogene	25.8597	38.7476	30.3026	6.29609	1.6372	1.0737
ENSG00000025796	-1.26978	6.25475	21.4687	3.59648e-06	0.000127504	SEC63	protein_coding	315	350	416	358	1798	1575	SEC63 homolog (S. cerevisiae) [Source:HGNC Symbol;Acc:HGNC:21082]	6	90433	SEC63	protein_coding	0.50497	0.440369	0.515761	0.922208	1.50549	1.15315
ENSG00000164761	-1.19046	7.1042	21.45	3.63183e-06	0.000128474	TNFRSF11B	protein_coding	476	918	697	671	2521	3392	tumor necrosis factor receptor superfamily, member 11b [Source:HGNC Symbol;Acc:HGNC:11909]	8	28643	TNFRSF11B	protein_coding	2.40919	3.6467	2.72832	5.45729	6.66452	7.84099
ENSG00000270882	-1.28911	5.39521	21.4401	3.65049e-06	0.00012885	HIST2H4A	protein_coding	83	176	390	147	711	1290	histone cluster 2, H4a [Source:HGNC Symbol;Acc:HGNC:4794]	1	7108	HIST2H4A	protein_coding	1.69283	2.81735	6.15175	4.81773	7.5742	12.0164
ENSG00000011465	1.4655	10.3588	21.4263	3.67696e-06	0.0001295	DCN	protein_coding	8094	34164	8593	2122	11656	7189	decorin [Source:HGNC Symbol;Acc:HGNC:2705]	12	42639	DCN	protein_coding	27.5194	91.167	22.5954	11.5934	20.6994	11.1634
ENSG00000119514	-2.29641	3.324	21.4111	3.70625e-06	0.000130246	GALNT12	protein_coding	16	32	28	117	235	104	polypeptide N-acetylgalactosaminyltransferase 12 [Source:HGNC Symbol;Acc:HGNC:19877]	9	42382	GALNT12	protein_coding	0.0547294	0.0859102	0.0740727	0.643098	0.419857	0.162475
ENSG00000137942	1.24613	5.8685	21.297	3.93343e-06	0.000137928	FNBP1L	protein_coding	560	755	691	190	365	503	formin binding protein 1-like [Source:HGNC Symbol;Acc:HGNC:20851]	1	106530	FNBP1L	protein_coding	0.762076	0.806401	0.727257	0.415484	0.259439	0.312629
ENSG00000013293	-3.0484	2.26853	21.1719	4.19883e-06	0.000146913	SLC7A14	protein_coding	8	18	0	23	213	29	solute carrier family 7, member 14 [Source:HGNC Symbol;Acc:HGNC:29326]	3	126490	SLC7A14	protein_coding	0.00916887	0.0161917	0	0.0423589	0.127508	0.0151801
ENSG00000153071	-1.24668	7.96426	21.1464	4.25505e-06	0.000148557	DAB2	protein_coding	1034	1641	1003	1719	4146	5050	Dab, mitogen-responsive phosphoprotein, homolog 2 (Drosophila) [Source:HGNC Symbol;Acc:HGNC:2662]	5	90625	DAB2	protein_coding	1.65407	2.06033	1.24089	4.41876	3.46414	3.68958
ENSG00000047648	2.68103	2.70632	21.1315	4.28819e-06	0.000149389	ARHGAP6	protein_coding	59	115	95	11	38	8	Rho GTPase activating protein 6 [Source:HGNC Symbol;Acc:HGNC:676]	X	528158	ARHGAP6	protein_coding	0.0161946	0.0247748	0.020167	0.00485179	0.00544796	0.0010029
ENSG00000115758	-1.14452	6.36576	21.0861	4.39113e-06	0.000152644	ODC1	protein_coding	361	402	495	555	1329	1671	ornithine decarboxylase 1 [Source:HGNC Symbol;Acc:HGNC:8109]	2	8536	ODC1	protein_coding	6.13105	5.35855	6.50178	15.1465	11.7892	12.9615
ENSG00000081041	-4.76926	1.44379	21.0147	4.55774e-06	0.000158093	CXCL2	protein_coding	0	6	0	26	101	15	chemokine (C-X-C motif) ligand 2 [Source:HGNC Symbol;Acc:HGNC:4603]	4	2258	CXCL2	protein_coding	0	0.302345	0	2.68239	3.38697	0.439846
ENSG00000158246	2.0109	3.0219	20.9997	4.59352e-06	0.000158991	FAM46B	protein_coding	103	134	75	19	35	38	family with sequence similarity 46, member B [Source:HGNC Symbol;Acc:HGNC:28273]	1	7816	FAM46B	protein_coding	1.91045	1.95073	1.07587	0.566294	0.339077	0.321909
ENSG00000049323	1.22476	6.13169	20.9901	4.61673e-06	0.000159451	LTBP1	protein_coding	1227	322	689	323	161	639	latent transforming growth factor beta binding protein 1 [Source:HGNC Symbol;Acc:HGNC:6714]	2	452537	LTBP1	protein_coding	0.393072	0.0809613	0.170705	0.166273	0.0269393	0.0934933
ENSG00000074211	3.12342	2.02271	20.97	4.66538e-06	0.000160785	PPP2R2C	protein_coding	28	59	86	0	15	20	protein phosphatase 2, regulatory subunit B, gamma [Source:HGNC Symbol;Acc:HGNC:9306]	4	243022	PPP2R2C	protein_coding	0.016703	0.0276237	0.0396766	0	0.00467369	0.00544902
ENSG00000172216	1.20469	5.63459	20.9402	4.73846e-06	0.000162954	CEBPB	protein_coding	564	670	444	161	370	365	CCAAT/enhancer binding protein (C/EBP), beta [Source:HGNC Symbol;Acc:HGNC:1834]	20	1955	CEBPB	protein_coding	41.8229	38.9946	25.4635	19.1846	14.3308	12.3617
ENSG00000187210	1.18207	5.7765	20.9321	4.75855e-06	0.000163295	GCNT1	protein_coding	490	604	776	148	351	601	glucosaminyl (N-acetyl) transferase 1, core 2 [Source:HGNC Symbol;Acc:HGNC:4203]	9	87566	GCNT1	protein_coding	0.811227	0.784833	0.993592	0.393731	0.303519	0.454436
ENSG00000099337	1.25766	5.23794	20.8293	5.02088e-06	0.000171453	KCNK6	protein_coding	365	435	502	108	285	302	potassium channel, two pore domain subfamily K, member 6 [Source:HGNC Symbol;Acc:HGNC:6281]	19	9176	KCNK6	protein_coding	5.76662	5.39401	6.13383	2.74185	2.35183	2.17915
ENSG00000144229	3.37714	2.24861	20.8265	5.0283e-06	0.000171453	THSD7B	protein_coding	52	84	65	0	9	32	thrombospondin, type I, domain containing 7B [Source:HGNC Symbol;Acc:HGNC:29348]	2	912172	THSD7B	protein_coding	0.00826435	0.010478	0.00798948	0	0.000747103	0.00232277
ENSG00000276104	2.36427	3.24655	20.8336	5.00962e-06	0.000171453	FP671120.5	miRNA	198	115	60	7	56	30		21	113	FP671120.5	miRNA	254.021	115.796	59.5326	14.4309	37.5253	17.5783
ENSG00000126785	-2.96165	3.2021	20.7984	5.10262e-06	0.000172976	RHOJ	protein_coding	16	57	0	43	323	142	ras homolog family member J [Source:HGNC Symbol;Acc:HGNC:688]	14	89105	RHOJ	protein_coding	0.0260315	0.0727861	0	0.112419	0.274483	0.105516
ENSG00000135074	-1.18902	5.59396	20.7994	5.09998e-06	0.000172976	ADAM19	protein_coding	231	150	334	359	504	1204	ADAM metallopeptidase domain 19 [Source:HGNC Symbol;Acc:HGNC:197]	5	180241	ADAM19	protein_coding	0.185798	0.0946921	0.207766	0.463995	0.211734	0.442289
ENSG00000184005	-3.63567	2.52805	20.7974	5.10527e-06	0.000172976	ST6GALNAC3	protein_coding	9	11	0	34	85	231	ST6 (alpha-N-acetyl-neuraminyl-2,3-beta-galactosyl-1,3)-N-acetylgalactosaminide alpha-2,6-sialyltransferase 3 [Source:HGNC Symbol;Acc:HGNC:19343]	1	559882	ST6GALNAC3	protein_coding	0.00233039	0.00223549	0	0.0141467	0.0114957	0.027318
ENSG00000156711	-1.5912	3.81304	20.7407	5.2585e-06	0.000177793	MAPK13	protein_coding	44	80	48	98	305	250	mitogen-activated protein kinase 13 [Source:HGNC Symbol;Acc:HGNC:6875]	6	16715	MAPK13	protein_coding	0.381618	0.544577	0.321971	1.36582	1.38168	0.990301
ENSG00000108604	1.21577	6.06242	20.7225	5.30884e-06	0.000178922	SMARCD2	protein_coding	749	929	600	173	521	583	SWI/SNF related, matrix associated, actin dependent regulator of chromatin, subfamily d, member 2 [Source:HGNC Symbol;Acc:HGNC:11107]	17	10984	SMARCD2	protein_coding	9.88561	9.62346	6.12453	3.66909	3.59163	3.51432
ENSG00000185760	-2.12222	3.37091	20.7206	5.31419e-06	0.000178922	KCNQ5	protein_coding	64	36	0	139	240	10	potassium channel, voltage gated KQT-like subfamily Q, member 5 [Source:HGNC Symbol;Acc:HGNC:6299]	6	577059	KCNQ5	protein_coding	0.0160784	0.00709836	0	0.0561135	0.0314924	0.0011474
ENSG00000112218	4.59073	1.6638	20.715	5.3298e-06	0.000179072	GPR63	protein_coding	36	64	42	5	0	2	G protein-coupled receptor 63 [Source:HGNC Symbol;Acc:HGNC:13302]	6	43337	GPR63	protein_coding	0.120428	0.168034	0.108661	0.0268772	0	0.00305566
ENSG00000151490	3.8693	2.05289	20.7076	5.35035e-06	0.000179388	PTPRO	protein_coding	27	101	57	1	2	21	protein tyrosine phosphatase, receptor type, O [Source:HGNC Symbol;Acc:HGNC:9678]	12	275002	PTPRO	protein_coding	0.0142334	0.041789	0.0232392	0.000847105	0.000550692	0.00505612
ENSG00000167747	-1.31466	4.81024	20.6999	5.37184e-06	0.000179733	C19orf48	protein_coding	100	107	189	136	466	775	chromosome 19 open reading frame 48 [Source:HGNC Symbol;Acc:HGNC:29667]	19	7225	C19orf48	protein_coding	2.00652	1.68509	2.93296	4.38504	4.88385	7.10227
ENSG00000172292	1.60086	5.31527	20.6791	5.43051e-06	0.000181318	CERS6	protein_coding	368	722	381	130	180	245	ceramide synthase 6 [Source:HGNC Symbol;Acc:HGNC:23826]	2	319275	CERS6	protein_coding	0.167096	0.257305	0.133796	0.0948531	0.0426896	0.0508083
ENSG00000135269	-1.26985	5.90649	20.6655	5.46913e-06	0.000182229	TES	protein_coding	225	498	187	377	1253	996	testis derived transcript (3 LIM domains) [Source:HGNC Symbol;Acc:HGNC:14620]	7	48290	TES	protein_coding	0.675472	1.17341	0.434176	1.81868	1.96475	1.36564
ENSG00000127241	-1.22124	5.81905	20.6203	5.59979e-06	0.000186196	MASP1	protein_coding	377	274	178	446	902	923	mannan-binding lectin serine peptidase 1 (C4/C2 activating component of Ra-reactive factor) [Source:HGNC Symbol;Acc:HGNC:6901]	3	74737	MASP1	protein_coding	0.731287	0.417149	0.267034	1.39018	0.913872	0.817711
ENSG00000156535	1.22556	7.89506	20.5996	5.66087e-06	0.000187838	CD109	protein_coding	2492	3574	1878	906	2266	1009	CD109 molecule [Source:HGNC Symbol;Acc:HGNC:21685]	6	132531	CD109	protein_coding	2.72592	3.06841	1.58877	1.59252	1.29466	0.504089
ENSG00000279338	-1.25673	5.79851	20.5828	5.71065e-06	0.000189099	RP1-309I22.2	sense_overlapping	259	240	297	302	1214	1086		22	28928	RP1-309I22.2	sense_overlapping	1.29797	0.943993	1.15112	2.43199	3.17771	2.48568
ENSG00000065361	-2.34163	2.52121	20.5289	5.87377e-06	0.0001941	ERBB3	protein_coding	8	21	15	31	174	101	erb-b2 receptor tyrosine kinase 3 [Source:HGNC Symbol;Acc:HGNC:3431]	12	23648	ERBB3	protein_coding	0.0490431	0.101042	0.0711178	0.30538	0.557146	0.282788
ENSG00000254987	3.90095	1.43708	20.4957	5.97663e-06	0.000197094	RP11-563P16.1	lincRNA	35	50	33	0	7	5		11	219277	RP11-563P16.1	lincRNA	0.0231397	0.025945	0.0168734	0	0.00241724	0.00150977
ENSG00000145623	-1.18805	6.24461	20.2965	6.63223e-06	0.000218266	OSMR	protein_coding	311	541	305	483	1412	1416	oncostatin M receptor [Source:HGNC Symbol;Acc:HGNC:8507]	5	99738	OSMR	protein_coding	0.452045	0.617181	0.342863	1.12813	1.07198	0.940018
ENSG00000125968	1.20658	8.46758	20.2185	6.90807e-06	0.000226878	ID1	protein_coding	3981	4912	3074	812	3786	2509	inhibitor of DNA binding 1, dominant negative helix-loop-helix protein [Source:HGNC Symbol;Acc:HGNC:5360]	20	1232	ID1	protein_coding	468.45	453.653	279.753	153.539	232.694	134.841
ENSG00000138675	-1.79641	3.80381	20.2062	6.95263e-06	0.000227876	FGF5	protein_coding	34	78	42	135	245	236	fibroblast growth factor 5 [Source:HGNC Symbol;Acc:HGNC:3683]	4	70081	FGF5	protein_coding	0.0703332	0.12664	0.067194	0.448752	0.264716	0.222969
ENSG00000196526	-1.22327	6.8106	20.1607	7.11999e-06	0.000232886	AFAP1	protein_coding	452	562	596	550	2924	1898	actin filament associated protein 1 [Source:HGNC Symbol;Acc:HGNC:24017]	4	181212	AFAP1	protein_coding	0.361604	0.352879	0.368758	0.707048	1.22181	0.693494
ENSG00000248641	-2.25185	2.71545	20.1402	7.19698e-06	0.000234926	HMGA1P2	processed_pseudogene	13	15	27	45	155	137	high mobility group AT-hook 1 pseudogene 2 [Source:HGNC Symbol;Acc:HGNC:13322]	4	323	HMGA1P2	processed_pseudogene	5.83476	5.28402	9.37223	32.4551	36.3366	28.0835
ENSG00000197061	-1.14337	7.90676	20.0673	7.4765e-06	0.000243555	HIST1H4C	protein_coding	594	1024	2252	759	4182	7367	histone cluster 1, H4c [Source:HGNC Symbol;Acc:HGNC:4787]	6	434	HIST1H4C	protein_coding	198.417	268.464	581.782	407.404	729.64	1123.92
ENSG00000122862	1.13145	6.11856	20.0482	7.55147e-06	0.00024527	SRGN	protein_coding	624	1248	476	192	810	360	serglycin [Source:HGNC Symbol;Acc:HGNC:9361]	10	16705	SRGN	protein_coding	5.41527	8.50049	3.19479	2.67749	3.67158	1.42689
ENSG00000236255	-3.00465	2.33028	20.0461	7.5597e-06	0.00024527	AC009404.2	lincRNA	11	10	3	18	183	93		2	7721	AC009404.2	lincRNA	0.206539	0.147368	0.0435642	0.54309	1.7947	0.797523
ENSG00000111348	3.23505	1.87737	20.0306	7.62115e-06	0.000246765	ARHGDIB	protein_coding	34	53	69	0	12	17	Rho GDP dissociation inhibitor (GDI) beta [Source:HGNC Symbol;Acc:HGNC:679]	12	19711	ARHGDIB	protein_coding	0.250065	0.305945	0.392484	0	0.0460985	0.057105
ENSG00000163629	-1.14147	7.29559	20.0173	7.6746e-06	0.000247996	PTPN13	protein_coding	626	655	1178	1015	2292	3540	protein tyrosine phosphatase, non-receptor type 13 (APO-1/CD95 (Fas)-associated phosphatase) [Source:HGNC Symbol;Acc:HGNC:9646]	4	220856	PTPN13	protein_coding	0.41091	0.337449	0.598023	1.07061	0.785814	1.06127
ENSG00000149485	1.10667	6.54339	20.0062	7.71913e-06	0.000248934	FADS1	protein_coding	958	1120	1026	280	687	907	fatty acid desaturase 1 [Source:HGNC Symbol;Acc:HGNC:3574]	11	29693	FADS1	protein_coding	4.67728	4.2918	3.87414	2.19673	1.75193	2.02249
ENSG00000120254	-1.12292	6.2785	19.9083	8.12482e-06	0.000260607	MTHFD1L	protein_coding	291	480	438	439	1620	1412	methylenetetrahydrofolate dehydrogenase (NADP+ dependent) 1-like [Source:HGNC Symbol;Acc:HGNC:21055]	6	236338	MTHFD1L	protein_coding	0.178501	0.231091	0.207789	0.432717	0.519034	0.39558
ENSG00000180389	1.41321	5.15454	19.9118	8.10971e-06	0.000260607	ATP5EP2	protein_coding	319	686	291	92	236	248	ATP synthase, H+ transporting, mitochondrial F1 complex, epsilon subunit pseudogene 2 [Source:HGNC Symbol;Acc:HGNC:34026]	13	384	ATP5EP2	protein_coding	120.432	203.268	84.9657	55.8122	46.5367	42.7616
ENSG00000198189	1.37214	5.21145	19.9071	8.12978e-06	0.000260607	HSD17B11	protein_coding	334	592	391	81	231	376	hydroxysteroid (17-beta) dehydrogenase 11 [Source:HGNC Symbol;Acc:HGNC:22960]	4	54776	HSD17B11	protein_coding	0.883971	1.22972	0.800328	0.344483	0.319327	0.454497
ENSG00000120053	-1.26077	5.00549	19.8806	8.24312e-06	0.000263714	GOT1	protein_coding	146	153	159	182	556	760	glutamic-oxaloacetic transaminase 1, soluble [Source:HGNC Symbol;Acc:HGNC:4432]	10	33754	GOT1	protein_coding	0.627061	0.515753	0.528146	1.25609	1.24728	1.49081
ENSG00000067057	-1.10748	7.22692	19.8552	8.35333e-06	0.000266709	PFKP	protein_coding	732	602	1009	936	2248	3351	phosphofructokinase, platelet [Source:HGNC Symbol;Acc:HGNC:8878]	10	71379	PFKP	protein_coding	1.4867	0.959626	1.5849	3.05477	2.38474	3.1084
ENSG00000116761	-2.23707	3.10171	19.8079	8.56288e-06	0.000272857	CTH	protein_coding	34	34	9	58	183	196	cystathionine gamma-lyase [Source:HGNC Symbol;Acc:HGNC:2501]	1	28633	CTH	protein_coding	0.172145	0.13511	0.0352417	0.471883	0.483948	0.453234
ENSG00000165092	3.15208	3.35113	19.7801	8.68826e-06	0.000276304	ALDH1A1	protein_coding	296	128	2	14	7	6	aldehyde dehydrogenase 1 family, member A1 [Source:HGNC Symbol;Acc:HGNC:402]	9	179780	ALDH1A1	protein_coding	0.238689	0.0810111	0.0012473	0.0181409	0.0029483	0.00220975
ENSG00000023608	-1.14866	6.27109	19.7676	8.7453e-06	0.000277568	SNAPC1	protein_coding	322	373	463	396	1108	2179	small nuclear RNA activating complex, polypeptide 1, 43kDa [Source:HGNC Symbol;Acc:HGNC:11134]	14	34071	SNAPC1	protein_coding	1.3701	1.24566	1.52362	2.70759	2.46246	4.23454
ENSG00000136010	-1.30783	7.33817	19.578	9.65764e-06	0.000305921	ALDH1L2	protein_coding	435	738	1281	980	3100	3260	aldehyde dehydrogenase 1 family, member L2 [Source:HGNC Symbol;Acc:HGNC:26777]	12	64793	ALDH1L2	protein_coding	0.973292	1.296	2.21668	3.52347	3.62283	3.33137
ENSG00000162614	1.092	7.25963	19.5588	9.75518e-06	0.000308402	NEXN	protein_coding	1232	1319	2628	394	848	2092	nexilin (F actin binding protein) [Source:HGNC Symbol;Acc:HGNC:29557]	1	55382	NEXN	protein_coding	3.22496	2.70989	5.32033	1.6573	1.15942	2.50107
ENSG00000076513	-1.15977	6.75966	19.5443	9.8293e-06	0.000310135	ANKRD13A	protein_coding	360	681	636	618	1673	2673	ankyrin repeat domain 13A [Source:HGNC Symbol;Acc:HGNC:21268]	12	40577	ANKRD13A	protein_coding	1.28619	1.9096	1.75735	3.54798	3.12198	4.36167
ENSG00000205364	2.72892	2.02595	19.5347	9.87905e-06	0.000311093	MT1M	protein_coding	63	50	53	4	11	18	metallothionein 1M [Source:HGNC Symbol;Acc:HGNC:14296]	16	1753	MT1M	protein_coding	5.21004	3.24537	3.38981	0.531558	0.475144	0.679867
ENSG00000072201	3.43752	1.76897	19.5235	9.93714e-06	0.00031231	LNX1	protein_coding	45	38	63	1	13	6	ligand of numb-protein X 1, E3 ubiquitin protein ligase [Source:HGNC Symbol;Acc:HGNC:6657]	4	242104	LNX1	protein_coding	0.0269459	0.017859	0.0291756	0.000962212	0.00406589	0.0016409
ENSG00000078018	2.38346	2.75607	19.5072	1.0022e-05	0.000314361	MAP2	protein_coding	70	115	83	3	31	52	microtubule-associated protein 2 [Source:HGNC Symbol;Acc:HGNC:6839]	2	310060	MAP2	protein_coding	0.0327291	0.0422015	0.0300133	0.00225397	0.0075706	0.0111043
ENSG00000197461	-1.88552	3.31106	19.435	1.04081e-05	0.000325586	PDGFA	protein_coding	42	33	26	58	207	240	platelet-derived growth factor alpha polypeptide [Source:HGNC Symbol;Acc:HGNC:8799]	7	23038	PDGFA	protein_coding	0.264294	0.162984	0.126535	0.586484	0.680362	0.689763
ENSG00000275783	5.13288	1.09735	19.4328	1.04204e-05	0.000325586	FP236383.5	miRNA	45	26	23	0	0	4		21	179	FP236383.5	miRNA	36.4453	16.5271	14.4064	0	0	1.47959
ENSG00000172667	1.18202	6.75193	19.3495	1.08846e-05	0.000339431	ZMAT3	protein_coding	857	1859	1034	317	881	805	zinc finger, matrin-type 3 [Source:HGNC Symbol;Acc:HGNC:29983]	3	55056	ZMAT3	protein_coding	2.25662	3.84194	2.10571	1.3413	1.21167	0.96811
ENSG00000151090	1.46716	4.11275	19.3196	1.10565e-05	0.000344124	THRB	protein_coding	216	240	153	56	96	111	thyroid hormone receptor, beta [Source:HGNC Symbol;Acc:HGNC:11799]	3	378122	THRB	protein_coding	0.082814	0.0722196	0.0453671	0.0345008	0.0192244	0.0194368
ENSG00000166224	-1.13291	5.77901	19.2559	1.14318e-05	0.000355117	SGPL1	protein_coding	218	260	376	324	902	1224	sphingosine-1-phosphate lyase 1 [Source:HGNC Symbol;Acc:HGNC:10817]	10	65212	SGPL1	protein_coding	0.484631	0.453651	0.646461	1.15742	1.04735	1.24276
ENSG00000129474	-1.17974	5.35208	19.2426	1.15117e-05	0.000356906	AJUBA	protein_coding	219	187	195	306	581	827	ajuba LIM protein [Source:HGNC Symbol;Acc:HGNC:20250]	14	11468	AJUBA	protein_coding	2.76846	1.85537	1.90646	6.21594	3.83622	4.77476
ENSG00000242960	3.41354	2.61449	19.2155	1.16761e-05	0.000361308	FTH1P23	processed_pseudogene	47	183	42	1	9	31	ferritin, heavy polypeptide 1 pseudogene 23 [Source:HGNC Symbol;Acc:HGNC:37641]	3	549	FTH1P23	processed_pseudogene	12.411	37.9275	8.57746	0.424327	1.24132	3.73872
ENSG00000187720	-1.35816	4.58918	19.13	1.22108e-05	0.000377127	THSD4	protein_coding	72	155	91	126	735	291	thrombospondin, type I, domain containing 4 [Source:HGNC Symbol;Acc:HGNC:25835]	15	686431	THSD4	protein_coding	0.0152061	0.0256928	0.0148637	0.0427609	0.0810784	0.0280692
ENSG00000011347	-3.94534	1.28481	19.0757	1.25636e-05	0.000387277	SYT7	protein_coding	2	2	2	22	73	32	synaptotagmin VII [Source:HGNC Symbol;Acc:HGNC:11514]	11	65835	SYT7	protein_coding	0.00440408	0.0034566	0.00340608	0.0778464	0.0839616	0.032183
ENSG00000249456	7.28298	0.393686	19.057	1.2687e-05	0.000390332	RP11-298J20.4	sense_overlapping	26	10	21	0	0	0		10	25738	RP11-298J20.4	sense_overlapping	0.146447	0.044208	0.09148	0	0	0
ENSG00000213080	-1.11452	5.93098	19.0417	1.27893e-05	0.000392727	RP11-312J18.5	processed_pseudogene	351	206	361	453	620	1490		1	1096	RP11-312J18.5	processed_pseudogene	46.4279	21.3862	36.9299	96.2854	42.8347	90.0138
ENSG00000135828	1.2809	4.59059	19.0236	1.29111e-05	0.000395712	RNASEL	protein_coding	235	261	338	57	175	228	ribonuclease L (2',5'-oligoisoadenylate synthetase-dependent) [Source:HGNC Symbol;Acc:HGNC:10050]	1	15622	RNASEL	protein_coding	2.18079	1.90099	2.42584	0.849985	0.848235	0.966344
ENSG00000164741	-1.07879	7.60854	18.9827	1.31911e-05	0.000403523	DLC1	protein_coding	929	1087	1034	1352	3053	3778	DLC1 Rho GTPase activating protein [Source:HGNC Symbol;Acc:HGNC:2897]	8	432297	DLC1	protein_coding	0.311541	0.286104	0.268176	0.728563	0.53476	0.578647
ENSG00000123179	1.90771	3.5457	18.9439	1.34619e-05	0.000410244	EBPL	protein_coding	124	249	82	27	49	58	emopamil binding protein-like [Source:HGNC Symbol;Acc:HGNC:18061]	13	30752	EBPL	protein_coding	0.584562	0.921302	0.298966	0.204533	0.120653	0.124879
ENSG00000164291	1.39916	5.64176	18.9466	1.34426e-05	0.000410244	ARSK	protein_coding	346	1042	465	120	326	373	arylsulfatase family, member K [Source:HGNC Symbol;Acc:HGNC:25239]	5	49990	ARSK	protein_coding	1.0034	2.3717	1.04292	0.559205	0.493798	0.494037
ENSG00000080573	-1.18762	6.00357	18.904	1.37465e-05	0.000417333	COL5A3	protein_coding	210	220	567	245	1046	1914	collagen, type V, alpha 3 [Source:HGNC Symbol;Acc:HGNC:14864]	19	50910	COL5A3	protein_coding	0.597996	0.491695	1.24871	1.12108	1.55576	2.48927
ENSG00000109861	1.30493	6.92013	18.9071	1.37243e-05	0.000417333	CTSC	protein_coding	278	1975	2452	125	996	1198	cathepsin C [Source:HGNC Symbol;Acc:HGNC:2528]	11	44195	CTSC	protein_coding	0.911914	5.08475	6.22055	0.658885	1.70648	1.79481
ENSG00000100139	-1.2392	5.6964	18.8967	1.3799e-05	0.000417509	MICALL1	protein_coding	244	261	237	238	1131	1151	MICAL-like 1 [Source:HGNC Symbol;Acc:HGNC:29804]	22	37165	MICALL1	protein_coding	0.951783	0.799065	0.714983	1.49182	2.30432	2.05057
ENSG00000163710	-1.07548	6.40077	18.896	1.38043e-05	0.000417509	PCOLCE2	protein_coding	470	565	290	597	1682	1139	procollagen C-endopeptidase enhancer 2 [Source:HGNC Symbol;Acc:HGNC:8739]	3	73281	PCOLCE2	protein_coding	0.929798	0.877269	0.443699	1.89782	1.738	1.02912
ENSG00000176771	-2.59912	2.75306	18.8074	1.44605e-05	0.000436532	NCKAP5	protein_coding	8	11	22	32	260	89	NCK-associated protein 5 [Source:HGNC Symbol;Acc:HGNC:29847]	2	896664	NCKAP5	protein_coding	0.00129343	0.00139585	0.0027509	0.00831368	0.0219562	0.00657194
ENSG00000170214	2.90985	1.86951	18.7282	1.5074e-05	0.000454199	ADRA1B	protein_coding	60	73	17	7	12	3	adrenoceptor alpha 1B [Source:HGNC Symbol;Acc:HGNC:278]	5	55761	ADRA1B	protein_coding	0.155992	0.14896	0.0341822	0.0292442	0.0162954	0.00356225
ENSG00000226666	-1.10291	5.87938	18.603	1.60969e-05	0.000484114	HSPA9P1	processed_pseudogene	240	327	353	361	935	1293	heat shock 70kDa protein 9 pseudogene 1 [Source:HGNC Symbol;Acc:HGNC:24915]	2	2028	HSPA9P1	processed_pseudogene	17.1564	18.3466	19.5159	41.4679	34.9107	42.2147
ENSG00000109670	1.04725	6.6292	18.5959	1.6157e-05	0.000485011	FBXW7	protein_coding	1052	1280	914	309	885	807	F-box and WD repeat domain containing 7, E3 ubiquitin protein ligase [Source:HGNC Symbol;Acc:HGNC:16712]	4	214842	FBXW7	protein_coding	0.70987	0.677902	0.476989	0.335052	0.311917	0.248707
ENSG00000231290	-1.81001	3.2018	18.5772	1.63161e-05	0.000488873	APCDD1L-AS1	processed_transcript	33	15	55	70	111	256	APCDD1L antisense RNA 1 (head to head) [Source:HGNC Symbol;Acc:HGNC:27152]	20	104509	APCDD1L-AS1	processed_transcript	0.0457765	0.016331	0.0590053	0.156033	0.0804237	0.162188
ENSG00000175550	-1.09077	7.28014	18.5462	1.65834e-05	0.000495037	DRAP1	protein_coding	775	600	1083	882	2367	3693	DR1-associated protein 1 (negative cofactor 2 alpha) [Source:HGNC Symbol;Acc:HGNC:3019]	11	2304	DRAP1	protein_coding	48.7642	29.6309	52.7021	89.1783	77.7912	106.128
ENSG00000253368	1.08402	7.11381	18.5477	1.65701e-05	0.000495037	TRNP1	protein_coding	1597	1352	1587	421	865	1560	TMF1-regulated nuclear protein 1 [Source:HGNC Symbol;Acc:HGNC:34348]	1	7191	TRNP1	protein_coding	32.1957	21.3926	24.744	13.6385	9.10838	14.3638
ENSG00000214121	2.0963	2.73231	18.5407	1.66317e-05	0.000495558	TDPX2	processed_pseudogene	46	128	87	5	40	46	thioredoxin-dependent peroxide reductase 2 [Source:HGNC Symbol;Acc:HGNC:11711]	9	595	TDPX2	processed_pseudogene	11.2079	24.4776	16.394	1.95761	5.09047	5.11887
ENSG00000064393	1.46038	5.47731	18.4922	1.70601e-05	0.00050738	HIPK2	protein_coding	447	544	569	146	405	174	homeodomain interacting protein kinase 2 [Source:HGNC Symbol;Acc:HGNC:14402]	7	216208	HIPK2	protein_coding	0.299721	0.286288	0.295068	0.157309	0.14184	0.0532858
ENSG00000169855	-1.09589	5.97615	18.3488	1.83935e-05	0.000546025	ROBO1	protein_coding	301	362	314	420	1011	1248	roundabout, axon guidance receptor, homolog 1 (Drosophila) [Source:HGNC Symbol;Acc:HGNC:10249]	3	1170575	ROBO1	protein_coding	0.0372777	0.0351872	0.0300755	0.083584	0.0653983	0.0705909
ENSG00000011422	-1.1893	4.94649	18.3394	1.84845e-05	0.000547714	PLAUR	protein_coding	139	140	178	194	475	706	plasminogen activator, urokinase receptor [Source:HGNC Symbol;Acc:HGNC:9053]	19	24452	PLAUR	protein_coding	0.824105	0.651463	0.816183	1.84825	1.47094	1.91172
ENSG00000197381	1.37518	4.42462	18.3155	1.87179e-05	0.000553607	ADARB1	protein_coding	248	293	209	44	163	186	adenosine deaminase, RNA-specific, B1 [Source:HGNC Symbol;Acc:HGNC:226]	21	152707	ADARB1	protein_coding	0.235437	0.218316	0.153451	0.0671223	0.0808245	0.0806469
ENSG00000128805	-1.69574	3.35795	18.2864	1.90056e-05	0.000561083	ARHGAP22	protein_coding	39	27	46	86	102	293	Rho GTPase activating protein 22 [Source:HGNC Symbol;Acc:HGNC:30320]	10	210231	ARHGAP22	protein_coding	0.0268937	0.0146131	0.0245326	0.095296	0.0367382	0.0922793
ENSG00000143845	2.44061	2.259	18.1658	2.0248e-05	0.000596666	ETNK2	protein_coding	46	69	78	7	12	29	ethanolamine kinase 2 [Source:HGNC Symbol;Acc:HGNC:25575]	1	20941	ETNK2	protein_coding	0.318451	0.374911	0.417618	0.0778706	0.0433909	0.0916926
ENSG00000204176	1.46609	5.12343	18.086	2.11153e-05	0.000621085	SYT15	protein_coding	248	546	480	110	233	198	synaptotagmin XV [Source:HGNC Symbol;Acc:HGNC:17167]	10	15956	SYT15	protein_coding	2.25325	3.89354	3.37286	1.60599	1.10572	0.821627
ENSG00000218336	-1.094	7.79184	18.0177	2.18855e-05	0.000642563	TENM3	protein_coding	1138	1037	1171	1888	3307	3412	teneurin transmembrane protein 3 [Source:HGNC Symbol;Acc:HGNC:29944]	4	659037	TENM3	protein_coding	0.250331	0.179038	0.199218	0.667368	0.379961	0.342794
ENSG00000145604	1.26804	5.5553	18.0052	2.20298e-05	0.000645619	SKP2	protein_coding	353	741	544	78	342	597	S-phase kinase-associated protein 2, E3 ubiquitin protein ligase [Source:HGNC Symbol;Acc:HGNC:10901]	5	32330	SKP2	protein_coding	1.58289	2.60789	1.88658	0.562033	0.801004	1.22265
ENSG00000116741	1.45649	3.8197	17.9932	2.21696e-05	0.000647352	RGS2	protein_coding	130	221	153	34	118	85	regulator of G-protein signaling 2 [Source:HGNC Symbol;Acc:HGNC:9998]	1	3244	RGS2	protein_coding	5.80958	7.75153	5.28801	2.44158	2.75433	1.73489
ENSG00000155008	1.47192	4.69668	17.9941	2.21589e-05	0.000647352	APOOL	protein_coding	359	379	182	70	132	199	apolipoprotein O-like [Source:HGNC Symbol;Acc:HGNC:24009]	X	89490	APOOL	protein_coding	0.58157	0.481882	0.228023	0.18222	0.11169	0.147235
ENSG00000105419	1.66984	4.23924	17.9435	2.27565e-05	0.000663283	MEIS3	protein_coding	222	216	244	18	139	192	Meis homeobox 3 [Source:HGNC Symbol;Acc:HGNC:29537]	19	16399	MEIS3	protein_coding	1.96254	1.49869	1.66822	0.255698	0.641818	0.775207
ENSG00000165124	1.43691	8.02453	17.9252	2.29763e-05	0.000668476	SVEP1	protein_coding	2428	4388	2335	269	2984	2391	sushi, von Willebrand factor type A, EGF and pentraxin domain containing 1 [Source:HGNC Symbol;Acc:HGNC:15985]	9	214629	SVEP1	protein_coding	1.63999	2.32624	1.21978	0.291969	1.05275	0.737607
ENSG00000265491	1.09523	6.65051	17.8863	2.34509e-05	0.000681052	RNF115	protein_coding	808	1029	1560	322	616	1071	ring finger protein 115 [Source:HGNC Symbol;Acc:HGNC:18154]	1	85209	RNF115	protein_coding	1.3747	1.37406	2.05268	0.880326	0.547406	0.832219
ENSG00000080493	-1.3864	4.96535	17.8733	2.36111e-05	0.000684408	SLC4A4	protein_coding	129	215	84	289	488	474	solute carrier family 4 (sodium bicarbonate cotransporter), member 4 [Source:HGNC Symbol;Acc:HGNC:11030]	4	384801	SLC4A4	protein_coding	0.0485999	0.0635738	0.0244751	0.174958	0.0960281	0.0815597
ENSG00000132196	2.89062	2.08006	17.87	2.36517e-05	0.000684408	HSD17B7	protein_coding	64	62	44	14	6	7	hydroxysteroid (17-beta) dehydrogenase 7 [Source:HGNC Symbol;Acc:HGNC:5215]	1	22115	HSD17B7	protein_coding	0.419542	0.318993	0.223073	0.147474	0.0205437	0.0209578
ENSG00000204580	1.2271	5.02342	17.8384	2.40487e-05	0.000694644	DDR1	protein_coding	415	360	300	121	282	161	discoidin domain receptor tyrosine kinase 1 [Source:HGNC Symbol;Acc:HGNC:2730]	6	23735	DDR1	protein_coding	2.53478	1.7258	1.41714	1.1876	0.899652	0.449128
ENSG00000115363	-1.22064	4.97426	17.7861	2.47178e-05	0.000712688	EVA1A	protein_coding	165	124	165	185	446	814	eva-1 homolog A (C. elegans) [Source:HGNC Symbol;Acc:HGNC:25816]	2	100420	EVA1A	protein_coding	0.238202	0.1405	0.184224	0.429165	0.336302	0.536708
ENSG00000168685	1.03819	6.40194	17.7675	2.49611e-05	0.000718416	IL7R	protein_coding	927	827	1005	275	653	784	interleukin 7 receptor [Source:HGNC Symbol;Acc:HGNC:6024]	5	26908	IL7R	protein_coding	4.99437	3.49704	4.18761	2.38081	1.83758	1.92916
ENSG00000120699	-1.24315	5.24563	17.7199	2.55941e-05	0.000734052	EXOSC8	protein_coding	99	153	346	194	597	977	exosome component 8 [Source:HGNC Symbol;Acc:HGNC:17035]	13	10797	EXOSC8	protein_coding	1.32927	1.61237	3.59298	4.18573	4.18683	5.99136
ENSG00000175105	1.23198	5.43227	17.7197	2.55958e-05	0.000734052	ZNF654	protein_coding	337	621	546	131	287	378	zinc finger protein 654 [Source:HGNC Symbol;Acc:HGNC:25612]	3	5561	ZNF654	protein_coding	8.78535	12.7062	11.0083	5.48771	3.9079	4.50062
ENSG00000168672	-3.21295	1.97791	17.7075	2.5761e-05	0.000737473	FAM84B	protein_coding	7	12	1	38	64	101	family with sequence similarity 84, member B [Source:HGNC Symbol;Acc:HGNC:24166]	8	5951	FAM84B	protein_coding	0.170526	0.229439	0.0188405	1.48753	0.814338	1.12374
ENSG00000187605	-3.30914	1.84757	17.6892	2.60105e-05	0.00074329	TET3	protein_coding	7	12	0	33	86	63	tet methylcytosine dioxygenase 3 [Source:HGNC Symbol;Acc:HGNC:28313]	2	121772	TET3	protein_coding	0.0083336	0.0112127	0	0.0631305	0.0534768	0.0342552
ENSG00000174697	7.10416	0.282784	17.6523	2.6519e-05	0.000756473	LEP	protein_coding	26	10	16	0	0	0	leptin [Source:HGNC Symbol;Acc:HGNC:6553]	7	16344	LEP	protein_coding	0.23062	0.0696174	0.10976	0	0	0
ENSG00000276737	1.89319	3.24129	17.6278	2.68637e-05	0.00076495	FP236383.7	miRNA	205	82	63	19	56	29		21	113	FP236383.7	miRNA	263.001	82.5679	62.5092	39.1695	37.5253	16.9923
ENSG00000137809	-1.06945	7.58696	17.5674	2.77307e-05	0.000788239	ITGA11	protein_coding	713	905	1519	1156	2801	4446	integrin, alpha 11 [Source:HGNC Symbol;Acc:HGNC:6136]	15	135629	ITGA11	protein_coding	0.762112	0.759228	1.2557	1.98554	1.56378	2.17045
ENSG00000104980	-1.21324	5.01543	17.5452	2.80555e-05	0.000796063	TIMM44	protein_coding	168	124	184	190	557	714	translocase of inner mitochondrial membrane 44 homolog (yeast) [Source:HGNC Symbol;Acc:HGNC:17316]	19	17202	TIMM44	protein_coding	1.41583	0.820198	1.19928	2.57305	2.45183	2.74823
ENSG00000077092	1.58663	3.67256	17.5187	2.84495e-05	0.000800174	RARB	protein_coding	118	282	51	29	165	19	retinoic acid receptor, beta [Source:HGNC Symbol;Acc:HGNC:9865]	3	423600	RARB	protein_coding	0.0403839	0.0757476	0.0134988	0.0159483	0.0294946	0.00296983
ENSG00000090530	-2.48385	2.91181	17.53	2.82805e-05	0.000800174	LEPREL1	protein_coding	32	8	16	34	136	257	prolyl 3-hydroxylase 2 [Source:HGNC Symbol;Acc:HGNC:19317]	3	165709	LEPREL1	protein_coding	0.0279954	0.00549313	0.0108257	0.0477976	0.0621452	0.102688
ENSG00000151693	-1.05666	5.92999	17.5264	2.8334e-05	0.000800174	ASAP2	protein_coding	275	427	264	350	1379	915	ArfGAP with SH3 domain, ankyrin repeat and PH domain 2 [Source:HGNC Symbol;Acc:HGNC:2721]	2	198918	ASAP2	protein_coding	0.20042	0.244247	0.148803	0.40989	0.524934	0.304565
ENSG00000168675	1.67161	4.12407	17.5221	2.83983e-05	0.000800174	LDLRAD4	protein_coding	134	281	237	57	85	95	low density lipoprotein receptor class A domain containing 4 [Source:HGNC Symbol;Acc:HGNC:1224]	18	435257	LDLRAD4	protein_coding	0.0446315	0.0734576	0.0610498	0.0305072	0.0147873	0.0144515
ENSG00000170581	1.03073	7.13032	17.5199	2.84311e-05	0.000800174	STAT2	protein_coding	1322	2081	1220	438	1360	1048	signal transducer and activator of transcription 2, 113kDa [Source:HGNC Symbol;Acc:HGNC:11363]	12	18558	STAT2	protein_coding	10.3272	12.759	7.37073	5.49814	5.5491	3.73907
ENSG00000237187	1.61458	3.65101	17.4918	2.8855e-05	0.00081016	NR2F1-AS1	antisense	81	172	219	27	61	109	NR2F1 antisense RNA 1 [Source:HGNC Symbol;Acc:HGNC:48622]	5	176289	NR2F1-AS1	antisense	0.0666104	0.111014	0.139284	0.0356789	0.0262011	0.0409388
ENSG00000187134	1.15759	6.0099	17.4879	2.89143e-05	0.000810409	AKR1C1	protein_coding	848	600	624	293	279	550	aldo-keto reductase family 1, member C1 [Source:HGNC Symbol;Acc:HGNC:384]	10	144269	AKR1C1	protein_coding	0.852128	0.47321	0.484946	0.473116	0.146435	0.25242
ENSG00000132793	1.34067	4.17844	17.4148	3.00484e-05	0.000840726	LPIN3	protein_coding	202	194	232	43	138	147	lipin 3 [Source:HGNC Symbol;Acc:HGNC:14451]	20	19662	LPIN3	protein_coding	1.48938	1.12266	1.32295	0.509464	0.531454	0.495021
ENSG00000156011	-1.09121	5.51286	17.3692	3.07776e-05	0.000859632	PSD3	protein_coding	279	294	129	369	889	496	pleckstrin and Sec7 domain containing 3 [Source:HGNC Symbol;Acc:HGNC:19093]	8	557429	PSD3	protein_coding	0.0725599	0.0600114	0.0259467	0.154209	0.120761	0.058915
ENSG00000172379	1.28998	5.22174	17.3532	3.10381e-05	0.000865402	ARNT2	protein_coding	384	350	552	60	309	413	aryl-hydrocarbon receptor nuclear translocator 2 [Source:HGNC Symbol;Acc:HGNC:16876]	15	193587	ARNT2	protein_coding	0.287566	0.205716	0.319701	0.0722018	0.120864	0.141256
ENSG00000005469	1.27896	4.7142	17.3482	3.11187e-05	0.000866147	CROT	protein_coding	195	358	370	68	163	264	carnitine O-octanoyltransferase [Source:HGNC Symbol;Acc:HGNC:2366]	7	54114	CROT	protein_coding	0.522405	0.752748	0.766609	0.292733	0.228083	0.323019
ENSG00000106351	1.56049	4.01275	17.3196	3.15916e-05	0.000877788	AGFG2	protein_coding	209	146	223	23	113	146	ArfGAP with FG repeats 2 [Source:HGNC Symbol;Acc:HGNC:5177]	7	29008	AGFG2	protein_coding	1.04451	0.572679	0.861924	0.184707	0.294968	0.333249
ENSG00000097007	-1.05918	6.2161	17.3119	3.17188e-05	0.0008798	ABL1	protein_coding	380	459	340	436	1381	1410	ABL proto-oncogene 1, non-receptor tyrosine kinase [Source:HGNC Symbol;Acc:HGNC:76]	9	173729	ABL1	protein_coding	0.317098	0.300619	0.219426	0.584638	0.601916	0.537379
ENSG00000213626	1.23504	8.02117	17.283	3.22051e-05	0.000891748	LBH	protein_coding	3039	2215	3294	684	1004	3930	limb bud and heart development [Source:HGNC Symbol;Acc:HGNC:29532]	2	92199	LBH	protein_coding	4.77844	2.73353	4.00571	1.72823	0.82456	2.82228
ENSG00000081923	-1.09169	6.04792	17.2761	3.23232e-05	0.000891943	ATP8B1	protein_coding	230	363	458	378	934	1672	ATPase, aminophospholipid transporter, class I, type 8B, member 1 [Source:HGNC Symbol;Acc:HGNC:3706]	18	156675	ATP8B1	protein_coding	0.212819	0.263623	0.327754	0.562037	0.4514	0.706594
ENSG00000176438	-1.10535	5.71981	17.2769	3.23099e-05	0.000891943	SYNE3	protein_coding	261	246	295	308	702	1376	spectrin repeat containing, nuclear envelope family member 3 [Source:HGNC Symbol;Acc:HGNC:19861]	14	68570	SYNE3	protein_coding	0.551809	0.408204	0.482358	1.04638	0.775207	1.32867
ENSG00000152127	1.11977	5.79596	17.2271	3.3167e-05	0.000913657	MGAT5	protein_coding	334	700	902	130	423	605	mannosyl (alpha-1,6-)-glycoprotein beta-1,6-N-acetyl-glucosaminyltransferase [Source:HGNC Symbol;Acc:HGNC:7049]	2	334638	MGAT5	protein_coding	0.144695	0.238012	0.302213	0.0904984	0.0957149	0.119705
ENSG00000236882	4.84194	1.0642	17.2087	3.34897e-05	0.000920966	LINC01554	lincRNA	31	25	35	0	0	7	long intergenic non-protein coding RNA 1554 [Source:HGNC Symbol;Acc:HGNC:24687]	5	7901	LINC01554	lincRNA	0.568803	0.360026	0.49667	0	0	0.058661
ENSG00000214455	-1.50153	7.3314	17.1708	3.41648e-05	0.000937925	RCN1P2	processed_pseudogene	344	368	1928	789	2709	4037	reticulocalbin 1, EF-hand calcium binding domain pseudogene 2 [Source:HGNC Symbol;Acc:HGNC:39204]	13	914	RCN1P2	processed_pseudogene	54.5625	45.8118	236.506	201.096	224.428	292.446
ENSG00000112419	1.18001	8.82264	17.0978	3.55043e-05	0.000973036	PHACTR2	protein_coding	3948	7581	4149	1356	3394	3664	phosphatase and actin regulator 2 [Source:HGNC Symbol;Acc:HGNC:20956]	6	294340	PHACTR2	protein_coding	1.94451	2.93058	1.58043	1.07321	0.873126	0.824214
ENSG00000166833	1.17234	5.61624	17.0641	3.61388e-05	0.000988737	NAV2	protein_coding	558	578	506	103	461	462	neuron navigator 2 [Source:HGNC Symbol;Acc:HGNC:15997]	11	770874	NAV2	protein_coding	0.104938	0.085314	0.0735951	0.0311262	0.0452827	0.0396819
ENSG00000185437	-1.7096	3.28307	16.9967	3.74452e-05	0.00102274	SH3BGR	protein_coding	31	29	51	65	203	198	SH3 domain binding glutamate-rich protein [Source:HGNC Symbol;Acc:HGNC:10822]	21	69651	SH3BGR	protein_coding	0.0645233	0.0473747	0.0820965	0.2174	0.22069	0.188222
ENSG00000108960	1.63309	3.50905	16.9922	3.75347e-05	0.00102344	MMD	protein_coding	99	194	129	24	61	91	monocyte to macrophage differentiation-associated [Source:HGNC Symbol;Acc:HGNC:7153]	17	29379	MMD	protein_coding	0.488518	0.751347	0.492305	0.190304	0.15722	0.205087
ENSG00000183578	1.58033	4.3908	16.9707	3.79615e-05	0.00103332	TNFAIP8L3	protein_coding	139	218	444	49	134	125	tumor necrosis factor, alpha-induced protein 8-like 3 [Source:HGNC Symbol;Acc:HGNC:20620]	15	48678	TNFAIP8L3	protein_coding	0.413965	0.509565	1.02266	0.234496	0.208443	0.170024
ENSG00000174028	1.05183	6.03746	16.7924	4.16998e-05	0.00113316	FAM3C2	processed_pseudogene	505	657	1052	150	548	755	family with sequence similarity 3, member C2 (pseudogene) [Source:HGNC Symbol;Acc:HGNC:34501]	X	1009	FAM3C2	processed_pseudogene	72.5575	74.0884	116.898	34.6316	41.1248	49.5438
ENSG00000076356	1.28565	5.70572	16.7858	4.18458e-05	0.00113329	PLXNA2	protein_coding	614	678	447	97	710	287	plexin A2 [Source:HGNC Symbol;Acc:HGNC:9100]	1	222078	PLXNA2	protein_coding	0.400816	0.347376	0.225675	0.101751	0.242085	0.0855677
ENSG00000196730	1.38781	5.17387	16.7872	4.18134e-05	0.00113329	DAPK1	protein_coding	389	478	383	46	354	354	death-associated protein kinase 1 [Source:HGNC Symbol;Acc:HGNC:2674]	9	211405	DAPK1	protein_coding	0.266757	0.25727	0.203126	0.0506892	0.126795	0.110872
ENSG00000163815	3.32119	2.46581	16.7712	4.21674e-05	0.00114008	CLEC3B	protein_coding	13	182	20	0	82	0	C-type lectin domain family 3, member B [Source:HGNC Symbol;Acc:HGNC:11891]	3	34523	CLEC3B	protein_coding	0.0545905	0.599845	0.0649536	0	0.179854	0
ENSG00000074527	-1.47493	4.587	16.7608	4.23995e-05	0.00114443	NTN4	protein_coding	58	200	49	54	851	403	netrin 4 [Source:HGNC Symbol;Acc:HGNC:13658]	12	133345	NTN4	protein_coding	0.063057	0.170659	0.0412004	0.0943387	0.483245	0.200107
ENSG00000205363	-1.67635	3.46011	16.7453	4.27489e-05	0.00115193	C15orf59	protein_coding	30	70	30	52	241	267	chromosome 15 open reading frame 59 [Source:HGNC Symbol;Acc:HGNC:33753]	15	17316	C15orf59	protein_coding	0.251163	0.459967	0.194247	0.699566	1.05386	1.02093
ENSG00000134775	-1.93176	3.34347	16.7065	4.36301e-05	0.0011737	FHOD3	protein_coding	23	33	38	106	85	283	formin homology 2 domain containing 3 [Source:HGNC Symbol;Acc:HGNC:26178]	18	482341	FHOD3	protein_coding	0.00691283	0.00778459	0.00883306	0.0511947	0.0133438	0.0388478
ENSG00000163431	1.57781	4.68227	16.6725	4.44207e-05	0.00119297	LMOD1	protein_coding	115	178	581	9	93	597	leiomodin 1 (smooth muscle) [Source:HGNC Symbol;Acc:HGNC:6647]	1	50136	LMOD1	protein_coding	0.33253	0.403967	1.2993	0.0418182	0.140458	0.788421
ENSG00000145681	-2.40306	5.82007	16.5884	4.64333e-05	0.00124494	HAPLN1	protein_coding	355	176	1	992	415	173	hyaluronan and proteoglycan link protein 1 [Source:HGNC Symbol;Acc:HGNC:2380]	5	83808	HAPLN1	protein_coding	0.61408	0.238948	0.00133782	2.7574	0.374953	0.136677
ENSG00000112964	1.67317	3.51324	16.5708	4.68668e-05	0.00125346	GHR	protein_coding	75	154	201	25	45	106	growth hormone receptor [Source:HGNC Symbol;Acc:HGNC:4263]	5	298101	GHR	protein_coding	0.0364737	0.0587805	0.0755987	0.0195366	0.0114305	0.0235438
ENSG00000184500	1.06834	5.75938	16.5692	4.69073e-05	0.00125346	PROS1	protein_coding	429	853	533	159	566	376	protein S (alpha) [Source:HGNC Symbol;Acc:HGNC:9456]	3	101033	PROS1	protein_coding	0.615568	0.960642	0.591488	0.366612	0.424197	0.24641
ENSG00000164647	1.72645	3.61519	16.5427	4.75673e-05	0.00126899	STEAP1	protein_coding	97	72	268	24	15	195	six transmembrane epithelial antigen of the prostate 1 [Source:HGNC Symbol;Acc:HGNC:11378]	7	10454	STEAP1	protein_coding	1.34515	0.783657	2.87431	0.534813	0.108648	1.23505
ENSG00000156875	1.19079	5.89315	16.5351	4.77584e-05	0.00127197	HIAT1	protein_coding	547	972	527	135	451	612	hippocampus abundant transcript 1 [Source:HGNC Symbol;Acc:HGNC:23363]	1	45280	HIAT1	protein_coding	1.75131	2.44251	1.30493	0.694545	0.754197	0.894908
ENSG00000136478	1.02199	6.54042	16.5142	4.82882e-05	0.00128395	TEX2	protein_coding	883	909	1273	291	770	864	testis expressed 2 [Source:HGNC Symbol;Acc:HGNC:30884]	17	116074	TEX2	protein_coding	1.10283	0.891056	1.22963	0.584024	0.502308	0.492847
ENSG00000171051	4.88206	1.28602	16.4753	4.92878e-05	0.00130837	FPR1	protein_coding	39	43	25	0	0	8	formyl peptide receptor 1 [Source:HGNC Symbol;Acc:HGNC:3826]	19	58938	FPR1	protein_coding	0.0959293	0.0830136	0.0475583	0	0	0.00898728
ENSG00000134686	1.24587	5.49219	16.46	4.96879e-05	0.00131681	PHC2	protein_coding	664	501	358	107	333	388	polyhomeotic homolog 2 (Drosophila) [Source:HGNC Symbol;Acc:HGNC:3183]	1	107429	PHC2	protein_coding	0.896042	0.53063	0.373631	0.232025	0.234713	0.239135
ENSG00000153721	1.16472	5.22715	16.4505	4.99357e-05	0.0013212	CNKSR3	protein_coding	364	379	516	137	243	304	CNKSR family member 3 [Source:HGNC Symbol;Acc:HGNC:23034]	6	350831	CNKSR3	protein_coding	0.150413	0.122918	0.164905	0.0909694	0.0524473	0.0573732
ENSG00000158122	1.15169	4.94988	16.4462	5.00511e-05	0.00132207	AAED1	protein_coding	252	292	509	87	175	360	AhpC/TSA antioxidant enzyme domain containing 1 [Source:HGNC Symbol;Acc:HGNC:16881]	9	15726	AAED1	protein_coding	2.32308	2.11271	3.62895	1.28877	0.842625	1.51572
ENSG00000153395	1.27503	5.41524	16.4049	5.11516e-05	0.00134892	LPCAT1	protein_coding	433	478	542	62	411	462	lysophosphatidylcholine acyltransferase 1 [Source:HGNC Symbol;Acc:HGNC:25718]	5	67497	LPCAT1	protein_coding	0.930005	0.805785	0.900319	0.213983	0.461075	0.453201
ENSG00000116711	1.35461	4.49115	16.3961	5.1392e-05	0.00135083	PLA2G4A	protein_coding	178	356	260	71	184	123	phospholipase A2, group IVA (cytosolic, calcium-dependent) [Source:HGNC Symbol;Acc:HGNC:9035]	1	160028	PLA2G4A	protein_coding	0.161252	0.253122	0.182163	0.103356	0.0870636	0.0508912
ENSG00000135446	-1.17222	5.36559	16.3982	5.13352e-05	0.00135083	CDK4	protein_coding	204	180	226	197	707	1065	cyclin-dependent kinase 4 [Source:HGNC Symbol;Acc:HGNC:1773]	12	8286	CDK4	protein_coding	3.56917	2.47174	3.05805	5.53853	6.46084	8.51017
ENSG00000102683	-1.48934	4.1055	16.3881	5.16084e-05	0.00135343	SGCG	protein_coding	31	88	120	102	312	397	sarcoglycan, gamma (35kDa dystrophin-associated glycoprotein) [Source:HGNC Symbol;Acc:HGNC:10809]	13	144213	SGCG	protein_coding	0.031163	0.0694311	0.093295	0.164766	0.163819	0.182272
ENSG00000163701	3.76625	1.23782	16.3831	5.17437e-05	0.00135343	IL17RE	protein_coding	29	41	31	0	4	8	interleukin 17 receptor E [Source:HGNC Symbol;Acc:HGNC:18439]	3	13790	IL17RE	protein_coding	0.304871	0.338295	0.252046	0	0.0219639	0.0384113
ENSG00000228818	-1.08888	5.93177	16.3841	5.17181e-05	0.00135343	RP11-567G24.1	processed_pseudogene	265	254	446	446	855	1209		1	2719	RP11-567G24.1	processed_pseudogene	14.1292	10.6292	18.3911	38.2119	23.8107	29.4409
ENSG00000133065	-1.04289	5.64272	16.3756	5.19491e-05	0.00135659	SLC41A1	protein_coding	207	313	283	271	994	944	solute carrier family 41 (magnesium transporter), member 1 [Source:HGNC Symbol;Acc:HGNC:19429]	1	24655	SLC41A1	protein_coding	1.21716	1.44449	1.28695	2.56057	3.05278	2.53513
ENSG00000165983	-1.53263	4.17835	16.3697	5.21118e-05	0.00135863	PTER	protein_coding	50	129	60	137	297	377	phosphotriesterase related [Source:HGNC Symbol;Acc:HGNC:9590]	10	76802	PTER	protein_coding	0.0943799	0.191114	0.0875912	0.415548	0.292818	0.325014
ENSG00000138135	-3.9705	1.64892	16.3291	5.32391e-05	0.00138577	CH25H	protein_coding	3	6	0	56	26	63	cholesterol 25-hydroxylase [Source:HGNC Symbol;Acc:HGNC:1907]	10	1685	CH25H	protein_coding	0.258109	0.405161	0	7.74214	1.16839	2.47556
ENSG00000137876	-1.11771	6.35093	16.2986	5.41052e-05	0.00140603	RSL24D1	protein_coding	331	516	412	595	1132	1695	ribosomal L24 domain containing 1 [Source:HGNC Symbol;Acc:HGNC:18479]	15	16261	RSL24D1	protein_coding	2.95096	3.61059	2.84074	8.52398	5.27125	6.9017
ENSG00000065150	-1.0706	9.12757	16.29	5.43495e-05	0.0014101	IPO5	protein_coding	2061	3673	3317	3156	9959	11730	importin 5 [Source:HGNC Symbol;Acc:HGNC:6402]	13	70639	IPO5	protein_coding	4.22976	5.91633	5.26481	10.408	10.6754	10.9948
ENSG00000213189	-1.23539	4.33948	16.2809	5.4612e-05	0.00141463	BTF3L4P2	processed_pseudogene	103	95	93	142	362	366	basic transcription factor 3-like 4 pseudogene 2 [Source:HGNC Symbol;Acc:HGNC:39646]	2	345	BTF3L4P2	processed_pseudogene	43.2813	31.3314	30.2236	95.8831	79.4518	70.2418
ENSG00000112773	-1.25531	5.6554	16.2325	5.60258e-05	0.00144891	FAM46A	protein_coding	193	281	231	457	604	983	family with sequence similarity 46, member A [Source:HGNC Symbol;Acc:HGNC:18345]	6	261335	FAM46A	protein_coding	0.107064	0.122345	0.0991051	0.407372	0.175006	0.249052
ENSG00000228057	-1.47615	3.87069	16.2156	5.6526e-05	0.0014595	SEC63P1	processed_pseudogene	49	59	75	73	383	264	SEC63 homolog (S. cerevisiae) pseudogene 1 [Source:HGNC Symbol;Acc:HGNC:41953]	1	1257	SEC63P1	processed_pseudogene	5.65123	5.34063	6.68972	13.5288	23.0716	13.906
ENSG00000144824	-0.991144	6.4671	16.1799	5.76019e-05	0.00148489	PHLDB2	protein_coding	417	469	568	487	1579	1796	pleckstrin homology-like domain, family B, member 2 [Source:HGNC Symbol;Acc:HGNC:29573]	3	244020	PHLDB2	protein_coding	0.247738	0.218687	0.260978	0.464918	0.489972	0.48732
ENSG00000212747	1.65774	3.36247	16.1451	5.86708e-05	0.00151002	FAM127C	protein_coding	74	173	138	24	73	54	family with sequence similarity 127, member C [Source:HGNC Symbol;Acc:HGNC:33156]	X	2025	FAM127C	protein_coding	5.29772	9.72069	7.64075	2.76095	2.72968	1.76564
ENSG00000243663	1.55885	4.35397	16.1223	5.938e-05	0.00152583	RPS4XP14	processed_pseudogene	106	498	187	47	145	97	ribosomal protein S4X pseudogene 14 [Source:HGNC Symbol;Acc:HGNC:36737]	12	780	RPS4XP14	processed_pseudogene	19.7012	72.6458	26.88	14.0371	14.0763	8.234
ENSG00000157240	1.00059	6.70418	16.1115	5.97198e-05	0.00153211	FZD1	protein_coding	1109	1112	1154	293	807	1184	frizzled class receptor 1 [Source:HGNC Symbol;Acc:HGNC:4038]	7	6962	FZD1	protein_coding	23.093	18.1738	18.5846	9.80407	8.77716	11.2603
ENSG00000125977	-1.06457	7.06223	16.0768	6.08236e-05	0.00155794	EIF2S2	protein_coding	491	795	864	902	1969	2771	eukaryotic translation initiation factor 2, subunit 2 beta, 38kDa [Source:HGNC Symbol;Acc:HGNC:3266]	20	24034	EIF2S2	protein_coding	2.96168	3.76372	4.0306	8.74286	6.20346	7.63386
ENSG00000188026	-1.30205	4.12376	16.0611	6.13295e-05	0.00156742	RILPL1	protein_coding	76	98	69	96	379	333	Rab interacting lysosomal protein-like 1 [Source:HGNC Symbol;Acc:HGNC:26814]	12	63664	RILPL1	protein_coding	0.173062	0.175149	0.121517	0.351277	0.450775	0.346325
ENSG00000200312	1.15954	6.14769	16.0593	6.1389e-05	0.00156742	RN7SKP255	misc_RNA	607	1281	572	169	580	646	RNA, 7SK small nuclear pseudogene 255 [Source:HGNC Symbol;Acc:HGNC:45979]	14	312	RN7SKP255	misc_RNA	282.044	467.165	205.553	126.184	140.763	137.092
ENSG00000100906	1.1923	6.49885	16.0444	6.18753e-05	0.00157461	NFKBIA	protein_coding	797	839	1488	211	896	699	nuclear factor of kappa light polypeptide gene enhancer in B-cells inhibitor, alpha [Source:HGNC Symbol;Acc:HGNC:7797]	14	3238	NFKBIA	protein_coding	35.6832	29.4823	51.5238	15.1802	20.953	14.2933
ENSG00000178188	1.16343	5.38914	16.0416	6.19647e-05	0.00157461	SH2B1	protein_coding	633	491	271	126	326	287	SH2B adaptor protein 1 [Source:HGNC Symbol;Acc:HGNC:30417]	16	27612	SH2B1	protein_coding	3.32344	2.0233	1.10041	1.06303	0.893993	0.688205
ENSG00000237264	1.32304	4.57568	16.0417	6.19641e-05	0.00157461	FTH1P11	processed_pseudogene	130	343	396	53	188	190	ferritin, heavy polypeptide 1 pseudogene 11 [Source:HGNC Symbol;Acc:HGNC:3981]	8	550	FTH1P11	processed_pseudogene	34.2659	70.959	80.7261	22.4484	25.8827	22.8731
ENSG00000273002	-3.83811	1.38732	16.0258	6.24844e-05	0.00158531	RP11-336K24.12	antisense	2	7	0	17	57	68		1	4187	RP11-336K24.12	antisense	0.0692483	0.190227	0	0.945843	1.03083	1.07532
ENSG00000134853	1.05892	8.65816	15.9619	6.46312e-05	0.00163719	PDGFRA	protein_coding	4501	5183	3324	1469	4265	2165	platelet-derived growth factor receptor, alpha polypeptide [Source:HGNC Symbol;Acc:HGNC:8803]	4	69150	PDGFRA	protein_coding	9.43624	8.52835	5.38953	4.94883	4.67026	2.073
ENSG00000249992	2.78347	2.30207	15.9437	6.52543e-05	0.00165037	TMEM158	protein_coding	63	105	34	15	6	10	transmembrane protein 158 (gene/pseudogene) [Source:HGNC Symbol;Acc:HGNC:30293]	3	1812	TMEM158	protein_coding	5.04039	6.59336	2.10379	1.92844	0.250731	0.365406
ENSG00000103966	-1.03543	5.56179	15.9237	6.5948e-05	0.00166529	EHD4	protein_coding	237	264	250	323	786	842	EH-domain containing 4 [Source:HGNC Symbol;Acc:HGNC:3245]	15	76639	EHD4	protein_coding	0.448312	0.391949	0.36574	0.981806	0.776582	0.727438
ENSG00000130176	-1.45703	4.92965	15.8934	6.70136e-05	0.00168954	CNN1	protein_coding	53	142	208	166	289	1102	calponin 1, basic, smooth muscle [Source:HGNC Symbol;Acc:HGNC:2155]	19	11606	CNN1	protein_coding	0.662026	1.39214	2.00938	3.33195	1.88551	6.28684
ENSG00000119711	1.57842	3.56957	15.8865	6.7255e-05	0.00169297	ALDH6A1	protein_coding	113	210	110	17	88	98	aldehyde dehydrogenase 6 family, member A1 [Source:HGNC Symbol;Acc:HGNC:7179]	14	27643	ALDH6A1	protein_coding	0.592619	0.864391	0.446159	0.143264	0.241053	0.234733
ENSG00000179967	-1.13595	6.38776	15.882	6.74172e-05	0.0016944	PPP1R14BP3	processed_pseudogene	404	326	556	393	1685	1861	protein phosphatase 1, regulatory (inhibitor) subunit 14B pseudogene 3 [Source:HGNC Symbol;Acc:HGNC:16330]	4	444	PPP1R14BP3	processed_pseudogene	131.911	83.5431	140.402	206.197	287.363	277.522
ENSG00000165507	1.54389	6.34258	15.8634	6.80843e-05	0.00170631	C10orf10	protein_coding	1147	1105	628	115	498	884	chromosome 10 open reading frame 10 [Source:HGNC Symbol;Acc:HGNC:23355]	10	7829	C10orf10	protein_coding	21.2392	16.0595	8.99363	3.42188	4.81657	7.47618
ENSG00000182606	-1.03531	5.9971	15.8628	6.81037e-05	0.00170631	TRAK1	protein_coding	346	422	252	358	1404	995	trafficking protein, kinesin binding 1 [Source:HGNC Symbol;Acc:HGNC:29947]	3	212087	TRAK1	protein_coding	0.236507	0.226399	0.13322	0.393226	0.501265	0.310629
ENSG00000095383	-1.10027	5.81004	15.8406	6.89082e-05	0.00172378	TBC1D2	protein_coding	253	369	216	250	1617	769	TBC1 domain family, member 2 [Source:HGNC Symbol;Acc:HGNC:18026]	9	56722	TBC1D2	protein_coding	0.646623	0.740203	0.426957	1.02674	2.1586	0.897653
ENSG00000085871	1.85299	2.74951	15.8374	6.90246e-05	0.001724	MGST2	protein_coding	50	101	106	11	38	45	microsomal glutathione S-transferase 2 [Source:HGNC Symbol;Acc:HGNC:7063]	4	74977	MGST2	protein_coding	0.0966772	0.153274	0.158511	0.0341773	0.0383769	0.0397391
ENSG00000206527	1.33167	6.74378	15.8312	6.92526e-05	0.00172701	PTPLB	protein_coding	650	2026	1256	255	582	1093	protein tyrosine phosphatase-like (proline instead of catalytic arginine), member b [Source:HGNC Symbol;Acc:HGNC:9640]	3	94365	PTPLB	protein_coding	0.998584	2.44289	1.49231	0.629509	0.46701	0.766907
ENSG00000015153	1.27796	4.67492	15.8065	7.01602e-05	0.00174693	YAF2	protein_coding	171	343	393	71	164	229	YY1 associated factor 2 [Source:HGNC Symbol;Acc:HGNC:17363]	12	81245	YAF2	protein_coding	0.305128	0.480367	0.542348	0.20358	0.152849	0.186626
ENSG00000145632	-1.08564	5.1554	15.772	7.14515e-05	0.00177633	PLK2	protein_coding	162	266	132	217	806	494	polo-like kinase 2 [Source:HGNC Symbol;Acc:HGNC:19699]	5	6278	PLK2	protein_coding	3.7409	4.82099	2.35741	8.05214	9.72139	5.21002
ENSG00000229704	-2.00491	2.60998	15.7657	7.16908e-05	0.00177953	EIF2S2P2	processed_pseudogene	11	21	27	48	94	155	eukaryotic translation initiation factor 2, subunit 2 beta pseudogene 2 [Source:HGNC Symbol;Acc:HGNC:24654]	3	981	EIF2S2P2	processed_pseudogene	1.62557	2.43571	3.08586	11.3984	7.2556	10.4616
ENSG00000115590	5.46732	0.647785	15.7526	7.21904e-05	0.00178916	IL1R2	protein_coding	21	4	44	0	0	2	interleukin 1 receptor, type II [Source:HGNC Symbol;Acc:HGNC:5994]	2	36700	IL1R2	protein_coding	0.0829536	0.0124014	0.134421	0	0	0.00360826
ENSG00000259498	-1.43395	3.91457	15.7226	7.33416e-05	0.00181489	RP11-244F12.3	antisense	70	69	48	168	184	235		15	3353	RP11-244F12.3	antisense	3.02654	2.34149	1.60505	11.6721	4.15527	4.64053
ENSG00000140950	-1.02119	6.22627	15.6871	7.47319e-05	0.00184645	TLDC1	protein_coding	385	422	393	393	1511	1417	TBC/LysM-associated domain containing 1 [Source:HGNC Symbol;Acc:HGNC:29325]	16	77612	TLDC1	protein_coding	0.719141	0.618671	0.567735	1.1796	1.47418	1.20886
ENSG00000148180	1.10972	7.69865	15.6611	7.5767e-05	0.00186915	GSN	protein_coding	2038	4029	1103	497	2153	1341	gelsolin [Source:HGNC Symbol;Acc:HGNC:4620]	9	125049	GSN	protein_coding	2.36269	3.666	0.988956	0.925868	1.3037	0.710039
ENSG00000143196	1.28709	4.08208	15.6322	7.6934e-05	0.00189503	DPT	protein_coding	119	164	315	33	104	198	dermatopontin [Source:HGNC Symbol;Acc:HGNC:3011]	1	33805	DPT	protein_coding	0.510326	0.552	1.04475	0.227408	0.232952	0.387809
ENSG00000166510	4.60946	0.951472	15.6159	7.75984e-05	0.00190847	CCDC68	protein_coding	31	9	43	0	0	7	coiled-coil domain containing 68 [Source:HGNC Symbol;Acc:HGNC:24350]	18	57999	CCDC68	protein_coding	0.077486	0.0176562	0.0831246	0	0	0.00799118
ENSG00000104722	-7.49601	0.497361	15.6104	7.78269e-05	0.00191116	NEFM	protein_coding	0	0	0	22	0	47	neurofilament, medium polypeptide [Source:HGNC Symbol;Acc:HGNC:7734]	8	6086	NEFM	protein_coding	0	0	0	0.8421	0	0.511328
ENSG00000120693	1.22573	5.79096	15.5954	7.84454e-05	0.00192341	SMAD9	protein_coding	412	846	660	196	444	335	SMAD family member 9 [Source:HGNC Symbol;Acc:HGNC:6774]	13	75934	SMAD9	protein_coding	0.78658	1.26768	0.974517	0.601302	0.442753	0.292107
ENSG00000090565	1.17685	5.20067	15.5875	7.87734e-05	0.00192851	RAB11FIP3	protein_coding	452	364	413	84	331	326	RAB11 family interacting protein 3 (class II) [Source:HGNC Symbol;Acc:HGNC:17224]	16	97392	RAB11FIP3	protein_coding	0.672817	0.42526	0.475454	0.200923	0.257347	0.22163
ENSG00000175213	-1.58321	3.16695	15.5816	7.90196e-05	0.00193159	ZNF408	protein_coding	40	37	30	76	168	149	zinc finger protein 408 [Source:HGNC Symbol;Acc:HGNC:20041]	11	5094	ZNF408	protein_coding	1.13837	0.826454	0.660304	3.47558	2.49727	1.93669
ENSG00000115963	-1.16475	7.71558	15.534	8.10355e-05	0.00197786	RND3	protein_coding	684	1679	978	1279	3339	4672	Rho family GTPase 3 [Source:HGNC Symbol;Acc:HGNC:671]	2	70816	RND3	protein_coding	1.40025	2.69771	1.54842	4.20738	3.57026	4.36823
ENSG00000278133	3.22191	1.45793	15.528	8.12938e-05	0.00198115	RP11-196G11.5	sense_intronic	13	39	65	1	4	15		16	1829	RP11-196G11.5	sense_intronic	1.03041	2.4262	3.98457	0.127368	0.1656	0.543014
ENSG00000132329	3.7729	1.11296	15.5195	8.16583e-05	0.00198702	RAMP1	protein_coding	13	31	49	0	3	9	receptor (G protein-coupled) activity modifying protein 1 [Source:HGNC Symbol;Acc:HGNC:9843]	2	53221	RAMP1	protein_coding	0.0354113	0.0662757	0.103227	0	0.00426828	0.0111968
ENSG00000137393	1.74416	3.87071	15.5051	8.22827e-05	0.00199616	RNF144B	protein_coding	168	241	129	19	71	155	ring finger protein 144B [Source:HGNC Symbol;Acc:HGNC:21578]	6	81524	RNF144B	protein_coding	0.298749	0.336362	0.177413	0.0542926	0.0659458	0.125887
ENSG00000169083	1.62252	3.89572	15.5065	8.22214e-05	0.00199616	AR	protein_coding	219	166	141	32	52	161	androgen receptor [Source:HGNC Symbol;Acc:HGNC:644]	X	186587	AR	protein_coding	0.170155	0.101228	0.0847265	0.0399523	0.0211026	0.0571318
ENSG00000171385	-1.3106	4.89264	15.4716	8.37545e-05	0.0020288	KCND3	protein_coding	71	170	200	202	514	593	potassium channel, voltage gated Shal related subfamily D, member 3 [Source:HGNC Symbol;Acc:HGNC:6239]	1	218493	KCND3	protein_coding	0.0471089	0.0885294	0.10263	0.215371	0.178131	0.179701
ENSG00000143013	-1.07955	5.93794	15.4587	8.43275e-05	0.00203961	LMO4	protein_coding	279	375	299	460	841	1212	LIM domain only 4 [Source:HGNC Symbol;Acc:HGNC:6644]	1	20455	LMO4	protein_coding	1.97736	2.08597	1.6389	5.23879	3.11323	3.92317
ENSG00000149489	4.31067	1.15315	15.4433	8.50173e-05	0.00205279	ROM1	protein_coding	27	13	54	0	0	13	retinal outer segment membrane protein 1 [Source:HGNC Symbol;Acc:HGNC:10254]	11	3398	ROM1	protein_coding	1.15192	0.435307	1.78177	0	0	0.253311
ENSG00000261324	2.38709	2.15211	15.4408	8.51283e-05	0.00205279	RP11-174G6.5	sense_overlapping	34	76	70	7	12	25		12	5427	RP11-174G6.5	sense_overlapping	0.908241	1.59342	1.44617	0.300477	0.167431	0.30501
ENSG00000143416	2.07793	2.32698	15.4196	8.60905e-05	0.00207288	SELENBP1	protein_coding	79	55	57	10	21	24	selenium binding protein 1 [Source:HGNC Symbol;Acc:HGNC:10719]	1	8431	SELENBP1	protein_coding	1.35841	0.742266	0.758014	0.276308	0.188606	0.18848
ENSG00000196616	4.30051	4.60466	15.4111	8.64771e-05	0.00207907	ADH1B	protein_coding	883	140	10	0	12	11	alcohol dehydrogenase 1B (class I), beta polypeptide [Source:HGNC Symbol;Acc:HGNC:250]	4	16478	ADH1B	protein_coding	7.76852	0.966717	0.068042	0	0.0551431	0.0442
ENSG00000144724	0.954469	6.98541	15.4081	8.66183e-05	0.00207936	PTPRG	protein_coding	1170	1568	1356	381	1273	1116	protein tyrosine phosphatase, receptor type, G [Source:HGNC Symbol;Acc:HGNC:9671]	3	736044	PTPRG	protein_coding	0.230443	0.242392	0.206556	0.120585	0.13096	0.100391
ENSG00000168874	0.969117	7.00413	15.4009	8.69488e-05	0.00208418	ATOH8	protein_coding	1629	1469	987	464	1092	983	atonal homolog 8 (Drosophila) [Source:HGNC Symbol;Acc:HGNC:24126]	2	36722	ATOH8	protein_coding	6.43097	4.55168	3.01351	2.9435	2.2517	1.7724
ENSG00000123562	1.06341	9.10733	15.395	8.72177e-05	0.00208751	MORF4L2	protein_coding	4688	6884	6875	1794	4294	5006	mortality factor 4 like 2 [Source:HGNC Symbol;Acc:HGNC:16849]	X	12662	MORF4L2	protein_coding	53.6744	61.8607	60.8768	33.006	25.6788	26.1771
ENSG00000170873	2.2434	3.22298	15.3919	8.73607e-05	0.00208782	MTSS1	protein_coding	166	145	48	4	80	31	metastasis suppressor 1 [Source:HGNC Symbol;Acc:HGNC:20443]	8	177639	MTSS1	protein_coding	0.135473	0.0928765	0.030296	0.00524559	0.0341009	0.0115547
ENSG00000164309	1.68419	3.29442	15.3891	8.74931e-05	0.00208787	CMYA5	protein_coding	138	153	65	34	41	47	cardiomyopathy associated 5 [Source:HGNC Symbol;Acc:HGNC:14305]	5	110363	CMYA5	protein_coding	0.181275	0.157741	0.0660346	0.0717676	0.0281303	0.0281973
ENSG00000148730	0.981945	6.8943	15.3374	8.99178e-05	0.00214255	EIF4EBP2	protein_coding	973	1673	1272	312	1055	1293	eukaryotic translation initiation factor 4E binding protein 2 [Source:HGNC Symbol;Acc:HGNC:3289]	10	24239	EIF4EBP2	protein_coding	5.81943	7.85339	5.88375	2.99856	3.29574	3.53197
ENSG00000091409	-1.11995	6.30006	15.3069	9.13799e-05	0.00217095	ITGA6	protein_coding	238	655	396	427	1357	1744	integrin, alpha 6 [Source:HGNC Symbol;Acc:HGNC:6142]	2	78928	ITGA6	protein_coding	0.437147	0.944248	0.56253	1.26029	1.30186	1.46302
ENSG00000106211	1.42928	6.86828	15.3082	9.132e-05	0.00217095	HSPB1	protein_coding	908	2520	908	365	589	761	heat shock 27kDa protein 1 [Source:HGNC Symbol;Acc:HGNC:5246]	7	1751	HSPB1	protein_coding	75.1764	163.753	58.1409	48.5601	25.4709	28.7761
ENSG00000075711	-0.986828	6.62454	15.2951	9.19532e-05	0.00218134	DLG1	protein_coding	359	590	711	561	1482	2248	discs, large homolog 1 (Drosophila) [Source:HGNC Symbol;Acc:HGNC:2900]	3	256740	DLG1	protein_coding	0.202714	0.261478	0.310497	0.509029	0.437088	0.579744
ENSG00000067064	1.04912	5.77438	15.2889	9.22584e-05	0.00218535	IDI1	protein_coding	581	566	617	234	355	439	isopentenyl-diphosphate delta isomerase 1 [Source:HGNC Symbol;Acc:HGNC:5387]	10	9262	IDI1	protein_coding	9.09397	6.95325	7.46899	5.88551	2.90227	3.13829
ENSG00000155506	-0.993366	7.19297	15.2759	9.28965e-05	0.00219723	LARP1	protein_coding	791	737	855	836	2760	2698	La ribonucleoprotein domain family, member 1 [Source:HGNC Symbol;Acc:HGNC:29531]	5	104705	LARP1	protein_coding	1.09519	0.800896	0.915547	1.85999	1.99598	1.70611
ENSG00000188906	1.69316	3.66515	15.2374	9.48083e-05	0.00223915	LRRK2	protein_coding	123	242	101	10	115	99	leucine-rich repeat kinase 2 [Source:HGNC Symbol;Acc:HGNC:18618]	12	172541	LRRK2	protein_coding	0.103346	0.159588	0.0656313	0.0135015	0.0504685	0.0379906
ENSG00000214274	5.93723	0.36363	15.2313	9.51157e-05	0.00224311	ANG	protein_coding	12	23	21	0	0	1	angiogenin, ribonuclease, RNase A family, 5 [Source:HGNC Symbol;Acc:HGNC:483]	14	14794	ANG	protein_coding	0.117592	0.176896	0.159153	0	0	0.00447557
ENSG00000130844	1.11588	4.79106	15.2245	9.54555e-05	0.00224782	ZNF331	protein_coding	189	260	500	59	184	356	zinc finger protein 331 [Source:HGNC Symbol;Acc:HGNC:15489]	19	59288	ZNF331	protein_coding	0.462144	0.498979	0.945551	0.231824	0.234999	0.397573
ENSG00000168824	3.27966	1.44953	15.1988	9.67664e-05	0.00227536	D4S234E	protein_coding	32	31	51	0	7	13	Neuron-specific protein family member 1 [Source:UniProtKB/Swiss-Prot;Acc:P42857]	4	70918	D4S234E	protein_coding	0.0654147	0.0497372	0.0806298	0	0.00747405	0.0121373
ENSG00000059728	-1.62264	3.23857	15.1619	9.86763e-05	0.00231687	MXD1	protein_coding	43	42	25	95	131	171	MAX dimerization protein 1 [Source:HGNC Symbol;Acc:HGNC:6761]	2	45257	MXD1	protein_coding	0.137741	0.105594	0.061935	0.489002	0.21918	0.250175
ENSG00000132970	1.02385	5.88149	15.1459	9.9516e-05	0.00233318	WASF3	protein_coding	647	711	531	251	431	427	WAS protein family, member 3 [Source:HGNC Symbol;Acc:HGNC:12734]	13	131245	WASF3	protein_coding	0.714667	0.6164	0.453621	0.445517	0.248662	0.215416
ENSG00000152580	2.43096	2.36189	15.1369	9.99905e-05	0.00234089	IGSF10	protein_coding	110	76	16	15	8	11	immunoglobulin superfamily, member 10 [Source:HGNC Symbol;Acc:HGNC:26384]	3	33325	IGSF10	protein_coding	0.478525	0.259489	0.0538309	0.104856	0.0181775	0.0218553
ENSG00000226876	-4.11972	0.962959	15.0974	0.000102101	0.00238335	RP11-36N20.1	antisense	5	1	0	36	28	21		1	5240	RP11-36N20.1	antisense	0.138331	0.0217142	0	1.60046	0.404614	0.265352
ENSG00000234145	1.46799	4.51406	15.0989	0.000102024	0.00238335	NAP1L4P3	processed_pseudogene	222	367	219	30	155	272	nucleosome assembly protein 1-like 4 pseudogene 3 [Source:HGNC Symbol;Acc:HGNC:39738]	13	1146	NAP1L4P3	processed_pseudogene	28.0834	36.4382	21.426	6.09831	10.2415	15.7151
ENSG00000171155	1.31163	4.27196	15.0938	0.000102301	0.00238456	C1GALT1C1	protein_coding	171	305	201	53	121	171	C1GALT1-specific chaperone 1 [Source:HGNC Symbol;Acc:HGNC:24338]	X	4357	C1GALT1C1	protein_coding	5.68972	7.96504	5.17238	2.83375	2.10287	2.59862
ENSG00000253276	0.985779	6.64586	15.0516	0.000104612	0.00243487	CCDC71L	protein_coding	880	1076	1301	352	653	1097	coiled-coil domain containing 71-like [Source:HGNC Symbol;Acc:HGNC:26685]	7	4231	CCDC71L	protein_coding	30.1524	28.9364	34.4759	19.3808	11.6865	17.1671
ENSG00000137507	-1.25486	4.67151	15.0338	0.000105604	0.00245441	LRRC32	protein_coding	154	155	63	146	618	361	leucine rich repeat containing 32 [Source:HGNC Symbol;Acc:HGNC:4161]	11	13223	LRRC32	protein_coding	1.68839	1.33376	0.534186	2.57215	3.53894	1.80764
ENSG00000156804	1.20215	5.75068	15.0277	0.000105944	0.00245876	FBXO32	protein_coding	473	922	442	217	380	308	F-box protein 32 [Source:HGNC Symbol;Acc:HGNC:16731]	8	43317	FBXO32	protein_coding	1.58301	2.42186	1.14405	1.16701	0.664263	0.470789
ENSG00000003402	0.943066	6.47479	15.001	0.000107456	0.00248666	CFLAR	protein_coding	828	1065	974	264	803	902	CASP8 and FADD-like apoptosis regulator [Source:HGNC Symbol;Acc:HGNC:1876]	2	60583	CFLAR	protein_coding	1.98135	2.00021	1.80256	1.01514	1.00364	0.985801
ENSG00000139874	-1.09759	4.86384	15.003	0.00010734	0.00248666	SSTR1	protein_coding	94	165	205	140	533	669	somatostatin receptor 1 [Source:HGNC Symbol;Acc:HGNC:11330]	14	5068	SSTR1	protein_coding	2.68889	3.70445	4.53523	6.43523	7.96352	8.74024
ENSG00000099994	3.04507	3.72142	14.9946	0.000107818	0.00249144	SUSD2	protein_coding	306	153	79	1	34	76	sushi domain containing 2 [Source:HGNC Symbol;Acc:HGNC:30667]	22	7851	SUSD2	protein_coding	5.65039	2.21739	1.12819	0.0296721	0.32792	0.640947
ENSG00000171509	5.45907	0.56662	14.9809	0.000108605	0.00250602	RXFP1	protein_coding	15	31	19	0	0	2	relaxin/insulin-like family peptide receptor 1 [Source:HGNC Symbol;Acc:HGNC:19718]	4	338061	RXFP1	protein_coding	0.00643248	0.0104338	0.00630145	0	0	0.000391713
ENSG00000214552	1.30789	4.22114	14.9705	0.000109204	0.00251623	COPS8P2	processed_pseudogene	155	308	193	55	130	138	COP9 signalosome subunit 8 pseudogene 2 [Source:HGNC Symbol;Acc:HGNC:45270]	3	626	COPS8P2	processed_pseudogene	35.8954	55.9825	34.5672	20.4673	15.7247	14.5962
ENSG00000033100	1.03849	5.90504	14.935	0.00011128	0.00255898	CHPF2	protein_coding	740	608	587	178	595	452	chondroitin polymerizing factor 2 [Source:HGNC Symbol;Acc:HGNC:29270]	7	6338	CHPF2	protein_coding	16.9263	10.9151	10.3841	6.54245	7.10852	4.72193
ENSG00000246430	1.5435	4.05485	14.9333	0.000111378	0.00255898	LINC00968	lincRNA	177	332	101	22	137	120	long intergenic non-protein coding RNA 968 [Source:HGNC Symbol;Acc:HGNC:48727]	8	63577	LINC00968	lincRNA	0.403604	0.594174	0.178116	0.0806112	0.163168	0.124973
ENSG00000186951	1.18896	4.52447	14.9223	0.000112034	0.00257037	PPARA	protein_coding	206	305	268	45	188	258	peroxisome proliferator-activated receptor alpha [Source:HGNC Symbol;Acc:HGNC:9232]	22	93235	PPARA	protein_coding	0.32031	0.372218	0.322283	0.112436	0.152684	0.183221
ENSG00000164040	-0.971401	6.524	14.9185	0.000112259	0.00257187	PGRMC2	protein_coding	376	815	373	551	1996	1248	progesterone receptor membrane component 2 [Source:HGNC Symbol;Acc:HGNC:16089]	4	19592	PGRMC2	protein_coding	2.78222	4.7332	2.13458	6.55158	7.7143	4.21764
ENSG00000157510	1.4904	3.69823	14.9155	0.000112434	0.0025722	AFAP1L1	protein_coding	78	137	239	13	58	218	actin filament associated protein 1-like 1 [Source:HGNC Symbol;Acc:HGNC:26714]	5	69931	AFAP1L1	protein_coding	0.161699	0.222909	0.383186	0.0433058	0.0628019	0.206405
ENSG00000162616	1.02321	7.93387	14.9122	0.000112633	0.00257309	DNAJB4	protein_coding	1800	2234	4196	758	1429	2953	DnaJ (Hsp40) homolog, subfamily B, member 4 [Source:HGNC Symbol;Acc:HGNC:14886]	1	38789	DNAJB4	protein_coding	6.72738	6.55316	12.1285	4.55233	2.78958	5.04067
ENSG00000249378	-2.13857	2.39133	14.907	0.000112942	0.00257648	LINC01060	lincRNA	18	7	19	30	58	190	long intergenic non-protein coding RNA 1060 [Source:HGNC Symbol;Acc:HGNC:49081]	4	280315	LINC01060	lincRNA	0.00930911	0.00284137	0.00759957	0.0249315	0.0156674	0.0448788
ENSG00000185130	-1.24956	5.19644	14.881	0.00011451	0.00260855	HIST1H2BL	protein_coding	33	254	334	94	658	1108	histone cluster 1, H2bl [Source:HGNC Symbol;Acc:HGNC:4748]	6	487	HIST1H2BL	protein_coding	9.82352	59.3445	76.8952	44.9647	102.308	150.641
ENSG00000128335	1.09913	5.03885	14.8762	0.000114801	0.00261147	APOL2	protein_coding	327	271	504	83	245	352	apolipoprotein L, 2 [Source:HGNC Symbol;Acc:HGNC:619]	22	13751	APOL2	protein_coding	3.44743	2.24239	4.1094	1.4061	1.34911	1.69489
ENSG00000163064	1.19261	4.35943	14.8389	0.000117097	0.00265995	EN1	protein_coding	209	336	152	50	211	133	engrailed homeobox 1 [Source:HGNC Symbol;Acc:HGNC:3342]	2	5507	EN1	protein_coding	5.50191	6.94225	3.09464	2.11509	2.90123	1.59908
ENSG00000137834	0.989619	5.72827	14.8254	0.000117933	0.00267516	SMAD6	protein_coding	406	761	571	130	635	432	SMAD family member 6 [Source:HGNC Symbol;Acc:HGNC:6772]	15	80620	SMAD6	protein_coding	0.730071	1.07403	0.7941	0.375641	0.596411	0.354793
ENSG00000248187	-1.31086	5.68115	14.8227	0.000118104	0.00267524	RP11-184M15.1	lincRNA	180	526	102	203	1337	897		4	2559	RP11-184M15.1	lincRNA	10.1973	23.3879	4.46901	18.4799	39.5618	23.209
ENSG00000166979	1.9778	2.56491	14.8197	0.000118294	0.00267577	EVA1C	protein_coding	78	87	58	17	19	31	eva-1 homolog C (C. elegans) [Source:HGNC Symbol;Acc:HGNC:13239]	21	103391	EVA1C	protein_coding	0.109369	0.0957442	0.0628966	0.0383036	0.0139151	0.0198524
ENSG00000101825	-1.20017	5.78651	14.8098	0.000118918	0.0026861	MXRA5	protein_coding	107	312	493	236	1241	1109	matrix-remodelling associated 5 [Source:HGNC Symbol;Acc:HGNC:7539]	X	38076	MXRA5	protein_coding	0.407394	0.932351	1.4517	1.44389	2.46794	1.92847
ENSG00000150540	1.20707	5.63319	14.8062	0.000119146	0.00268748	HNMT	protein_coding	284	906	589	120	345	480	histamine N-methyltransferase [Source:HGNC Symbol;Acc:HGNC:5028]	2	52344	HNMT	protein_coding	0.786563	1.96942	1.26162	0.534057	0.499076	0.607167
ENSG00000256663	-1.37776	4.4551	14.7939	0.000119922	0.0027012	RP11-424C20.2	processed_pseudogene	62	45	240	111	288	618		12	1422	RP11-424C20.2	processed_pseudogene	6.32083	3.60072	18.9231	18.1843	15.3358	28.7755
ENSG00000147224	-1.06629	7.15528	14.7881	0.00012029	0.00270567	PRPS1	protein_coding	563	878	811	1021	1851	3088	phosphoribosyl pyrophosphate synthetase 1 [Source:HGNC Symbol;Acc:HGNC:9462]	X	22602	PRPS1	protein_coding	3.61113	4.42001	4.02305	10.5233	6.20118	9.04616
ENSG00000164125	1.30254	6.03538	14.7593	0.000122146	0.0027436	FAM198B	protein_coding	369	1676	385	189	608	226	family with sequence similarity 198, member B [Source:HGNC Symbol;Acc:HGNC:25312]	4	48844	FAM198B	protein_coding	1.09521	3.90426	0.883754	0.901412	0.942555	0.306359
ENSG00000134769	3.04765	2.07697	14.7486	0.000122841	0.00275534	DTNA	protein_coding	54	97	26	0	15	19	dystrobrevin, alpha [Source:HGNC Symbol;Acc:HGNC:3057]	18	398554	DTNA	protein_coding	0.0196421	0.0276924	0.00731422	0	0.00284983	0.00315646
ENSG00000081377	1.01512	5.4709	14.679	0.000127457	0.0028549	CDC14B	protein_coding	451	494	492	159	358	371	cell division cycle 14B [Source:HGNC Symbol;Acc:HGNC:1719]	9	129589	CDC14B	protein_coding	0.504534	0.433745	0.425676	0.285826	0.209184	0.189557
ENSG00000005810	0.967731	8.14911	14.6293	0.000130867	0.0029272	MYCBP2	protein_coding	2761	2561	3854	1006	1885	3045	MYC binding protein 2, E3 ubiquitin protein ligase [Source:HGNC Symbol;Acc:HGNC:23386]	13	282395	MYCBP2	protein_coding	1.4174	1.03188	1.53016	0.829877	0.505439	0.713944
ENSG00000122884	-0.995496	7.42801	14.5803	0.00013431	0.00299586	P4HA1	protein_coding	714	1070	1048	1146	2458	3576	prolyl 4-hydroxylase, alpha polypeptide I [Source:HGNC Symbol;Acc:HGNC:8546]	10	89757	P4HA1	protein_coding	1.15322	1.35641	1.30911	2.97433	2.07361	2.63793
ENSG00000205336	-6.97873	0.172058	14.5821	0.000134181	0.00299586	GPR56	protein_coding	0	0	0	5	26	26	G protein-coupled receptor 56 [Source:HGNC Symbol;Acc:HGNC:4512]	16	54928	GPR56	protein_coding	0	0	0	0.0212055	0.0358422	0.031341
ENSG00000143554	1.7928	2.84468	14.548	0.000136632	0.00303516	SLC27A3	protein_coding	79	96	89	16	58	27	solute carrier family 27 (fatty acid transporter), member 3 [Source:HGNC Symbol;Acc:HGNC:10997]	1	5803	SLC27A3	protein_coding	1.97359	1.88233	1.71957	0.642304	0.756815	0.308067
ENSG00000157693	-1.44	3.51214	14.5479	0.000136639	0.00303516	C9orf91	protein_coding	48	62	39	76	208	235	chromosome 9 open reading frame 91 [Source:HGNC Symbol;Acc:HGNC:24513]	9	35216	C9orf91	protein_coding	0.197598	0.200322	0.124167	0.502744	0.447237	0.441836
ENSG00000166263	1.15582	4.53621	14.5516	0.000136375	0.00303516	STXBP4	protein_coding	219	318	245	57	184	231	syntaxin binding protein 4 [Source:HGNC Symbol;Acc:HGNC:19694]	17	204905	STXBP4	protein_coding	0.154944	0.176584	0.134059	0.064803	0.0679954	0.0746437
ENSG00000151892	-0.968755	5.78844	14.4827	0.000141452	0.00313773	GFRA1	protein_coding	290	392	219	344	1236	694	GDNF family receptor alpha 1 [Source:HGNC Symbol;Acc:HGNC:4243]	10	216542	GFRA1	protein_coding	0.19415	0.205978	0.113392	0.370075	0.432206	0.212203
ENSG00000168404	1.45989	3.86411	14.4688	0.000142504	0.0031567	MLKL	protein_coding	185	148	174	30	142	82	mixed lineage kinase domain-like [Source:HGNC Symbol;Acc:HGNC:26617]	16	29105	MLKL	protein_coding	0.921481	0.578589	0.670291	0.240119	0.369433	0.186543
ENSG00000101444	1.05219	6.27354	14.3819	0.000149226	0.00330107	AHCY	protein_coding	743	1162	665	250	569	717	adenosylhomocysteinase [Source:HGNC Symbol;Acc:HGNC:343]	20	31534	AHCY	protein_coding	3.41579	4.19279	2.36442	1.84686	1.36631	1.50548
ENSG00000102172	-0.989673	6.20201	14.3585	0.000151095	0.00333782	SMS	protein_coding	343	328	521	548	842	1582	spermine synthase [Source:HGNC Symbol;Acc:HGNC:11123]	X	54262	SMS	protein_coding	0.91639	0.687787	1.07652	2.35265	1.17498	1.93039
ENSG00000266088	4.68539	0.778332	14.3216	0.000154089	0.00339928	RP5-1028K7.2	lincRNA	26	13	34	0	0	6		17	9976	RP5-1028K7.2	lincRNA	0.377832	0.148273	0.382124	0	0	0.0398225
ENSG00000130779	-0.933928	7.68931	14.3107	0.000154984	0.00341433	CLIP1	protein_coding	868	1433	1219	1030	3690	4406	CAP-GLY domain containing linker protein 1 [Source:HGNC Symbol;Acc:HGNC:10461]	12	151200	CLIP1	protein_coding	0.832243	1.07838	0.903928	1.58693	1.84795	1.92942
ENSG00000237172	1.18008	4.43937	14.3006	0.000155812	0.00342318	B3GNT9	protein_coding	227	322	184	50	204	176	UDP-GlcNAc:betaGal beta-1,3-N-acetylglucosaminyltransferase 9 [Source:HGNC Symbol;Acc:HGNC:28714]	16	3109	B3GNT9	protein_coding	10.5849	11.7845	6.63558	3.74647	4.96848	3.74822
ENSG00000250927	-4.91527	0.845704	14.3021	0.000155692	0.00342318	MESTP3	processed_pseudogene	0	3	0	28	31	26	mesoderm specific transcript pseudogene 3 [Source:HGNC Symbol;Acc:HGNC:38553]	4	967	MESTP3	processed_pseudogene	0	0.352997	0	6.74535	2.42745	1.78025
ENSG00000159176	-0.981868	8.13021	14.2795	0.000157574	0.00345716	CSRP1	protein_coding	1569	1062	2010	1552	3839	6855	cysteine and glycine-rich protein 1 [Source:HGNC Symbol;Acc:HGNC:2469]	1	25926	CSRP1	protein_coding	8.77343	4.66085	8.69245	13.9453	11.2124	17.5068
ENSG00000224743	-2.81805	1.85044	14.2518	0.000159912	0.00350366	TEX26-AS1	antisense	16	9	0	35	113	19	TEX26 antisense RNA 1 [Source:HGNC Symbol;Acc:HGNC:42784]	13	51913	TEX26-AS1	antisense	0.0446813	0.0197262	0	0.15706	0.164823	0.0242332
ENSG00000253676	-1.08765	4.8622	14.2438	0.000160592	0.00351377	TAGLN2P1	processed_pseudogene	153	105	198	213	396	579	transgelin 2 pseudogene 1 [Source:HGNC Symbol;Acc:HGNC:21739]	8	586	TAGLN2P1	processed_pseudogene	37.8509	20.3877	37.8834	84.6749	51.1696	65.4206
ENSG00000197496	0.991471	5.48822	14.2162	0.000162962	0.00355618	SLC2A10	protein_coding	413	560	487	147	396	392	solute carrier family 2 (facilitated glucose transporter), member 10 [Source:HGNC Symbol;Acc:HGNC:13444]	20	26860	SLC2A10	protein_coding	2.22908	2.37224	2.03285	1.27492	1.11636	0.966304
ENSG00000276043	-1.13439	4.69108	14.2161	0.000162973	0.00355618	UHRF1	protein_coding	89	93	233	147	339	664	ubiquitin-like with PHD and ring finger domains 1 [Source:HGNC Symbol;Acc:HGNC:12556]	19	59074	UHRF1	protein_coding	0.218412	0.179128	0.442223	0.579687	0.434528	0.744227
ENSG00000162687	1.821	2.87283	14.2099	0.000163508	0.003563	KCNT2	protein_coding	66	165	50	9	50	42	potassium channel, sodium activated subfamily T, member 2 [Source:HGNC Symbol;Acc:HGNC:18866]	1	383446	KCNT2	protein_coding	0.0249529	0.0489616	0.01462	0.00546778	0.00987371	0.00725235
ENSG00000200488	1.1305	7.30256	14.201	0.000164287	0.00357512	RN7SKP203	misc_RNA	1299	2785	1323	291	1404	1776	RNA, 7SK small nuclear pseudogene 203 [Source:HGNC Symbol;Acc:HGNC:45927]	2	331	RN7SKP203	misc_RNA	568.936	957.355	448.14	204.804	321.184	355.262
ENSG00000169418	1.56597	4.01466	14.1928	0.000164998	0.00358576	NPR1	protein_coding	237	240	61	28	252	27	natriuretic peptide receptor 1 [Source:HGNC Symbol;Acc:HGNC:7943]	1	15355	NPR1	protein_coding	2.23759	1.77843	0.445412	0.424797	1.2427	0.116425
ENSG00000137414	1.0123	5.37469	14.1703	0.000166982	0.00362396	FAM8A1	protein_coding	339	613	420	102	408	404	family with sequence similarity 8, member A1 [Source:HGNC Symbol;Acc:HGNC:16372]	6	11364	FAM8A1	protein_coding	4.32465	6.13769	4.14381	2.09094	2.71859	2.35388
ENSG00000175040	1.83859	2.63586	14.1521	0.000168609	0.00365432	CHST2	protein_coding	57	78	97	12	22	56	carbohydrate (N-acetylglucosamine-6-O) sulfotransferase 2 [Source:HGNC Symbol;Acc:HGNC:1970]	3	4683	CHST2	protein_coding	1.76454	1.89516	2.32236	0.596939	0.355724	0.791767
ENSG00000102359	1.25548	4.17876	14.1158	0.000171898	0.0037106	SRPX2	protein_coding	164	213	244	46	174	124	sushi-repeat containing protein, X-linked 2 [Source:HGNC Symbol;Acc:HGNC:30668]	X	27081	SRPX2	protein_coding	0.877933	0.894934	1.0102	0.3957	0.486518	0.303173
ENSG00000229222	-4.61431	0.917543	14.116	0.000171874	0.0037106	KRT18P4	processed_pseudogene	0	4	0	7	46	51	keratin 18 pseudogene 4 [Source:HGNC Symbol;Acc:HGNC:16604]	20	1287	KRT18P4	processed_pseudogene	0	0.353637	0	1.26705	2.70641	2.62377
ENSG00000250038	-5.47083	0.466841	14.1204	0.000171479	0.0037106	RP11-180C1.1	lincRNA	0	1	0	12	22	36		4	40585	RP11-180C1.1	lincRNA	0	0.00280356	0	0.0688793	0.0410461	0.0587314
ENSG00000120279	-3.62858	1.09721	14.05	0.00017801	0.00383738	MYCT1	protein_coding	4	4	0	20	51	35	myc target 1 [Source:HGNC Symbol;Acc:HGNC:23172]	6	26672	MYCT1	protein_coding	0.0217413	0.017064	0	0.174682	0.144787	0.0868853
ENSG00000174804	1.08225	7.24836	14.0056	0.000182263	0.00392379	FZD4	protein_coding	1514	2313	1247	520	1007	1385	frizzled class receptor 4 [Source:HGNC Symbol;Acc:HGNC:4042]	11	9712	FZD4	protein_coding	22.5995	27.0984	14.3959	12.4729	7.85119	9.44223
ENSG00000123689	-1.4109	4.2693	13.9713	0.000185619	0.00398896	G0S2	protein_coding	32	145	66	28	557	514	G0/G1 switch 2 [Source:HGNC Symbol;Acc:HGNC:30229]	1	968	G0S2	protein_coding	4.79244	17.0439	7.64452	6.73838	43.5707	35.1578
ENSG00000143028	2.4394	2.55966	13.9696	0.000185787	0.00398896	SYPL2	protein_coding	62	103	63	0	47	36	synaptophysin-like 2 [Source:HGNC Symbol;Acc:HGNC:27638]	1	15509	SYPL2	protein_coding	0.579549	0.755665	0.455448	0	0.229471	0.153692
ENSG00000154319	1.04063	5.35403	13.9655	0.000186197	0.00399242	FAM167A	protein_coding	264	736	362	62	560	357	family with sequence similarity 167, member A [Source:HGNC Symbol;Acc:HGNC:15549]	8	53252	FAM167A	protein_coding	0.718704	1.5726	0.762174	0.271224	0.796282	0.44388
ENSG00000132185	-3.20366	1.45803	13.9582	0.000186921	0.00400261	FCRLA	protein_coding	7	8	0	35	55	36	Fc receptor-like A [Source:HGNC Symbol;Acc:HGNC:18504]	1	7380	FCRLA	protein_coding	0.137507	0.123342	0	1.1048	0.564314	0.322983
ENSG00000111981	-1.83379	2.69627	13.925	0.000190253	0.00406852	ULBP1	protein_coding	19	25	20	51	177	75	UL16 binding protein 1 [Source:HGNC Symbol;Acc:HGNC:14893]	6	9703	ULBP1	protein_coding	0.283877	0.293164	0.231103	1.22444	1.38128	0.511787
ENSG00000117308	-1.49123	3.18827	13.9159	0.000191178	0.00407812	GALE	protein_coding	36	43	35	65	189	156	UDP-galactose-4-epimerase [Source:HGNC Symbol;Acc:HGNC:4116]	1	5205	GALE	protein_coding	1.00268	0.939991	0.753927	2.90915	2.74951	1.98444
ENSG00000267480	7.08732	-0.0371418	13.9156	0.00019121	0.00407812	RP11-703I16.1	antisense	6	12	23	0	0	0		18	1003	RP11-703I16.1	antisense	0.867226	1.36131	2.57104	0	0	0
ENSG00000171451	1.04131	6.21224	13.913	0.000191469	0.00407825	DSEL	protein_coding	713	896	807	264	434	815	dermatan sulfate epimerase-like [Source:HGNC Symbol;Acc:HGNC:18144]	18	10398	DSEL	protein_coding	9.94081	9.8047	8.70173	5.91462	3.16049	5.18969
ENSG00000142197	-1.40735	3.43734	13.9042	0.000192371	0.00409203	DOPEY2	protein_coding	48	57	38	84	188	197	dopey family member 2 [Source:HGNC Symbol;Acc:HGNC:1291]	21	137492	DOPEY2	protein_coding	0.0506111	0.0471708	0.0309876	0.142323	0.103537	0.0948686
ENSG00000134590	1.15995	5.43143	13.8831	0.000194539	0.00413267	FAM127A	protein_coding	481	749	249	136	318	297	family with sequence similarity 127, member A [Source:HGNC Symbol;Acc:HGNC:2569]	X	1180	FAM127A	protein_coding	59.0942	72.223	23.6591	26.8491	20.4061	16.6651
ENSG00000102763	-1.13608	4.99794	13.8757	0.00019531	0.00414356	VWA8	protein_coding	139	191	147	277	435	550	von Willebrand factor A domain containing 8 [Source:HGNC Symbol;Acc:HGNC:29071]	13	394283	VWA8	protein_coding	0.051108	0.055119	0.0418014	0.163661	0.0835402	0.0923609
ENSG00000139508	2.37938	2.23141	13.8682	0.000196087	0.00415456	SLC46A3	protein_coding	37	116	38	3	19	28	solute carrier family 46, member 3 [Source:HGNC Symbol;Acc:HGNC:27501]	13	18906	SLC46A3	protein_coding	0.283716	0.698127	0.225354	0.0369653	0.0760972	0.09806
ENSG00000112655	-0.965129	6.10229	13.8451	0.000198515	0.00420046	PTK7	protein_coding	362	280	511	397	1036	1488	protein tyrosine kinase 7 (inactive) [Source:HGNC Symbol;Acc:HGNC:9618]	6	85451	PTK7	protein_coding	0.614149	0.372835	0.670479	1.0823	0.918031	1.15297
ENSG00000164684	1.22905	5.12833	13.8306	0.000200056	0.00422194	ZNF704	protein_coding	231	511	477	86	182	443	zinc finger protein 704 [Source:HGNC Symbol;Acc:HGNC:32291]	8	246330	ZNF704	protein_coding	0.135949	0.236037	0.217111	0.0813306	0.0559459	0.119075
ENSG00000256167	-1.41133	3.73287	13.8328	0.000199814	0.00422194	ATF4P4	transcribed_processed_pseudogene	43	59	73	119	203	237	activating transcription factor 4 pseudogene 4 [Source:HGNC Symbol;Acc:HGNC:787]	11	2135	ATF4P4	transcribed_processed_pseudogene	2.9198	3.14434	3.8336	12.9844	7.19967	7.34994
ENSG00000166508	-0.972319	7.09327	13.8257	0.000200579	0.00422743	MCM7	protein_coding	464	534	1436	587	2031	3585	minichromosome maintenance complex component 7 [Source:HGNC Symbol;Acc:HGNC:6950]	7	9212	MCM7	protein_coding	7.30207	6.59574	17.4776	14.8442	16.6944	25.7673
ENSG00000136869	1.14764	6.02808	13.8224	0.000200921	0.00422909	TLR4	protein_coding	561	1174	523	179	461	607	toll-like receptor 4 [Source:HGNC Symbol;Acc:HGNC:11850]	9	12539	TLR4	protein_coding	6.48608	10.6532	4.6765	3.32555	2.78389	3.20523
ENSG00000269821	0.946038	5.89182	13.8172	0.000201482	0.00423534	KCNQ1OT1	antisense	704	542	614	258	417	483	KCNQ1 opposite strand/antisense transcript 1 (non-protein coding) [Source:HGNC Symbol;Acc:HGNC:6295]	11	91666	KCNQ1OT1	antisense	1.11339	0.672771	0.751003	0.655669	0.344463	0.348877
ENSG00000137075	1.208	4.62768	13.8014	0.000203181	0.00426548	RNF38	protein_coding	181	447	231	42	215	262	ring finger protein 38 [Source:HGNC Symbol;Acc:HGNC:18052]	9	151152	RNF38	protein_coding	0.173599	0.336488	0.171348	0.0647304	0.107706	0.114768
ENSG00000186918	1.22024	4.94544	13.7904	0.000204378	0.004285	ZNF395	protein_coding	413	297	318	65	196	368	zinc finger protein 395 [Source:HGNC Symbol;Acc:HGNC:18737]	8	57116	ZNF395	protein_coding	1.04827	0.591663	0.624239	0.265111	0.259844	0.426603
ENSG00000132561	-1.79778	3.02737	13.7784	0.000205684	0.00430143	MATN2	protein_coding	43	32	15	54	142	194	matrilin 2 [Source:HGNC Symbol;Acc:HGNC:6908]	8	167876	MATN2	protein_coding	0.0371332	0.0216889	0.0100181	0.0749339	0.0640493	0.076515
ENSG00000164185	3.30583	1.56927	13.7783	0.000205697	0.00430143	ZNF474	protein_coding	34	67	24	0	7	14	zinc finger protein 474 [Source:HGNC Symbol;Acc:HGNC:23245]	5	50104	ZNF474	protein_coding	0.0983759	0.152152	0.0537057	0	0.0105789	0.0185007
ENSG00000170271	1.62587	3.33135	13.7606	0.000207648	0.00433658	FAXDC2	protein_coding	140	170	59	24	53	60	fatty acid hydroxylase domain containing 2 [Source:HGNC Symbol;Acc:HGNC:1334]	5	40761	FAXDC2	protein_coding	0.497927	0.474548	0.162289	0.137164	0.0984568	0.0974631
ENSG00000232855	1.42362	3.90853	13.7518	0.000208626	0.00435134	AF131217.1	lincRNA	115	314	87	13	241	68		21	235502	AF131217.1	lincRNA	0.0707922	0.151709	0.0414196	0.0128594	0.0774885	0.0191182
ENSG00000071575	1.52603	5.43432	13.7462	0.000209248	0.0043534	TRIB2	protein_coding	505	646	370	98	151	541	tribbles pseudokinase 2 [Source:HGNC Symbol;Acc:HGNC:30809]	2	25845	TRIB2	protein_coding	2.83268	2.84402	1.60512	0.883329	0.4424	1.38597
ENSG00000275700	-0.948065	5.72566	13.746	0.000209267	0.0043534	AATF	protein_coding	282	256	343	303	803	1155	apoptosis antagonizing transcription factor [Source:HGNC Symbol;Acc:HGNC:19235]	17	107996	AATF	protein_coding	0.37855	0.269717	0.356097	0.653594	0.563018	0.708122
ENSG00000177570	-2.0182	2.91766	13.7378	0.000210183	0.00436679	SAMD12	protein_coding	17	33	9	15	328	93	sterile alpha motif domain containing 12 [Source:HGNC Symbol;Acc:HGNC:31750]	8	432536	SAMD12	protein_coding	0.00569782	0.00868096	0.00233293	0.00807871	0.0574204	0.0142362
ENSG00000173442	-1.00873	6.09872	13.7054	0.000213839	0.00443702	EHBP1L1	protein_coding	411	267	439	441	1154	1228	EH domain binding protein 1-like 1 [Source:HGNC Symbol;Acc:HGNC:30682]	11	16612	EHBP1L1	protein_coding	3.58676	1.8288	2.96295	6.18429	5.26015	4.89452
ENSG00000072952	1.16699	5.96297	13.6987	0.000214606	0.0044472	MRVI1	protein_coding	471	1062	564	72	753	689	murine retrovirus integration site 1 homolog [Source:HGNC Symbol;Acc:HGNC:7237]	11	120897	MRVI1	protein_coding	0.564791	0.999505	0.523053	0.138736	0.471622	0.377344
ENSG00000025770	-1.05832	5.09471	13.6769	0.000217106	0.0044717	NCAPH2	protein_coding	124	151	280	145	614	843	non-SMC condensin II complex, subunit H2 [Source:HGNC Symbol;Acc:HGNC:25071]	22	15256	NCAPH2	protein_coding	1.17832	1.12619	2.05778	2.21412	3.04749	3.65865
ENSG00000119138	0.98808	6.00687	13.6808	0.000216661	0.0044717	KLF9	protein_coding	537	866	692	219	654	459	Kruppel-like factor 9 [Source:HGNC Symbol;Acc:HGNC:1123]	9	30027	KLF9	protein_coding	2.59265	3.28157	2.5839	1.69905	1.64923	1.01213
ENSG00000122335	-1.27234	5.2699	13.682	0.000216516	0.0044717	SERAC1	protein_coding	106	219	236	324	527	748	serine active site containing 1 [Source:HGNC Symbol;Acc:HGNC:21061]	6	58755	SERAC1	protein_coding	0.261543	0.424107	0.450349	1.28462	0.679173	0.842928
ENSG00000183856	-0.955573	6.34835	13.6763	0.000217181	0.0044717	IQGAP3	protein_coding	285	486	631	450	1227	1847	IQ motif containing GTPase activating protein 3 [Source:HGNC Symbol;Acc:HGNC:20669]	1	47199	IQGAP3	protein_coding	0.875375	1.1716	1.49892	2.22102	1.96846	2.591
ENSG00000204767	-1.60067	3.25562	13.6778	0.000217005	0.0044717	FAM196B	protein_coding	59	50	13	91	166	127	family with sequence similarity 196, member B [Source:HGNC Symbol;Acc:HGNC:37271]	5	116476	FAM196B	protein_coding	0.0734341	0.0488438	0.0125138	0.182003	0.107916	0.072194
ENSG00000204084	-1.12557	4.76918	13.6567	0.000219452	0.00451267	INPP5B	protein_coding	146	161	110	146	516	562	inositol polyphosphate-5-phosphatase, 75kDa [Source:HGNC Symbol;Acc:HGNC:6077]	1	86360	INPP5B	protein_coding	0.245088	0.212124	0.142811	0.393834	0.45243	0.430881
ENSG00000137699	7.08834	-0.0393351	13.6522	0.000219982	0.00451779	TRIM29	protein_coding	5	11	25	0	0	0	tripartite motif containing 29 [Source:HGNC Symbol;Acc:HGNC:17274]	11	74254	TRIM29	protein_coding	0.00976185	0.0168558	0.0377487	0	0	0
ENSG00000131018	-0.958323	9.05193	13.6419	0.000221196	0.00453692	SYNE1	protein_coding	2771	2547	3479	3483	7495	10928	spectrin repeat containing, nuclear envelope 1 [Source:HGNC Symbol;Acc:HGNC:17089]	6	516117	SYNE1	protein_coding	0.778342	0.561509	0.755767	1.57209	1.09961	1.40193
ENSG00000131370	-1.66563	2.96441	13.6205	0.000223729	0.00458303	SH3BP5	protein_coding	43	27	21	56	134	168	SH3-domain binding protein 5 (BTK-associated) [Source:HGNC Symbol;Acc:HGNC:10827]	3	86515	SH3BP5	protein_coding	0.0720542	0.0355098	0.0272151	0.150789	0.117281	0.128574
ENSG00000033030	-1.05496	5.24221	13.6032	0.000225798	0.0046195	ZCCHC8	protein_coding	120	219	283	215	570	881	zinc finger, CCHC domain containing 8 [Source:HGNC Symbol;Acc:HGNC:25265]	12	27725	ZCCHC8	protein_coding	0.627468	0.89877	1.14445	1.80651	1.55675	2.10396
ENSG00000249210	-1.08157	5.95804	13.5825	0.000228307	0.00466489	GAPDHP38	processed_pseudogene	380	212	391	316	986	1511	glyceraldehyde 3 phosphate dehydrogenase pseudogene 38 [Source:HGNC Symbol;Acc:HGNC:37792]	19	1001	GAPDHP38	processed_pseudogene	55.0341	24.0978	43.795	73.5404	74.586	99.9457
ENSG00000065970	-1.0532	4.72091	13.5726	0.000229514	0.00467368	FOXJ2	protein_coding	128	163	124	154	550	431	forkhead box J2 [Source:HGNC Symbol;Acc:HGNC:24818]	12	22800	FOXJ2	protein_coding	0.813874	0.813446	0.609774	1.57347	1.8266	1.25163
ENSG00000120594	1.01429	6.21465	13.5718	0.00022961	0.00467368	PLXDC2	protein_coding	556	1143	782	245	629	627	plexin domain containing 2 [Source:HGNC Symbol;Acc:HGNC:21013]	10	473617	PLXDC2	protein_coding	0.170188	0.274596	0.185123	0.120507	0.100563	0.0876544
ENSG00000224550	1.21954	5.19949	13.5721	0.00022957	0.00467368	RP11-270C12.3	processed_pseudogene	356	676	253	88	271	322		1	245	RP11-270C12.3	processed_pseudogene	210.652	313.947	115.781	83.6738	83.7563	87.0209
ENSG00000143702	-1.00611	7.59387	13.5651	0.000230426	0.00468435	CEP170	protein_coding	840	912	1429	1374	3095	3303	centrosomal protein 170kDa [Source:HGNC Symbol;Acc:HGNC:28920]	1	130978	CEP170	protein_coding	0.929743	0.792269	1.22325	2.44378	1.78927	1.66972
ENSG00000118596	-1.15607	5.43309	13.5567	0.000231463	0.00469949	SLC16A7	protein_coding	183	247	192	426	538	671	solute carrier family 16 (monocarboxylate transporter), member 7 [Source:HGNC Symbol;Acc:HGNC:10928]	12	193788	SLC16A7	protein_coding	0.136901	0.145026	0.111085	0.512101	0.210218	0.229261
ENSG00000154102	-1.85686	2.58425	13.552	0.00023205	0.00470545	C16orf74	protein_coding	18	25	18	58	86	126	chromosome 16 open reading frame 74 [Source:HGNC Symbol;Acc:HGNC:23362]	16	61045	C16orf74	protein_coding	0.0427469	0.0465978	0.0330601	0.221335	0.106675	0.136664
ENSG00000181852	-0.957433	6.32038	13.5294	0.000234853	0.00475628	RNF41	protein_coding	409	520	399	443	1285	1729	ring finger protein 41, E3 ubiquitin protein ligase [Source:HGNC Symbol;Acc:HGNC:18401]	12	19758	RNF41	protein_coding	3.00097	2.99458	2.26418	5.22316	4.92464	5.7941
ENSG00000160013	-1.18303	4.04482	13.4947	0.000239244	0.00483303	PTGIR	protein_coding	70	88	86	98	330	304	prostaglandin I2 (prostacyclin) receptor (IP) [Source:HGNC Symbol;Acc:HGNC:9602]	19	4650	PTGIR	protein_coding	2.18236	2.15331	2.07361	4.9096	5.37373	4.32867
ENSG00000275713	-1.43247	4.13848	13.4952	0.000239171	0.00483303	HIST1H2BH	protein_coding	23	169	62	86	557	179	histone cluster 1, H2bh [Source:HGNC Symbol;Acc:HGNC:4755]	6	380	HIST1H2BH	protein_coding	8.77458	50.6033	18.2932	52.7215	110.991	31.1891
ENSG00000232951	-1.03581	4.93172	13.4701	0.000242395	0.00489052	IPO7P1	processed_pseudogene	155	94	248	200	333	749	importin 7 pseudogene 1 [Source:HGNC Symbol;Acc:HGNC:39837]	X	635	IPO7P1	processed_pseudogene	35.3867	16.8434	43.7885	73.3718	39.7086	78.0983
ENSG00000129484	-1.18136	4.54241	13.462	0.000243439	0.00490544	PARP2	protein_coding	49	112	220	102	382	607	poly (ADP-ribose) polymerase 2 [Source:HGNC Symbol;Acc:HGNC:272]	14	14323	PARP2	protein_coding	0.495957	0.889734	1.72215	1.65897	2.0195	2.806
ENSG00000188641	1.12818	6.02091	13.4514	0.00024482	0.00492708	DPYD	protein_coding	791	979	416	155	559	564	dihydropyrimidine dehydrogenase [Source:HGNC Symbol;Acc:HGNC:3012]	1	843306	DPYD	protein_coding	0.135979	0.132091	0.0553082	0.0428173	0.0501928	0.044282
ENSG00000274276	-2.67209	1.69196	13.4486	0.000245191	0.00492838	CBS	protein_coding	7	2	9	20	19	137	cystathionine-beta-synthase [Source:HGNC Symbol;Acc:HGNC:1550]	21	23171	CBS	protein_coding	0.0437961	0.00982112	0.0435491	0.201075	0.0620902	0.39148
ENSG00000170190	1.56574	3.27991	13.4187	0.000249134	0.00500137	SLC16A5	protein_coding	93	169	91	17	59	85	solute carrier family 16 (monocarboxylate transporter), member 5 [Source:HGNC Symbol;Acc:HGNC:10926]	17	18435	SLC16A5	protein_coding	0.731344	1.04308	0.553452	0.214822	0.242339	0.305288
ENSG00000155304	-1.08399	6.92381	13.406	0.000250821	0.00502894	HSPA13	protein_coding	355	676	945	804	1473	2937	heat shock protein 70kDa family, member 13 [Source:HGNC Symbol;Acc:HGNC:11375]	21	12369	HSPA13	protein_coding	4.16079	6.21853	8.56602	15.1424	9.01743	15.7218
ENSG00000099282	3.29488	1.58732	13.402	0.000251351	0.00503329	TSPAN15	protein_coding	35	48	37	0	25	4	tetraspanin 15 [Source:HGNC Symbol;Acc:HGNC:23298]	10	56196	TSPAN15	protein_coding	0.090291	0.0971878	0.0738207	0	0.033686	0.0047129
ENSG00000183010	-1.05198	5.51754	13.3753	0.000254963	0.00509926	PYCR1	protein_coding	258	184	288	245	840	938	pyrroline-5-carboxylate reductase 1 [Source:HGNC Symbol;Acc:HGNC:9721]	17	10028	PYCR1	protein_coding	3.72982	2.08775	3.22003	5.69147	6.34278	6.1933
ENSG00000052802	1.10581	5.8189	13.3604	0.000256998	0.00513356	MSMO1	protein_coding	670	849	333	253	348	341	methylsterol monooxygenase 1 [Source:HGNC Symbol;Acc:HGNC:10545]	4	15537	MSMO1	protein_coding	6.25158	6.21751	2.40303	3.79338	1.696	1.45318
ENSG00000110427	-1.10262	6.02481	13.327	0.000261605	0.00519973	KIAA1549L	protein_coding	240	407	347	546	1147	862	KIAA1549-like [Source:HGNC Symbol;Acc:HGNC:24836]	11	132030	KIAA1549L	protein_coding	0.263524	0.35075	0.294672	0.96337	0.657817	0.432283
ENSG00000124120	0.96202	5.42618	13.3306	0.000261107	0.00519973	TTPAL	protein_coding	450	447	480	142	332	438	tocopherol (alpha) transfer protein-like [Source:HGNC Symbol;Acc:HGNC:16114]	20	18717	TTPAL	protein_coding	3.48545	2.71736	2.87532	1.76736	1.34312	1.54943
ENSG00000153048	1.14339	4.33859	13.3301	0.000261173	0.00519973	CARHSP1	protein_coding	180	245	252	43	155	239	calcium regulated heat stable protein 1, 24kDa [Source:HGNC Symbol;Acc:HGNC:17150]	16	16070	CARHSP1	protein_coding	1.62382	1.73471	1.75819	0.623341	0.730349	0.984727
ENSG00000259828	4.81423	0.893401	13.3272	0.000261583	0.00519973	RP11-63E9.1	lincRNA	31	33	15	4	0	0		6	3995	RP11-63E9.1	lincRNA	1.12493	0.939882	0.420975	0.233247	0	0
ENSG00000202058	0.966773	8.01841	13.3099	0.000264006	0.00523449	RN7SKP80	misc_RNA	1643	4405	2709	641	2511	2588	RNA, 7SK small nuclear pseudogene 80 [Source:HGNC Symbol;Acc:HGNC:45804]	22	282	RN7SKP80	misc_RNA	844.638	1777.35	1077.06	529.519	674.236	607.643
ENSG00000204941	-1.1488	6.38482	13.3119	0.000263723	0.00523449	PSG5	protein_coding	472	506	270	694	946	1697	pregnancy specific beta-1-glycoprotein 5 [Source:HGNC Symbol;Acc:HGNC:9522]	19	20280	PSG5	protein_coding	3.37409	2.83896	1.49272	7.97195	3.53214	5.54048
ENSG00000204677	5.97813	0.366981	13.3013	0.000265227	0.00525221	FAM153C	protein_coding	2	24	31	0	1	0	family with sequence similarity 153, member C [Source:HGNC Symbol;Acc:HGNC:33936]	5	49154	FAM153C	protein_coding	0.00589866	0.0555557	0.0707106	0	0.00154048	0
ENSG00000114790	2.03028	2.4832	13.2828	0.000267849	0.00529761	ARHGEF26	protein_coding	85	43	84	14	29	17	Rho guanine nucleotide exchange factor (GEF) 26 [Source:HGNC Symbol;Acc:HGNC:24490]	3	136824	ARHGEF26	protein_coding	0.0900614	0.0357587	0.0688333	0.0238363	0.0160491	0.0082266
ENSG00000166750	-1.03794	7.99996	13.2696	0.000269751	0.00532867	SLFN5	protein_coding	1046	1352	1667	2075	3725	4207	schlafen family member 5 [Source:HGNC Symbol;Acc:HGNC:28286]	17	30619	SLFN5	protein_coding	4.95248	5.02414	6.10417	15.787	9.21191	9.09735
ENSG00000073111	-1.03728	5.44857	13.2467	0.000273061	0.00538741	MCM2	protein_coding	146	201	361	147	869	1124	minichromosome maintenance complex component 2 [Source:HGNC Symbol;Acc:HGNC:6944]	3	24213	MCM2	protein_coding	0.874151	0.944547	1.67163	1.4143	2.7176	3.07363
ENSG00000067225	-1.06915	10.5221	13.2438	0.000273488	0.00538923	PKM	protein_coding	8103	5381	10065	9589	22869	29321	pyruvate kinase, muscle [Source:HGNC Symbol;Acc:HGNC:9021]	15	32793	PKM	protein_coding	35.8217	18.6706	34.4124	68.1185	52.8057	59.2013
ENSG00000124006	0.986274	5.46875	13.2358	0.000274655	0.00540558	OBSL1	protein_coding	524	473	423	130	413	393	obscurin-like 1 [Source:HGNC Symbol;Acc:HGNC:29092]	2	21130	OBSL1	protein_coding	3.59512	2.54705	2.24452	1.43323	1.48001	1.23148
ENSG00000124785	1.24751	4.62688	13.2118	0.000278196	0.00546724	NRN1	protein_coding	26	67	827	5	55	533	neuritin 1 [Source:HGNC Symbol;Acc:HGNC:17972]	6	9606	NRN1	protein_coding	0.392385	0.793612	9.65261	0.121255	0.433545	3.67382
ENSG00000147202	1.08755	5.80273	13.2099	0.000278468	0.00546724	DIAPH2	protein_coding	402	761	726	197	379	501	diaphanous-related formin 2 [Source:HGNC Symbol;Acc:HGNC:2877]	X	920334	DIAPH2	protein_coding	0.0633232	0.0940839	0.0884449	0.0498648	0.0311823	0.0360434
ENSG00000113361	-1.61351	3.48656	13.2062	0.000279022	0.00547142	CDH6	protein_coding	59	6	72	154	46	200	cadherin 6, type 2, K-cadherin (fetal kidney) [Source:HGNC Symbol;Acc:HGNC:1765]	5	135396	CDH6	protein_coding	0.0631725	0.00504222	0.0596223	0.264965	0.0257257	0.0978043
ENSG00000172985	1.33618	3.79462	13.1716	0.000284221	0.00556054	SH3RF3	protein_coding	125	147	207	19	119	150	SH3 domain containing ring finger 3 [Source:HGNC Symbol;Acc:HGNC:24699]	2	375284	SH3RF3	protein_coding	0.0482872	0.044569	0.0618432	0.0117941	0.0240105	0.0264646
ENSG00000237868	-1.62932	2.80607	13.1714	0.000284259	0.00556054	AC097533.1	processed_pseudogene	30	25	26	49	124	151		4	478	AC097533.1	processed_pseudogene	9.09862	5.95097	6.09856	23.8804	19.643	20.9162
ENSG00000132688	-1.65869	2.98362	13.1652	0.000285192	0.005572	NES	protein_coding	25	9	65	67	51	235	nestin [Source:HGNC Symbol;Acc:HGNC:7756]	1	8634	NES	protein_coding	0.419769	0.118606	0.844079	1.80774	0.447273	1.80214
ENSG00000005884	-1.36764	4.3104	13.1514	0.000287303	0.00560642	ITGA3	protein_coding	135	57	71	129	196	592	integrin, alpha 3 (antigen CD49C, alpha 3 subunit of VLA-3 receptor) [Source:HGNC Symbol;Acc:HGNC:6139]	17	34513	ITGA3	protein_coding	0.567065	0.187918	0.230652	0.870723	0.430019	1.13572
ENSG00000100417	-1.17887	4.80406	13.148	0.000287834	0.00560996	PMM1	protein_coding	113	96	227	156	519	570	phosphomannomutase 1 [Source:HGNC Symbol;Acc:HGNC:9114]	22	12996	PMM1	protein_coding	1.26052	0.8405	1.95838	2.79633	3.02393	2.90401
ENSG00000149428	-0.912034	7.6754	13.1443	0.000288401	0.00561421	HYOU1	protein_coding	987	865	1691	1285	2708	4384	hypoxia up-regulated 1 [Source:HGNC Symbol;Acc:HGNC:16931]	11	13013	HYOU1	protein_coding	10.9957	7.56336	14.5696	23.0037	15.7574	22.3063
ENSG00000135047	-1.03928	8.11758	13.0977	0.000295661	0.00574856	CTSL	protein_coding	1697	1065	1711	1609	5164	5143	cathepsin L [Source:HGNC Symbol;Acc:HGNC:2537]	9	5874	CTSL	protein_coding	41.8822	20.6296	32.6586	63.8109	66.5682	57.9717
ENSG00000162591	-1.06824	6.21638	13.0934	0.000296343	0.00575485	MEGF6	protein_coding	532	288	359	416	1119	1710	multiple EGF-like-domains 6 [Source:HGNC Symbol;Acc:HGNC:3232]	1	121575	MEGF6	protein_coding	0.63438	0.269541	0.331079	0.797117	0.696948	0.931291
ENSG00000198624	1.47258	3.15895	13.0855	0.000297586	0.00577202	CCDC69	protein_coding	99	149	69	19	75	52	coiled-coil domain containing 69 [Source:HGNC Symbol;Acc:HGNC:24487]	5	43093	CCDC69	protein_coding	0.333051	0.393419	0.179525	0.102712	0.131786	0.079897
ENSG00000249609	6.53922	-0.058912	13.0661	0.000300695	0.00582529	RP11-635L1.3	antisense	23	10	6	0	0	0		4	4018	RP11-635L1.3	antisense	0.829851	0.283182	0.167426	0	0	0
ENSG00000104964	1.11907	5.62426	13.0621	0.000301332	0.00583058	AES	protein_coding	490	795	383	144	338	474	amino-terminal enhancer of split [Source:HGNC Symbol;Acc:HGNC:307]	19	10197	AES	protein_coding	6.96636	8.87096	4.21122	3.28975	2.50991	3.07779
ENSG00000162976	1.40414	3.55711	13.0455	0.000304007	0.00587528	PQLC3	protein_coding	98	158	155	20	68	145	PQ loop repeat containing 3 [Source:HGNC Symbol;Acc:HGNC:28503]	2	23676	PQLC3	protein_coding	0.600067	0.75932	0.734015	0.196786	0.217478	0.405502
ENSG00000060656	1.84192	3.22023	13.0347	0.00030578	0.00590244	PTPRU	protein_coding	80	168	95	6	53	109	protein tyrosine phosphatase, receptor type, U [Source:HGNC Symbol;Acc:HGNC:9683]	1	90297	PTPRU	protein_coding	0.12844	0.211696	0.117959	0.0154793	0.0444444	0.0799258
ENSG00000115993	0.893862	6.87151	12.9872	0.000313625	0.00604659	TRAK2	protein_coding	1115	1359	1244	363	954	1342	trafficking protein, kinesin binding 2 [Source:HGNC Symbol;Acc:HGNC:13206]	2	74404	TRAK2	protein_coding	2.1725	2.07826	1.87459	1.13654	0.970882	1.19424
ENSG00000111863	-3.66309	1.35854	12.9811	0.000314652	0.00605913	ADTRP	protein_coding	3	4	0	6	63	81	androgen-dependent TFPI-regulating protein [Source:HGNC Symbol;Acc:HGNC:21214]	6	94992	ADTRP	protein_coding	0.00457843	0.00479125	0	0.0147142	0.050219	0.0564588
ENSG00000140545	0.941621	7.95409	12.9451	0.000320767	0.00616884	MFGE8	protein_coding	2020	3908	2151	522	2931	2473	milk fat globule-EGF factor 8 protein [Source:HGNC Symbol;Acc:HGNC:7036]	15	14728	MFGE8	protein_coding	19.8834	30.1916	16.3749	8.25657	15.0691	11.1177
ENSG00000185222	1.01254	7.36544	12.943	0.000321118	0.00616884	WBP5	protein_coding	1379	1385	2741	595	1126	1509	WW domain binding protein 5 [Source:HGNC Symbol;Acc:HGNC:30084]	X	2024	WBP5	protein_coding	98.7724	77.8601	151.838	68.4825	42.1252	49.3642
ENSG00000204370	1.16429	5.29873	12.9377	0.000322036	0.0061791	SDHD	protein_coding	315	658	383	121	247	374	succinate dehydrogenase complex, subunit D, integral membrane protein [Source:HGNC Symbol;Acc:HGNC:10683]	11	33240	SDHD	protein_coding	1.37383	2.25238	1.29187	0.848003	0.562666	0.744979
ENSG00000125384	2.54929	2.36978	12.9321	0.000322991	0.00619002	PTGER2	protein_coding	48	85	71	21	11	10	prostaglandin E receptor 2 (subtype EP2), 53kDa [Source:HGNC Symbol;Acc:HGNC:9594]	14	14301	PTGER2	protein_coding	0.486583	0.676283	0.556639	0.342079	0.0582426	0.0462985
ENSG00000161647	1.20847	3.84885	12.9175	0.000325527	0.00623119	MPP3	protein_coding	164	178	142	43	109	113	membrane protein, palmitoylated 3 (MAGUK p55 subfamily member 3) [Source:HGNC Symbol;Acc:HGNC:7221]	17	32371	MPP3	protein_coding	0.734463	0.625662	0.491829	0.309446	0.254968	0.23113
ENSG00000125821	-0.971196	5.49112	12.906	0.000327528	0.00626203	DTD1	protein_coding	274	245	219	266	757	868	D-tyrosyl-tRNA deacylase 1 [Source:HGNC Symbol;Acc:HGNC:16219]	20	196464	DTD1	protein_coding	0.202185	0.141892	0.124981	0.315407	0.291761	0.29253
ENSG00000125430	1.13108	5.31741	12.8924	0.000329919	0.00630023	HS3ST3B1	protein_coding	377	391	537	185	200	327	heparan sulfate (glucosamine) 3-O-sulfotransferase 3B1 [Source:HGNC Symbol;Acc:HGNC:5198]	17	48321	HS3ST3B1	protein_coding	1.13106	0.920697	1.24601	0.891885	0.313407	0.44807
ENSG00000163702	1.24351	4.15364	12.8747	0.000333045	0.00635238	IL17RC	protein_coding	194	227	168	65	178	75	interleukin 17 receptor C [Source:HGNC Symbol;Acc:HGNC:18358]	3	16556	IL17RC	protein_coding	1.69875	1.56008	1.13772	0.914599	0.814103	0.299944
ENSG00000166912	1.19008	5.64068	12.8569	0.00033623	0.00640552	MTMR10	protein_coding	515	923	300	145	336	392	myotubularin related protein 10 [Source:HGNC Symbol;Acc:HGNC:25999]	15	52666	MTMR10	protein_coding	1.41762	1.9941	0.638664	0.641373	0.483085	0.492821
ENSG00000172061	-1.38495	3.75829	12.8546	0.000336642	0.00640578	LRRC15	protein_coding	52	39	98	106	216	254	leucine rich repeat containing 15 [Source:HGNC Symbol;Acc:HGNC:20818]	3	14496	LRRC15	protein_coding	0.520041	0.30612	0.757983	1.70345	1.12829	1.16016
ENSG00000197405	3.82557	0.840949	12.8041	0.000345859	0.00657337	C5AR1	protein_coding	34	19	22	0	4	3	complement component 5a receptor 1 [Source:HGNC Symbol;Acc:HGNC:1338]	19	32043	C5AR1	protein_coding	0.153825	0.0674678	0.0769788	0	0.00945238	0.006199
ENSG00000205726	0.884747	6.59651	12.8004	0.00034655	0.00657584	ITSN1	protein_coding	869	1181	1030	306	814	1068	intersectin 1 (SH3 domain protein) [Source:HGNC Symbol;Acc:HGNC:6183]	21	257461	ITSN1	protein_coding	0.489317	0.521933	0.448547	0.276874	0.239402	0.274659
ENSG00000235205	-4.36533	0.601378	12.799	0.000346808	0.00657584	TATDN2P3	processed_pseudogene	1	2	0	13	38	24	TatD DNase domain containing 2 pseudogene 3 [Source:HGNC Symbol;Acc:HGNC:39256]	13	3664	TATDN2P3	processed_pseudogene	0.0395664	0.0621084	0	0.826534	0.785313	0.4337
ENSG00000138448	1.11121	9.6609	12.7867	0.000349089	0.00661129	ITGAV	protein_coding	6543	10852	9899	2888	4804	7952	integrin, alpha V [Source:HGNC Symbol;Acc:HGNC:6150]	2	90836	ITGAV	protein_coding	10.4424	13.5934	12.2184	7.40648	4.0046	5.79632
ENSG00000204634	1.55937	3.72518	12.7822	0.000349933	0.00661946	TBC1D8	protein_coding	195	199	82	26	70	107	TBC1 domain family, member 8 (with GRAM domain) [Source:HGNC Symbol;Acc:HGNC:17791]	2	245249	TBC1D8	protein_coding	0.115268	0.0923255	0.0374877	0.0246967	0.0216125	0.0288875
ENSG00000111077	0.979956	5.53374	12.7594	0.000354232	0.00668621	TENC1	protein_coding	677	459	338	159	381	355	tensin 2 [Source:HGNC Symbol;Acc:HGNC:19737]	12	17403	TENC1	protein_coding	5.63958	3.00099	2.17758	2.12836	1.65774	1.35063
ENSG00000236654	-1.16315	5.41266	12.759	0.000354294	0.00668621	AC079780.3	processed_pseudogene	166	95	462	299	458	968		7	206	AC079780.3	processed_pseudogene	116.822	52.4726	251.453	338.125	168.35	311.13
ENSG00000134744	0.962813	5.32944	12.7447	0.000357018	0.00672971	ZCCHC11	protein_coding	361	492	448	108	349	449	zinc finger, CCHC domain containing 11 [Source:HGNC Symbol;Acc:HGNC:28981]	1	145205	ZCCHC11	protein_coding	0.360419	0.385531	0.345922	0.173267	0.181995	0.204738
ENSG00000130477	-1.18454	4.07466	12.7389	0.000358134	0.00674282	UNC13A	protein_coding	145	77	30	169	281	135	unc-13 homolog A (C. elegans) [Source:HGNC Symbol;Acc:HGNC:23150]	19	87037	UNC13A	protein_coding	0.241516	0.100661	0.0386455	0.45233	0.244465	0.102698
ENSG00000131153	-1.21277	4.19136	12.7339	0.000359095	0.006753	GINS2	protein_coding	44	84	148	95	213	556	GINS complex subunit 2 (Psf2 homolog) [Source:HGNC Symbol;Acc:HGNC:24575]	16	13875	GINS2	protein_coding	0.459729	0.688846	1.19594	1.59501	1.16241	2.65323
ENSG00000170791	1.04798	5.10013	12.7275	0.000360327	0.00676825	CHCHD7	protein_coding	364	289	472	119	271	277	coiled-coil-helix-coiled-coil-helix domain containing 7 [Source:HGNC Symbol;Acc:HGNC:28314]	8	7112	CHCHD7	protein_coding	7.41979	4.62362	7.44101	3.89788	2.88531	2.57882
ENSG00000057657	-1.9781	2.36497	12.7201	0.000361741	0.00678687	PRDM1	protein_coding	16	7	28	28	78	155	PR domain containing 1, with ZNF domain [Source:HGNC Symbol;Acc:HGNC:9346]	6	23619	PRDM1	protein_coding	0.0982066	0.0337219	0.132916	0.276166	0.250062	0.434514
ENSG00000185745	-1.13797	4.25805	12.7138	0.000362972	0.00680203	IFIT1	protein_coding	45	187	75	74	532	280	interferon-induced protein with tetratricopeptide repeats 1 [Source:HGNC Symbol;Acc:HGNC:5407]	10	13940	IFIT1	protein_coding	0.467985	1.52635	0.603226	1.23664	2.88977	1.32993
ENSG00000235174	1.24234	5.77775	12.7076	0.00036417	0.00680859	RPL39P3	processed_pseudogene	314	1409	341	108	425	393	ribosomal protein L39 pseudogene 3 [Source:HGNC Symbol;Acc:HGNC:21383]	6	155	RPL39P3	processed_pseudogene	293.684	1034.32	246.663	162.317	207.621	167.878
ENSG00000237649	-0.930664	5.54764	12.7086	0.000363986	0.00680859	KIFC1	protein_coding	171	238	388	217	617	1297	kinesin family member C1 [Source:HGNC Symbol;Acc:HGNC:6389]	6	18388	KIFC1	protein_coding	1.34817	1.47271	2.36581	2.74915	2.54077	4.67024
ENSG00000120333	1.16762	3.98791	12.6811	0.000369377	0.0068979	MRPS14	protein_coding	97	213	233	27	130	191	mitochondrial ribosomal protein S14 [Source:HGNC Symbol;Acc:HGNC:14049]	1	12636	MRPS14	protein_coding	1.11287	1.91799	2.06742	0.497768	0.779019	1.00082
ENSG00000105974	1.08821	9.74838	12.6683	0.000371903	0.00693545	CAV1	protein_coding	6121	15557	8139	2387	6890	7725	caveolin 1, caveolae protein, 22kDa [Source:HGNC Symbol;Acc:HGNC:1527]	7	36399	CAV1	protein_coding	24.3789	48.6309	25.0705	15.2769	14.3332	14.0521
ENSG00000228218	-1.57021	2.97292	12.6666	0.000372252	0.00693545	ATF4P3	processed_pseudogene	27	51	20	48	171	145	activating transcription factor 4 pseudogene 3 [Source:HGNC Symbol;Acc:HGNC:788]	17	1055	ATF4P3	processed_pseudogene	3.71017	5.50039	2.12549	10.5989	12.2732	9.10016
ENSG00000150995	1.29742	3.73348	12.6636	0.000372838	0.00693832	ITPR1	protein_coding	142	157	153	45	65	124	inositol 1,4,5-trisphosphate receptor, type 1 [Source:HGNC Symbol;Acc:HGNC:6180]	3	354492	ITPR1	protein_coding	0.0580716	0.0503929	0.0483912	0.0295719	0.0138842	0.0231605
ENSG00000197457	-2.00653	2.44823	12.6609	0.000373374	0.00694026	STMN3	protein_coding	19	19	11	23	134	131	stathmin-like 3 [Source:HGNC Symbol;Acc:HGNC:15926]	20	13722	STMN3	protein_coding	0.200733	0.157548	0.0898787	0.390466	0.739438	0.632102
ENSG00000156050	-1.492	3.08908	12.6476	0.000376052	0.00698067	FAM161B	protein_coding	41	39	27	66	133	176	family with sequence similarity 161, member B [Source:HGNC Symbol;Acc:HGNC:19854]	14	18913	FAM161B	protein_coding	0.314272	0.234628	0.160061	0.812936	0.532483	0.616149
ENSG00000185972	-2.06879	2.14514	12.6458	0.000376417	0.00698067	CCIN	protein_coding	10	16	13	39	106	61	calicin [Source:HGNC Symbol;Acc:HGNC:1568]	9	1940	CCIN	protein_coding	0.747275	0.938413	0.751317	4.68313	4.13732	2.08191
ENSG00000136114	-1.92834	2.81646	12.6266	0.000380304	0.00704462	THSD1	protein_coding	24	58	4	46	186	87	thrombospondin, type I, domain containing 1 [Source:HGNC Symbol;Acc:HGNC:17754]	13	29327	THSD1	protein_coding	0.118638	0.225028	0.0152923	0.365395	0.480242	0.19642
ENSG00000101955	1.08356	4.4274	12.6153	0.000382607	0.00707911	SRPX	protein_coding	229	312	170	62	203	160	sushi-repeat containing protein, X-linked [Source:HGNC Symbol;Acc:HGNC:11309]	X	71588	SRPX	protein_coding	0.463743	0.495896	0.266251	0.201755	0.214719	0.147984
ENSG00000133026	-0.947952	6.78425	12.5954	0.000386697	0.00714655	MYH10	protein_coding	482	533	868	688	1879	1965	myosin, heavy chain 10, non-muscle [Source:HGNC Symbol;Acc:HGNC:7568]	17	156556	MYH10	protein_coding	0.446333	0.387377	0.62163	1.02374	0.908807	0.831049
ENSG00000232389	-1.23313	4.17278	12.5762	0.000390692	0.00721209	RP11-134K13.2	processed_pseudogene	71	41	154	159	136	437		6	1100	RP11-134K13.2	processed_pseudogene	9.35724	4.24099	15.6968	33.6727	9.36183	26.304
ENSG00000078401	1.21377	4.29441	12.571	0.000391783	0.00722392	EDN1	protein_coding	165	218	279	60	87	243	endothelin 1 [Source:HGNC Symbol;Acc:HGNC:3176]	6	6831	EDN1	protein_coding	3.50172	3.63118	4.57933	2.04616	0.964383	2.35535
ENSG00000065060	-1.12895	4.62885	12.5646	0.000393124	0.00723403	UHRF1BP1	protein_coding	107	167	102	208	370	398	UHRF1 binding protein 1 [Source:HGNC Symbol;Acc:HGNC:21216]	6	91123	UHRF1BP1	protein_coding	0.170231	0.208528	0.125503	0.531751	0.30746	0.289194
ENSG00000125249	1.00625	5.94203	12.5619	0.000393683	0.00723403	RAP2A	protein_coding	497	741	774	208	366	733	RAP2A, member of RAS oncogene family [Source:HGNC Symbol;Acc:HGNC:9861]	13	34906	RAP2A	protein_coding	2.06414	2.41543	2.48612	1.38815	0.793954	1.39039
ENSG00000164418	1.44445	3.83735	12.5635	0.000393356	0.00723403	GRIK2	protein_coding	144	237	110	68	88	50	glutamate receptor, ionotropic, kainate 2 [Source:HGNC Symbol;Acc:HGNC:4580]	6	671295	GRIK2	protein_coding	0.0310979	0.0401708	0.0183722	0.0235976	0.00992622	0.00493163
ENSG00000147408	-3.11017	1.53739	12.5475	0.000396737	0.00728182	CSGALNACT1	protein_coding	2	15	0	7	112	38	chondroitin sulfate N-acetylgalactosaminyltransferase 1 [Source:HGNC Symbol;Acc:HGNC:24290]	8	353868	CSGALNACT1	protein_coding	0.000819352	0.0048231	0	0.00460818	0.0239658	0.0071101
ENSG00000107362	1.51606	3.56318	12.5229	0.000401998	0.00736997	ABHD17B	protein_coding	55	169	222	26	58	104	abhydrolase domain containing 17B [Source:HGNC Symbol;Acc:HGNC:24278]	9	48479	ABHD17B	protein_coding	0.164472	0.396651	0.51343	0.124937	0.0905918	0.142041
ENSG00000253833	1.64844	3.34688	12.5183	0.000402983	0.0073796	RP11-367E12.4	processed_pseudogene	84	187	102	14	50	113		8	390	RP11-367E12.4	processed_pseudogene	31.2246	54.5573	29.3236	8.3625	9.70778	19.1844
ENSG00000049449	-1.04558	8.09232	12.4986	0.00040726	0.00744096	RCN1	protein_coding	595	1361	3040	1210	4122	6935	reticulocalbin 1, EF-hand calcium binding domain [Source:HGNC Symbol;Acc:HGNC:9934]	11	293364	RCN1	protein_coding	0.29403	0.52787	1.16185	0.960841	1.06394	1.56521
ENSG00000168743	7.12868	-0.0747305	12.5005	0.000406838	0.00744096	NPNT	protein_coding	1	21	18	0	0	0	nephronectin [Source:HGNC Symbol;Acc:HGNC:27405]	4	109252	NPNT	protein_coding	0.00132694	0.0218709	0.0184725	0	0	0
ENSG00000103942	-1.61382	2.90518	12.49	0.000409141	0.00746683	HOMER2	protein_coding	29	24	30	46	84	241	homer homolog 2 (Drosophila) [Source:HGNC Symbol;Acc:HGNC:17513]	15	149207	HOMER2	protein_coding	0.0281767	0.018302	0.0225431	0.0718194	0.0426289	0.106945
ENSG00000139641	-0.855611	7.07449	12.4769	0.000412016	0.00751076	ESYT1	protein_coding	739	722	874	833	1915	2743	extended synaptotagmin-like protein 1 [Source:HGNC Symbol;Acc:HGNC:29534]	12	26421	ESYT1	protein_coding	4.05487	3.10931	3.70889	7.34461	5.48825	6.87401
ENSG00000219507	1.30396	4.7818	12.473	0.000412878	0.00751793	FTH1P8	processed_pseudogene	152	661	213	48	198	240	ferritin, heavy polypeptide 1 pseudogene 8 [Source:HGNC Symbol;Acc:HGNC:3995]	X	513	FTH1P8	processed_pseudogene	42.9545	146.609	46.5526	21.797	29.2255	30.9762
ENSG00000132530	-1.44849	3.12325	12.3964	0.000430151	0.00782359	XAF1	protein_coding	25	37	48	36	163	239	XIAP associated factor 1 [Source:HGNC Symbol;Acc:HGNC:30932]	17	20200	XAF1	protein_coding	0.17942	0.208414	0.266423	0.415168	0.611013	0.783394
ENSG00000162599	0.907496	5.87306	12.3684	0.000436652	0.00793283	NFIA	protein_coding	545	870	468	185	590	489	nuclear factor I/A [Source:HGNC Symbol;Acc:HGNC:7784]	1	597534	NFIA	protein_coding	0.132226	0.165666	0.0878142	0.0721244	0.074766	0.0541851
ENSG00000248890	3.15307	1.36147	12.3417	0.000442954	0.00803823	HHIP-AS1	antisense	19	74	13	3	15	0	HHIP antisense RNA 1 [Source:HGNC Symbol;Acc:HGNC:44182]	4	18435	HHIP-AS1	antisense	0.149414	0.456735	0.0790646	0.0379098	0.0616116	0
ENSG00000104783	-3.48321	1.3236	12.3254	0.000446826	0.00809934	KCNN4	protein_coding	5	4	0	9	80	49	potassium channel, calcium activated intermediate/small conductance subfamily N alpha, member 4 [Source:HGNC Symbol;Acc:HGNC:6293]	19	14724	KCNN4	protein_coding	0.0492296	0.0309108	0	0.142393	0.411414	0.220345
ENSG00000198873	1.00513	5.06258	12.3039	0.000452011	0.0081841	GRK5	protein_coding	311	428	337	110	373	214	G protein-coupled receptor kinase 5 [Source:HGNC Symbol;Acc:HGNC:4544]	10	252153	GRK5	protein_coding	0.178804	0.193133	0.149847	0.101625	0.112011	0.0561931
ENSG00000178904	0.998986	5.80397	12.2994	0.0004531	0.00819458	DPY19L3	protein_coding	384	819	656	183	549	415	dpy-19-like 3 (C. elegans) [Source:HGNC Symbol;Acc:HGNC:27120]	19	80352	DPY19L3	protein_coding	0.692814	1.15975	0.915354	0.530551	0.517357	0.341968
ENSG00000246859	-1.19114	4.7804	12.2966	0.000453777	0.00819759	STARD4-AS1	antisense	99	96	206	260	261	559	STARD4 antisense RNA 1 [Source:HGNC Symbol;Acc:HGNC:44117]	5	227500	STARD4-AS1	antisense	0.0630864	0.0480138	0.101524	0.266235	0.0868708	0.162691
ENSG00000137727	-1.54385	3.70394	12.2766	0.000458669	0.00827665	ARHGAP20	protein_coding	24	127	37	60	255	310	Rho GTPase activating protein 20 [Source:HGNC Symbol;Acc:HGNC:18357]	11	136147	ARHGAP20	protein_coding	0.0255555	0.106138	0.0304702	0.102664	0.141823	0.15076
ENSG00000116678	1.38356	4.08951	12.2502	0.000465207	0.00837878	LEPR	protein_coding	106	253	248	40	70	212	leptin receptor [Source:HGNC Symbol;Acc:HGNC:6554]	1	220907	LEPR	protein_coding	0.069563	0.130313	0.12587	0.0421816	0.023994	0.0635419
ENSG00000162746	-1.56166	2.92345	12.2495	0.000465372	0.00837878	FCRLB	protein_coding	36	38	17	46	201	103	Fc receptor-like B [Source:HGNC Symbol;Acc:HGNC:26431]	1	6580	FCRLB	protein_coding	0.793156	0.657103	0.289671	1.62856	2.31305	1.03644
ENSG00000184216	0.863693	6.90259	12.2465	0.000466133	0.00838308	IRAK1	protein_coding	1112	1022	1671	351	992	1432	interleukin-1 receptor-associated kinase 1 [Source:HGNC Symbol;Acc:HGNC:6112]	X	9480	IRAK1	protein_coding	17.0051	12.2664	19.7629	8.62525	7.92351	10.0016
ENSG00000103381	1.14224	5.68372	12.1866	0.000481342	0.00864694	CPPED1	protein_coding	305	731	748	149	275	607	calcineurin-like phosphoesterase domain containing 1 [Source:HGNC Symbol;Acc:HGNC:25632]	16	144218	CPPED1	protein_coding	0.306593	0.576732	0.581519	0.24068	0.144387	0.278678
ENSG00000152760	4.58673	0.614951	12.1709	0.0004854	0.00870037	TCTEX1D1	protein_coding	21	13	30	0	0	6	Tctex1 domain containing 1 [Source:HGNC Symbol;Acc:HGNC:26882]	1	26328	TCTEX1D1	protein_coding	0.115633	0.0561825	0.127757	0	0	0.0150892
ENSG00000196937	0.991237	5.81089	12.1728	0.000484908	0.00870037	FAM3C	protein_coding	349	761	781	168	492	518	family with sequence similarity 3, member C [Source:HGNC Symbol;Acc:HGNC:18664]	7	47513	FAM3C	protein_coding	1.06487	1.82242	1.84298	0.823701	0.784092	0.721857
ENSG00000154229	-0.918651	5.44358	12.1683	0.000486089	0.00870299	PRKCA	protein_coding	215	238	282	239	683	944	protein kinase C, alpha [Source:HGNC Symbol;Acc:HGNC:9393]	17	508107	PRKCA	protein_coding	0.061343	0.0532964	0.0622265	0.109576	0.101784	0.123013
ENSG00000196743	0.954504	5.28143	12.1065	0.000502475	0.00898635	GM2A	protein_coding	399	461	376	156	307	316	GM2 ganglioside activator [Source:HGNC Symbol;Acc:HGNC:4367]	5	58290	GM2A	protein_coding	0.992341	0.899876	0.723228	0.623453	0.398803	0.358944
ENSG00000124575	-1.04784	5.00742	12.0821	0.000509083	0.00909441	HIST1H1D	protein_coding	89	393	73	167	940	235	histone cluster 1, H1d [Source:HGNC Symbol;Acc:HGNC:4717]	6	665	HIST1H1D	protein_coding	19.4022	67.243	12.3079	58.5016	107.034	23.3981
ENSG00000261578	5.02111	0.447798	12.0291	0.00052376	0.00934621	RP11-21L23.2	sense_overlapping	4	11	45	0	1	1		11	4191	RP11-21L23.2	sense_overlapping	0.138364	0.298642	1.20386	0	0.0180675	0.0157985
ENSG00000011566	0.999515	6.0548	12.0152	0.000527682	0.00940575	MAP4K3	protein_coding	503	847	841	238	431	699	mitogen-activated protein kinase kinase kinase kinase 3 [Source:HGNC Symbol;Acc:HGNC:6865]	2	188046	MAP4K3	protein_coding	0.38778	0.512502	0.501434	0.29484	0.173551	0.24612
ENSG00000144746	1.05797	7.11184	12.0126	0.000528411	0.00940783	ARL6IP5	protein_coding	1012	2185	1476	492	918	1270	ADP-ribosylation factor-like 6 interacting protein 5 [Source:HGNC Symbol;Acc:HGNC:16937]	3	21122	ARL6IP5	protein_coding	6.94588	11.7704	7.83489	5.42629	3.29096	3.98109
ENSG00000162998	6.7553	0.169945	12.0107	0.000528971	0.00940783	FRZB	protein_coding	16	32	0	0	0	0	frizzled-related protein [Source:HGNC Symbol;Acc:HGNC:3959]	2	33887	FRZB	protein_coding	0.0684493	0.107447	0	0	0	0
ENSG00000168297	-1.07592	5.12269	11.9987	0.000532386	0.00945809	PXK	protein_coding	119	184	258	251	521	658	PX domain containing serine/threonine kinase [Source:HGNC Symbol;Acc:HGNC:23326]	3	93246	PXK	protein_coding	0.185012	0.224524	0.310221	0.627071	0.42308	0.467228
ENSG00000132640	0.932951	5.30718	11.9851	0.00053628	0.00951675	BTBD3	protein_coding	355	533	387	119	376	373	BTB (POZ) domain containing 3 [Source:HGNC Symbol;Acc:HGNC:15854]	20	35886	BTBD3	protein_coding	1.43412	1.68997	1.20912	0.772493	0.793373	0.688204
ENSG00000274735	3.73801	9.8712	11.9629	0.000542718	0.00962036	FP236383.3	miRNA	36930	1622	133	165	167	242		21	55	FP236383.3	miRNA	97341.6	3355.55	271.126	698.866	229.916	291.331
ENSG00000255043	2.16566	2.55657	11.9591	0.000543805	0.009629	NAV2-AS5	antisense	80	71	68	2	55	30	NAV2 antisense RNA 5 [Source:HGNC Symbol;Acc:HGNC:40740]	11	4557	NAV2-AS5	antisense	2.54503	1.77278	1.67306	0.102241	0.913899	0.435889
ENSG00000111912	-0.942998	5.6181	11.9503	0.0005464	0.0096643	NCOA7	protein_coding	205	272	351	241	1025	893	nuclear receptor coactivator 7 [Source:HGNC Symbol;Acc:HGNC:21081]	6	150869	NCOA7	protein_coding	0.196986	0.205137	0.260849	0.372126	0.514444	0.391909
ENSG00000156453	-3.87628	1.0491	11.9386	0.000549825	0.00971419	PCDH1	protein_coding	2	3	0	19	16	74	protocadherin 1 [Source:HGNC Symbol;Acc:HGNC:8655]	5	26135	PCDH1	protein_coding	0.011094	0.0130609	0	0.169357	0.0463566	0.187475
ENSG00000153250	0.937761	6.91111	11.9252	0.000553793	0.00977353	RBMS1	protein_coding	1095	1467	1280	473	780	1255	RNA binding motif, single stranded interacting protein 1 [Source:HGNC Symbol;Acc:HGNC:9907]	2	221643	RBMS1	protein_coding	0.716213	0.753099	0.647497	0.497142	0.266474	0.374907
ENSG00000039139	-3.04573	1.39887	11.8967	0.000562321	0.00990228	DNAH5	protein_coding	4	10	1	27	44	56	dynein, axonemal, heavy chain 5 [Source:HGNC Symbol;Acc:HGNC:2950]	5	254212	DNAH5	protein_coding	0.00228111	0.0044759	0.000441048	0.0247423	0.013106	0.0145856
ENSG00000145287	2.48248	1.91375	11.8979	0.000561972	0.00990228	PLAC8	protein_coding	46	65	32	1	37	10	placenta-specific 8 [Source:HGNC Symbol;Acc:HGNC:19254]	4	47027	PLAC8	protein_coding	0.141805	0.157269	0.076293	0.00495365	0.0595757	0.0140795
ENSG00000118007	-0.84657	7.06956	11.8817	0.000566872	0.00997148	STAG1	protein_coding	595	707	1099	697	2088	2930	stromal antigen 1 [Source:HGNC Symbol;Acc:HGNC:11354]	3	416170	STAG1	protein_coding	0.207266	0.193297	0.29608	0.390153	0.379904	0.466155
ENSG00000280339	1.76279	2.42618	11.8664	0.000571562	0.010043	RP11-736K20.4	TEC	54	54	91	9	30	39		11	3248	RP11-736K20.4	TEC	2.41024	1.89171	3.14128	0.645505	0.699391	0.795028
ENSG00000176971	1.08908	4.36824	11.8618	0.00057298	0.0100569	FIBIN	protein_coding	170	388	141	61	212	121	fin bud initiation factor homolog (zebrafish) [Source:HGNC Symbol;Acc:HGNC:33747]	11	1937	FIBIN	protein_coding	12.7233	22.7918	8.16152	7.33623	8.28745	4.13608
ENSG00000175899	1.36337	4.35719	11.8551	0.00057503	0.0100819	A2M	protein_coding	31	379	317	6	137	373	alpha-2-macroglobulin [Source:HGNC Symbol;Acc:HGNC:7]	12	48565	A2M	protein_coding	0.092538	0.887957	0.731842	0.0287807	0.213605	0.508533
ENSG00000215482	-0.935586	5.64367	11.8519	0.000576027	0.0100883	CALM2P3	processed_pseudogene	217	225	418	236	859	1119	calmodulin 2 pseudogene 3 [Source:HGNC Symbol;Acc:HGNC:1448]	13	448	CALM2P3	processed_pseudogene	70.2205	57.1453	104.612	122.718	145.188	165.381
ENSG00000197106	-2.43288	1.63152	11.8396	0.000579828	0.0101438	SLC6A17	protein_coding	5	8	9	31	45	71	solute carrier family 6 (neutral amino acid transporter), member 17 [Source:HGNC Symbol;Acc:HGNC:31399]	1	51716	SLC6A17	protein_coding	0.0140161	0.0176011	0.0195119	0.13964	0.0658874	0.0909007
ENSG00000196139	1.25457	3.64887	11.834	0.000581592	0.0101636	AKR1C3	protein_coding	121	225	87	27	125	81	aldo-keto reductase family 1, member C3 [Source:HGNC Symbol;Acc:HGNC:386]	10	72332	AKR1C3	protein_coding	0.242514	0.353939	0.134856	0.0869573	0.130856	0.0741461
ENSG00000077684	-0.842353	7.27564	11.8309	0.000582557	0.0101694	JADE1	protein_coding	727	986	1018	793	2502	3356	jade family PHD finger 1 [Source:HGNC Symbol;Acc:HGNC:30027]	4	65601	JADE1	protein_coding	1.60659	1.71018	1.73988	2.81602	2.88796	3.38723
ENSG00000212719	-1.43932	3.13637	11.8278	0.000583523	0.0101752	C17orf51	protein_coding	28	34	54	59	159	179	chromosome 17 open reading frame 51 [Source:HGNC Symbol;Acc:HGNC:27904]	17	49668	C17orf51	protein_coding	0.0817266	0.0778894	0.121899	0.276725	0.242401	0.238622
ENSG00000174775	-1.15111	4.93618	11.824	0.000584722	0.0101851	HRAS	protein_coding	208	105	150	157	447	797	Harvey rat sarcoma viral oncogene homolog [Source:HGNC Symbol;Acc:HGNC:5173]	11	5045	HRAS	protein_coding	5.97701	2.36812	3.33359	7.24956	6.70905	10.46
ENSG00000142961	1.40631	3.44732	11.7988	0.000592695	0.0103128	MOB3C	protein_coding	111	98	175	21	93	81	MOB kinase activator 3C [Source:HGNC Symbol;Acc:HGNC:29800]	1	9176	MOB3C	protein_coding	1.75369	1.2152	2.13829	0.533137	0.767439	0.584474
ENSG00000168646	1.81904	2.81005	11.7884	0.000596011	0.0103592	AXIN2	protein_coding	73	72	111	5	63	50	axin 2 [Source:HGNC Symbol;Acc:HGNC:904]	17	33084	AXIN2	protein_coding	0.31988	0.247623	0.376172	0.0352067	0.144191	0.100066
ENSG00000059122	-1.01425	4.944	11.781	0.000598379	0.0103892	FLYWCH1	protein_coding	182	140	168	202	596	465	FLYWCH-type zinc finger 1 [Source:HGNC Symbol;Acc:HGNC:25404]	16	39271	FLYWCH1	protein_coding	0.671864	0.405632	0.479644	1.19826	1.14918	0.783997
ENSG00000152518	1.13641	5.06837	11.7654	0.000603412	0.0104652	ZFP36L2	protein_coding	273	399	427	49	477	283	ZFP36 ring finger protein-like 2 [Source:HGNC Symbol;Acc:HGNC:1108]	2	4207	ZFP36L2	protein_coding	9.40746	10.7914	11.3799	2.71329	8.5854	4.45397
ENSG00000123364	3.24526	1.16035	11.7536	0.000607266	0.0105207	HOXC13	protein_coding	14	27	49	0	3	18	homeobox C13 [Source:HGNC Symbol;Acc:HGNC:5125]	12	7779	HOXC13	protein_coding	0.260907	0.394926	0.706243	0	0.029202	0.153208
ENSG00000153015	-0.936404	5.155	11.744	0.000610405	0.0105637	CWC27	protein_coding	162	174	259	196	459	900	CWC27 spliceosome-associated protein homolog (S. cerevisiae) [Source:HGNC Symbol;Acc:HGNC:10664]	5	249833	CWC27	protein_coding	0.0940042	0.0792456	0.116234	0.182759	0.139116	0.238521
ENSG00000111424	-0.929116	5.85148	11.7419	0.000611079	0.010564	VDR	protein_coding	378	203	403	368	803	1152	vitamin D (1,25- dihydroxyvitamin D3) receptor [Source:HGNC Symbol;Acc:HGNC:12679]	12	101511	VDR	protein_coding	0.539835	0.227541	0.445116	0.844515	0.598986	0.751403
ENSG00000108588	-0.871669	6.98517	11.7354	0.000613231	0.0105784	CCDC47	protein_coding	567	546	1164	666	1845	2854	coiled-coil domain containing 47 [Source:HGNC Symbol;Acc:HGNC:24856]	17	31101	CCDC47	protein_coding	2.64296	1.99753	4.19624	4.98853	4.49197	6.07594
ENSG00000206652	-1.60838	2.86703	11.7365	0.000612866	0.0105784	RNU1-1	snRNA	38	19	28	68	146	94	RNA, U1 small nuclear 1 [Source:HGNC Symbol;Acc:HGNC:10120]	1	163	RNU1-1	snRNA	33.797	13.263	19.2598	97.1839	67.8234	38.1833
ENSG00000076864	-4.87539	0.534251	11.7267	0.000616082	0.0106162	RAP1GAP	protein_coding	0	2	0	11	21	42	RAP1 GTPase activating protein [Source:HGNC Symbol;Acc:HGNC:9858]	1	73148	RAP1GAP	protein_coding	0	0.00311102	0	0.0350319	0.0217386	0.0380172
ENSG00000159753	2.54775	1.75355	11.6914	0.000627896	0.0108082	RLTPR	protein_coding	40	25	72	4	15	9	RGD motif, leucine rich repeats, tropomodulin domain and proline-rich containing [Source:HGNC Symbol;Acc:HGNC:27089]	16	12650	RLTPR	protein_coding	0.458407	0.224867	0.638151	0.0736618	0.0897874	0.047107
ENSG00000050405	-0.892683	8.91851	11.6856	0.000629844	0.0108301	LIMA1	protein_coding	2377	2786	3113	3130	6920	9650	LIM domain and actin binding 1 [Source:HGNC Symbol;Acc:HGNC:24636]	12	107758	LIMA1	protein_coding	3.19788	2.94176	3.239	6.76656	4.86263	5.92941
ENSG00000167106	-1.12921	4.34775	11.6815	0.000631244	0.0108425	FAM102A	protein_coding	119	98	91	106	395	414	family with sequence similarity 102, member A [Source:HGNC Symbol;Acc:HGNC:31419]	9	39934	FAM102A	protein_coding	0.432002	0.279228	0.255494	0.618352	0.748978	0.686422
ENSG00000166068	1.01729	6.0317	11.6732	0.000634063	0.0108793	SPRED1	protein_coding	567	797	754	283	391	593	sprouty-related, EVH1 domain containing 1 [Source:HGNC Symbol;Acc:HGNC:20249]	15	104923	SPRED1	protein_coding	0.78342	0.864298	0.805717	0.628331	0.282176	0.374212
ENSG00000006607	0.857768	5.97628	11.6681	0.000635795	0.0108974	FARP2	protein_coding	555	601	834	188	489	804	FERM, RhoGEF and pleckstrin domain protein 2 [Source:HGNC Symbol;Acc:HGNC:16460]	2	138598	FARP2	protein_coding	0.580521	0.493394	0.674669	0.31599	0.267157	0.38409
ENSG00000166165	1.20944	4.37246	11.6639	0.000637253	0.0109107	CKB	protein_coding	105	429	173	15	287	195	creatine kinase, brain [Source:HGNC Symbol;Acc:HGNC:1991]	14	3452	CKB	protein_coding	4.40961	14.1404	5.61897	1.01226	6.29543	3.74022
ENSG00000198612	1.11826	6.25255	11.6533	0.000640893	0.0109614	COPS8	protein_coding	588	1201	783	312	463	598	COP9 signalosome subunit 8 [Source:HGNC Symbol;Acc:HGNC:24335]	2	15154	COPS8	protein_coding	5.62512	9.01761	5.79317	4.79623	2.31349	2.61281
ENSG00000276368	-1.0079	5.26018	11.6412	0.00064506	0.0110209	HIST1H2AJ	protein_coding	104	308	214	110	752	1055	histone cluster 1, H2aj [Source:HGNC Symbol;Acc:HGNC:4727]	6	386	HIST1H2AJ	protein_coding	39.0596	90.7903	62.1596	66.3863	147.518	180.967
ENSG00000053254	0.866675	7.15899	11.6298	0.00064903	0.0110703	FOXN3	protein_coding	1265	1659	1589	545	1133	1415	forkhead box N3 [Source:HGNC Symbol;Acc:HGNC:1928]	14	494278	FOXN3	protein_coding	0.371023	0.381901	0.360441	0.256861	0.173569	0.189548
ENSG00000096092	1.03861	4.33806	11.6277	0.000649763	0.0110703	TMEM14A	protein_coding	231	223	201	63	173	172	transmembrane protein 14A [Source:HGNC Symbol;Acc:HGNC:21076]	6	15479	TMEM14A	protein_coding	2.16347	1.63922	1.45591	0.948136	0.846287	0.735731
ENSG00000118689	1.07619	6.31642	11.6255	0.000650545	0.0110703	FOXO3	protein_coding	902	1087	629	231	489	927	forkhead box O3 [Source:HGNC Symbol;Acc:HGNC:3821]	6	124939	FOXO3	protein_coding	1.04662	0.989937	0.564462	0.430712	0.296364	0.491264
ENSG00000197467	-1.1127	4.01495	11.625	0.000650707	0.0110703	COL13A1	protein_coding	91	58	100	113	231	327	collagen, type XIII, alpha 1 [Source:HGNC Symbol;Acc:HGNC:2190]	10	162344	COL13A1	protein_coding	0.0812619	0.0406507	0.069063	0.162149	0.107743	0.133366
ENSG00000276600	2.55826	1.67225	11.6223	0.000651663	0.0110748	RAB7B	protein_coding	34	33	59	1	18	15	RAB7B, member RAS oncogene family [Source:HGNC Symbol;Acc:HGNC:30513]	1	26721	RAB7B	protein_coding	0.184463	0.14052	0.24756	0.00871807	0.0510075	0.0371683
ENSG00000162849	-1.76833	2.38859	11.6151	0.000654188	0.011106	KIF26B	protein_coding	25	19	12	43	120	70	kinesin family member 26B [Source:HGNC Symbol;Acc:HGNC:25484]	1	554446	KIF26B	protein_coding	0.00653676	0.00389915	0.00242663	0.0180668	0.0163884	0.00835935
ENSG00000136950	-0.992644	4.89663	11.5999	0.000659571	0.0111855	ARPC5L	protein_coding	112	156	221	179	365	746	actin related protein 2/3 complex, subunit 5-like [Source:HGNC Symbol;Acc:HGNC:23366]	9	15603	ARPC5L	protein_coding	1.04062	1.13761	1.58806	2.6725	1.77133	3.16566
ENSG00000070540	0.885652	5.64068	11.5625	0.000672961	0.0114006	WIPI1	protein_coding	472	566	535	180	473	423	WD repeat domain, phosphoinositide interacting 1 [Source:HGNC Symbol;Acc:HGNC:25471]	17	36565	WIPI1	protein_coding	1.87136	1.76127	1.64048	1.14678	0.979513	0.765964
ENSG00000157404	-1.4903	3.08659	11.5603	0.000673758	0.0114021	KIT	protein_coding	9	50	52	22	238	177	v-kit Hardy-Zuckerman 4 feline sarcoma viral oncogene homolog [Source:HGNC Symbol;Acc:HGNC:6342]	4	82797	KIT	protein_coding	0.0157583	0.0687118	0.0704159	0.0618986	0.217659	0.141544
ENSG00000021762	1.04014	4.97299	11.5554	0.000675515	0.0114198	OSBPL5	protein_coding	376	256	391	86	287	275	oxysterol binding protein-like 5 [Source:HGNC Symbol;Acc:HGNC:16392]	11	79623	OSBPL5	protein_coding	0.684591	0.365828	0.550579	0.251613	0.272934	0.22868
ENSG00000087303	0.959779	6.13851	11.5452	0.000679251	0.0114708	NID2	protein_coding	914	554	782	198	612	696	nidogen 2 (osteonidogen) [Source:HGNC Symbol;Acc:HGNC:13389]	14	64425	NID2	protein_coding	2.05671	0.978433	1.36092	0.715952	0.719302	0.7153
ENSG00000229619	1.34891	3.69878	11.5198	0.000688583	0.0116162	MBNL1-AS1	antisense	81	84	290	10	76	205	MBNL1 antisense RNA 1 [Source:HGNC Symbol;Acc:HGNC:44584]	3	6939	MBNL1-AS1	antisense	1.69227	1.37739	4.68579	0.335719	0.829337	1.9561
ENSG00000169174	1.42186	3.93715	11.5072	0.000693286	0.0116833	PCSK9	protein_coding	182	209	106	48	213	29	proprotein convertase subtilisin/kexin type 9 [Source:HGNC Symbol;Acc:HGNC:20001]	1	25304	PCSK9	protein_coding	1.04271	0.939795	0.469676	0.441901	0.63739	0.0758826
ENSG00000143158	1.18428	5.58341	11.4911	0.000699296	0.0117721	MPC2	protein_coding	333	781	549	159	248	486	mitochondrial pyruvate carrier 2 [Source:HGNC Symbol;Acc:HGNC:24515]	1	20311	MPC2	protein_coding	2.37681	4.37518	3.03056	1.82364	0.92456	1.5843
ENSG00000246763	-2.24474	2.66071	11.4892	0.000700023	0.0117721	RGMB-AS1	antisense	5	16	37	77	84	116	RGMB antisense RNA 1 [Source:HGNC Symbol;Acc:HGNC:48666]	5	3851	RGMB-AS1	antisense	0.188226	0.47274	1.07723	4.6579	1.65166	1.99443
ENSG00000066248	-2.26959	1.92107	11.4855	0.000701394	0.0117828	NGEF	protein_coding	20	5	8	30	72	76	neuronal guanine nucleotide exchange factor [Source:HGNC Symbol;Acc:HGNC:7807]	2	134586	NGEF	protein_coding	0.0215433	0.00422713	0.00666457	0.0519271	0.0405086	0.0373893
ENSG00000067798	1.11152	7.81605	11.4796	0.000703629	0.011808	NAV3	protein_coding	2148	3799	1709	667	1395	2338	neuron navigator 3 [Source:HGNC Symbol;Acc:HGNC:15998]	12	382103	NAV3	protein_coding	0.814959	1.13127	0.501468	0.406648	0.276445	0.405133
ENSG00000116016	0.946212	5.47506	11.4603	0.000710988	0.0119191	EPAS1	protein_coding	318	702	449	124	400	452	endothelial PAS domain protein 1 [Source:HGNC Symbol;Acc:HGNC:3374]	2	93036	EPAS1	protein_coding	0.495517	0.858543	0.541099	0.310487	0.325554	0.321678
ENSG00000184357	-0.917135	8.36976	11.4482	0.00071564	0.0119845	HIST1H1B	protein_coding	615	2065	3601	991	5265	9423	histone cluster 1, H1b [Source:HGNC Symbol;Acc:HGNC:4719]	6	680	HIST1H1B	protein_coding	131.114	345.531	593.74	339.498	586.279	917.517
ENSG00000164107	1.74281	2.69556	11.4237	0.000725143	0.012131	HAND2	protein_coding	22	36	175	3	13	119	heart and neural crest derivatives expressed 2 [Source:HGNC Symbol;Acc:HGNC:4808]	4	5260	HAND2	protein_coding	0.606344	0.77874	3.73022	0.132864	0.187142	1.49794
ENSG00000070961	-0.855057	7.6203	11.4085	0.000731089	0.0122178	ATP2B1	protein_coding	1050	1068	1276	1374	3126	3124	ATPase, Ca++ transporting, plasma membrane 1 [Source:HGNC Symbol;Acc:HGNC:814]	12	121251	ATP2B1	protein_coding	1.25541	1.00222	1.17991	2.63982	1.95217	1.70592
ENSG00000196876	-0.987391	5.29142	11.3902	0.00073831	0.0123256	SCN8A	protein_coding	211	294	144	281	612	647	sodium channel, voltage gated, type VIII alpha subunit [Source:HGNC Symbol;Acc:HGNC:10596]	12	222598	SCN8A	protein_coding	0.137418	0.15028	0.0725309	0.294075	0.208183	0.192449
ENSG00000124343	0.880019	5.59466	11.3584	0.000751061	0.012518	XG	protein_coding	349	557	650	120	511	524	Xg blood group [Source:HGNC Symbol;Acc:HGNC:12806]	X	63877	XG	protein_coding	0.792069	0.992171	1.14091	0.437633	0.605747	0.543151
ENSG00000198380	-0.872241	7.70133	11.3576	0.00075139	0.012518	GFPT1	protein_coding	973	1333	1281	1463	2985	3706	glutamine--fructose-6-phosphate transaminase 1 [Source:HGNC Symbol;Acc:HGNC:4241]	2	67485	GFPT1	protein_coding	2.0902	2.2475	2.12825	5.05022	3.34928	3.63607
ENSG00000138942	-0.87242	5.55117	11.3526	0.000753419	0.0125388	RNF185	protein_coding	222	282	309	273	760	909	ring finger protein 185 [Source:HGNC Symbol;Acc:HGNC:26783]	22	46836	RNF185	protein_coding	0.687156	0.685086	0.739708	1.35786	1.22871	1.28504
ENSG00000114861	-0.948038	6.3123	11.3213	0.000766232	0.0127256	FOXP1	protein_coding	334	551	443	586	1077	1478	forkhead box P1 [Source:HGNC Symbol;Acc:HGNC:3823]	3	629296	FOXP1	protein_coding	0.0769438	0.099626	0.0789279	0.216928	0.129591	0.155508
ENSG00000162734	-0.871044	8.87013	11.3215	0.000766132	0.0127256	PEA15	protein_coding	1887	2997	3404	2399	7828	9939	phosphoprotein enriched in astrocytes 15 [Source:HGNC Symbol;Acc:HGNC:8822]	1	10039	PEA15	protein_coding	27.2498	33.9682	38.0173	55.6689	59.0439	65.552
ENSG00000225697	1.38705	3.86429	11.3063	0.000772464	0.0128159	SLC26A6	protein_coding	198	204	104	25	104	135	solute carrier family 26 (anion exchanger), member 6 [Source:HGNC Symbol;Acc:HGNC:14472]	3	9770	SLC26A6	protein_coding	2.93801	2.37581	1.19349	0.596099	0.806034	0.914898
ENSG00000124831	-0.897457	6.837	11.2893	0.000779555	0.0129202	LRRFIP1	protein_coding	525	445	1070	726	1511	2341	leucine rich repeat (in FLII) interacting protein 1 [Source:HGNC Symbol;Acc:HGNC:6702]	2	186106	LRRFIP1	protein_coding	0.40896	0.272067	0.644622	0.90876	0.614778	0.832865
ENSG00000040199	0.931398	5.32803	11.2868	0.000780581	0.0129238	PHLPP2	protein_coding	333	495	465	139	381	334	PH domain and leucine rich repeat protein phosphatase 2 [Source:HGNC Symbol;Acc:HGNC:29149]	16	86866	PHLPP2	protein_coding	0.555746	0.648383	0.600185	0.372767	0.332116	0.254584
ENSG00000173838	6.59237	-0.381266	11.2831	0.000782165	0.0129367	MARCH10	protein_coding	7	11	12	0	0	0	membrane-associated ring finger (C3HC4) 10, E3 ubiquitin protein ligase [Source:HGNC Symbol;Acc:HGNC:26655]	17	107030	MARCH10	protein_coding	0.00948145	0.011694	0.0125706	0	0	0
ENSG00000111186	-1.0495	4.32502	11.2745	0.000785786	0.0129699	WNT5B	protein_coding	108	87	122	115	330	423	wingless-type MMTV integration site family, member 5B [Source:HGNC Symbol;Acc:HGNC:16265]	12	117352	WNT5B	protein_coding	0.133418	0.0843538	0.11656	0.228287	0.212931	0.238662
ENSG00000244486	1.25884	4.55245	11.276	0.000785174	0.0129699	SCARF2	protein_coding	325	296	173	40	208	215	scavenger receptor class F, member 2 [Source:HGNC Symbol;Acc:HGNC:19869]	22	13274	SCARF2	protein_coding	3.54947	2.53727	1.46126	0.70199	1.18652	1.07243
ENSG00000116962	0.82452	7.68729	11.2703	0.000787571	0.0129727	NID1	protein_coding	1595	2627	2319	625	2151	2064	nidogen 1 [Source:HGNC Symbol;Acc:HGNC:7821]	1	89332	NID1	protein_coding	2.58843	3.34602	2.91055	1.62984	1.82326	1.52981
ENSG00000130826	-0.888839	5.92804	11.2715	0.000787047	0.0129727	DKC1	protein_coding	297	301	432	453	713	1209	dyskeratosis congenita 1, dyskerin [Source:HGNC Symbol;Acc:HGNC:2890]	X	14947	DKC1	protein_coding	2.88061	2.29133	3.2405	7.0602	3.61202	5.35557
ENSG00000111371	-0.872117	8.37873	11.2662	0.000789303	0.0129879	SLC38A1	protein_coding	1732	1904	2043	2359	4403	6302	solute carrier family 38, member 1 [Source:HGNC Symbol;Acc:HGNC:13447]	12	86954	SLC38A1	protein_coding	2.88762	2.49146	2.63427	6.31992	3.83419	4.79869
ENSG00000171135	1.22521	3.85772	11.2535	0.000794745	0.0130641	JAGN1	protein_coding	143	245	108	52	101	91	jagunal homolog 1 (Drosophila) [Source:HGNC Symbol;Acc:HGNC:26926]	3	3795	JAGN1	protein_coding	5.46269	7.34565	3.19076	3.19201	2.01523	1.58768
ENSG00000248415	-1.21226	5.97937	11.2502	0.000796145	0.0130737	GAPDHP61	processed_pseudogene	566	155	274	355	889	1468	glyceraldehyde 3 phosphate dehydrogenase pseudogene 61 [Source:HGNC Symbol;Acc:HGNC:4155]	15	1004	GAPDHP61	processed_pseudogene	81.7268	17.566	30.5984	82.3697	67.0475	96.8113
ENSG00000127951	0.98606	5.03542	11.2362	0.000802185	0.0131594	FGL2	protein_coding	399	443	161	137	423	97	fibrinogen-like 2 [Source:HGNC Symbol;Acc:HGNC:3696]	7	6455	FGL2	protein_coding	8.96105	7.80878	2.79648	4.94421	4.96202	0.994968
ENSG00000111452	-1.30124	5.12309	11.2288	0.000805387	0.0131985	GPR133	protein_coding	148	244	91	105	889	825	G protein-coupled receptor 133 [Source:HGNC Symbol;Acc:HGNC:19893]	12	187562	GPR133	protein_coding	0.114393	0.14802	0.0543974	0.130412	0.358898	0.291234
ENSG00000161267	3.99734	0.667053	11.2012	0.000817431	0.0133822	BDH1	protein_coding	23	14	29	3	0	2	3-hydroxybutyrate dehydrogenase, type 1 [Source:HGNC Symbol;Acc:HGNC:1027]	3	63540	BDH1	protein_coding	0.0524762	0.0250701	0.051172	0.0109988	0	0.00208409
ENSG00000130164	0.878695	6.23738	11.195	0.000820187	0.0134136	LDLR	protein_coding	862	668	761	389	463	621	low density lipoprotein receptor [Source:HGNC Symbol;Acc:HGNC:6547]	19	44454	LDLR	protein_coding	2.81111	1.70979	1.91936	2.0385	0.788651	0.924942
ENSG00000174059	2.05301	2.57219	11.1907	0.000822092	0.0134311	CD34	protein_coding	8	199	43	2	35	30	CD34 molecule [Source:HGNC Symbol;Acc:HGNC:1662]	1	30430	CD34	protein_coding	0.0381127	0.744093	0.158434	0.0153109	0.0870925	0.0652759
ENSG00000165475	1.92099	2.15764	11.1876	0.000823464	0.0134399	CRYL1	protein_coding	37	70	60	5	22	38	crystallin, lambda 1 [Source:HGNC Symbol;Acc:HGNC:18246]	13	122190	CRYL1	protein_coding	0.0438983	0.0651836	0.0550551	0.00953251	0.0136333	0.0205912
ENSG00000166260	1.08832	5.09078	11.1732	0.000829893	0.0135311	COX11	protein_coding	315	516	306	101	215	376	COX11 cytochrome c oxidase copper chaperone [Source:HGNC Symbol;Acc:HGNC:2261]	17	16883	COX11	protein_coding	2.70485	3.47757	2.03214	1.39362	0.96428	1.47459
ENSG00000112972	1.00794	4.99204	11.1671	0.00083262	0.0135617	HMGCS1	protein_coding	318	309	384	150	186	266	3-hydroxy-3-methylglutaryl-CoA synthase 1 (soluble) [Source:HGNC Symbol;Acc:HGNC:5007]	5	24117	HMGCS1	protein_coding	1.91155	1.45784	1.78521	1.44891	0.583988	0.730284
ENSG00000168502	-0.950028	4.93331	11.1643	0.000833874	0.0135684	MTCL1	protein_coding	128	154	236	183	465	632	microtubule crosslinking factor 1 [Source:HGNC Symbol;Acc:HGNC:29121]	18	127117	MTCL1	protein_coding	0.145978	0.137846	0.208157	0.335367	0.27699	0.32919
ENSG00000118971	-1.05812	4.59593	11.1443	0.000842896	0.0137013	CCND2	protein_coding	74	90	195	99	198	928	cyclin D2 [Source:HGNC Symbol;Acc:HGNC:1583]	12	31578	CCND2	protein_coding	0.339726	0.32429	0.69236	0.730337	0.474783	1.94579
ENSG00000065154	0.97275	7.13835	11.1395	0.000845065	0.0137227	OAT	protein_coding	1221	1924	1409	579	904	1323	ornithine aminotransferase [Source:HGNC Symbol;Acc:HGNC:8091]	10	21673	OAT	protein_coding	8.1673	10.1009	7.2891	6.22347	3.15838	4.0418
ENSG00000070882	-0.91114	6.06223	11.1244	0.000852006	0.0138214	OSBPL3	protein_coding	276	398	472	460	1031	1164	oxysterol binding protein-like 3 [Source:HGNC Symbol;Acc:HGNC:16370]	7	185095	OSBPL3	protein_coding	0.216171	0.244661	0.28591	0.578943	0.421773	0.416382
ENSG00000170855	1.16224	3.97704	11.1061	0.000860439	0.0139441	TRIAP1	protein_coding	131	220	179	37	104	188	TP53 regulated inhibitor of apoptosis 1 [Source:HGNC Symbol;Acc:HGNC:26937]	12	2451	TRIAP1	protein_coding	7.74836	10.213	8.18826	3.51667	3.21295	5.07865
ENSG00000163026	1.24147	3.7273	11.0929	0.000866602	0.0140299	C2orf44	protein_coding	99	174	173	16	150	132	chromosome 2 open reading frame 44 [Source:HGNC Symbol;Acc:HGNC:26157]	2	20235	C2orf44	protein_coding	0.709274	0.978412	0.958572	0.1842	0.56131	0.431921
ENSG00000113161	0.843738	6.02069	11.0863	0.000869693	0.0140657	HMGCR	protein_coding	655	688	673	254	517	634	3-hydroxy-3-methylglutaryl-CoA reductase [Source:HGNC Symbol;Acc:HGNC:5006]	5	25775	HMGCR	protein_coding	3.68404	3.03715	2.92751	2.29566	1.51882	1.62864
ENSG00000148426	1.44001	3.13907	11.0782	0.000873464	0.0141125	PROSER2	protein_coding	114	114	72	19	99	37	proline and serine rich 2 [Source:HGNC Symbol;Acc:HGNC:23728]	10	48938	PROSER2	protein_coding	0.337707	0.265054	0.164956	0.0904441	0.153181	0.0500598
ENSG00000150051	-2.42606	1.72113	11.0685	0.000878059	0.0141725	MKX	protein_coding	8	2	14	14	46	116	mohawk homeobox [Source:HGNC Symbol;Acc:HGNC:23729]	10	73185	MKX	protein_coding	0.0158471	0.00310945	0.021448	0.0445635	0.0475938	0.104947
ENSG00000137767	1.17345	3.81942	11.0666	0.00087899	0.0141733	SQRDL	protein_coding	114	185	174	30	163	102	sulfide quinone reductase-like (yeast) [Source:HGNC Symbol;Acc:HGNC:20390]	15	60146	SQRDL	protein_coding	0.274777	0.349978	0.324358	0.116195	0.205209	0.112286
ENSG00000138399	1.11867	3.94136	11.0632	0.000880558	0.0141843	FASTKD1	protein_coding	131	208	173	33	128	169	FAST kinase domains 1 [Source:HGNC Symbol;Acc:HGNC:26150]	2	44172	FASTKD1	protein_coding	0.429938	0.535787	0.439118	0.174036	0.219421	0.253322
ENSG00000119686	5.35058	0.0102365	11.0565	0.000883749	0.0141939	FLVCR2	protein_coding	17	15	9	0	1	0	feline leukemia virus subgroup C cellular receptor family, member 2 [Source:HGNC Symbol;Acc:HGNC:20105]	14	84597	FLVCR2	protein_coding	0.0291324	0.0201749	0.011928	0	0.000895075	0
ENSG00000170776	0.808981	7.06052	11.0564	0.000883802	0.0141939	AKAP13	protein_coding	1354	1374	1391	497	1076	1425	A kinase (PRKA) anchor protein 13 [Source:HGNC Symbol;Acc:HGNC:371]	15	368787	AKAP13	protein_coding	0.532262	0.423923	0.422896	0.313945	0.220928	0.255843
ENSG00000236060	1.57493	3.34551	11.0582	0.000882947	0.0141939	HSPB1P1	processed_pseudogene	63	187	127	33	63	47	heat shock 27kDa protein 1 pseudogene 1 [Source:HGNC Symbol;Acc:HGNC:5251]	9	255	HSPB1P1	processed_pseudogene	35.8164	83.4406	55.84	30.1472	18.7075	12.2037
ENSG00000131831	2.13873	1.86045	11.0515	0.000886166	0.0142037	RAI2	protein_coding	24	85	32	5	28	9	retinoic acid induced 2 [Source:HGNC Symbol;Acc:HGNC:9835]	X	61288	RAI2	protein_coding	0.0567699	0.157805	0.0585405	0.019005	0.0345937	0.00972301
ENSG00000207205	-1.72007	3.57737	11.0514	0.000886182	0.0142037	RNVU1-15	snRNA	43	14	102	117	168	196	RNA, variant U1 small nuclear 15 [Source:HGNC Symbol;Acc:HGNC:48320]	1	164	RNVU1-15	snRNA	38.0108	9.71315	69.733	166.194	77.5675	79.1309
ENSG00000008405	-1.04931	4.57882	11.0468	0.000888393	0.0142249	CRY1	protein_coding	80	132	180	145	425	445	cryptochrome circadian clock 1 [Source:HGNC Symbol;Acc:HGNC:2384]	12	102465	CRY1	protein_coding	0.113187	0.14658	0.19696	0.329659	0.314071	0.287553
ENSG00000162688	1.13117	5.35406	11.0424	0.00089053	0.0142449	AGL	protein_coding	311	567	491	178	270	280	amylo-alpha-1, 6-glucosidase, 4-alpha-glucanotransferase [Source:HGNC Symbol;Acc:HGNC:321]	1	73939	AGL	protein_coding	0.609774	0.87254	0.744543	0.560815	0.276506	0.250737
ENSG00000157557	1.11762	4.98668	11.0349	0.000894125	0.0142882	ETS2	protein_coding	253	354	444	132	150	316	v-ets avian erythroblastosis virus E26 oncogene homolog 2 [Source:HGNC Symbol;Acc:HGNC:3489]	21	19648	ETS2	protein_coding	1.86674	2.05003	2.53365	1.56505	0.578079	1.06488
ENSG00000165801	-0.858749	5.67597	11.0111	0.00090566	0.0144581	ARHGEF40	protein_coding	313	303	253	357	918	691	Rho guanine nucleotide exchange factor (GEF) 40 [Source:HGNC Symbol;Acc:HGNC:25516]	14	19970	ARHGEF40	protein_coding	2.27221	1.7264	1.42044	4.1645	3.4808	2.29104
ENSG00000170448	1.44611	3.64318	11.0071	0.000907658	0.0144757	NFXL1	protein_coding	110	111	222	52	59	71	nuclear transcription factor, X-box binding-like 1 [Source:HGNC Symbol;Acc:HGNC:18726]	4	67434	NFXL1	protein_coding	0.236481	0.187292	0.36911	0.179638	0.0662503	0.0697129
ENSG00000128973	-1.26956	3.4464	10.983	0.000919507	0.0146501	CLN6	protein_coding	46	48	57	93	133	228	ceroid-lipofuscinosis, neuronal 6, late infantile, variant [Source:HGNC Symbol;Acc:HGNC:2077]	15	50219	CLN6	protein_coding	0.132792	0.108755	0.127259	0.431408	0.200539	0.300608
ENSG00000236683	-2.98092	1.71509	10.9702	0.000925882	0.014737	HMGA1P1	processed_pseudogene	8	10	0	13	80	88	high mobility group AT-hook 1 pseudogene 1 [Source:HGNC Symbol;Acc:HGNC:13321]	X	1061	HMGA1P1	processed_pseudogene	1.09309	1.07241	0	2.85431	5.70938	5.49163
ENSG00000120658	-1.45618	3.00944	10.9541	0.000933943	0.0148506	ENOX1	protein_coding	32	39	28	35	206	153	ecto-NOX disulfide-thiol exchanger 1 [Source:HGNC Symbol;Acc:HGNC:25474]	13	573390	ENOX1	protein_coding	0.00809062	0.0077391	0.00547507	0.0142197	0.0272039	0.0176675
ENSG00000144959	-0.994172	5.16381	10.9328	0.000944754	0.0150077	NCEH1	protein_coding	117	284	208	196	573	784	neutral cholesterol ester hydrolase 1 [Source:HGNC Symbol;Acc:HGNC:29260]	3	80969	NCEH1	protein_coding	0.209483	0.399094	0.288022	0.563911	0.535859	0.641108
ENSG00000143179	-0.900035	5.18137	10.9153	0.000953713	0.015135	UCK2	protein_coding	181	188	245	231	470	792	uridine-cytidine kinase 2 [Source:HGNC Symbol;Acc:HGNC:12562]	1	84087	UCK2	protein_coding	0.312055	0.254393	0.326677	0.639965	0.423237	0.623634
ENSG00000167074	-1.16736	4.13599	10.8856	0.000969145	0.0153647	TEF	protein_coding	94	153	34	103	409	221	thyrotrophic embryonic factor [Source:HGNC Symbol;Acc:HGNC:11722]	22	31993	TEF	protein_coding	0.425946	0.544142	0.119153	0.749989	0.968017	0.457373
ENSG00000274070	1.78296	2.50183	10.8811	0.000971492	0.0153867	GATSL2	protein_coding	68	63	74	5	39	48	GATS protein-like 2 [Source:HGNC Symbol;Acc:HGNC:37073]	7	59980	GATSL2	protein_coding	0.164356	0.119512	0.138327	0.0194194	0.0492349	0.0529869
ENSG00000139178	1.01963	4.32476	10.866	0.000979468	0.0154978	C1RL	protein_coding	199	258	192	73	165	157	complement component 1, r subcomponent-like [Source:HGNC Symbol;Acc:HGNC:21265]	12	19686	C1RL	protein_coding	1.46547	1.49121	1.09352	0.86385	0.63466	0.528051
ENSG00000165929	3.37198	0.873501	10.8619	0.000981622	0.0155166	TC2N	protein_coding	17	25	33	0	7	5	tandem C2 domains, nuclear [Source:HGNC Symbol;Acc:HGNC:19859]	14	87785	TC2N	protein_coding	0.0280744	0.0324038	0.0421478	0	0.00603799	0.00377123
ENSG00000164932	0.880627	6.67299	10.8551	0.000985219	0.0155581	CTHRC1	protein_coding	1087	824	1264	459	783	799	collagen triple helix repeat containing 1 [Source:HGNC Symbol;Acc:HGNC:18831]	8	11482	CTHRC1	protein_coding	13.7244	8.16555	12.3427	9.31254	5.16367	4.60747
ENSG00000106069	1.35352	3.68867	10.8524	0.000986661	0.0155632	CHN2	protein_coding	77	267	127	34	86	90	chimerin 2 [Source:HGNC Symbol;Acc:HGNC:1944]	7	392054	CHN2	protein_coding	0.0284726	0.0774892	0.0363195	0.0202025	0.0166099	0.0151995
ENSG00000163485	-2.82847	1.19477	10.8509	0.00098748	0.0155632	ADORA1	protein_coding	2	9	2	10	70	37	adenosine A1 receptor [Source:HGNC Symbol;Acc:HGNC:262]	1	76751	ADORA1	protein_coding	0.0037777	0.0133424	0.00292165	0.0303521	0.0690603	0.0319191
ENSG00000184160	0.96968	6.30937	10.8388	0.000993941	0.0156497	ADRA2C	protein_coding	854	861	812	160	778	983	adrenoceptor alpha 2C [Source:HGNC Symbol;Acc:HGNC:283]	4	2178	ADRA2C	protein_coding	56.8437	44.9802	41.8003	17.1133	27.0481	29.8833
ENSG00000122861	-1.4448	3.42246	10.821	0.00100353	0.0157853	PLAU	protein_coding	21	49	73	50	295	171	plasminogen activator, urokinase [Source:HGNC Symbol;Acc:HGNC:9052]	10	8320	PLAU	protein_coding	0.365913	0.670114	0.983742	1.39997	2.68481	1.36084
ENSG00000219928	1.02276	5.70047	10.8104	0.00100933	0.0158609	RP11-40C6.2	processed_pseudogene	536	759	408	116	447	601		9	173	RP11-40C6.2	processed_pseudogene	449.16	499.197	264.421	156.201	195.648	230.018
ENSG00000181690	1.43721	3.40693	10.8049	0.00101234	0.0158927	PLAG1	protein_coding	98	174	104	35	48	84	pleiomorphic adenoma gene 1 [Source:HGNC Symbol;Acc:HGNC:9045]	8	50420	PLAG1	protein_coding	0.281777	0.392665	0.231266	0.16171	0.0720863	0.110309
ENSG00000100292	-1.2065	5.79283	10.793	0.00101885	0.0159657	HMOX1	protein_coding	401	288	107	595	469	875	heme oxygenase (decycling) 1 [Source:HGNC Symbol;Acc:HGNC:5013]	22	13853	HMOX1	protein_coding	4.19646	2.36551	0.866008	10.0057	2.56356	4.18213
ENSG00000110880	-0.856597	8.46281	10.7928	0.00101898	0.0159657	CORO1C	protein_coding	1459	2119	2676	2012	4894	7911	coronin, actin binding protein, 1C [Source:HGNC Symbol;Acc:HGNC:2254]	12	86487	CORO1C	protein_coding	2.44561	2.78776	3.4691	5.41939	4.28477	6.05639
ENSG00000277105	3.44401	8.97328	10.7592	0.00103761	0.0162417	FP236383.10	miRNA	19790	856	73	102	113	149		21	56	FP236383.10	miRNA	51231.8	1739.25	146.156	424.312	152.794	176.17
ENSG00000156162	0.976203	5.83636	10.7561	0.00103938	0.0162537	DPY19L4	protein_coding	342	690	888	182	384	640	dpy-19-like 4 (C. elegans) [Source:HGNC Symbol;Acc:HGNC:27829]	8	74133	DPY19L4	protein_coding	0.6688	1.05904	1.34302	0.571917	0.392224	0.571613
ENSG00000026508	-0.890067	8.81718	10.75	0.0010428	0.0162754	CD44	protein_coding	1878	3220	2752	2897	7818	7426	CD44 molecule (Indian blood group) [Source:HGNC Symbol;Acc:HGNC:1681]	11	93532	CD44	protein_coding	2.91083	3.91716	3.29891	7.21541	6.32922	5.25688
ENSG00000182752	-0.955097	5.80412	10.7516	0.00104188	0.0162754	PAPPA	protein_coding	272	303	309	507	603	966	pregnancy-associated plasma protein A, pappalysin 1 [Source:HGNC Symbol;Acc:HGNC:8602]	9	248518	PAPPA	protein_coding	0.158669	0.138727	0.139406	0.475251	0.183727	0.257367
ENSG00000113657	-1.0085	4.7536	10.7443	0.00104602	0.0163098	DPYSL3	protein_coding	121	185	113	206	594	266	dihydropyrimidinase-like 3 [Source:HGNC Symbol;Acc:HGNC:3015]	5	119245	DPYSL3	protein_coding	0.147105	0.176526	0.106248	0.402439	0.377191	0.147698
ENSG00000154608	-0.871992	5.64045	10.7388	0.00104911	0.0163262	CEP170P1	transcribed_unprocessed_pseudogene	233	284	347	331	765	887	centrosomal protein 170kDa pseudogene 1 [Source:HGNC Symbol;Acc:HGNC:28364]	4	86614	CEP170P1	transcribed_unprocessed_pseudogene	0.389987	0.373084	0.449183	0.890252	0.668787	0.678062
ENSG00000276180	-1.01316	4.59043	10.739	0.00104901	0.0163262	HIST1H4I	protein_coding	55	132	221	72	509	578	histone cluster 1, H4i [Source:HGNC Symbol;Acc:HGNC:4793]	6	1293	HIST1H4I	protein_coding	6.16661	11.6159	19.1635	12.972	29.8081	29.598
ENSG00000166444	0.9731	4.60131	10.7044	0.00106882	0.0166169	ST5	protein_coding	231	248	298	67	165	319	suppression of tumorigenicity 5 [Source:HGNC Symbol;Acc:HGNC:11350]	11	217600	ST5	protein_coding	0.153899	0.129679	0.153546	0.071728	0.0574169	0.0970656
ENSG00000122694	-0.907107	5.33399	10.695	0.00107425	0.016669	GLIPR2	protein_coding	177	217	301	246	670	739	GLI pathogenesis-related 2 [Source:HGNC Symbol;Acc:HGNC:18007]	9	27377	GLIPR2	protein_coding	0.93728	0.901882	1.23271	2.09326	1.85312	1.78728
ENSG00000213763	0.79938	6.49571	10.6957	0.00107384	0.016669	ACTBP2	processed_pseudogene	875	1085	837	302	865	913	actin, beta pseudogene 2 [Source:HGNC Symbol;Acc:HGNC:135]	5	1122	ACTBP2	processed_pseudogene	113.057	110.03	83.6401	62.7028	58.3765	53.878
ENSG00000180694	1.3632	4.79463	10.691	0.00107658	0.0166891	TMEM64	protein_coding	253	425	278	113	92	253	transmembrane protein 64 [Source:HGNC Symbol;Acc:HGNC:25441]	8	169637	TMEM64	protein_coding	0.216213	0.285065	0.183741	0.155178	0.0410659	0.0987492
ENSG00000120256	-0.869959	5.67	10.6845	0.00108038	0.0167318	LRP11	protein_coding	345	258	270	315	867	849	low density lipoprotein receptor-related protein 11 [Source:HGNC Symbol;Acc:HGNC:16936]	6	45228	LRP11	protein_coding	1.10584	0.649065	0.669327	1.62247	1.45153	1.24289
ENSG00000119139	1.07274	4.94693	10.6676	0.00109027	0.0168687	TJP2	protein_coding	343	331	323	61	230	426	tight junction protein 2 [Source:HGNC Symbol;Acc:HGNC:11828]	9	133944	TJP2	protein_coding	0.371238	0.281178	0.270372	0.106091	0.130023	0.210581
ENSG00000268913	1.93112	2.32604	10.6603	0.00109458	0.0169191	AC026806.2	lincRNA	50	61	73	6	50	19	NA	19	442	AC026806.2	lincRNA	16.3995	15.703	18.5175	3.16229	8.56569	2.8462
ENSG00000170381	4.39006	0.516143	10.6499	0.00110078	0.0169985	SEMA3E	protein_coding	7	9	46	1	0	2	sema domain, immunoglobulin domain (Ig), short basic domain, secreted, (semaphorin) 3E [Source:HGNC Symbol;Acc:HGNC:10727]	7	285104	SEMA3E	protein_coding	0.0035594	0.00359182	0.0180899	0.000817089	0	0.000464473
ENSG00000124570	-0.870975	6.34364	10.6408	0.00110618	0.0170656	SERPINB6	protein_coding	339	517	564	523	1425	1294	serpin peptidase inhibitor, clade B (ovalbumin), member 6 [Source:HGNC Symbol;Acc:HGNC:8950]	6	24006	SERPINB6	protein_coding	2.04721	2.45045	2.63415	5.07522	4.49479	3.56901
ENSG00000173918	0.977972	4.84377	10.6305	0.00111239	0.0171448	C1QTNF1	protein_coding	298	323	298	74	220	358	C1q and tumor necrosis factor related protein 1 [Source:HGNC Symbol;Acc:HGNC:14324]	17	26974	C1QTNF1	protein_coding	1.6016	1.36249	1.23866	0.639086	0.617578	0.878762
ENSG00000172260	1.03187	5.68723	10.6263	0.00111489	0.017167	NEGR1	protein_coding	432	802	477	174	322	543	neuronal growth regulator 1 [Source:HGNC Symbol;Acc:HGNC:17302]	1	886794	NEGR1	protein_coding	0.0706225	0.102903	0.0603083	0.0457088	0.0274946	0.0405425
ENSG00000166347	1.01049	5.00883	10.6057	0.00112737	0.0173425	CYB5A	protein_coding	351	383	298	112	187	368	cytochrome b5 type A (microsomal) [Source:HGNC Symbol;Acc:HGNC:2570]	18	41169	CYB5A	protein_coding	1.236	1.05853	0.811573	0.633754	0.343942	0.591849
ENSG00000161638	0.877743	9.54335	10.5907	0.00113656	0.0174559	ITGA5	protein_coding	5950	7325	10806	2367	5915	8591	integrin, alpha 5 (fibronectin receptor, alpha polypeptide) [Source:HGNC Symbol;Acc:HGNC:6141]	12	24199	ITGA5	protein_coding	35.6452	34.4418	50.0667	22.7863	18.5085	23.5061
ENSG00000198053	-0.8428	5.58347	10.5902	0.00113692	0.0174559	SIRPA	protein_coding	237	272	331	297	705	935	signal-regulatory protein alpha [Source:HGNC Symbol;Acc:HGNC:9662]	20	46425	SIRPA	protein_coding	0.74008	0.666642	0.799388	1.49031	1.14988	1.3335
ENSG00000140553	-0.819433	6.00809	10.5851	0.00114001	0.0174866	UNC45A	protein_coding	388	377	358	425	1080	993	unc-45 homolog A (C. elegans) [Source:HGNC Symbol;Acc:HGNC:30594]	15	23913	UNC45A	protein_coding	2.35223	1.79384	1.67854	4.14026	3.41983	2.74947
ENSG00000237807	3.01469	1.40397	10.5672	0.00115114	0.0176406	RP11-400K9.4	lincRNA	29	14	67	0	9	11		8	8760	RP11-400K9.4	lincRNA	0.479928	0.181844	0.857536	0	0.0777952	0.0831423
ENSG00000167244	2.17541	1.95969	10.561	0.00115497	0.0176823	IGF2	protein_coding	19	83	42	1	47	13	insulin-like growth factor 2 [Source:HGNC Symbol;Acc:HGNC:5466]	11	20491	IGF2	protein_coding	0.134423	0.460883	0.229809	0.0113687	0.17368	0.0420062
ENSG00000087074	-0.983638	7.33275	10.5523	0.00116044	0.0177493	PPP1R15A	protein_coding	916	543	1274	896	2874	3055	protein phosphatase 1, regulatory subunit 15A [Source:HGNC Symbol;Acc:HGNC:14375]	19	3665	PPP1R15A	protein_coding	36.2329	16.8578	38.9742	56.9517	59.3782	55.1913
ENSG00000164920	1.08303	4.12596	10.5374	0.0011698	0.0178753	OSR2	protein_coding	147	391	58	41	233	60	odd-skipped related transciption factor 2 [Source:HGNC Symbol;Acc:HGNC:15830]	8	7701	OSR2	protein_coding	2.76727	5.77704	0.844428	1.24025	2.29099	0.515867
ENSG00000144681	-1.4578	3.14363	10.5312	0.00117379	0.0179192	STAC	protein_coding	16	16	83	48	43	348	SH3 and cysteine rich domain [Source:HGNC Symbol;Acc:HGNC:11353]	3	167663	STAC	protein_coding	0.0138345	0.0108582	0.0555038	0.0666925	0.0194198	0.137428
ENSG00000274290	-1.03635	4.25026	10.5277	0.00117599	0.0179358	HIST1H2BE	protein_coding	37	146	124	46	501	395	histone cluster 1, H2be [Source:HGNC Symbol;Acc:HGNC:4753]	6	385	HIST1H2BE	protein_coding	13.9323	43.1487	36.1113	27.8336	98.5352	67.9313
ENSG00000101384	0.914021	5.59844	10.5167	0.00118302	0.0180088	JAG1	protein_coding	318	726	550	140	406	536	jagged 1 [Source:HGNC Symbol;Acc:HGNC:6188]	20	36423	JAG1	protein_coding	1.26571	2.26797	1.69305	0.895417	0.844044	0.974367
ENSG00000158406	-0.832797	6.2481	10.5179	0.00118225	0.0180088	HIST1H4H	protein_coding	167	416	866	203	1250	2144	histone cluster 1, H4h [Source:HGNC Symbol;Acc:HGNC:4788]	6	396	HIST1H4H	protein_coding	61.1369	119.529	245.191	119.419	239.017	358.479
ENSG00000155016	0.988036	5.08243	10.4793	0.00120721	0.0183597	CYP2U1	protein_coding	267	526	326	113	259	321	cytochrome P450, family 2, subfamily U, polypeptide 1 [Source:HGNC Symbol;Acc:HGNC:20582]	4	22088	CYP2U1	protein_coding	1.75241	2.7096	1.65479	1.19178	0.887887	0.962237
ENSG00000162607	-0.931343	7.03492	10.4717	0.00121219	0.018418	USP1	protein_coding	328	663	1436	650	1524	3535	ubiquitin specific peptidase 1 [Source:HGNC Symbol;Acc:HGNC:12607]	1	15507	USP1	protein_coding	3.06639	4.86476	10.3827	9.76469	7.44169	15.0937
ENSG00000126010	-3.20168	0.921336	10.4495	0.00122679	0.0186222	GRPR	protein_coding	2	5	1	10	41	46	gastrin-releasing peptide receptor [Source:HGNC Symbol;Acc:HGNC:4609]	X	29465	GRPR	protein_coding	0.00984024	0.0193081	0.00380518	0.0790618	0.105364	0.103368
ENSG00000145779	1.0811	3.99158	10.4364	0.00123556	0.0187199	TNFAIP8	protein_coding	111	186	238	38	152	145	tumor necrosis factor, alpha-induced protein 8 [Source:HGNC Symbol;Acc:HGNC:17260]	5	130996	TNFAIP8	protein_coding	0.122842	0.161559	0.203705	0.0675769	0.0878618	0.0732898
ENSG00000235750	1.70394	2.64646	10.4375	0.00123486	0.0187199	KIAA0040	protein_coding	26	16	183	4	6	118	KIAA0040 [Source:HGNC Symbol;Acc:HGNC:28950]	1	36012	KIAA0040	protein_coding	0.104667	0.0505532	0.569752	0.0258753	0.0126159	0.216954
ENSG00000119705	1.07496	4.29117	10.4281	0.00124109	0.01876	SLIRP	protein_coding	150	300	206	50	145	218	SRA stem-loop interacting RNA binding protein [Source:HGNC Symbol;Acc:HGNC:20495]	14	53033	SLIRP	protein_coding	0.410041	0.643652	0.435515	0.219633	0.207031	0.272172
ENSG00000137877	-2.20426	1.91544	10.4293	0.00124032	0.01876	SPTBN5	protein_coding	10	8	9	22	129	40	spectrin, beta, non-erythrocytic 5 [Source:HGNC Symbol;Acc:HGNC:15680]	15	45933	SPTBN5	protein_coding	0.0315615	0.0198171	0.0219685	0.111576	0.212657	0.0576592
ENSG00000275090	2.04922	1.9701	10.4272	0.00124171	0.01876	Metazoa_SRP	misc_RNA	25	59	63	2	33	23	Metazoan signal recognition particle RNA [Source:RFAM;Acc:RF00017]	3	298	Metazoa_SRP	misc_RNA	12.162	22.5274	23.7031	1.56346	8.38518	5.11029
ENSG00000150764	0.927676	6.10753	10.4232	0.00124441	0.0187831	DIXDC1	protein_coding	598	707	876	310	410	677	DIX domain containing 1 [Source:HGNC Symbol;Acc:HGNC:23695]	11	95440	DIXDC1	protein_coding	0.908349	0.842878	1.02909	0.756666	0.325288	0.469669
ENSG00000073910	1.24404	4.2823	10.4044	0.00125716	0.0189578	FRY	protein_coding	119	344	218	67	171	98	furry homolog (Drosophila) [Source:HGNC Symbol;Acc:HGNC:20367]	13	267822	FRY	protein_coding	0.0644144	0.146146	0.0912624	0.0582776	0.0483464	0.0242278
ENSG00000214820	-1.00406	4.50508	10.3904	0.00126669	0.0190835	MPRIPP1	processed_pseudogene	142	119	105	128	394	446	myosin phosphatase Rho interacting protein pseudogene 1 [Source:HGNC Symbol;Acc:HGNC:44594]	3	1088	MPRIPP1	processed_pseudogene	18.9209	12.445	10.8204	27.4065	27.4209	27.1419
ENSG00000113916	0.898766	5.24587	10.3722	0.00127927	0.0192549	BCL6	protein_coding	325	439	444	141	305	364	B-cell CLL/lymphoma 6 [Source:HGNC Symbol;Acc:HGNC:1001]	3	24350	BCL6	protein_coding	1.93494	2.05136	2.0444	1.34894	0.948452	0.989774
ENSG00000272053	4.6096	0.467182	10.3592	0.00128833	0.0193731	RP11-367G6.3	lincRNA	18	21	18	0	5	0		6	27218	RP11-367G6.3	lincRNA	0.0958734	0.0877888	0.0741478	0	0.01391	0
ENSG00000035403	0.84774	9.39705	10.3442	0.00129885	0.0195131	VCL	protein_coding	5390	8545	7565	1913	6497	7616	vinculin [Source:HGNC Symbol;Acc:HGNC:12665]	10	126170	VCL	protein_coding	6.19319	7.70605	6.72256	3.53209	3.89916	3.99673
ENSG00000140598	-0.824063	5.66448	10.3374	0.00130364	0.0195667	EFTUD1	protein_coding	251	268	381	268	755	1113	elongation factor Tu GTP binding domain containing 1 [Source:HGNC Symbol;Acc:HGNC:25789]	15	132533	EFTUD1	protein_coding	0.274556	0.230084	0.322317	0.471068	0.431358	0.556038
ENSG00000172493	0.832643	6.11862	10.3321	0.0013074	0.0196048	AFF1	protein_coding	635	744	789	246	715	595	AF4/FMR2 family, member 1 [Source:HGNC Symbol;Acc:HGNC:7135]	4	206052	AFF1	protein_coding	0.446765	0.410839	0.429321	0.278119	0.262751	0.191194
ENSG00000008256	0.822847	7.66924	10.3157	0.00131904	0.019761	CYTH3	protein_coding	1979	2177	2158	645	1552	2655	cytohesin 3 [Source:HGNC Symbol;Acc:HGNC:9504]	7	110868	CYTH3	protein_coding	2.58775	2.23423	2.18236	1.35527	1.05999	1.58559
ENSG00000105825	-1.09572	6.18216	10.3107	0.00132263	0.0197963	TFPI2	protein_coding	274	369	419	399	2143	759	tissue factor pathway inhibitor 2 [Source:HGNC Symbol;Acc:HGNC:11761]	7	5594	TFPI2	protein_coding	7.10085	7.5055	8.39795	16.6159	29.0078	8.98365
ENSG00000239828	3.63427	0.627696	10.3089	0.0013239	0.0197968	RP11-446H18.5	lincRNA	10	20	34	0	4	4		3	109549	RP11-446H18.5	lincRNA	0.0132335	0.0207729	0.0347978	0	0.00276482	0.0024176
ENSG00000230837	-0.971993	6.29466	10.2952	0.00133378	0.0199261	RPL31P2	processed_pseudogene	383	599	321	336	1402	1883	ribosomal protein L31 pseudogene 2 [Source:HGNC Symbol;Acc:HGNC:16575]	20	376	RPL31P2	processed_pseudogene	147.67	181.265	95.7192	208.173	282.341	331.586
ENSG00000070404	0.806265	7.10062	10.2892	0.00133813	0.0199725	FSTL3	protein_coding	1131	1929	1265	372	1441	1523	follistatin-like 3 (secreted glycoprotein) [Source:HGNC Symbol;Acc:HGNC:3973]	19	7025	FSTL3	protein_coding	23.3399	31.2437	20.1895	12.3359	15.5322	14.3545
ENSG00000183586	3.37524	0.96399	10.2748	0.00134858	0.0201097	HMGN3P1	processed_pseudogene	13	61	9	0	6	4	high mobility group nucleosomal binding domain 3 pseudogene 1 [Source:HGNC Symbol;Acc:HGNC:39206]	1	192	HMGN3P1	processed_pseudogene	9.81577	36.1497	5.25561	0	2.36627	1.37941
ENSG00000174791	-1.16722	3.51566	10.2615	0.00135832	0.0202362	RIN1	protein_coding	44	61	65	61	204	252	Ras and Rab interactor 1 [Source:HGNC Symbol;Acc:HGNC:18749]	11	6598	RIN1	protein_coding	0.966768	1.05195	1.10454	2.15373	2.34117	2.52884
ENSG00000100065	-1.61408	2.62868	10.244	0.0013713	0.0204107	CARD10	protein_coding	24	21	24	49	154	73	caspase recruitment domain family, member 10 [Source:HGNC Symbol;Acc:HGNC:16422]	22	29180	CARD10	protein_coding	0.119236	0.0818861	0.0922163	0.391186	0.399623	0.165642
ENSG00000111859	0.791526	6.63535	10.2391	0.00137498	0.0204276	NEDD9	protein_coding	920	1180	981	331	866	1134	neural precursor cell expressed, developmentally down-regulated 9 [Source:HGNC Symbol;Acc:HGNC:7733]	6	199050	NEDD9	protein_coding	0.670051	0.674521	0.552572	0.387381	0.329435	0.377211
ENSG00000225921	-0.83698	6.05587	10.2406	0.00137386	0.0204276	NOL7	protein_coding	311	317	567	399	953	1335	nucleolar protein 7, 27kDa [Source:HGNC Symbol;Acc:HGNC:21040]	6	17412	NOL7	protein_coding	2.58937	2.07151	3.65104	5.33823	4.14437	5.07652
ENSG00000104361	1.027	5.6414	10.2119	0.00139534	0.0206918	NIPAL2	protein_coding	384	896	411	146	358	505	NIPA-like domain containing 2 [Source:HGNC Symbol;Acc:HGNC:25854]	8	104560	NIPAL2	protein_coding	0.532412	0.975031	0.440715	0.325282	0.259258	0.319786
ENSG00000144677	0.904646	5.45683	10.2122	0.00139512	0.0206918	CTDSPL	protein_coding	396	495	496	127	300	612	CTD (carboxy-terminal domain, RNA polymerase II, polypeptide A) small phosphatase-like [Source:HGNC Symbol;Acc:HGNC:16890]	3	122509	CTDSPL	protein_coding	0.468607	0.459741	0.453937	0.241495	0.185425	0.330763
ENSG00000108468	-0.817032	6.70059	10.2031	0.00140202	0.0207716	CBX1	protein_coding	512	440	954	583	1463	2191	chromobox homolog 1 [Source:HGNC Symbol;Acc:HGNC:1551]	17	31469	CBX1	protein_coding	2.35868	1.59091	3.39897	4.31577	3.52027	4.60992
ENSG00000226950	1.2901	3.61879	10.1932	0.00140961	0.0208649	DANCR	processed_transcript	121	190	106	54	71	70	differentiation antagonizing non-protein coding RNA [Source:HGNC Symbol;Acc:HGNC:28964]	4	7947	DANCR	processed_transcript	2.20731	2.72036	1.49549	1.58294	0.676503	0.583215
ENSG00000185070	-0.977235	6.6624	10.1904	0.00141177	0.0208772	FLRT2	protein_coding	361	860	417	815	2118	921	fibronectin leucine rich transmembrane protein 2 [Source:HGNC Symbol;Acc:HGNC:3761]	14	124282	FLRT2	protein_coding	0.421096	0.787347	0.376192	1.52764	1.29042	0.490665
ENSG00000276966	-0.825407	6.07277	10.1887	0.00141305	0.0208772	HIST1H4E	protein_coding	276	559	331	292	1807	849	histone cluster 1, H4e [Source:HGNC Symbol;Acc:HGNC:4790]	6	311	HIST1H4E	protein_coding	128.656	204.516	119.33	218.723	439.959	180.751
ENSG00000173530	0.952834	5.26293	10.1693	0.001428	0.0210788	TNFRSF10D	protein_coding	326	509	397	79	342	521	tumor necrosis factor receptor superfamily, member 10d, decoy with truncated death domain [Source:HGNC Symbol;Acc:HGNC:11907]	8	28442	TNFRSF10D	protein_coding	1.66165	2.03626	1.56499	0.647053	0.910501	1.21286
ENSG00000280241	4.48965	0.536119	10.1536	0.0014402	0.0212393	RP11-290O12.2	antisense	10	22	28	0	0	7		4	156697	RP11-290O12.2	antisense	0.0092517	0.0159749	0.0200345	0	0	0.00295781
ENSG00000157613	-0.978359	5.33802	10.1495	0.00144342	0.0212478	CREB3L1	protein_coding	221	165	272	305	701	564	cAMP responsive element binding protein 3-like 1 [Source:HGNC Symbol;Acc:HGNC:18856]	11	43761	CREB3L1	protein_coding	0.732128	0.429015	0.696889	1.62362	1.21296	0.853347
ENSG00000175573	-1.01367	4.92715	10.1499	0.00144311	0.0212478	C11orf68	protein_coding	137	234	128	160	482	700	chromosome 11 open reading frame 68 [Source:HGNC Symbol;Acc:HGNC:28801]	11	2309	C11orf68	protein_coding	8.60159	11.531	6.21538	16.1424	15.8066	20.0728
ENSG00000152256	-1.21643	4.12911	10.1329	0.00145644	0.0214198	PDK1	protein_coding	40	81	155	120	224	404	pyruvate dehydrogenase kinase, isozyme 1 [Source:HGNC Symbol;Acc:HGNC:8809]	2	53296	PDK1	protein_coding	0.108805	0.172928	0.326076	0.524517	0.31825	0.501904
ENSG00000094916	-0.924126	7.91547	10.1298	0.00145892	0.0214366	CBX5	protein_coding	807	1276	2265	1467	3660	4721	chromobox homolog 5 [Source:HGNC Symbol;Acc:HGNC:1555]	12	49193	CBX5	protein_coding	2.37822	2.95137	5.16234	6.94704	5.63368	6.35425
ENSG00000023839	1.26888	3.27715	10.119	0.00146751	0.021533	ABCC2	protein_coding	72	207	60	23	106	43	ATP-binding cassette, sub-family C (CFTR/MRP), member 2 [Source:HGNC Symbol;Acc:HGNC:53]	10	69460	ABCC2	protein_coding	0.150273	0.339087	0.0968497	0.0771376	0.115554	0.040989
ENSG00000137198	4.5159	0.956232	10.1165	0.0014695	0.021533	GMPR	protein_coding	30	35	16	0	0	10	guanosine monophosphate reductase [Source:HGNC Symbol;Acc:HGNC:4376]	6	56969	GMPR	protein_coding	0.0763422	0.0699045	0.0314893	0	0	0.0116224
ENSG00000155324	0.795903	7.18455	10.1165	0.00146945	0.021533	GRAMD3	protein_coding	1203	1868	1483	514	1372	1434	GRAM domain containing 3 [Source:HGNC Symbol;Acc:HGNC:24911]	5	136362	GRAMD3	protein_coding	1.27895	1.55869	1.21935	0.878097	0.76186	0.696289
ENSG00000130600	0.829004	8.85585	10.107	0.00147707	0.0216243	H19	processed_transcript	3005	8615	3459	1095	6280	3680	H19, imprinted maternally expressed transcript (non-protein coding) [Source:HGNC Symbol;Acc:HGNC:4713]	11	6307	H19	processed_transcript	69.0723	155.421	61.4907	40.4449	75.3965	38.633
ENSG00000169926	0.78276	7.06956	10.0935	0.00148793	0.0217436	KLF13	protein_coding	1515	1356	1234	467	1292	1303	Kruppel-like factor 13 [Source:HGNC Symbol;Acc:HGNC:13672]	15	108810	KLF13	protein_coding	2.01849	1.41797	1.27153	0.999818	0.8991	0.792883
ENSG00000173114	1.72301	2.50393	10.0938	0.00148765	0.0217436	LRRN3	protein_coding	67	73	62	25	18	29	leucine rich repeat neuronal 3 [Source:HGNC Symbol;Acc:HGNC:17200]	7	34448	LRRN3	protein_coding	0.281963	0.241121	0.201795	0.169063	0.0395661	0.0557401
ENSG00000146282	0.80795	5.95812	10.0896	0.00149109	0.0217504	RARS2	protein_coding	410	868	706	167	678	660	arginyl-tRNA synthetase 2, mitochondrial [Source:HGNC Symbol;Acc:HGNC:21406]	6	75625	RARS2	protein_coding	0.78596	1.30596	1.0467	0.514427	0.678858	0.577846
ENSG00000173559	0.862359	7.87903	10.0896	0.00149111	0.0217504	NABP1	protein_coding	2193	3291	1957	935	1865	2131	nucleic acid binding protein 1 [Source:HGNC Symbol;Acc:HGNC:26232]	2	18591	NABP1	protein_coding	17.1009	20.1419	11.8024	11.7161	7.5961	7.58952
ENSG00000204334	-4.78182	0.428485	10.0854	0.00149446	0.0217794	ERICH2	protein_coding	0	2	0	15	15	35	glutamate-rich 2 [Source:HGNC Symbol;Acc:HGNC:44395]	2	15185	ERICH2	protein_coding	0	0.0149862	0	0.230117	0.0747982	0.152611
ENSG00000144063	-0.945762	4.90068	10.0789	0.00149979	0.0218374	MALL	protein_coding	98	243	173	170	621	454	mal, T-cell differentiation protein-like [Source:HGNC Symbol;Acc:HGNC:6818]	2	32696	MALL	protein_coding	0.434524	0.845644	0.593244	1.21123	1.43817	0.91938
ENSG00000149136	-0.819155	7.34003	10.0411	0.00153089	0.0222701	SSRP1	protein_coding	850	633	1481	902	2168	3555	structure specific recognition protein 1 [Source:HGNC Symbol;Acc:HGNC:11327]	11	9892	SSRP1	protein_coding	12.4571	7.28108	16.7862	21.242	16.5955	23.7952
ENSG00000231652	6.41031	-0.534539	10.0241	0.00154508	0.0224561	RP11-553A21.3	antisense	5	11	10	0	0	0		6	2228	RP11-553A21.3	antisense	0.32534	0.561763	0.50323	0	0	0
ENSG00000126522	-1.0562	4.62936	10.0141	0.00155348	0.0225578	ASL	protein_coding	135	86	176	162	449	408	argininosuccinate lyase [Source:HGNC Symbol;Acc:HGNC:746]	7	17760	ASL	protein_coding	1.10198	0.550974	1.1111	2.12493	1.91433	1.52108
ENSG00000099821	-1.11442	3.65185	9.98602	0.00157733	0.0228835	POLRMT	protein_coding	81	55	55	96	182	226	polymerase (RNA) mitochondrial (DNA directed) [Source:HGNC Symbol;Acc:HGNC:9200]	19	16381	POLRMT	protein_coding	0.716847	0.382031	0.376447	1.36522	0.84129	0.913485
ENSG00000165175	-0.864345	4.98182	9.97883	0.0015835	0.0229522	MID1IP1	protein_coding	203	148	187	224	396	605	MID1 interacting protein 1 [Source:HGNC Symbol;Acc:HGNC:20715]	X	5105	MID1IP1	protein_coding	5.76477	3.29869	4.10703	10.2217	5.87373	7.84681
ENSG00000156299	-1.10696	4.18748	9.962	0.00159804	0.0231421	TIAM1	protein_coding	55	117	111	107	433	250	T-cell lymphoma invasion and metastasis 1 [Source:HGNC Symbol;Acc:HGNC:11805]	21	441561	TIAM1	protein_coding	0.0180574	0.0301489	0.0281847	0.0564503	0.0742526	0.0374872
ENSG00000048052	0.9211	4.65892	9.95005	0.00160845	0.0232718	HDAC9	protein_coding	253	284	264	75	205	285	histone deacetylase 9 [Source:HGNC Symbol;Acc:HGNC:14065]	7	915467	HDAC9	protein_coding	0.0400645	0.0352981	0.0323328	0.019085	0.0169561	0.0206127
ENSG00000104889	-0.919021	4.77105	9.94289	0.00161472	0.0233215	RNASEH2A	protein_coding	113	121	238	123	432	658	ribonuclease H2, subunit A [Source:HGNC Symbol;Acc:HGNC:18518]	19	7058	RNASEH2A	protein_coding	2.32102	1.95065	3.78074	4.05972	4.63465	6.17274
ENSG00000258759	-1.40978	2.96332	9.94281	0.00161479	0.0233215	RP11-1012A1.7	processed_pseudogene	10	41	56	26	124	242		14	605	RP11-1012A1.7	processed_pseudogene	2.39622	7.71089	10.378	10.0113	15.5196	26.4846
ENSG00000184408	-0.885144	5.37379	9.92922	0.00162675	0.0234732	KCND2	protein_coding	258	270	135	334	896	309	potassium channel, voltage gated Shal related subfamily D, member 2 [Source:HGNC Symbol;Acc:HGNC:6238]	7	476663	KCND2	protein_coding	0.0784676	0.0644508	0.0317544	0.163233	0.142335	0.0429221
ENSG00000114670	-1.37069	3.03879	9.92422	0.00163118	0.0235159	NEK11	protein_coding	32	50	29	59	127	174	NIMA-related kinase 11 [Source:HGNC Symbol;Acc:HGNC:18593]	3	323615	NEK11	protein_coding	0.0143352	0.0175799	0.0100473	0.0424714	0.0297159	0.0356003
ENSG00000130340	-0.772007	7.18298	9.92012	0.00163482	0.0235472	SNX9	protein_coding	648	1130	890	767	2728	2461	sorting nexin 9 [Source:HGNC Symbol;Acc:HGNC:14973]	6	244690	SNX9	protein_coding	0.38392	0.525458	0.407808	0.730217	0.844195	0.665931
ENSG00000206560	0.782642	7.9277	9.91235	0.00164173	0.0236257	ANKRD28	protein_coding	2053	2541	3003	817	2296	2600	ankyrin repeat domain 28 [Source:HGNC Symbol;Acc:HGNC:29024]	3	192535	ANKRD28	protein_coding	1.54583	1.50166	1.74875	0.98852	0.902977	0.894123
ENSG00000064989	3.57407	1.37216	9.90567	0.0016477	0.0236691	CALCRL	protein_coding	5	77	29	0	2	17	calcitonin receptor-like [Source:HGNC Symbol;Acc:HGNC:16709]	2	105331	CALCRL	protein_coding	0.0068817	0.0831784	0.0308691	0	0.00143777	0.0106863
ENSG00000142634	-0.944524	5.10379	9.90649	0.00164697	0.0236691	EFHD2	protein_coding	208	185	174	165	684	660	EF-hand domain family, member D2 [Source:HGNC Symbol;Acc:HGNC:28670]	1	20448	EFHD2	protein_coding	1.47467	1.02943	0.95407	1.87978	2.53291	2.13711
ENSG00000127586	-1.11619	3.81319	9.89263	0.00165942	0.0238161	CHTF18	protein_coding	51	52	122	85	196	324	CTF18, chromosome transmission fidelity factor 18 homolog (S. cerevisiae) [Source:HGNC Symbol;Acc:HGNC:18435]	16	12115	CHTF18	protein_coding	0.61028	0.488378	1.12906	1.63444	1.22503	1.77074
ENSG00000152558	0.934847	7.68892	9.88683	0.00166466	0.02387	TMEM123	protein_coding	1365	2818	2619	722	1390	2286	transmembrane protein 123 [Source:HGNC Symbol;Acc:HGNC:30138]	11	74052	TMEM123	protein_coding	2.67225	4.32992	3.96534	2.27129	1.42132	2.04396
ENSG00000197594	-1.07596	4.65909	9.88492	0.00166639	0.0238735	ENPP1	protein_coding	176	72	91	316	123	419	ectonucleotide pyrophosphatase/phosphodiesterase 1 [Source:HGNC Symbol;Acc:HGNC:3356]	6	87139	ENPP1	protein_coding	0.292807	0.0940147	0.117088	0.844787	0.106883	0.318372
ENSG00000125676	0.786393	6.96732	9.88253	0.00166855	0.0238832	THOC2	protein_coding	1090	1341	1442	476	978	1401	THO complex 2 [Source:HGNC Symbol;Acc:HGNC:19073]	X	132495	THOC2	protein_coding	1.19264	1.15161	1.22025	0.836913	0.558925	0.70012
ENSG00000232774	-3.15356	1.40629	9.87861	0.00167211	0.0239128	FLJ22447	lincRNA	3	10	0	10	49	87	uncharacterized LOC400221 [Source:EntrezGene;Acc:400221]	14	88156	FLJ22447	lincRNA	0.00493346	0.012907	0	0.0264254	0.042088	0.0653433
ENSG00000117318	0.800629	8.63343	9.84429	0.0017036	0.0243415	ID3	protein_coding	4041	4855	3352	1360	4394	3296	inhibitor of DNA binding 3, dominant negative helix-loop-helix protein [Source:HGNC Symbol;Acc:HGNC:5362]	1	1876	ID3	protein_coding	312.276	294.464	200.333	168.88	177.354	116.329
ENSG00000126217	-1.64861	2.65415	9.83418	0.00171299	0.0244539	MCF2L	protein_coding	12	22	42	55	77	146	MCF.2 cell line derived transforming sequence-like [Source:HGNC Symbol;Acc:HGNC:14576]	13	205361	MCF2L	protein_coding	0.00847121	0.0121894	0.0229305	0.0623904	0.0283914	0.0470726
ENSG00000198853	-0.828974	6.22547	9.83204	0.00171498	0.0244605	RUSC2	protein_coding	451	493	363	368	1530	1264	RUN and SH3 domain containing 2 [Source:HGNC Symbol;Acc:HGNC:23625]	9	71771	RUSC2	protein_coding	0.910982	0.781581	0.567074	1.19446	1.6142	1.16609
ENSG00000076716	0.996908	4.11309	9.82788	0.00171886	0.0244942	GPC4	protein_coding	235	180	135	65	136	128	glypican 4 [Source:HGNC Symbol;Acc:HGNC:4452]	X	115387	GPC4	protein_coding	0.295252	0.177497	0.131177	0.131229	0.0892476	0.0734491
ENSG00000150753	-0.779728	7.81705	9.82386	0.00172262	0.024526	CCT5	protein_coding	1149	881	2143	1217	2599	5503	chaperonin containing TCP1, subunit 5 (epsilon) [Source:HGNC Symbol;Acc:HGNC:1618]	5	16491	CCT5	protein_coding	10.1008	6.07862	14.5699	17.1916	11.9337	22.0946
ENSG00000169756	-0.904518	5.88037	9.8145	0.00173141	0.0246293	LIMS1	protein_coding	226	366	419	414	733	1204	LIM and senescent cell antigen-like domains 1 [Source:HGNC Symbol;Acc:HGNC:6616]	2	152891	LIMS1	protein_coding	0.214293	0.27238	0.307266	0.630799	0.363025	0.521409
ENSG00000231162	2.44348	1.75918	9.81265	0.00173315	0.0246322	COX11P1	processed_pseudogene	33	51	44	0	17	30	COX11 pseudogene 1 [Source:HGNC Symbol;Acc:HGNC:2262]	6	834	COX11P1	processed_pseudogene	5.73627	6.95793	5.91519	0	1.54347	2.38171
ENSG00000198830	-0.800487	6.12366	9.804	0.00174133	0.0247265	HMGN2	protein_coding	356	353	546	430	1001	1339	high mobility group nucleosomal binding domain 2 [Source:HGNC Symbol;Acc:HGNC:4986]	1	3522	HMGN2	protein_coding	14.6535	11.4041	17.3814	28.4415	21.5208	25.1724
ENSG00000153046	-0.817783	5.71313	9.79536	0.00174953	0.0248211	CDYL	protein_coding	207	444	305	272	978	923	chromodomain protein, Y-like [Source:HGNC Symbol;Acc:HGNC:1811]	6	249392	CDYL	protein_coding	0.120329	0.202571	0.137119	0.254073	0.296941	0.245049
ENSG00000199879	-4.60828	0.434977	9.78694	0.00175756	0.024913	RNU1-120P	snRNA	0	2	0	2	56	12	RNA, U1 small nuclear 120, pseudogene [Source:HGNC Symbol;Acc:HGNC:48462]	1	156	RNU1-120P	snRNA	0	1.45875	0	2.98661	27.1818	5.09319
ENSG00000123342	1.06402	3.83231	9.77398	0.00176999	0.0250671	MMP19	protein_coding	141	202	125	45	120	115	matrix metallopeptidase 19 [Source:HGNC Symbol;Acc:HGNC:7165]	12	7533	MMP19	protein_coding	2.71352	3.05112	1.86047	1.39161	1.20622	1.0108
ENSG00000166250	-0.804425	8.65949	9.76224	0.00178133	0.0252054	CLMP	protein_coding	2038	3085	2152	2305	7181	6897	CXADR-like membrane protein [Source:HGNC Symbol;Acc:HGNC:24039]	11	125416	CLMP	protein_coding	2.35577	2.79884	1.92385	4.28145	4.33557	3.64117
ENSG00000101871	1.02684	4.13255	9.75074	0.00179251	0.0253412	MID1	protein_coding	180	223	166	42	162	178	midline 1 [Source:HGNC Symbol;Acc:HGNC:7095]	X	388344	MID1	protein_coding	0.0671952	0.0653378	0.0479262	0.0251945	0.0315873	0.0303485
ENSG00000106245	-0.802517	5.74631	9.71565	0.00182705	0.0258069	BUD31	protein_coding	303	303	346	278	857	1115	BUD31 homolog (S. cerevisiae) [Source:HGNC Symbol;Acc:HGNC:29629]	7	10975	BUD31	protein_coding	4.0024	3.14133	3.53471	5.90083	5.91277	6.72673
ENSG00000213949	0.850732	7.0131	9.71262	0.00183006	0.0258267	ITGA1	protein_coding	1434	1354	1125	643	752	1215	integrin, alpha 1 [Source:HGNC Symbol;Acc:HGNC:6134]	5	171314	ITGA1	protein_coding	1.2135	0.899294	0.736277	0.874361	0.332384	0.469588
ENSG00000147100	-0.941103	4.91134	9.69658	0.00184611	0.0260303	SLC16A2	protein_coding	173	210	121	148	596	556	solute carrier family 16, member 2 (thyroid hormone transporter) [Source:HGNC Symbol;Acc:HGNC:10923]	X	112456	SLC16A2	protein_coding	0.223021	0.212477	0.120638	0.306586	0.401308	0.32736
ENSG00000164171	-1.11409	3.90024	9.69336	0.00184935	0.0260303	ITGA2	protein_coding	82	73	55	171	201	153	integrin, alpha 2 (CD49B, alpha 2 subunit of VLA-2 receptor) [Source:HGNC Symbol;Acc:HGNC:6137]	5	105453	ITGA2	protein_coding	0.112729	0.0787662	0.0584771	0.377755	0.144328	0.0960652
ENSG00000165195	-1.32371	3.41717	9.69452	0.00184818	0.0260303	PIGA	protein_coding	35	62	49	93	130	225	phosphatidylinositol glycan anchor biosynthesis, class A [Source:HGNC Symbol;Acc:HGNC:8957]	X	16103	PIGA	protein_coding	0.315096	0.438087	0.34117	1.34539	0.611295	0.925144
ENSG00000235256	-2.88639	1.42497	9.68041	0.00186243	0.0261914	FKBP4P7	processed_pseudogene	18	2	1	26	28	68	FK506 binding protein 4, 59kDa pseudogene 7 [Source:HGNC Symbol;Acc:HGNC:50376]	9	1362	FKBP4P7	processed_pseudogene	1.91592	0.167082	0.0823199	4.44702	1.55667	3.30572
ENSG00000102678	-1.33916	3.95788	9.67874	0.00186413	0.0261924	FGF9	protein_coding	47	59	75	31	242	629	fibroblast growth factor 9 [Source:HGNC Symbol;Acc:HGNC:3687]	13	33115	FGF9	protein_coding	0.205757	0.202723	0.253932	0.218077	0.553357	1.25765
ENSG00000162496	-0.893703	6.7147	9.67617	0.00186674	0.0262061	DHRS3	protein_coding	759	717	349	546	2140	1647	dehydrogenase/reductase (SDR family) member 3 [Source:HGNC Symbol;Acc:HGNC:17693]	1	49821	DHRS3	protein_coding	2.20857	1.63751	0.785407	2.55301	3.25249	2.18884
ENSG00000160201	-1.33979	3.05351	9.66367	0.00187948	0.026362	U2AF1	protein_coding	30	45	37	74	126	142	U2 small nuclear RNA auxiliary factor 1 [Source:HGNC Symbol;Acc:HGNC:12453]	21	14631	U2AF1	protein_coding	0.297255	0.349957	0.283537	1.17823	0.652095	0.642611
ENSG00000136111	0.982871	5.1667	9.64639	0.00189724	0.0265415	TBC1D4	protein_coding	322	473	358	155	221	328	TBC1 domain family, member 4 [Source:HGNC Symbol;Acc:HGNC:19165]	13	197449	TBC1D4	protein_coding	0.236419	0.272573	0.203287	0.182873	0.0847524	0.10999
ENSG00000144218	-2.7146	2.11463	9.64845	0.00189512	0.0265415	AFF3	protein_coding	6	31	1	25	70	127	AF4/FMR2 family, member 3 [Source:HGNC Symbol;Acc:HGNC:6473]	2	597320	AFF3	protein_coding	0.00145622	0.00590515	0.000187705	0.00975003	0.00887372	0.0140777
ENSG00000169583	1.7612	4.37721	9.64791	0.00189567	0.0265415	CLIC3	protein_coding	193	570	69	25	95	145	chloride intracellular channel 3 [Source:HGNC Symbol;Acc:HGNC:2064]	9	2168	CLIC3	protein_coding	12.9057	29.9152	3.56838	2.68629	3.31802	4.42835
ENSG00000128951	0.859533	5.28788	9.64327	0.00190047	0.0265635	DUT	protein_coding	341	487	404	102	365	473	deoxyuridine triphosphatase [Source:HGNC Symbol;Acc:HGNC:3078]	15	12362	DUT	protein_coding	3.99897	4.48246	3.66416	1.92214	2.23573	2.53341
ENSG00000188460	1.59929	2.62355	9.62206	0.00192254	0.0267789	ACTBP11	processed_pseudogene	57	99	61	5	58	51	actin, beta pseudogene 11 [Source:HGNC Symbol;Acc:HGNC:33971]	1	1125	ACTBP11	processed_pseudogene	7.34521	10.0129	6.07938	1.03536	3.90382	3.00159
ENSG00000188738	4.96247	0.0209304	9.62506	0.00191941	0.0267789	FSIP2	protein_coding	12	14	15	0	0	2	fibrous sheath interacting protein 2 [Source:HGNC Symbol;Acc:HGNC:21675]	2	94662	FSIP2	protein_coding	0.0183775	0.0168278	0.0177663	0	0	0.0013989
ENSG00000273542	-0.893349	5.46899	9.62347	0.00192107	0.0267789	HIST1H4K	protein_coding	122	283	327	95	884	1302	histone cluster 1, H4k [Source:HGNC Symbol;Acc:HGNC:4784]	6	311	HIST1H4K	protein_coding	56.8698	103.539	117.888	71.16	215.232	277.194
ENSG00000278233	2.42664	5.00428	9.62391	0.00192061	0.0267789	RNA5-8S5	rRNA	1241	30	25	17	11	42	RNA, 5.8S ribosomal 5 [Source:HGNC Symbol;Acc:HGNC:37660]	21	152	RNA5-8S5	rRNA	1183.61	22.4571	18.4407	26.0542	5.47979	18.2953
ENSG00000130748	2.24841	1.52504	9.60583	0.0019396	0.0269931	TMEM160	protein_coding	44	42	23	3	19	9	transmembrane protein 160 [Source:HGNC Symbol;Acc:HGNC:26042]	19	2723	TMEM160	protein_coding	2.34254	1.755	0.947026	0.256653	0.528349	0.218841
ENSG00000152767	-0.797258	5.61683	9.60124	0.00194446	0.0270373	FARP1	protein_coding	251	292	333	298	728	938	FERM, RhoGEF (ARHGEF) and pleckstrin domain protein 1 (chondrocyte-derived) [Source:HGNC Symbol;Acc:HGNC:3591]	13	312614	FARP1	protein_coding	0.116398	0.10628	0.119431	0.222065	0.176335	0.198668
ENSG00000152223	-0.800481	6.74554	9.57813	0.00196909	0.027356	EPG5	protein_coding	577	751	555	815	1520	1629	ectopic P-granules autophagy protein 5 homolog (C. elegans) [Source:HGNC Symbol;Acc:HGNC:29331]	18	119665	EPG5	protein_coding	0.699022	0.714083	0.520005	1.58659	0.961814	0.901338
ENSG00000136868	-0.90462	6.36742	9.57384	0.00197369	0.0273963	SLC31A1	protein_coding	286	644	526	536	1186	1605	solute carrier family 31 (copper transporter), member 1 [Source:HGNC Symbol;Acc:HGNC:11016]	9	42930	SLC31A1	protein_coding	0.9658	1.70687	1.37375	2.90855	2.09189	2.47541
ENSG00000182575	1.7945	2.25791	9.56125	0.00198728	0.027561	NXPH3	protein_coding	41	40	90	3	21	62	neurexophilin 3 [Source:HGNC Symbol;Acc:HGNC:8077]	17	7969	NXPH3	protein_coding	0.745868	0.571126	1.26625	0.0876981	0.19954	0.515135
ENSG00000038427	-0.955881	10.8431	9.5526	0.00199667	0.0276674	VCAN	protein_coding	7043	12653	11356	12738	31230	29528	versican [Source:HGNC Symbol;Acc:HGNC:2464]	5	110838	VCAN	protein_coding	9.21194	12.9892	11.4873	26.7723	21.3353	17.6392
ENSG00000117226	-0.787627	5.90578	9.54513	0.00200481	0.0277562	GBP3	protein_coding	167	403	556	191	1117	1438	guanylate binding protein 3 [Source:HGNC Symbol;Acc:HGNC:4184]	1	16228	GBP3	protein_coding	1.49188	2.82563	3.84142	2.74183	5.21198	5.86715
ENSG00000129562	0.937125	6.69455	9.53427	0.00201671	0.0278969	DAD1	protein_coding	813	1864	773	343	805	951	defender against cell death 1 [Source:HGNC Symbol;Acc:HGNC:2664]	14	24364	DAD1	protein_coding	4.83753	8.70509	3.55724	3.27958	2.50185	2.58443
ENSG00000179933	0.913075	5.44822	9.52465	0.0020273	0.0280193	C14orf119	protein_coding	324	709	398	129	366	462	chromosome 14 open reading frame 119 [Source:HGNC Symbol;Acc:HGNC:20270]	14	5697	C14orf119	protein_coding	8.24481	14.1604	7.83283	5.27493	4.86463	5.36944
ENSG00000197142	1.2806	3.53974	9.52049	0.0020319	0.0280588	ACSL5	protein_coding	117	116	161	30	122	65	acyl-CoA synthetase long-chain family member 5 [Source:HGNC Symbol;Acc:HGNC:16526]	10	54362	ACSL5	protein_coding	0.312013	0.242794	0.332057	0.128558	0.169933	0.0791683
ENSG00000137269	1.95147	1.87091	9.51532	0.00203764	0.0280923	LRRC1	protein_coding	18	64	58	4	20	25	leucine rich repeat containing 1 [Source:HGNC Symbol;Acc:HGNC:14307]	6	129624	LRRC1	protein_coding	0.0201312	0.0561785	0.0501677	0.00718865	0.0116831	0.0127699
ENSG00000141052	-2.05979	3.38789	9.51515	0.00203783	0.0280923	MYOCD	protein_coding	4	25	95	95	77	308	myocardin [Source:HGNC Symbol;Acc:HGNC:16067]	17	103059	MYOCD	protein_coding	0.00562673	0.0276013	0.103352	0.214739	0.0565743	0.197878
ENSG00000109790	-0.917018	5.19975	9.50064	0.00205401	0.0282668	KLHL5	protein_coding	165	203	242	295	443	670	kelch-like family member 5 [Source:HGNC Symbol;Acc:HGNC:6356]	4	81818	KLHL5	protein_coding	0.292359	0.282308	0.331626	0.839936	0.409986	0.5422
ENSG00000225093	-0.860381	5.37786	9.50169	0.00205283	0.0282668	RPL3P7	processed_pseudogene	150	257	334	188	845	774	ribosomal protein L3 pseudogene 7 [Source:HGNC Symbol;Acc:HGNC:36797]	6	1211	RPL3P7	processed_pseudogene	17.9568	24.1471	30.9232	36.1648	52.8357	42.3185
ENSG00000169744	-1.39657	3.44265	9.48938	0.00206664	0.0284163	LDB2	protein_coding	20	64	71	83	174	210	LIM domain binding 2 [Source:HGNC Symbol;Acc:HGNC:6533]	4	397268	LDB2	protein_coding	0.00729841	0.0183304	0.0200381	0.0486707	0.033165	0.0350001
ENSG00000004478	-0.863441	5.12254	9.47631	0.00208143	0.0285951	FKBP4	protein_coding	158	144	320	179	473	827	FK506 binding protein 4, 59kDa [Source:HGNC Symbol;Acc:HGNC:3720]	12	10470	FKBP4	protein_coding	2.18772	1.56492	3.42677	3.98272	3.42081	5.22989
ENSG00000198768	-1.26551	3.49952	9.47028	0.00208828	0.0286647	APCDD1L	protein_coding	45	42	73	65	259	184	adenomatosis polyposis coli down-regulated 1-like [Source:HGNC Symbol;Acc:HGNC:26892]	20	56030	APCDD1L	protein_coding	0.116432	0.0852913	0.146078	0.27025	0.350021	0.217436
ENSG00000196747	-0.933987	5.53558	9.46816	0.00209069	0.0286733	HIST1H2AI	protein_coding	82	379	417	170	875	1026	histone cluster 1, H2ai [Source:HGNC Symbol;Acc:HGNC:4725]	6	502	HIST1H2AI	protein_coding	23.6806	85.9036	93.1352	78.8893	131.983	135.325
ENSG00000138134	-1.00038	4.51655	9.4633	0.00209623	0.0287248	STAMBPL1	protein_coding	80	121	182	155	340	438	STAM binding protein-like 1 [Source:HGNC Symbol;Acc:HGNC:24105]	10	95419	STAMBPL1	protein_coding	0.121545	0.144287	0.213854	0.378416	0.26981	0.30393
ENSG00000170681	-2.05658	1.80598	9.44292	0.00211966	0.0290211	MURC	protein_coding	19	13	3	38	60	48	muscle-related coiled-coil protein [Source:HGNC Symbol;Acc:HGNC:33742]	9	9827	MURC	protein_coding	0.280295	0.150521	0.034228	0.900815	0.462322	0.32341
ENSG00000023191	-0.846595	7.20009	9.44023	0.00212277	0.0290389	RNH1	protein_coding	835	1137	631	750	2525	2926	ribonuclease/angiogenin inhibitor 1 [Source:HGNC Symbol;Acc:HGNC:10074]	11	12788	RNH1	protein_coding	9.46599	10.1166	5.53234	13.6625	14.9511	15.1497
ENSG00000182541	-0.847712	5.00203	9.43218	0.00213211	0.0291418	LIMK2	protein_coding	183	173	200	185	529	596	LIM domain kinase 2 [Source:HGNC Symbol;Acc:HGNC:6614]	22	67841	LIMK2	protein_coding	0.391058	0.290155	0.330537	0.635261	0.590443	0.581685
ENSG00000207005	-2.13716	1.65549	9.42353	0.00214219	0.0292547	RNU1-2	snRNA	20	3	7	45	37	41	RNA, U1 small nuclear 2 [Source:HGNC Symbol;Acc:HGNC:10123]	1	163	RNU1-2	snRNA	17.7879	2.09416	4.81495	64.3129	17.1881	16.6544
ENSG00000120162	2.66406	1.06171	9.4217	0.00214433	0.0292591	MOB3B	protein_coding	37	13	32	2	4	10	MOB kinase activator 3B [Source:HGNC Symbol;Acc:HGNC:23825]	9	204572	MOB3B	protein_coding	0.0262203	0.00723058	0.0175382	0.00227749	0.00148057	0.00323659
ENSG00000186340	-0.844181	9.30221	9.41232	0.00215532	0.0293841	THBS2	protein_coding	1712	4862	5246	2478	10359	15617	thrombospondin 2 [Source:HGNC Symbol;Acc:HGNC:11786]	6	38264	THBS2	protein_coding	6.48628	14.4577	15.3716	15.0863	20.4994	27.0235
ENSG00000228474	1.01279	5.38946	9.40409	0.00216502	0.0294873	OST4	protein_coding	247	847	327	147	443	210	oligosaccharyltransferase 4 homolog (S. cerevisiae) [Source:HGNC Symbol;Acc:HGNC:32483]	2	1301	OST4	protein_coding	27.5234	74.0768	28.1807	26.3216	25.7834	10.6875
ENSG00000258204	-1.57962	2.52562	9.40279	0.00216656	0.0294873	RP11-90E9.1	processed_pseudogene	9	33	30	30	98	147		12	479	RP11-90E9.1	processed_pseudogene	2.72389	7.83889	7.02211	14.5901	15.4919	20.3196
ENSG00000158417	-0.854016	5.76613	9.37841	0.00219556	0.0298367	EIF5B	protein_coding	290	195	494	364	693	1046	eukaryotic translation initiation factor 5B [Source:HGNC Symbol;Acc:HGNC:30793]	2	63973	EIF5B	protein_coding	0.657178	0.346828	0.865789	1.32549	0.820259	1.0826
ENSG00000198918	1.57686	4.08354	9.37808	0.00219595	0.0298367	RPL39	protein_coding	64	536	99	33	81	77	ribosomal protein L39 [Source:HGNC Symbol;Acc:HGNC:10350]	X	5139	RPL39	protein_coding	1.80544	11.8676	2.15992	1.49592	1.1935	0.992078
ENSG00000134278	-0.825412	5.35556	9.37501	0.00219964	0.0298615	SPIRE1	protein_coding	207	269	245	228	622	848	spire-type actin nucleation factor 1 [Source:HGNC Symbol;Acc:HGNC:30622]	18	211622	SPIRE1	protein_coding	0.141805	0.144633	0.129804	0.250985	0.222558	0.265319
ENSG00000120725	-0.825369	5.30165	9.36777	0.00220834	0.0299543	SIL1	protein_coding	198	259	235	224	759	625	SIL1 nucleotide exchange factor [Source:HGNC Symbol;Acc:HGNC:24624]	5	346837	SIL1	protein_coding	0.0827603	0.084967	0.0759669	0.150451	0.165703	0.119313
ENSG00000051341	-0.90263	5.30092	9.35511	0.00222365	0.0301365	POLQ	protein_coding	133	206	348	231	429	1015	polymerase (DNA directed), theta [Source:HGNC Symbol;Acc:HGNC:9186]	3	115214	POLQ	protein_coding	0.167351	0.203441	0.338654	0.467067	0.281946	0.583303
ENSG00000164099	-0.864081	4.83799	9.33991	0.00224216	0.030321	PRSS12	protein_coding	188	185	119	190	495	421	protease, serine, 12 (neurotrypsin, motopsin) [Source:HGNC Symbol;Acc:HGNC:9477]	4	72965	PRSS12	protein_coding	0.37353	0.288492	0.182858	0.606613	0.513695	0.382033
ENSG00000173209	0.813802	5.4309	9.33947	0.00224271	0.030321	AHSA2	protein_coding	462	528	343	158	402	384	AHA1, activator of heat shock 90kDa protein ATPase homolog 2 (yeast) [Source:HGNC Symbol;Acc:HGNC:20437]	2	13785	AHSA2	protein_coding	4.85867	4.35816	2.78977	2.67007	2.20818	1.84441
ENSG00000207389	-2.49673	2.17491	9.33929	0.00224292	0.030321	RNU1-4	snRNA	17	1	17	71	75	35	RNA, U1 small nuclear 4 [Source:HGNC Symbol;Acc:HGNC:10128]	1	163	RNU1-4	snRNA	15.1197	0.698053	11.6935	101.471	34.8408	14.2172
ENSG00000159216	-0.944983	5.60505	9.32741	0.00225752	0.0304926	RUNX1	protein_coding	249	248	271	418	889	505	runt-related transcription factor 1 [Source:HGNC Symbol;Acc:HGNC:10471]	21	1216866	RUNX1	protein_coding	0.0296646	0.0231892	0.0249694	0.0800215	0.0553189	0.0274778
ENSG00000216624	-0.916929	4.56113	9.31579	0.00227187	0.0306607	GAPDHP72	processed_pseudogene	111	152	134	164	358	415	glyceraldehyde-3-phosphate dehydrogenase pseudogene 72 [Source:HGNC Symbol;Acc:HGNC:22955]	6	1009	GAPDHP72	processed_pseudogene	15.9483	17.1407	14.89	37.8639	26.8662	27.2327
ENSG00000106546	0.883861	6.57021	9.30787	0.00228171	0.0307677	AHR	protein_coding	610	1602	930	290	787	1006	aryl hydrocarbon receptor [Source:HGNC Symbol;Acc:HGNC:348]	7	47530	AHR	protein_coding	1.86056	3.83505	2.1938	1.42136	1.25378	1.40141
ENSG00000183454	-2.43298	1.81142	9.29934	0.00229236	0.0308854	GRIN2A	protein_coding	19	11	0	22	124	19	glutamate receptor, ionotropic, N-methyl D-aspartate 2A [Source:HGNC Symbol;Acc:HGNC:4585]	16	429345	GRIN2A	protein_coding	0.00641548	0.00291516	0	0.0119368	0.021869	0.00293009
ENSG00000116641	-0.803548	6.68681	9.28467	0.0023108	0.0311076	DOCK7	protein_coding	387	749	759	595	1528	2058	dedicator of cytokinesis 7 [Source:HGNC Symbol;Acc:HGNC:19190]	1	233640	DOCK7	protein_coding	0.24013	0.364763	0.364231	0.593257	0.495211	0.583219
ENSG00000248334	1.09837	3.93147	9.27269	0.00232595	0.0312854	WHAMMP2	transcribed_unprocessed_pseudogene	129	202	173	62	104	116	WAS protein homolog associated with actin, golgi membranes and microtubules pseudogene 2 [Source:HGNC Symbol;Acc:HGNC:32360]	15	21621	WHAMMP2	transcribed_unprocessed_pseudogene	0.86496	1.06304	0.897123	0.668019	0.364227	0.355235
ENSG00000229663	3.68052	0.869653	9.26864	0.00233111	0.0313286	AL672296.1	processed_pseudogene	15	27	33	1	10	0		1	2157	AL672296.1	processed_pseudogene	1.00815	1.42426	1.71532	0.108	0.351046	0
ENSG00000175792	-0.802903	5.8432	9.2577	0.00234508	0.0314899	RUVBL1	protein_coding	296	286	444	390	800	1019	RuvB-like AAA ATPase 1 [Source:HGNC Symbol;Acc:HGNC:10474]	3	89136	RUVBL1	protein_coding	0.481416	0.365081	0.558485	1.01926	0.679597	0.756928
ENSG00000173482	0.748739	7.10405	9.24587	0.00236027	0.0316675	PTPRM	protein_coding	1336	1709	1171	467	1390	1374	protein tyrosine phosphatase, receptor type, M [Source:HGNC Symbol;Acc:HGNC:9675]	18	840079	PTPRM	protein_coding	0.230552	0.231472	0.156285	0.1295	0.125288	0.108293
ENSG00000070718	-0.98661	4.44702	9.24311	0.00236384	0.0316747	AP3M2	protein_coding	78	125	160	148	303	442	adaptor-related protein complex 3, mu 2 subunit [Source:HGNC Symbol;Acc:HGNC:570]	8	18727	AP3M2	protein_coding	0.603821	0.759482	0.957929	1.84105	1.22515	1.56274
ENSG00000226742	1.66654	2.35433	9.24239	0.00236475	0.0316747	HSBP1L1	protein_coding	38	69	74	4	32	59	heat shock factor binding protein 1-like 1 [Source:HGNC Symbol;Acc:HGNC:37243]	18	6261	HSBP1L1	protein_coding	0.879877	1.25395	1.32516	0.14883	0.387009	0.623939
ENSG00000111145	0.830418	6.03023	9.23072	0.00237988	0.0318507	ELK3	protein_coding	497	672	900	251	483	707	ELK3, ETS-domain protein (SRF accessory protein 2) [Source:HGNC Symbol;Acc:HGNC:3325]	12	75453	ELK3	protein_coding	0.954909	1.01337	1.33736	0.774944	0.484714	0.620407
ENSG00000183955	-0.770404	5.71866	9.22257	0.00239049	0.0319661	SETD8	protein_coding	289	309	351	287	800	1071	SET domain containing (lysine methyltransferase) 8 [Source:HGNC Symbol;Acc:HGNC:29489]	12	25585	SETD8	protein_coding	1.63755	1.3742	1.53817	2.61318	2.36766	2.77165
ENSG00000086015	-0.857256	5.0154	9.19931	0.00242107	0.0323481	MAST2	protein_coding	158	213	189	213	464	610	microtubule associated serine/threonine kinase 2 [Source:HGNC Symbol;Acc:HGNC:19035]	1	249137	MAST2	protein_coding	0.0919392	0.0972786	0.0850561	0.199166	0.141024	0.162116
ENSG00000187109	0.83333	8.61511	9.18822	0.00243578	0.0325175	NAP1L1	protein_coding	3099	4065	5242	1522	2909	4191	nucleosome assembly protein 1-like 1 [Source:HGNC Symbol;Acc:HGNC:7637]	12	48446	NAP1L1	protein_coding	9.27354	9.54726	12.1317	7.31863	4.54674	5.72787
ENSG00000072195	-1.04771	4.1987	9.18646	0.00243813	0.0325218	SPEG	protein_coding	98	115	76	111	259	420	SPEG complex locus [Source:HGNC Symbol;Acc:HGNC:16901]	2	63441	SPEG	protein_coding	0.223943	0.206255	0.134315	0.407592	0.309132	0.438342
ENSG00000104213	2.8786	1.67946	9.1752	0.00245317	0.0326953	PDGFRL	protein_coding	45	91	3	3	5	5	platelet-derived growth factor receptor-like [Source:HGNC Symbol;Acc:HGNC:8805]	8	67638	PDGFRL	protein_coding	0.0964503	0.153083	0.00497293	0.0103325	0.0055975	0.00489455
ENSG00000100297	-0.868449	5.97643	9.16772	0.00246321	0.032802	MCM5	protein_coding	269	303	501	198	1166	1671	minichromosome maintenance complex component 5 [Source:HGNC Symbol;Acc:HGNC:6948]	22	25367	MCM5	protein_coding	1.53732	1.35909	2.21437	1.81831	3.48052	4.36155
ENSG00000183718	1.40593	3.14106	9.15256	0.0024837	0.0330474	TRIM52	protein_coding	116	83	103	12	77	78	tripartite motif containing 52 [Source:HGNC Symbol;Acc:HGNC:19024]	5	6722	TRIM52	protein_coding	2.50174	1.40493	1.71799	0.415868	0.867375	0.768298
ENSG00000102466	1.20428	3.97765	9.12829	0.00251687	0.0334018	FGF14	protein_coding	136	223	163	78	94	90	fibroblast growth factor 14 [Source:HGNC Symbol;Acc:HGNC:3671]	13	691653	FGF14	protein_coding	0.0285058	0.0366853	0.0264229	0.0262712	0.0102909	0.00861565
ENSG00000108984	4.60265	0.285739	9.12584	0.00252024	0.0334018	MAP2K6	protein_coding	2	9	40	0	0	4	mitogen-activated protein kinase kinase 6 [Source:HGNC Symbol;Acc:HGNC:6846]	17	128633	MAP2K6	protein_coding	0.00225403	0.00796097	0.034865	0	0	0.00205893
ENSG00000132002	-0.809581	7.10602	9.12548	0.00252074	0.0334018	DNAJB1	protein_coding	568	738	1242	743	2355	2541	DnaJ (Hsp40) homolog, subfamily B, member 1 [Source:HGNC Symbol;Acc:HGNC:5270]	19	15000	DNAJB1	protein_coding	5.48958	5.59811	9.28351	11.5391	11.8881	11.2162
ENSG00000151388	-0.867881	5.50386	9.12891	0.00251601	0.0334018	ADAMTS12	protein_coding	164	201	391	218	371	1522	ADAM metallopeptidase with thrombospondin type 1 motif, 12 [Source:HGNC Symbol;Acc:HGNC:14605]	5	368657	ADAMTS12	protein_coding	0.0644916	0.0620368	0.118915	0.137755	0.0762019	0.273354
ENSG00000213209	-1.33367	2.82745	9.13062	0.00251366	0.0334018	AC005229.7	processed_pseudogene	37	22	36	53	80	175		7	408	AC005229.7	processed_pseudogene	13.1469	6.13534	9.89291	30.2614	14.8472	28.3996
ENSG00000134762	1.92839	2.36901	9.11713	0.00253227	0.0335271	DSC3	protein_coding	97	87	9	22	12	9	desmocollin 3 [Source:HGNC Symbol;Acc:HGNC:3037]	18	52807	DSC3	protein_coding	0.266295	0.187458	0.0191088	0.0970519	0.017207	0.0112846
ENSG00000186469	1.35805	2.96907	9.11371	0.00253701	0.0335621	GNG2	protein_coding	44	98	127	11	39	117	guanine nucleotide binding protein (G protein), gamma 2 [Source:HGNC Symbol;Acc:HGNC:4404]	14	153147	GNG2	protein_coding	0.0416511	0.0728104	0.0929773	0.0167324	0.0192828	0.0505837
ENSG00000166889	-0.946837	4.67757	9.10208	0.00255319	0.0337484	PATL1	protein_coding	124	139	153	140	591	361	protein associated with topoisomerase II homolog 1 (yeast) [Source:HGNC Symbol;Acc:HGNC:26721]	11	32264	PATL1	protein_coding	0.557167	0.490199	0.531686	1.01084	1.38702	0.740837
ENSG00000103187	-0.761563	7.41966	9.0981	0.00255874	0.0337662	COTL1	protein_coding	1015	928	1137	871	2405	3936	coactosin-like F-actin binding protein 1 [Source:HGNC Symbol;Acc:HGNC:18304]	16	52483	COTL1	protein_coding	2.80369	2.01189	2.42898	3.86609	3.46985	4.96558
ENSG00000249641	2.7637	1.13141	9.09838	0.00255836	0.0337662	HOXC13-AS	antisense	5	34	48	0	7	16	HOXC13 antisense RNA [Source:HGNC Symbol;Acc:HGNC:43753]	12	4315	HOXC13-AS	antisense	0.167985	0.896549	1.24722	0	0.122838	0.245512
ENSG00000189058	1.94155	1.87033	9.09459	0.00256367	0.0338033	APOD	protein_coding	24	61	49	2	33	22	apolipoprotein D [Source:HGNC Symbol;Acc:HGNC:612]	3	15503	APOD	protein_coding	0.224428	0.447703	0.354374	0.030053	0.161181	0.0939595
ENSG00000101361	-0.757692	6.74996	9.09195	0.00256737	0.0338244	NOP56	protein_coding	453	687	864	531	1963	1980	NOP56 ribonucleoprotein [Source:HGNC Symbol;Acc:HGNC:15911]	20	6248	NOP56	protein_coding	10.5109	12.511	15.5044	19.7982	23.79	20.9825
ENSG00000138081	-1.0258	5.10387	9.08378	0.00257887	0.0339481	FBXO11	protein_coding	137	142	294	245	593	529	F-box protein 11 [Source:HGNC Symbol;Acc:HGNC:13590]	2	116477	FBXO11	protein_coding	0.170515	0.138715	0.283002	0.490003	0.385504	0.300711
ENSG00000119927	-0.817883	6.50788	9.05629	0.00261792	0.034434	GPAM	protein_coding	536	552	413	795	1577	842	glycerol-3-phosphate acyltransferase, mitochondrial [Source:HGNC Symbol;Acc:HGNC:24865]	10	65513	GPAM	protein_coding	1.18609	0.958711	0.706813	2.82691	1.82271	0.850978
ENSG00000082458	-1.08701	3.83513	9.04066	0.0026404	0.0347011	DLG3	protein_coding	88	49	86	96	244	245	discs, large homolog 3 (Drosophila) [Source:HGNC Symbol;Acc:HGNC:2902]	X	60629	DLG3	protein_coding	0.210419	0.0919584	0.159038	0.368862	0.304736	0.267559
ENSG00000087903	-1.32888	2.84072	9.02596	0.00266172	0.0349305	RFX2	protein_coding	24	40	33	45	158	114	regulatory factor X, 2 (influences HLA class II expression) [Source:HGNC Symbol;Acc:HGNC:9983]	19	206408	RFX2	protein_coding	0.0168565	0.02205	0.0179254	0.0507877	0.0579622	0.0365689
ENSG00000163132	0.921196	5.36929	9.02563	0.0026622	0.0349305	MSX1	protein_coding	358	380	569	194	261	362	msh homeobox 1 [Source:HGNC Symbol;Acc:HGNC:7391]	4	4270	MSX1	protein_coding	12.1545	10.1259	14.9405	10.5839	4.62836	5.61325
ENSG00000131473	-0.846571	8.52517	9.0163	0.00267583	0.0350011	ACLY	protein_coding	1778	2026	2618	2537	6383	5348	ATP citrate lyase [Source:HGNC Symbol;Acc:HGNC:115]	17	63634	ACLY	protein_coding	4.05065	3.62265	4.61277	9.28761	7.59539	5.56462
ENSG00000133104	0.786245	6.6355	9.01598	0.0026763	0.0350011	SPG20	protein_coding	784	1221	1096	381	789	1083	spastic paraplegia 20 (Troyer syndrome) [Source:HGNC Symbol;Acc:HGNC:18514]	13	68542	SPG20	protein_coding	1.65822	2.02691	1.79282	1.29491	0.871635	1.04618
ENSG00000183742	3.31762	0.709743	9.01776	0.00267369	0.0350011	MACC1	protein_coding	27	30	9	0	6	3	metastasis associated in colon cancer 1 [Source:HGNC Symbol;Acc:HGNC:30215]	7	82749	MACC1	protein_coding	0.0473024	0.041251	0.0121944	0	0.00549039	0.00240045
ENSG00000213943	-2.1911	1.65082	9.01761	0.0026739	0.0350011	KRT18P17	processed_pseudogene	2	6	20	8	62	94	keratin 18 pseudogene 17 [Source:HGNC Symbol;Acc:HGNC:33385]	3	1278	KRT18P17	processed_pseudogene	0.226872	0.534191	1.75461	1.45825	3.67346	4.87002
ENSG00000070601	-3.08771	0.87767	9.01096	0.00268365	0.0350425	FRMPD1	protein_coding	4	5	0	11	61	17	FERM and PDZ domain containing 1 [Source:HGNC Symbol;Acc:HGNC:29159]	9	95904	FRMPD1	protein_coding	0.00604652	0.00593211	0	0.0267195	0.0481623	0.0117367
ENSG00000235847	1.12469	4.11916	9.01084	0.00268383	0.0350425	LDHAP7	processed_pseudogene	71	133	430	28	125	189	lactate dehydrogenase A pseudogene 7 [Source:HGNC Symbol;Acc:HGNC:23144]	2	964	LDHAP7	processed_pseudogene	10.6773	15.6982	50.0119	6.76634	9.81855	12.9813
ENSG00000224163	-2.01068	1.87398	9.00261	0.00269594	0.0351721	RP11-309L24.6	unprocessed_pseudogene	15	14	5	19	88	72		7	1331	RP11-309L24.6	unprocessed_pseudogene	1.63379	1.19681	0.421186	3.32543	5.00633	3.58169
ENSG00000120549	1.19064	3.18197	8.99904	0.00270121	0.0352122	KIAA1217	protein_coding	126	85	87	35	63	56	KIAA1217 [Source:HGNC Symbol;Acc:HGNC:25428]	10	853102	KIAA1217	protein_coding	0.0214117	0.0113369	0.011434	0.0095574	0.00559183	0.00434631
ENSG00000147872	0.838607	6.91989	8.98746	0.00271838	0.0354073	PLIN2	protein_coding	1138	1679	1000	339	1055	1482	perilipin 2 [Source:HGNC Symbol;Acc:HGNC:248]	9	40915	PLIN2	protein_coding	4.0322	4.66922	2.74031	1.93015	1.95247	2.39828
ENSG00000183087	0.737149	7.2473	8.9749	0.00273714	0.0356227	GAS6	protein_coding	1145	1496	2081	486	1262	1992	growth arrest-specific 6 [Source:HGNC Symbol;Acc:HGNC:4168]	13	43518	GAS6	protein_coding	3.81433	3.91146	5.36148	2.6016	2.19586	3.03078
ENSG00000067836	-1.21554	3.33436	8.96244	0.00275587	0.0358375	ROGDI	protein_coding	29	68	42	47	310	112	rogdi homolog (Drosophila) [Source:HGNC Symbol;Acc:HGNC:29478]	16	5982	ROGDI	protein_coding	0.702803	1.29342	0.787199	1.83031	3.92401	1.23967
ENSG00000177410	-0.771214	6.97525	8.95234	0.00277115	0.0359779	ZFAS1	antisense	574	723	982	482	2421	2738	ZNFX1 antisense RNA 1 [Source:HGNC Symbol;Acc:HGNC:33101]	20	17560	ZFAS1	antisense	4.73881	4.68479	6.27002	6.39434	10.4396	10.3239
ENSG00000216740	0.871428	5.49441	8.953	0.00277014	0.0359779	ANXA2P3	processed_pseudogene	307	699	455	159	419	387	annexin A2 pseudogene 3 [Source:HGNC Symbol;Acc:HGNC:540]	10	1007	ANXA2P3	processed_pseudogene	44.1968	78.9812	50.6598	36.7824	31.5064	25.4457
ENSG00000103363	0.853418	5.85633	8.94589	0.00278095	0.0360759	TCEB2	protein_coding	548	899	400	147	622	577	transcription elongation factor B (SIII), polypeptide 2 (18kDa, elongin B) [Source:HGNC Symbol;Acc:HGNC:11619]	16	5883	TCEB2	protein_coding	13.504	17.3875	7.6233	5.82092	8.00582	6.49397
ENSG00000103152	1.0391	3.95526	8.94373	0.00278423	0.0360894	MPG	protein_coding	159	259	96	42	150	115	N-methylpurine-DNA glycosylase [Source:HGNC Symbol;Acc:HGNC:7211]	16	8846	MPG	protein_coding	2.60575	3.33142	1.21676	1.10605	1.28398	0.860765
ENSG00000155313	-0.734616	6.62909	8.93868	0.00279194	0.0361602	USP25	protein_coding	520	706	587	639	1580	1562	ubiquitin specific peptidase 25 [Source:HGNC Symbol;Acc:HGNC:12624]	21	150044	USP25	protein_coding	0.50242	0.53538	0.438633	0.992099	0.797357	0.689281
ENSG00000124172	0.940707	6.06169	8.92762	0.0028089	0.0363505	ATP5E	protein_coding	433	1265	562	188	535	684	ATP synthase, H+ transporting, mitochondrial F1 complex, epsilon subunit [Source:HGNC Symbol;Acc:HGNC:838]	20	6915	ATP5E	protein_coding	9.07774	20.8149	9.11226	6.33342	5.85836	6.54934
ENSG00000160633	-0.915307	5.70274	8.91871	0.00282263	0.0364988	SAFB	protein_coding	233	225	440	395	763	817	scaffold attachment factor B [Source:HGNC Symbol;Acc:HGNC:10520]	19	45443	SAFB	protein_coding	0.743312	0.563367	1.08559	2.0249	1.27137	1.19039
ENSG00000230330	-0.956112	4.12688	8.91542	0.00282773	0.0365353	HMGN2P3	processed_pseudogene	80	75	138	106	239	383	high mobility group nucleosomal binding domain 2 pseudogene 3 [Source:HGNC Symbol;Acc:HGNC:33566]	16	272	HMGN2P3	processed_pseudogene	42.6386	31.3739	56.8842	90.7841	66.534	93.2317
ENSG00000185650	0.901015	7.14123	8.91063	0.00283516	0.0366019	ZFP36L1	protein_coding	1143	1651	1648	496	1808	834	ZFP36 ring finger protein-like 1 [Source:HGNC Symbol;Acc:HGNC:1107]	14	8593	ZFP36L1	protein_coding	19.2834	21.8614	21.5028	13.4465	15.9319	6.42621
ENSG00000163739	-1.75741	2.5816	8.90516	0.00284366	0.036682	CXCL1	protein_coding	22	41	0	37	238	2	chemokine (C-X-C motif) ligand 1 (melanoma growth stimulating activity, alpha) [Source:HGNC Symbol;Acc:HGNC:4602]	4	1849	CXCL1	protein_coding	1.72492	2.52303	0	4.66163	9.74663	0.0716187
ENSG00000243701	1.6626	2.56978	8.89979	0.00285203	0.0367606	LINC00883	lincRNA	68	71	69	4	51	54	long intergenic non-protein coding RNA 883 [Source:HGNC Symbol;Acc:HGNC:48569]	3	86272	LINC00883	lincRNA	0.114267	0.0936407	0.0896728	0.010801	0.0447626	0.0414436
ENSG00000143198	0.858571	5.3237	8.8804	0.00288248	0.0371232	MGST3	protein_coding	415	505	335	134	318	437	microsomal glutathione S-transferase 3 [Source:HGNC Symbol;Acc:HGNC:7064]	1	30935	MGST3	protein_coding	1.94482	1.85745	1.21416	1.00908	0.77838	0.93533
ENSG00000197714	-0.803775	5.20939	8.87873	0.00288511	0.0371274	ZNF460	protein_coding	213	226	211	245	618	566	zinc finger protein 460 [Source:HGNC Symbol;Acc:HGNC:21628]	19	13518	ZNF460	protein_coding	2.28428	1.90227	1.75006	4.22208	3.46171	2.77228
ENSG00000186480	0.839663	5.73463	8.87273	0.00289462	0.0372198	INSIG1	protein_coding	601	580	397	312	369	333	insulin induced gene 1 [Source:HGNC Symbol;Acc:HGNC:6083]	7	12459	INSIG1	protein_coding	6.99316	5.29689	3.57264	5.8337	2.24263	1.76968
ENSG00000109685	-0.744079	6.98745	8.85515	0.00292263	0.0375499	WHSC1	protein_coding	588	632	1172	689	1750	2696	Wolf-Hirschhorn syndrome candidate 1 [Source:HGNC Symbol;Acc:HGNC:12766]	4	110783	WHSC1	protein_coding	0.76946	0.649112	1.18614	1.44884	1.19613	1.61131
ENSG00000222489	2.19186	1.91577	8.85102	0.00292926	0.037605	SNORA79	snoRNA	75	51	19	4	12	22	Small nucleolar RNA SNORA79 [Source:RFAM;Acc:RF00600]	14	147	SNORA79	snoRNA	73.9649	39.4756	14.4917	6.33892	6.18128	9.90921
ENSG00000275216	3.01798	0.996407	8.84438	0.00293993	0.0377118	RP11-54H7.4	lincRNA	8	44	25	0	18	3		13	4204	RP11-54H7.4	lincRNA	0.275873	1.19087	0.666744	0	0.324208	0.047249
ENSG00000183688	-0.812713	6.27082	8.83277	0.00295869	0.0379222	FAM101B	protein_coding	331	343	759	477	998	1566	family with sequence similarity 101, member B [Source:HGNC Symbol;Acc:HGNC:28705]	17	5961	FAM101B	protein_coding	8.04991	6.54713	14.2759	18.6411	12.6773	17.3943
ENSG00000106617	1.06496	5.12978	8.82847	0.00296567	0.0379814	PRKAG2	protein_coding	185	413	609	119	192	371	protein kinase, AMP-activated, gamma 2 non-catalytic subunit [Source:HGNC Symbol;Acc:HGNC:9386]	7	321014	PRKAG2	protein_coding	0.0835468	0.146387	0.212704	0.0863567	0.0452889	0.0765215
ENSG00000104529	0.997698	4.42706	8.82175	0.00297661	0.0380911	EEF1D	protein_coding	177	391	152	61	189	184	eukaryotic translation elongation factor 1 delta (guanine nucleotide exchange protein) [Source:HGNC Symbol;Acc:HGNC:3211]	8	19844	EEF1D	protein_coding	1.29308	2.24194	0.858808	0.7161	0.721186	0.613935
ENSG00000103742	-3.20685	0.721066	8.81705	0.0029843	0.0380985	IGDCC4	protein_coding	3	5	0	13	44	20	immunoglobulin superfamily, DCC subclass, member 4 [Source:HGNC Symbol;Acc:HGNC:13770]	15	41608	IGDCC4	protein_coding	0.0104527	0.0136732	0	0.0727846	0.0800738	0.0318263
ENSG00000106733	1.44906	3.08784	8.81844	0.00298202	0.0380985	NMRK1	protein_coding	84	77	117	12	28	155	nicotinamide riboside kinase 1 [Source:HGNC Symbol;Acc:HGNC:26057]	9	27644	NMRK1	protein_coding	0.440515	0.316932	0.474533	0.101124	0.0766958	0.371248
ENSG00000254093	-1.25874	3.04262	8.81704	0.0029843	0.0380985	PINX1	protein_coding	43	37	35	45	149	178	PIN2/TERF1 interacting, telomerase inhibitor 1 [Source:HGNC Symbol;Acc:HGNC:30046]	8	74921	PINX1	protein_coding	0.0832045	0.056192	0.0523777	0.139921	0.15059	0.157308
ENSG00000151893	0.783514	6.09051	8.80844	0.0029984	0.0382481	CACUL1	protein_coding	582	811	712	277	566	670	CDK2-associated, cullin domain 1 [Source:HGNC Symbol;Acc:HGNC:23727]	10	81082	CACUL1	protein_coding	1.04059	1.13808	0.984549	0.795844	0.528575	0.547122
ENSG00000117262	0.913657	4.5817	8.80582	0.00300271	0.0382727	GPR89A	protein_coding	222	216	327	67	237	233	G protein-coupled receptor 89A [Source:HGNC Symbol;Acc:HGNC:31984]	1	62658	GPR89A	protein_coding	0.51364	0.392241	0.585131	0.249099	0.286409	0.246214
ENSG00000154556	1.08253	4.25678	8.78222	0.00304181	0.0387403	SORBS2	protein_coding	164	387	100	32	222	146	sorbin and SH3 domain containing 2 [Source:HGNC Symbol;Acc:HGNC:24098]	4	371208	SORBS2	protein_coding	0.0640484	0.118623	0.030204	0.0200819	0.0452846	0.0260417
ENSG00000175166	-0.791717	7.98533	8.76522	0.0030703	0.0390103	PSMD2	protein_coding	1112	1297	2253	1621	3318	4978	proteasome (prosome, macropain) 26S subunit, non-ATPase, 2 [Source:HGNC Symbol;Acc:HGNC:9559]	3	10345	PSMD2	protein_coding	15.5832	14.2654	24.4181	36.5027	24.2862	31.8609
ENSG00000196155	-1.31789	2.96023	8.76799	0.00306563	0.0390103	PLEKHG4	protein_coding	37	52	17	38	217	98	pleckstrin homology domain containing, family G (with RhoGef domain) member 4 [Source:HGNC Symbol;Acc:HGNC:24501]	16	11989	PLEKHG4	protein_coding	0.447405	0.49351	0.158982	0.738369	1.37054	0.541224
ENSG00000236404	-2.19214	1.7537	8.76633	0.00306843	0.0390103	VLDLR-AS1	antisense	6	10	9	31	24	110	VLDLR antisense RNA 1 [Source:HGNC Symbol;Acc:HGNC:49621]	9	220657	VLDLR-AS1	antisense	0.00394199	0.00515654	0.00457306	0.0327278	0.00823584	0.0330072
ENSG00000114554	-0.725299	6.42086	8.75329	0.00309044	0.0392087	PLXNA1	protein_coding	502	569	501	514	1305	1527	plexin A1 [Source:HGNC Symbol;Acc:HGNC:9099]	3	48798	PLXNA1	protein_coding	1.49136	1.32674	1.15111	2.45377	2.02499	2.07191
ENSG00000116260	-0.726065	7.20054	8.75308	0.00309079	0.0392087	QSOX1	protein_coding	913	965	801	877	2692	2141	quiescin Q6 sulfhydryl oxidase 1 [Source:HGNC Symbol;Acc:HGNC:9756]	1	49196	QSOX1	protein_coding	2.69044	2.23189	1.82551	4.15282	4.14343	2.88151
ENSG00000079616	-0.800815	5.52164	8.74996	0.00309609	0.0392189	KIF22	protein_coding	173	239	446	222	690	1021	kinesin family member 22 [Source:HGNC Symbol;Acc:HGNC:6391]	16	14666	KIF22	protein_coding	1.71008	1.85422	3.40961	3.52626	3.56248	4.60943
ENSG00000142279	0.796904	5.65988	8.74973	0.00309648	0.0392189	WTIP	protein_coding	530	529	494	143	551	523	Wilms tumor 1 interacting protein [Source:HGNC Symbol;Acc:HGNC:20964]	19	30666	WTIP	protein_coding	2.50554	1.96279	1.80614	1.08631	1.36053	1.12922
ENSG00000197081	-0.783181	6.91283	8.74695	0.0031012	0.0392477	IGF2R	protein_coding	707	604	849	701	2195	1906	insulin-like growth factor 2 receptor [Source:HGNC Symbol;Acc:HGNC:5467]	6	144408	IGF2R	protein_coding	0.709758	0.475907	0.659171	1.13084	1.15095	0.873907
ENSG00000143256	-0.863933	4.59956	8.74123	0.00311095	0.0393401	PFDN2	protein_coding	121	111	191	131	350	536	prefoldin subunit 2 [Source:HGNC Symbol;Acc:HGNC:8867]	1	17555	PFDN2	protein_coding	0.999233	0.719446	1.21987	1.73837	1.50967	2.02161
ENSG00000176928	1.41496	2.94434	8.73728	0.00311769	0.0393918	GCNT4	protein_coding	25	175	76	4	74	79	glucosaminyl (N-acetyl) transferase 4, core 2 [Source:HGNC Symbol;Acc:HGNC:17973]	5	5553	GCNT4	protein_coding	0.652671	3.5858	1.5345	0.167805	1.00906	0.941961
ENSG00000187735	-0.961584	5.86677	8.73596	0.00311995	0.0393918	TCEA1	protein_coding	177	446	385	409	787	1136	transcription elongation factor A (SII), 1 [Source:HGNC Symbol;Acc:HGNC:11612]	8	55977	TCEA1	protein_coding	0.458401	0.90657	0.771139	1.70211	1.06458	1.3437
ENSG00000064666	0.717487	7.44361	8.73086	0.00312869	0.0394712	CNN2	protein_coding	1707	1881	1680	621	1675	1846	calponin 2 [Source:HGNC Symbol;Acc:HGNC:2156]	19	12487	CNN2	protein_coding	19.8179	17.1398	15.0846	11.5853	10.1571	9.7883
ENSG00000110422	0.741086	7.56825	8.70782	0.00316848	0.0399418	HIPK3	protein_coding	1530	2531	1824	638	1857	2024	homeodomain interacting protein kinase 3 [Source:HGNC Symbol;Acc:HGNC:4915]	11	100351	HIPK3	protein_coding	2.2103	2.86977	2.03791	1.48106	1.40121	1.33543
ENSG00000164342	1.43963	2.66211	8.68867	0.00320194	0.0403319	TLR3	protein_coding	19	131	79	5	60	55	toll-like receptor 3 [Source:HGNC Symbol;Acc:HGNC:11849]	4	18917	TLR3	protein_coding	0.145607	0.787943	0.468227	0.061573	0.240167	0.192506
ENSG00000125633	-0.733525	6.09367	8.68491	0.00320856	0.0403836	CCDC93	protein_coding	361	382	513	393	928	1414	coiled-coil domain containing 93 [Source:HGNC Symbol;Acc:HGNC:25611]	2	98655	CCDC93	protein_coding	0.530481	0.440575	0.583015	0.927997	0.712268	0.948995
ENSG00000130821	1.70839	2.98723	8.67798	0.00322077	0.0405056	SLC6A8	protein_coding	95	96	85	3	74	79	solute carrier family 6 (neurotransmitter transporter), member 8 [Source:HGNC Symbol;Acc:HGNC:11055]	X	8494	SLC6A8	protein_coding	1.62141	1.28598	1.12199	0.0822777	0.659681	0.615812
ENSG00000133265	-1.05576	3.97977	8.67373	0.0032283	0.0405685	HSPBP1	protein_coding	108	79	62	85	294	298	HSPA (heat shock 70kDa) binding protein, cytoplasmic cochaperone 1 [Source:HGNC Symbol;Acc:HGNC:24989]	19	18150	HSPBP1	protein_coding	0.862639	0.495252	0.382998	1.09098	1.22655	1.08711
ENSG00000130592	-0.919722	5.24818	8.6517	0.00326756	0.0410298	LSP1	protein_coding	145	307	114	157	1376	245	lymphocyte-specific protein 1 [Source:HGNC Symbol;Acc:HGNC:6707]	11	39297	LSP1	protein_coding	0.534922	0.888904	0.325257	0.930707	2.65139	0.412801
ENSG00000160190	2.09709	1.72449	8.64297	0.00328326	0.0411947	SLC37A1	protein_coding	29	37	56	1	22	26	solute carrier family 37 (glucose-6-phosphate transporter), member 1 [Source:HGNC Symbol;Acc:HGNC:11024]	21	85432	SLC37A1	protein_coding	0.0492107	0.0492785	0.0734935	0.00272679	0.0194992	0.0201505
ENSG00000183283	0.886993	6.32599	8.62296	0.00331952	0.0416172	DAZAP2	protein_coding	643	1279	672	306	589	765	DAZ associated protein 2 [Source:HGNC Symbol;Acc:HGNC:2684]	12	33070	DAZAP2	protein_coding	2.81876	4.4006	2.27833	2.15556	1.34864	1.53165
ENSG00000091436	-0.792099	7.08486	8.61679	0.00333078	0.0417256	PK	protein_coding	560	712	1228	883	1680	2736	Mitogen-activated protein kinase kinase kinase MLT [Source:UniProtKB/Swiss-Prot;Acc:Q9NYL2]	2	192575	PK	protein_coding	0.42157	0.420684	0.714957	1.06815	0.660578	0.940697
ENSG00000174606	0.851754	4.95143	8.61007	0.00334309	0.0418473	ANGEL2	protein_coding	219	418	350	85	260	393	angel homolog 2 (Drosophila) [Source:HGNC Symbol;Acc:HGNC:30534]	1	23644	ANGEL2	protein_coding	1.34278	2.01155	1.6597	0.837473	0.832659	1.10054
ENSG00000008311	0.802411	5.27688	8.60477	0.00335283	0.0419002	AASS	protein_coding	399	453	342	143	330	391	aminoadipate-semialdehyde synthase [Source:HGNC Symbol;Acc:HGNC:17366]	7	68633	AASS	protein_coding	0.842795	0.751002	0.558695	0.485373	0.364079	0.377205
ENSG00000196267	1.48559	2.75856	8.60213	0.00335769	0.0419002	ZNF836	protein_coding	45	69	132	13	57	41	zinc finger protein 836 [Source:HGNC Symbol;Acc:HGNC:34333]	19	17779	ZNF836	protein_coding	0.366933	0.441588	0.832431	0.170337	0.242763	0.15269
ENSG00000205730	0.740641	6.57028	8.6021	0.00335776	0.0419002	ITPRIPL2	protein_coding	757	997	1178	360	831	1015	inositol 1,4,5-trisphosphate receptor interacting protein-like 2 [Source:HGNC Symbol;Acc:HGNC:27257]	16	7697	ITPRIPL2	protein_coding	14.2579	14.7384	17.1595	10.8957	8.17512	8.73129
ENSG00000215251	1.02248	3.80446	8.60507	0.00335229	0.0419002	FASTKD5	protein_coding	115	201	140	48	133	98	FAST kinase domains 5 [Source:HGNC Symbol;Acc:HGNC:25790]	20	13378	FASTKD5	protein_coding	1.2462	1.70955	1.17333	0.83584	0.752792	0.48503
ENSG00000184557	-0.999929	5.56846	8.59424	0.00337228	0.0420487	SOCS3	protein_coding	234	207	298	206	1284	702	suppressor of cytokine signaling 3 [Source:HGNC Symbol;Acc:HGNC:19391]	17	3299	SOCS3	protein_coding	10.2829	7.13944	10.1278	14.5465	29.4712	14.0893
ENSG00000185697	-1.12809	4.96303	8.59147	0.00337741	0.0420619	MYBL1	protein_coding	56	143	343	193	321	812	v-myb avian myeloblastosis viral oncogene homolog-like 1 [Source:HGNC Symbol;Acc:HGNC:7547]	8	52072	MYBL1	protein_coding	0.155907	0.31247	0.738536	0.863428	0.466783	1.03249
ENSG00000272918	2.71655	1.05299	8.59084	0.00337857	0.0420619	CTB-152G17.6	antisense	26	23	30	2	2	17		7	2645	CTB-152G17.6	antisense	1.42505	0.989414	1.27168	0.176148	0.0572557	0.425556
ENSG00000148339	-0.911984	4.41053	8.57881	0.00340098	0.0423038	SLC25A25	protein_coding	106	89	164	96	311	541	solute carrier family 25 (mitochondrial carrier; phosphate carrier), member 25 [Source:HGNC Symbol;Acc:HGNC:20663]	9	41044	SLC25A25	protein_coding	0.374402	0.246727	0.447998	0.544872	0.573753	0.872733
ENSG00000221826	-1.90125	1.91439	8.57758	0.00340327	0.0423038	PSG3	protein_coding	8	7	25	35	41	91	pregnancy specific beta-1-glycoprotein 3 [Source:HGNC Symbol;Acc:HGNC:9520]	19	18931	PSG3	protein_coding	0.061263	0.0420727	0.148064	0.430693	0.163993	0.318274
ENSG00000159248	5.98864	-0.74066	8.57467	0.00340872	0.0423387	GJD2	protein_coding	7	5	9	0	0	0	gap junction protein, delta 2, 36kDa [Source:HGNC Symbol;Acc:HGNC:19154]	15	3933	GJD2	protein_coding	0.258022	0.144651	0.256567	0	0	0
ENSG00000140525	-0.725304	6.29187	8.56529	0.00342633	0.0425246	FANCI	protein_coding	324	487	657	313	1306	1811	Fanconi anemia, complementation group I [Source:HGNC Symbol;Acc:HGNC:25568]	15	73312	FANCI	protein_coding	0.640696	0.75584	1.00478	0.994586	1.34891	1.6356
ENSG00000107551	2.11567	2.47738	8.56304	0.00343057	0.0425443	RASSF4	protein_coding	76	87	42	1	33	54	Ras association (RalGDS/AF-6) domain family member 4 [Source:HGNC Symbol;Acc:HGNC:20793]	10	36484	RASSF4	protein_coding	0.30199	0.271327	0.129071	0.00638514	0.0684898	0.0979997
ENSG00000154258	1.29049	4.38989	8.55924	0.00343774	0.0426003	ABCA9	protein_coding	177	482	44	14	408	58	ATP-binding cassette, sub-family A (ABC1), member 9 [Source:HGNC Symbol;Acc:HGNC:39]	17	86576	ABCA9	protein_coding	0.296386	0.633469	0.0569819	0.0376707	0.356843	0.0443572
ENSG00000137054	-0.823295	5.05355	8.5538	0.00344801	0.0426947	POLR1E	protein_coding	143	175	274	200	408	746	polymerase (RNA) I polypeptide E, 53kDa [Source:HGNC Symbol;Acc:HGNC:17631]	9	17762	POLR1E	protein_coding	1.16715	1.12104	1.72958	2.62308	1.73933	2.78087
ENSG00000128791	0.748391	7.13615	8.54102	0.00347232	0.0429626	TWSG1	protein_coding	1086	1508	1764	529	1128	1625	twisted gastrulation BMP signaling modulator 1 [Source:HGNC Symbol;Acc:HGNC:12429]	18	67653	TWSG1	protein_coding	2.32715	2.53624	2.92343	1.82155	1.26252	1.59038
ENSG00000105438	0.762977	6.55779	8.53007	0.00349326	0.0431654	KDELR1	protein_coding	759	1274	895	359	832	943	KDEL (Lys-Asp-Glu-Leu) endoplasmic reticulum protein retention receptor 1 [Source:HGNC Symbol;Acc:HGNC:6304]	19	8983	KDELR1	protein_coding	12.2491	16.137	11.1708	9.30992	7.0132	6.95063
ENSG00000160200	-3.14603	0.8815	8.52898	0.00349536	0.0431654	CBS	protein_coding	1	8	0	6	78	8	cystathionine-beta-synthase [Source:HGNC Symbol;Acc:HGNC:1550]	21	23752	CBS	protein_coding	0.00610354	0.0383236	0	0.058847	0.248662	0.022301
ENSG00000243449	2.87533	0.936194	8.52824	0.00349677	0.0431654	C4orf48	protein_coding	20	33	21	0	12	6	chromosome 4 open reading frame 48 [Source:HGNC Symbol;Acc:HGNC:34437]	4	1977	C4orf48	protein_coding	1.46658	1.89925	1.19095	0	0.45961	0.200945
ENSG00000139269	-4.38972	0.479001	8.5266	0.00349994	0.0431712	INHBE	protein_coding	0	3	0	8	16	47	inhibin, beta E [Source:HGNC Symbol;Acc:HGNC:24029]	12	6957	INHBE	protein_coding	0	0.0490654	0	0.26788	0.174146	0.447311
ENSG00000126432	-0.719946	6.65985	8.51671	0.00351901	0.0433707	PRDX5	protein_coding	550	667	645	465	1885	1902	peroxiredoxin 5 [Source:HGNC Symbol;Acc:HGNC:9355]	11	3723	PRDX5	protein_coding	21.4167	20.3849	19.4244	29.096	38.3383	33.826
ENSG00000248827	-1.46935	2.70647	8.51542	0.00352151	0.0433707	RP11-252I13.1	processed_pseudogene	31	38	14	74	84	93		5	2156	RP11-252I13.1	processed_pseudogene	2.08447	2.00545	0.72805	7.99569	2.95016	2.85606
ENSG00000270276	-1.07843	4.20482	8.5127	0.00352676	0.0434021	HIST2H4B	protein_coding	44	66	184	39	376	526	histone cluster 2, H4b [Source:HGNC Symbol;Acc:HGNC:29607]	1	7165	HIST2H4B	protein_coding	0.890263	1.0481	2.87928	1.26801	3.97362	4.86075
ENSG00000221866	1.67321	2.11998	8.50221	0.00354716	0.0436198	PLXNA4	protein_coding	34	63	62	11	26	24	plexin A4 [Source:HGNC Symbol;Acc:HGNC:9102]	7	525356	PLXNA4	protein_coding	0.00938226	0.0136447	0.0132318	0.00487766	0.00374744	0.00302476
ENSG00000133030	-0.714979	7.68957	8.50073	0.00355005	0.0436219	MPRIP	protein_coding	1113	1219	1511	1122	3334	3839	myosin phosphatase Rho interacting protein [Source:HGNC Symbol;Acc:HGNC:30321]	17	175134	MPRIP	protein_coding	0.921312	0.791971	0.967332	1.49243	1.44148	1.45138
ENSG00000155093	2.07757	1.70632	8.49877	0.00355387	0.0436354	PTPRN2	protein_coding	38	42	41	9	22	6	protein tyrosine phosphatase, receptor type, N polypeptide 2 [Source:HGNC Symbol;Acc:HGNC:9677]	7	1048732	PTPRN2	protein_coding	0.00525292	0.00455681	0.0043833	0.00199918	0.00158845	0.000378809
ENSG00000273018	1.53518	2.64155	8.48465	0.00358156	0.0439418	CTD-2303H24.2	processed_transcript	58	59	100	5	54	62		17	40484	CTD-2303H24.2	processed_transcript	0.207695	0.165823	0.276948	0.0287713	0.101001	0.101401
ENSG00000071967	0.816755	8.83443	8.48136	0.00358803	0.0439876	CYBRD1	protein_coding	2536	9299	3413	1138	5516	3714	cytochrome b reductase 1 [Source:HGNC Symbol;Acc:HGNC:20797]	2	35886	CYBRD1	protein_coding	10.2449	29.4841	10.6633	7.38737	11.6389	6.85252
ENSG00000106483	-0.798919	6.31061	8.46831	0.00361388	0.0442707	SFRP4	protein_coding	116	677	667	128	1285	2659	secreted frizzled-related protein 4 [Source:HGNC Symbol;Acc:HGNC:10778]	7	119763	SFRP4	protein_coding	0.140416	0.643194	0.624432	0.248978	0.812447	1.47004
ENSG00000107223	-0.707719	6.88192	8.46427	0.0036219	0.0443351	EDF1	protein_coding	537	818	869	594	1821	2439	endothelial differentiation-related factor 1 [Source:HGNC Symbol;Acc:HGNC:3164]	9	4167	EDF1	protein_coding	18.6824	22.336	23.3818	33.2075	33.0903	38.7545
ENSG00000237510	-1.85835	1.86551	8.46177	0.00362688	0.0443623	AC008268.2	transcribed_unprocessed_pseudogene	8	10	20	29	61	75		2	10512	AC008268.2	transcribed_unprocessed_pseudogene	0.110328	0.108241	0.213317	0.642666	0.439399	0.4724
ENSG00000095951	-0.834357	5.55198	8.4553	0.00363982	0.0444528	HIVEP1	protein_coding	182	469	209	295	902	613	human immunodeficiency virus type I enhancer binding protein 1 [Source:HGNC Symbol;Acc:HGNC:4920]	6	156237	HIVEP1	protein_coding	0.168877	0.341558	0.149984	0.439857	0.437157	0.259783
ENSG00000213625	0.849957	6.97077	8.45632	0.00363777	0.0444528	LEPROT	protein_coding	907	1896	1237	405	929	1521	leptin receptor overlapping transcript [Source:HGNC Symbol;Acc:HGNC:29477]	1	15420	LEPROT	protein_coding	8.52717	13.9904	8.99429	6.11848	4.5619	6.53098
ENSG00000242539	1.39387	4.48016	8.4516	0.00364722	0.0445094	AC007620.3	antisense	141	431	237	68	73	233		3	2230	AC007620.3	antisense	9.16635	21.9912	11.9159	7.10357	2.47875	6.91807
ENSG00000164172	-0.859856	5.56747	8.4489	0.00365264	0.0445261	MOCS2	protein_coding	201	286	330	367	591	842	molybdenum cofactor synthesis 2 [Source:HGNC Symbol;Acc:HGNC:7193]	5	14384	MOCS2	protein_coding	2.02581	2.26236	2.57227	5.94373	3.11116	3.87584
ENSG00000233369	0.772847	5.95764	8.44816	0.00365413	0.0445261	RP11-396K3.1	transcribed_processed_pseudogene	484	916	553	204	603	636		7	52345	RP11-396K3.1	transcribed_processed_pseudogene	1.34045	1.99111	1.18449	0.907879	0.872281	0.804481
ENSG00000113580	-0.760289	7.78496	8.44519	0.00366009	0.0445416	NR3C1	protein_coding	1031	1555	1439	1462	3153	3864	nuclear receptor subfamily 3, group C, member 1 (glucocorticoid receptor) [Source:HGNC Symbol;Acc:HGNC:7978]	5	157581	NR3C1	protein_coding	0.948499	1.1228	1.02386	2.16131	1.51508	1.62355
ENSG00000163993	-3.52574	0.712331	8.44477	0.00366095	0.0445416	S100P	protein_coding	3	2	0	5	50	30	S100 calcium binding protein P [Source:HGNC Symbol;Acc:HGNC:10504]	4	4101	S100P	protein_coding	0.106051	0.0554902	0	0.284023	0.923198	0.484356
ENSG00000164106	-1.15112	4.53627	8.4255	0.00369995	0.0449819	SCRG1	protein_coding	29	265	108	104	664	243	stimulator of chondrogenesis 1 [Source:HGNC Symbol;Acc:HGNC:17036]	4	21679	SCRG1	protein_coding	0.193928	1.39086	0.558555	1.11755	2.31923	0.742165
ENSG00000118473	2.59045	1.48921	8.42182	0.00370745	0.0449982	SGIP1	protein_coding	25	31	45	0	6	39	SH3-domain GRB2-like (endophilin) interacting protein 1 [Source:HGNC Symbol;Acc:HGNC:25412]	1	214916	SGIP1	protein_coding	0.0168637	0.0164123	0.0234761	0	0.00211396	0.0120152
ENSG00000182901	-3.572	0.836679	8.41935	0.00371249	0.0449982	RGS7	protein_coding	1	9	0	22	32	25	regulator of G-protein signaling 7 [Source:HGNC Symbol;Acc:HGNC:10003]	1	581716	RGS7	protein_coding	0.000249213	0.00176038	0	0.00881018	0.00416537	0.00284553
ENSG00000233467	-1.31729	2.97457	8.42233	0.0037064	0.0449982	U40455.1	processed_pseudogene	37	31	36	33	165	179		X	864	U40455.1	processed_pseudogene	6.20826	4.08248	4.67165	8.8976	14.4605	13.7174
ENSG00000275895	-1.36432	2.65648	8.42033	0.00371049	0.0449982	U2AF1	protein_coding	27	22	33	58	67	137	U2 small nuclear RNA auxiliary factor 1 [Source:HGNC Symbol;Acc:HGNC:12453]	21	14638	U2AF1	protein_coding	0.267402	0.171008	0.252763	0.923037	0.346583	0.619687
ENSG00000229097	-0.805895	7.88962	8.41272	0.00372604	0.0451284	CALM2P2	processed_pseudogene	1027	905	2617	1134	3404	5345	calmodulin 2 pseudogene 2 [Source:HGNC Symbol;Acc:HGNC:1447]	10	439	CALM2P2	processed_pseudogene	339.147	234.563	668.376	601.757	587.137	806.152
ENSG00000108551	2.21993	1.71188	8.40299	0.00374604	0.0453364	RASD1	protein_coding	40	52	31	14	5	12	RAS, dexamethasone-induced 1 [Source:HGNC Symbol;Acc:HGNC:15828]	17	1958	RASD1	protein_coding	2.96162	3.02181	1.77513	1.66567	0.193362	0.405791
ENSG00000059804	-0.746242	6.01086	8.39639	0.00375967	0.0454671	SLC2A3	protein_coding	346	440	378	424	1130	900	solute carrier family 2 (facilitated glucose transporter), member 3 [Source:HGNC Symbol;Acc:HGNC:11007]	12	17045	SLC2A3	protein_coding	2.9428	2.93719	2.48643	5.79484	5.01991	3.49606
ENSG00000162627	0.762328	5.56403	8.39247	0.00376778	0.0455309	SNX7	protein_coding	283	559	659	124	464	596	sorting nexin 7 [Source:HGNC Symbol;Acc:HGNC:14971]	1	98799	SNX7	protein_coding	0.415256	0.643777	0.74785	0.292376	0.355615	0.399418
ENSG00000111961	-0.718775	6.61348	8.38546	0.00378234	0.0456486	SASH1	protein_coding	506	549	774	563	1531	1765	SAM and SH3 domain containing 1 [Source:HGNC Symbol;Acc:HGNC:19182]	6	279746	SASH1	protein_coding	0.262222	0.223298	0.310212	0.468832	0.414406	0.417748
ENSG00000225422	0.875054	4.79331	8.38505	0.0037832	0.0456486	RBMS1P1	processed_pseudogene	188	391	316	84	228	317	RNA binding motif, single stranded interacting protein 1 pseudogene 1 [Source:HGNC Symbol;Acc:HGNC:9908]	12	1155	RBMS1P1	processed_pseudogene	23.5971	38.5186	30.6752	16.9422	14.9475	18.1723
ENSG00000121039	-0.774801	7.04173	8.37735	0.00379926	0.0458079	RDH10	protein_coding	312	1536	794	436	2778	2518	retinol dehydrogenase 10 (all-trans) [Source:HGNC Symbol;Acc:HGNC:19975]	8	30669	RDH10	protein_coding	1.47481	5.69859	2.9027	3.31177	6.85878	5.43613
ENSG00000269728	0.97132	5.50464	8.37115	0.00381224	0.0459299	RP11-145M9.4	lincRNA	254	491	778	163	249	522	NA	3	2088	RP11-145M9.4	lincRNA	17.6354	26.7564	41.7764	18.1857	9.02991	16.5529
ENSG00000184270	-0.892521	4.63146	8.3653	0.00382454	0.0460435	HIST2H2AB	protein_coding	73	135	243	110	416	548	histone cluster 2, H2ab [Source:HGNC Symbol;Acc:HGNC:20508]	1	392	HIST2H2AB	protein_coding	26.9972	39.1853	69.5027	65.3702	80.3566	92.561
ENSG00000263001	0.724279	6.02711	8.36299	0.00382941	0.0460676	GTF2I	protein_coding	551	790	653	220	693	656	general transcription factor IIi [Source:HGNC Symbol;Acc:HGNC:4659]	7	103025	GTF2I	protein_coding	0.775338	0.87249	0.710644	0.497454	0.509337	0.421594
ENSG00000135052	-0.749405	6.75949	8.36051	0.00383462	0.0460958	GOLM1	protein_coding	506	475	1061	676	1256	2272	golgi membrane protein 1 [Source:HGNC Symbol;Acc:HGNC:15451]	9	74027	GOLM1	protein_coding	0.990929	0.730095	1.60697	2.1273	1.28474	2.03213
ENSG00000160233	2.96077	0.931365	8.35673	0.00384261	0.0461454	LRRC3	protein_coding	25	14	34	0	3	16	leucine rich repeat containing 3 [Source:HGNC Symbol;Acc:HGNC:14965]	21	6710	LRRC3	protein_coding	0.540132	0.2374	0.568117	0	0.0338543	0.157881
ENSG00000179431	-1.20279	3.19399	8.35448	0.00384737	0.0461454	FJX1	protein_coding	41	50	40	57	124	225	four jointed box 1 (Drosophila) [Source:HGNC Symbol;Acc:HGNC:17166]	11	2449	FJX1	protein_coding	2.42704	2.32304	1.83127	5.42199	3.83396	6.08313
ENSG00000234814	-2.26782	1.3743	8.35571	0.00384478	0.0461454	SVILP1	transcribed_unprocessed_pseudogene	11	10	1	24	72	17	supervillin pseudogene 1 [Source:HGNC Symbol;Acc:HGNC:44959]	10	45700	SVILP1	transcribed_unprocessed_pseudogene	0.0348946	0.0248977	0.00245338	0.12234	0.119297	0.0246301
ENSG00000180596	-0.811471	6.69761	8.3527	0.00385114	0.0461562	HIST1H2BC	protein_coding	178	774	1146	318	1610	2737	histone cluster 1, H2bc [Source:HGNC Symbol;Acc:HGNC:4757]	6	9053	HIST1H2BC	protein_coding	2.85042	9.72802	14.193	8.1829	13.4663	20.0178
ENSG00000177106	-0.942905	4.27758	8.34703	0.00386319	0.0462661	EPS8L2	protein_coding	80	165	81	75	433	367	EPS8-like 2 [Source:HGNC Symbol;Acc:HGNC:21296]	11	33289	EPS8L2	protein_coding	0.348394	0.563974	0.272814	0.524848	0.984922	0.72996
ENSG00000116273	-0.903414	4.31685	8.34134	0.00387529	0.0463515	PHF13	protein_coding	109	127	98	101	412	334	PHD finger protein 13 [Source:HGNC Symbol;Acc:HGNC:22983]	1	10348	PHF13	protein_coding	1.52705	1.39644	1.06182	2.27372	3.01478	2.13709
ENSG00000166938	-0.768631	5.36185	8.34097	0.0038761	0.0463515	DIS3L	protein_coding	147	258	358	167	641	999	DIS3 like exosome 3'-5' exoribonuclease [Source:HGNC Symbol;Acc:HGNC:28698]	15	40681	DIS3L	protein_coding	0.523851	0.721612	0.986673	0.956308	1.19311	1.62595
ENSG00000198856	0.788385	7.09519	8.33527	0.00388828	0.0464281	OSTC	protein_coding	908	1746	1693	493	1160	1457	oligosaccharyltransferase complex subunit (non-catalytic) [Source:HGNC Symbol;Acc:HGNC:24448]	4	17236	OSTC	protein_coding	7.63715	11.5261	11.0129	6.66321	5.09608	5.59702
ENSG00000254598	-0.908668	5.2535	8.33598	0.00388674	0.0464281	CSNK2A3	protein_coding	202	142	311	156	663	903	casein kinase 2, alpha 3 polypeptide [Source:HGNC Symbol;Acc:HGNC:2458]	11	1415	CSNK2A3	protein_coding	20.6955	11.4185	24.6426	25.6827	35.479	42.2537
ENSG00000184979	3.60928	0.476598	8.32551	0.00390921	0.0466433	USP18	protein_coding	27	19	10	0	2	4	ubiquitin specific peptidase 18 [Source:HGNC Symbol;Acc:HGNC:12616]	22	27498	USP18	protein_coding	0.142346	0.0786192	0.0407737	0	0.00550736	0.00963147
ENSG00000220924	1.19546	3.16485	8.32261	0.00391547	0.0466833	OSTCP4	processed_pseudogene	67	121	117	27	58	83	oligosaccharyltransferase complex subunit pseudogene 4 [Source:HGNC Symbol;Acc:HGNC:42866]	4	448	OSTCP4	processed_pseudogene	21.681	30.7315	29.2812	14.0397	9.80312	12.2669
ENSG00000107819	0.823148	5.35282	8.30869	0.00394559	0.0469379	SFXN3	protein_coding	360	465	441	94	383	573	sideroflexin 3 [Source:HGNC Symbol;Acc:HGNC:16087]	10	10010	SFXN3	protein_coding	5.21375	5.28561	4.93954	2.18759	2.89721	3.79013
ENSG00000108424	-0.758553	9.03498	8.30945	0.00394392	0.0469379	KPNB1	protein_coding	2660	2492	4543	3148	6634	11061	karyopherin (importin) beta 1 [Source:HGNC Symbol;Acc:HGNC:6400]	17	36029	KPNB1	protein_coding	10.7031	7.86995	14.1375	20.3543	13.9424	20.3271
ENSG00000257093	1.00278	3.77001	8.31082	0.00394095	0.0469379	KIAA1147	protein_coding	120	129	194	48	91	138	KIAA1147 [Source:HGNC Symbol;Acc:HGNC:29472]	7	45425	KIAA1147	protein_coding	0.382973	0.323125	0.478838	0.246161	0.151691	0.201149
ENSG00000143153	0.879161	5.57396	8.30716	0.00394891	0.0469426	ATP1B1	protein_coding	323	610	602	188	364	452	ATPase, Na+/K+ transporting, beta 1 polypeptide [Source:HGNC Symbol;Acc:HGNC:804]	1	27025	ATP1B1	protein_coding	1.73268	2.56827	2.49754	1.62056	1.01988	1.1074
ENSG00000101412	-0.879485	4.50067	8.29125	0.00398366	0.0472519	E2F1	protein_coding	61	99	241	62	331	693	E2F transcription factor 1 [Source:HGNC Symbol;Acc:HGNC:3113]	20	10917	E2F1	protein_coding	0.810044	1.03183	2.47512	1.323	2.29583	4.20304
ENSG00000148335	-0.893493	4.26618	8.29248	0.00398095	0.0472519	NTMT1	protein_coding	96	119	111	99	324	399	N-terminal Xaa-Pro-Lys N-methyltransferase 1 [Source:HGNC Symbol;Acc:HGNC:23373]	9	27247	NTMT1	protein_coding	0.510781	0.49694	0.456758	0.846427	0.900411	0.969589
ENSG00000151117	2.93205	0.8169	8.2912	0.00398376	0.0472519	TMEM86A	protein_coding	16	35	18	0	8	7	transmembrane protein 86A [Source:HGNC Symbol;Acc:HGNC:26890]	11	11663	TMEM86A	protein_coding	0.19888	0.341455	0.173039	0	0.0519391	0.0397394
ENSG00000153982	6.15232	-0.751224	8.28018	0.00400803	0.0475047	GDPD1	protein_coding	2	10	9	0	0	0	glycerophosphodiester phosphodiesterase domain containing 1 [Source:HGNC Symbol;Acc:HGNC:20883]	17	55500	GDPD1	protein_coding	0.00522419	0.0205014	0.0181816	0	0	0
ENSG00000171863	0.875397	5.94344	8.27775	0.00401339	0.0475332	RPS7	protein_coding	499	1055	443	139	612	705	ribosomal protein S7 [Source:HGNC Symbol;Acc:HGNC:10440]	2	5714	RPS7	protein_coding	12.6603	21.0082	8.69251	5.66693	8.11009	8.16926
ENSG00000091317	0.733729	7.59976	8.27254	0.00402492	0.0476347	CMTM6	protein_coding	1729	2179	2007	656	1566	2533	CKLF-like MARVEL transmembrane domain containing 6 [Source:HGNC Symbol;Acc:HGNC:19177]	3	22096	CMTM6	protein_coding	11.3439	11.2207	10.1839	6.91613	5.36652	7.59023
ENSG00000143669	0.805015	4.83018	8.26877	0.00403328	0.0476985	LYST	protein_coding	268	333	276	97	305	247	lysosomal trafficking regulator [Source:HGNC Symbol;Acc:HGNC:1968]	1	222599	LYST	protein_coding	0.174539	0.170215	0.139017	0.101513	0.103751	0.0734695
ENSG00000159388	1.47085	2.80017	8.25021	0.00407472	0.0481531	BTG2	protein_coding	53	132	57	25	68	17	BTG family, member 2 [Source:HGNC Symbol;Acc:HGNC:1131]	1	4111	BTG2	protein_coding	1.869	3.65344	1.55457	1.41666	1.25249	0.273801
ENSG00000132357	0.769662	5.45194	8.23712	0.00410421	0.0484659	CARD6	protein_coding	408	432	498	179	378	417	caspase recruitment domain family, member 6 [Source:HGNC Symbol;Acc:HGNC:16394]	5	18991	CARD6	protein_coding	3.11454	2.58828	2.94011	2.19573	1.50716	1.45386
ENSG00000165115	-1.6076	2.81504	8.22359	0.00413493	0.0487928	KIF27	protein_coding	22	44	16	38	89	222	kinesin family member 27 [Source:HGNC Symbol;Acc:HGNC:18632]	9	84767	KIF27	protein_coding	0.0376251	0.0590611	0.0211629	0.104431	0.0795019	0.173404
ENSG00000174640	-2.74655	1.09112	8.22211	0.00413832	0.0487969	SLCO2A1	protein_coding	5	11	0	18	51	27	solute carrier organic anion transporter family, member 2A1 [Source:HGNC Symbol;Acc:HGNC:10955]	3	119488	SLCO2A1	protein_coding	0.00606635	0.0104748	0	0.035093	0.0323192	0.0149614
ENSG00000172123	0.860934	4.643	8.21766	0.00414847	0.0488808	SLFN12	protein_coding	130	248	426	37	259	367	schlafen family member 12 [Source:HGNC Symbol;Acc:HGNC:25500]	17	22223	SLFN12	protein_coding	0.848052	1.26977	2.14926	0.387857	0.882494	1.09345
ENSG00000053770	0.971753	5.07667	8.20407	0.00417965	0.049212	AP5M1	protein_coding	209	512	402	126	244	304	adaptor-related protein complex 5, mu 1 subunit [Source:HGNC Symbol;Acc:HGNC:20192]	14	29833	AP5M1	protein_coding	1.01562	1.95276	1.51081	0.98389	0.619309	0.674699
ENSG00000197063	-0.805603	4.81214	8.19341	0.00420429	0.0494659	MAFG	protein_coding	176	181	136	173	519	407	v-maf avian musculoaponeurotic fibrosarcoma oncogene homolog G [Source:HGNC Symbol;Acc:HGNC:6781]	17	9444	MAFG	protein_coding	2.70171	2.18071	1.6146	4.2674	4.16127	2.85346
ENSG00000144115	1.94949	2.52258	8.18881	0.00421495	0.049555	THNSL2	protein_coding	72	97	20	18	80	0	threonine synthase-like 2 (S. cerevisiae) [Source:HGNC Symbol;Acc:HGNC:25602]	2	16341	THNSL2	protein_coding	0.638757	0.675412	0.137225	0.256606	0.370703	0
ENSG00000091651	-0.958452	4.51671	8.17199	0.00425423	0.0499802	ORC6	protein_coding	57	109	255	108	337	535	origin recognition complex, subunit 6 [Source:HGNC Symbol;Acc:HGNC:17151]	16	8751	ORC6	protein_coding	0.944277	1.41724	3.26711	2.87501	2.91599	4.0479
ENSG00000164985	-0.801583	6.64218	8.17014	0.00425856	0.0499945	PSIP1	protein_coding	312	548	1032	549	1127	2437	PC4 and SFRS1 interacting protein 1 [Source:HGNC Symbol;Acc:HGNC:9527]	9	46953	PSIP1	protein_coding	0.963326	1.32798	2.46433	2.72384	1.8175	3.43657
ENSG00000114853	0.798512	5.31491	8.16616	0.00426791	0.0500311	ZBTB47	protein_coding	379	430	417	106	367	517	zinc finger and BTB domain containing 47 [Source:HGNC Symbol;Acc:HGNC:26955]	3	12170	ZBTB47	protein_coding	4.51472	4.02026	3.84173	2.02903	2.28344	2.81277
ENSG00000198948	0.88156	5.87275	8.16695	0.00426605	0.0500311	MFAP3L	protein_coding	532	858	467	249	392	550	microfibrillar-associated protein 3-like [Source:HGNC Symbol;Acc:HGNC:29083]	4	46434	MFAP3L	protein_coding	1.66095	2.10246	1.12762	1.24921	0.639241	0.78426
ENSG00000166289	-1.41387	2.47103	8.15256	0.00430004	0.050371	PLEKHF1	protein_coding	20	31	21	37	99	109	pleckstrin homology domain containing, family F (with FYVE domain) member 1 [Source:HGNC Symbol;Acc:HGNC:20764]	19	10401	PLEKHF1	protein_coding	0.278764	0.339127	0.226374	0.828704	0.720733	0.693881
ENSG00000164889	-0.713314	6.43059	8.13309	0.00434645	0.0508776	SLC4A2	protein_coding	514	505	570	433	1303	1823	solute carrier family 4 (anion exchanger), member 2 [Source:HGNC Symbol;Acc:HGNC:11028]	7	19317	SLC4A2	protein_coding	3.8575	2.97459	3.30839	5.22181	5.10763	6.24857
ENSG00000204131	1.99808	1.60132	8.1303	0.00435315	0.0509189	NHSL2	protein_coding	27	32	55	4	19	15	NHS-like 2 [Source:HGNC Symbol;Acc:HGNC:33737]	X	7713	NHSL2	protein_coding	0.507484	0.472066	0.799505	0.120812	0.186528	0.128766
ENSG00000123143	-0.729824	6.1126	8.1226	0.00437169	0.0510759	PKN1	protein_coding	341	403	538	313	1224	1391	protein kinase N1 [Source:HGNC Symbol;Acc:HGNC:9405]	19	38814	PKN1	protein_coding	1.27364	1.18139	1.55409	1.87858	2.38785	2.37286
ENSG00000143797	-0.806386	7.88069	8.12208	0.00437293	0.0510759	MBOAT2	protein_coding	1279	1543	1265	1735	2565	4727	membrane bound O-acyltransferase domain containing 2 [Source:HGNC Symbol;Acc:HGNC:25193]	2	151123	MBOAT2	protein_coding	1.22694	1.16175	0.938516	2.6745	1.2852	2.07104
ENSG00000148158	-0.867801	5.30138	8.1189	0.00438061	0.0511283	SNX30	protein_coding	166	203	325	280	583	655	sorting nexin family member 30 [Source:HGNC Symbol;Acc:HGNC:23685]	9	130833	SNX30	protein_coding	0.183939	0.176545	0.278514	0.498556	0.337416	0.33148
ENSG00000151150	2.03947	1.74202	8.10665	0.00441033	0.0514329	ANK3	protein_coding	12	78	43	5	17	14	ankyrin 3, node of Ranvier (ankyrin G) [Source:HGNC Symbol;Acc:HGNC:494]	10	707192	ANK3	protein_coding	0.00245995	0.0125497	0.00681731	0.00164705	0.00182023	0.00131076
ENSG00000151726	0.838104	5.31425	8.1055	0.00441311	0.0514329	ACSL1	protein_coding	544	431	258	138	338	358	acyl-CoA synthetase long-chain family member 1 [Source:HGNC Symbol;Acc:HGNC:3569]	4	71223	ACSL1	protein_coding	1.10729	0.688546	0.406145	0.451369	0.359344	0.33281
ENSG00000056998	2.52357	1.06548	8.09919	0.0044285	0.0515453	GYG2	protein_coding	21	34	25	1	7	14	glycogenin 2 [Source:HGNC Symbol;Acc:HGNC:4700]	X	54030	GYG2	protein_coding	0.0563464	0.0716011	0.0518784	0.00431159	0.00981019	0.0171564
ENSG00000123395	-0.969697	5.06568	8.0976	0.00443239	0.0515453	ATG101	protein_coding	234	105	221	215	607	510	autophagy related 101 [Source:HGNC Symbol;Acc:HGNC:25679]	12	8248	ATG101	protein_coding	4.11291	1.44849	3.00418	6.07243	5.57256	4.09407
ENSG00000198542	0.737368	8.01609	8.09821	0.0044309	0.0515453	ITGBL1	protein_coding	2851	2094	2918	892	2431	2745	integrin, beta-like 1 (with EGF-like repeat domains) [Source:HGNC Symbol;Acc:HGNC:6164]	13	268263	ITGBL1	protein_coding	1.5407	0.888161	1.21957	0.774599	0.686181	0.677509
ENSG00000223361	0.927049	4.18985	8.09283	0.00444408	0.0516439	FTH1P10	transcribed_processed_pseudogene	110	338	154	37	213	169	ferritin, heavy polypeptide 1 pseudogene 10 [Source:HGNC Symbol;Acc:HGNC:3980]	5	929	FTH1P10	transcribed_processed_pseudogene	17.1656	41.3978	18.586	9.2781	17.3611	12.0449
ENSG00000067141	0.721625	6.16605	8.08721	0.00445787	0.0517667	NEO1	protein_coding	524	1073	630	232	856	634	neogenin 1 [Source:HGNC Symbol;Acc:HGNC:7754]	15	253496	NEO1	protein_coding	0.299669	0.48162	0.278645	0.213201	0.255692	0.165597
ENSG00000108861	0.752196	5.48072	8.0728	0.00449347	0.0521391	DUSP3	protein_coding	328	545	516	144	456	470	dual specificity phosphatase 3 [Source:HGNC Symbol;Acc:HGNC:3069]	17	12867	DUSP3	protein_coding	3.69555	4.81942	4.49629	2.6071	2.6835	2.41854
ENSG00000182621	-1.03081	3.65532	8.0716	0.00449643	0.0521391	PLCB1	protein_coding	50	54	102	72	202	262	phospholipase C, beta 1 (phosphoinositide-specific) [Source:HGNC Symbol;Acc:HGNC:15917]	20	836179	PLCB1	protein_coding	0.00866868	0.00734802	0.0136767	0.0200589	0.0182922	0.0207461
ENSG00000034713	0.763957	5.32533	8.06644	0.00450925	0.0522217	GABARAPL2	protein_coding	299	541	411	124	418	418	GABA(A) receptor-associated protein-like 2 [Source:HGNC Symbol;Acc:HGNC:13291]	16	11530	GABARAPL2	protein_coding	3.75945	5.3388	3.99663	2.50533	2.74512	2.40038
ENSG00000183876	-2.28919	2.34159	8.06612	0.00451006	0.0522217	ARSI	protein_coding	1	14	41	48	76	101	arylsulfatase family, member I [Source:HGNC Symbol;Acc:HGNC:32521]	5	42964	ARSI	protein_coding	0.00337425	0.0370765	0.106994	0.260261	0.133944	0.15565
ENSG00000241837	1.09061	3.99371	8.06473	0.00451352	0.0522242	ATP5O	protein_coding	119	238	175	56	87	168	ATP synthase, H+ transporting, mitochondrial F1 complex, O subunit [Source:HGNC Symbol;Acc:HGNC:850]	21	12527	ATP5O	protein_coding	1.37715	2.16175	1.56629	1.04139	0.52588	0.887965
ENSG00000141542	1.49923	2.5295	8.06242	0.00451928	0.0522531	RAB40B	protein_coding	46	75	76	5	38	76	RAB40B, member RAS oncogene family [Source:HGNC Symbol;Acc:HGNC:18284]	17	43755	RAB40B	protein_coding	0.15241	0.195034	0.194746	0.0266204	0.0657613	0.115006
ENSG00000213694	1.2439	3.11298	8.05377	0.00454092	0.0524655	S1PR3	protein_coding	88	151	59	26	58	63	sphingosine-1-phosphate receptor 3 [Source:HGNC Symbol;Acc:HGNC:3167]	9	13563	S1PR3	protein_coding	0.940609	1.26677	0.487728	0.446571	0.323807	0.307552
ENSG00000111266	-1.49021	2.60789	8.046	0.00456043	0.0525861	DUSP16	protein_coding	26	50	9	50	114	83	dual specificity phosphatase 16 [Source:HGNC Symbol;Acc:HGNC:17909]	12	88173	DUSP16	protein_coding	0.0427484	0.0645224	0.0114443	0.132101	0.0979002	0.062327
ENSG00000112578	-1.09262	3.45803	8.04624	0.00455983	0.0525861	BYSL	protein_coding	41	70	55	43	200	276	bystin-like [Source:HGNC Symbol;Acc:HGNC:1157]	6	11858	BYSL	protein_coding	0.50125	0.67168	0.520035	0.844753	1.27712	1.5411
ENSG00000128342	-3.11066	1.69879	8.0457	0.00456117	0.0525861	LIF	protein_coding	3	1	15	64	41	24	leukemia inhibitory factor [Source:HGNC Symbol;Acc:HGNC:6596]	22	6404	LIF	protein_coding	0.0679129	0.0177674	0.262616	2.3281	0.484783	0.248138
ENSG00000232362	1.1286	3.2856	8.04437	0.00456454	0.0525871	ATP5LP2	processed_pseudogene	90	110	120	18	85	110	ATP synthase, H+ transporting, mitochondrial Fo complex, subunit g, pseudogene 2 [Source:HGNC Symbol;Acc:HGNC:13215]	6	310	ATP5LP2	processed_pseudogene	42.0884	40.3745	43.4012	13.5264	20.7621	23.4944
ENSG00000125375	1.37689	2.94912	8.04061	0.00457401	0.0526585	ATP5S	protein_coding	68	101	86	8	110	50	ATP synthase, H+ transporting, mitochondrial Fo complex, subunit s (factor B) [Source:HGNC Symbol;Acc:HGNC:18799]	14	23232	ATP5S	protein_coding	0.424331	0.494664	0.415043	0.0802188	0.358526	0.142501
ENSG00000163528	-1.00931	3.59616	8.03325	0.00459265	0.0527974	CHCHD4	protein_coding	60	55	78	76	163	269	coiled-coil-helix-coiled-coil-helix domain containing 4 [Source:HGNC Symbol;Acc:HGNC:26467]	3	12793	CHCHD4	protein_coding	0.679925	0.489177	0.683603	1.38393	0.964783	1.39224
ENSG00000165355	0.784498	4.97793	8.0333	0.00459251	0.0527974	FBXO33	protein_coding	308	273	380	112	208	423	F-box protein 33 [Source:HGNC Symbol;Acc:HGNC:19833]	14	34831	FBXO33	protein_coding	1.28194	0.891811	1.22321	0.749074	0.452181	0.804096
ENSG00000151665	1.10334	3.37727	8.03156	0.00459691	0.0528086	PIGF	protein_coding	80	143	117	17	121	97	phosphatidylinositol glycan anchor biosynthesis, class F [Source:HGNC Symbol;Acc:HGNC:8962]	2	36182	PIGF	protein_coding	0.320538	0.449696	0.362556	0.109453	0.253225	0.177506
ENSG00000119699	1.46151	2.97166	8.02654	0.00460968	0.0529174	TGFB3	protein_coding	95	69	104	7	70	79	transforming growth factor, beta 3 [Source:HGNC Symbol;Acc:HGNC:11769]	14	24892	TGFB3	protein_coding	0.553281	0.315403	0.468441	0.0655105	0.212938	0.210136
ENSG00000114098	0.857776	5.75035	8.01913	0.00462857	0.0530584	ARMC8	protein_coding	539	777	386	198	392	554	armadillo repeat containing 8 [Source:HGNC Symbol;Acc:HGNC:24999]	3	111141	ARMC8	protein_coding	0.703067	0.795468	0.389399	0.415015	0.267071	0.330042
ENSG00000149571	-1.34145	3.06402	8.01995	0.00462649	0.0530584	KIRREL3	protein_coding	36	41	29	26	207	189	kin of IRRE like 3 (Drosophila) [Source:HGNC Symbol;Acc:HGNC:23204]	11	580101	KIRREL3	protein_coding	0.00899665	0.00804185	0.00560501	0.010441	0.0270197	0.0215721
ENSG00000040275	-0.808438	6.85922	8.01032	0.00465116	0.0531692	SPDL1	protein_coding	375	622	1236	645	1572	2451	spindle apparatus coiled-coil protein 1 [Source:HGNC Symbol;Acc:HGNC:26010]	5	21144	SPDL1	protein_coding	2.57114	3.34718	6.5541	7.10633	5.62963	7.6752
ENSG00000070814	-0.767315	5.33871	8.01019	0.00465148	0.0531692	TCOF1	protein_coding	226	158	361	230	483	912	Treacher Collins-Franceschetti syndrome 1 [Source:HGNC Symbol;Acc:HGNC:11654]	5	42669	TCOF1	protein_coding	0.767853	0.421328	0.948585	1.25571	0.857135	1.41519
ENSG00000111319	4.21341	0.144105	8.01288	0.00464458	0.0531692	SCNN1A	protein_coding	10	31	3	0	4	0	sodium channel, non voltage gated 1 alpha subunit [Source:HGNC Symbol;Acc:HGNC:10599]	12	30887	SCNN1A	protein_coding	0.046936	0.114199	0.01089	0	0.00980616	0
ENSG00000143543	0.743568	6.04667	8.01199	0.00464685	0.0531692	JTB	protein_coding	641	687	681	188	613	869	jumping translocation breakpoint [Source:HGNC Symbol;Acc:HGNC:6201]	1	3419	JTB	protein_coding	27.1795	22.863	22.3321	12.8095	13.5761	16.8288
ENSG00000153956	0.880291	6.2588	8.00789	0.00465739	0.0531989	CACNA2D1	protein_coding	600	920	877	376	517	644	calcium channel, voltage-dependent, alpha 2/delta subunit 1 [Source:HGNC Symbol;Acc:HGNC:1399]	7	497354	CACNA2D1	protein_coding	0.174891	0.210474	0.197704	0.176115	0.0787117	0.0857342
ENSG00000134516	-1.51962	2.2773	8.00388	0.00466771	0.0532789	DOCK2	protein_coding	35	10	17	51	59	78	dedicator of cytokinesis 2 [Source:HGNC Symbol;Acc:HGNC:2988]	5	446135	DOCK2	protein_coding	0.0113732	0.00255041	0.00427233	0.0266303	0.0100138	0.0115761
ENSG00000113328	0.79458	6.42335	8.00234	0.00467169	0.0532865	CCNG1	protein_coding	755	1401	575	279	810	819	cyclin G1 [Source:HGNC Symbol;Acc:HGNC:1592]	5	8582	CCNG1	protein_coding	12.7538	18.5749	7.5121	7.57336	7.14679	6.31872
ENSG00000187391	1.21653	3.023	7.99934	0.00467945	0.0533371	MAGI2	protein_coding	72	88	114	30	49	64	membrane associated guanylate kinase, WW and PDZ domain containing 2 [Source:HGNC Symbol;Acc:HGNC:18957]	7	1436517	MAGI2	protein_coding	0.00726614	0.00697024	0.00889766	0.00486501	0.00258285	0.00294987
ENSG00000248522	-4.16218	0.314964	7.99444	0.00469212	0.0534435	SBF1P1	processed_pseudogene	0	4	0	7	28	24	SET binding factor 1 pseudogene 1 [Source:HGNC Symbol;Acc:HGNC:31098]	8	5630	SBF1P1	processed_pseudogene	0	0.0808402	0	0.289643	0.376586	0.282252
ENSG00000127920	0.820102	5.56335	7.99237	0.00469748	0.0534667	GNG11	protein_coding	406	690	375	214	414	345	guanine nucleotide binding protein (G protein), gamma 11 [Source:HGNC Symbol;Acc:HGNC:4403]	7	6911	GNG11	protein_coding	8.51662	11.3602	6.08376	7.2135	4.53601	3.30531
ENSG00000143776	-0.70199	7.42261	7.99105	0.00470091	0.0534679	CDC42BPA	protein_coding	905	1075	1207	1066	2251	3340	CDC42 binding protein kinase alpha (DMPK-like) [Source:HGNC Symbol;Acc:HGNC:1737]	1	328609	CDC42BPA	protein_coding	0.399256	0.372225	0.411822	0.755702	0.518693	0.672978
ENSG00000113805	0.863663	4.44993	7.98306	0.0047217	0.0536663	CNTN3	protein_coding	246	180	243	105	144	188	contactin 3 (plasmacytoma associated) [Source:HGNC Symbol;Acc:HGNC:2173]	3	258572	CNTN3	protein_coding	0.137923	0.0792076	0.105367	0.0945977	0.0421692	0.0481404
ENSG00000235325	-0.991294	3.74065	7.979	0.0047323	0.0537487	AC009963.6	processed_pseudogene	77	43	99	79	163	320		2	485	AC009963.6	processed_pseudogene	23.0161	10.0879	22.8863	37.9453	25.4484	43.686
ENSG00000213371	0.770631	5.18946	7.97596	0.00474026	0.0537923	NAP1L1P3	processed_pseudogene	255	344	550	103	314	480	nucleosome assembly protein 1-like 1 pseudogene 3 [Source:HGNC Symbol;Acc:HGNC:38007]	3	879	NAP1L1P3	processed_pseudogene	42.0565	44.5293	70.1545	27.2974	27.0493	36.1565
ENSG00000257335	1.43491	2.97857	7.97498	0.00474284	0.0537923	MGAM	protein_coding	15	130	132	4	39	136	maltase-glucoamylase (alpha-glucosidase) [Source:HGNC Symbol;Acc:HGNC:7043]	7	198934	MGAM	protein_coding	0.0109311	0.074355	0.0743955	0.00468408	0.0148447	0.0452651
ENSG00000102221	-1.15069	3.0644	7.97079	0.00475381	0.0538408	JADE3	protein_coding	31	42	52	48	132	188	jade family PHD finger 3 [Source:HGNC Symbol;Acc:HGNC:22982]	X	148966	JADE3	protein_coding	0.0301687	0.0320803	0.0391379	0.0750632	0.0670967	0.0835611
ENSG00000248596	3.71248	0.474904	7.97176	0.00475128	0.0538408	RP11-844P9.2	lincRNA	8	23	24	0	8	1		5	56210	RP11-844P9.2	lincRNA	0.0206328	0.0465576	0.0478718	0	0.0107768	0.00117793
ENSG00000079257	-1.44257	2.7546	7.96341	0.00477323	0.0539466	LXN	protein_coding	20	43	24	70	96	104	latexin [Source:HGNC Symbol;Acc:HGNC:13347]	3	26871	LXN	protein_coding	0.107902	0.182079	0.10014	0.606858	0.270522	0.256261
ENSG00000149131	0.739988	5.90792	7.96386	0.00477206	0.0539466	SERPING1	protein_coding	366	1225	338	161	874	371	serpin peptidase inhibitor, clade G (C1 inhibitor), member 1 [Source:HGNC Symbol;Acc:HGNC:1228]	11	17466	SERPING1	protein_coding	3.03787	7.98029	2.16973	2.14736	3.78907	1.40642
ENSG00000250033	-3.32357	0.644967	7.96369	0.0047725	0.0539466	SLC7A11-AS1	processed_transcript	0	2	5	15	24	34	SLC7A11 antisense RNA 1 [Source:HGNC Symbol;Acc:HGNC:44064]	4	120713	SLC7A11-AS1	processed_transcript	0	0.00188518	0.00464406	0.0289474	0.0150547	0.0186491
ENSG00000165338	0.913039	4.35687	7.95793	0.00478773	0.0540723	HECTD2	protein_coding	151	301	210	56	169	241	HECT domain containing E3 ubiquitin protein ligase 2 [Source:HGNC Symbol;Acc:HGNC:26736]	10	104544	HECTD2	protein_coding	0.209392	0.3276	0.225217	0.124785	0.122406	0.152634
ENSG00000078487	-1.65616	2.44106	7.94651	0.00481803	0.0543764	ZCWPW1	protein_coding	29	34	6	47	84	95	zinc finger, CW type with PWWP domain 1 [Source:HGNC Symbol;Acc:HGNC:23486]	7	28166	ZCWPW1	protein_coding	0.149264	0.13735	0.023884	0.388728	0.225823	0.223322
ENSG00000174839	0.919757	4.32163	7.93611	0.0048458	0.0546513	DENND6A	protein_coding	140	280	228	59	154	234	DENN/MADD domain containing 6A [Source:HGNC Symbol;Acc:HGNC:26635]	3	67632	DENND6A	protein_coding	0.300094	0.471066	0.377976	0.203223	0.172418	0.229085
ENSG00000171552	0.791101	6.44357	7.92518	0.00487515	0.0549052	BCL2L1	protein_coding	940	1128	625	298	713	956	BCL2-like 1 [Source:HGNC Symbol;Acc:HGNC:992]	20	59537	BCL2L1	protein_coding	2.28888	2.15575	1.177	1.16601	0.906812	1.06317
ENSG00000186187	1.14252	3.12567	7.92587	0.00487329	0.0549052	ZNRF1	protein_coding	77	112	101	24	61	88	zinc and ring finger 1, E3 ubiquitin protein ligase [Source:HGNC Symbol;Acc:HGNC:18452]	16	111964	ZNRF1	protein_coding	0.0996998	0.113819	0.10114	0.0499351	0.041254	0.0520401
ENSG00000138029	0.71262	6.35406	7.92226	0.00488303	0.0549554	HADHB	protein_coding	745	1073	678	256	877	867	hydroxyacyl-CoA dehydrogenase/3-ketoacyl-CoA thiolase/enoyl-CoA hydratase (trifunctional protein), beta subunit [Source:HGNC Symbol;Acc:HGNC:4803]	2	47298	HADHB	protein_coding	2.28347	2.58127	1.6072	1.26087	1.40401	1.2137
ENSG00000125826	-0.745557	5.43622	7.90755	0.00492289	0.0553653	RBCK1	protein_coding	236	300	251	215	825	744	RanBP-type and C3HC4-type zinc finger containing 1 [Source:HGNC Symbol;Acc:HGNC:15864]	20	23468	RBCK1	protein_coding	1.45787	1.45452	1.19917	2.1342	2.6619	2.09909
ENSG00000112319	1.4929	2.49816	7.90068	0.00494163	0.0555372	EYA4	protein_coding	88	74	29	31	21	20	EYA transcriptional coactivator and phosphatase 4 [Source:HGNC Symbol;Acc:HGNC:3522]	6	291522	EYA4	protein_coding	0.0437616	0.0288826	0.0111534	0.0247721	0.00545459	0.00454247
ENSG00000259450	2.28492	1.65354	7.88625	0.0049812	0.0559427	RP11-265N7.1	lincRNA	17	56	50	6	23	4		15	5871	RP11-265N7.1	lincRNA	0.419777	1.08531	0.95486	0.238074	0.29664	0.0451109
ENSG00000205609	-0.743642	6.09699	7.88211	0.00499261	0.0560316	EIF3CL	protein_coding	208	355	792	279	913	1735	eukaryotic translation initiation factor 3, subunit C-like [Source:HGNC Symbol;Acc:HGNC:26347]	16	24300	EIF3CL	protein_coding	1.24091	1.66226	3.65427	2.67467	2.84498	4.72745
ENSG00000237676	1.03948	3.87271	7.87023	0.00502554	0.0563618	RPL30P4	processed_pseudogene	79	272	151	38	127	130	ribosomal protein L30 pseudogene 4 [Source:HGNC Symbol;Acc:HGNC:35871]	3	332	RPL30P4	processed_pseudogene	34.4962	93.2195	50.9942	26.6636	28.9654	25.9262
ENSG00000041515	2.70599	1.04544	7.86637	0.00503626	0.0564427	MYO16	protein_coding	15	50	16	0	10	10	myosin XVI [Source:HGNC Symbol;Acc:HGNC:29822]	13	611855	MYO16	protein_coding	0.00355406	0.00929817	0.00293193	0	0.00123756	0.00108214
ENSG00000179082	4.03029	0.568327	7.85784	0.00506008	0.0566701	C9orf106	lincRNA	11	28	18	0	12	0	chromosome 9 open reading frame 106 [Source:HGNC Symbol;Acc:HGNC:31370]	9	3889	C9orf106	lincRNA	0.41005	0.819212	0.518939	0	0.233646	0
ENSG00000105135	-0.788176	4.90659	7.85426	0.00507011	0.0567428	ILVBL	protein_coding	171	192	171	158	497	580	ilvB (bacterial acetolactate synthase)-like [Source:HGNC Symbol;Acc:HGNC:6041]	19	10801	ILVBL	protein_coding	2.29517	2.02261	1.77506	3.40774	3.48423	3.55548
ENSG00000096968	0.76366	5.62697	7.8518	0.00507702	0.0567586	JAK2	protein_coding	305	673	590	153	502	520	Janus kinase 2 [Source:HGNC Symbol;Acc:HGNC:6192]	9	143150	JAK2	protein_coding	0.308881	0.534933	0.462107	0.248985	0.265538	0.240517
ENSG00000273703	-0.813845	5.33579	7.85124	0.00507859	0.0567586	HIST1H2BM	protein_coding	61	320	385	88	610	1259	histone cluster 1, H2bm [Source:HGNC Symbol;Acc:HGNC:4750]	6	380	HIST1H2BM	protein_coding	23.2717	95.8169	113.595	53.9476	121.552	219.369
ENSG00000164096	0.858601	5.2527	7.84901	0.00508487	0.0567893	C4orf3	protein_coding	254	607	375	105	315	467	chromosome 4 open reading frame 3 [Source:HGNC Symbol;Acc:HGNC:19225]	4	8023	C4orf3	protein_coding	4.58964	8.60851	5.24054	3.04878	2.97295	3.85402
ENSG00000134825	0.929738	4.49608	7.8423	0.00510376	0.0569606	TMEM258	protein_coding	208	367	159	71	188	210	transmembrane protein 258 [Source:HGNC Symbol;Acc:HGNC:1164]	11	24301	TMEM258	protein_coding	1.24086	1.71837	0.733592	0.680624	0.585798	0.572175
ENSG00000151116	0.74555	5.34229	7.83923	0.00511245	0.057018	UEVLD	protein_coding	302	411	542	120	338	559	UEV and lactate/malate dehyrogenase domains [Source:HGNC Symbol;Acc:HGNC:30866]	11	59138	UEVLD	protein_coding	0.740325	0.790772	1.02758	0.472702	0.432777	0.625862
ENSG00000262601	2.8243	0.840167	7.8355	0.00512299	0.0570959	CTC-786C10.1	lincRNA	16	22	31	0	9	8		16	14087	CTC-786C10.1	lincRNA	0.164658	0.177697	0.246732	0	0.048377	0.0376015
ENSG00000134333	0.882151	10.7465	7.83002	0.00513856	0.0571504	LDHA	protein_coding	9358	23174	24945	4972	16118	17173	lactate dehydrogenase A [Source:HGNC Symbol;Acc:HGNC:6535]	11	14037	LDHA	protein_coding	96.6475	187.846	199.247	82.5144	86.9464	81.0038
ENSG00000186767	-1.38132	2.98186	7.83042	0.00513742	0.0571504	SPIN4	protein_coding	18	51	39	58	94	197	spindlin family, member 4 [Source:HGNC Symbol;Acc:HGNC:27040]	X	4116	SPIN4	protein_coding	0.633985	1.40984	1.06236	3.28266	1.72929	3.16902
ENSG00000205213	-1.10613	4.60004	7.83097	0.00513586	0.0571504	LGR4	protein_coding	64	266	82	195	442	272	leucine-rich repeat containing G protein-coupled receptor 4 [Source:HGNC Symbol;Acc:HGNC:13299]	11	106814	LGR4	protein_coding	0.0868628	0.283354	0.0860731	0.425284	0.313335	0.168607
ENSG00000146281	1.14492	3.10457	7.82255	0.00515982	0.0573472	PM20D2	protein_coding	62	82	142	20	45	118	peptidase M20 domain containing 2 [Source:HGNC Symbol;Acc:HGNC:21408]	6	19515	PM20D2	protein_coding	0.46058	0.478103	0.815833	0.238745	0.174606	0.400357
ENSG00000226723	-0.781591	4.81145	7.81739	0.00517458	0.0574714	RP11-142L4.3	processed_pseudogene	155	162	184	169	401	549		1	779	RP11-142L4.3	processed_pseudogene	28.8454	23.6621	26.4827	50.5385	38.9782	46.6626
ENSG00000132326	-2.63244	1.17609	7.81427	0.00518354	0.0575312	PER2	protein_coding	8	10	0	24	41	33	period circadian clock 2 [Source:HGNC Symbol;Acc:HGNC:8846]	2	46064	PER2	protein_coding	0.0251774	0.024701	0	0.121373	0.0673964	0.0474336
ENSG00000204856	-1.09722	3.27865	7.81212	0.00518971	0.0575599	FAM216A	protein_coding	34	57	57	47	217	169	family with sequence similarity 216, member A [Source:HGNC Symbol;Acc:HGNC:30180]	12	22021	FAM216A	protein_coding	0.223833	0.294519	0.290215	0.497203	0.746169	0.50814
ENSG00000170899	1.09338	3.85782	7.80737	0.00520337	0.0576716	GSTA4	protein_coding	100	227	151	52	163	67	glutathione S-transferase alpha 4 [Source:HGNC Symbol;Acc:HGNC:4629]	6	17430	GSTA4	protein_coding	0.831734	1.48185	0.971318	0.69499	0.708117	0.254514
ENSG00000110031	-1.09554	3.2967	7.79996	0.00522474	0.0578685	LPXN	protein_coding	55	79	20	75	218	85	leupaxin [Source:HGNC Symbol;Acc:HGNC:14061]	11	51349	LPXN	protein_coding	0.155279	0.175054	0.0436697	0.340253	0.321469	0.109603
ENSG00000102755	1.62631	2.51191	7.79179	0.00524842	0.0580507	FLT1	protein_coding	66	78	54	4	42	61	fms-related tyrosine kinase 1 [Source:HGNC Symbol;Acc:HGNC:3763]	13	194784	FLT1	protein_coding	0.0491216	0.0455635	0.0310829	0.00478387	0.0163272	0.0207353
ENSG00000161542	-0.755261	5.22387	7.79236	0.00524677	0.0580507	PRPSAP1	protein_coding	202	253	222	230	560	673	phosphoribosyl pyrophosphate synthetase-associated protein 1 [Source:HGNC Symbol;Acc:HGNC:9466]	17	75035	PRPSAP1	protein_coding	0.390274	0.383648	0.331719	0.714064	0.565117	0.593861
ENSG00000215221	1.85311	1.83046	7.79015	0.00525317	0.0580633	UBA52P6	processed_pseudogene	13	101	20	2	38	11	ubiquitin A-52 residue ribosomal protein fusion product 1 pseudogene 6 [Source:HGNC Symbol;Acc:HGNC:36763]	9	381	UBA52P6	processed_pseudogene	4.94653	30.1628	5.88555	1.22286	7.55219	1.91162
ENSG00000096433	-0.744936	6.0936	7.78399	0.00527111	0.0581076	ITPR3	protein_coding	359	529	332	277	1688	994	inositol 1,4,5-trisphosphate receptor, type 3 [Source:HGNC Symbol;Acc:HGNC:6182]	6	76209	ITPR3	protein_coding	0.682921	0.789815	0.488443	0.846733	1.67718	0.863602
ENSG00000103423	-0.762184	5.34138	7.78381	0.00527166	0.0581076	DNAJA3	protein_coding	209	230	297	196	731	768	DnaJ (Hsp40) homolog, subfamily A, member 3 [Source:HGNC Symbol;Acc:HGNC:11808]	16	30970	DNAJA3	protein_coding	0.978334	0.845011	1.07522	1.47431	1.78727	1.64193
ENSG00000148082	3.57686	0.83879	7.78545	0.00526685	0.0581076	SHC3	protein_coding	7	44	15	0	21	0	SHC (Src homology 2 domain containing) transforming protein 3 [Source:HGNC Symbol;Acc:HGNC:18181]	9	165622	SHC3	protein_coding	0.0061272	0.0302281	0.0101544	0	0.00960099	0
ENSG00000173226	-0.945714	4.12801	7.78384	0.00527156	0.0581076	IQCB1	protein_coding	55	97	148	101	220	419	IQ motif containing B1 [Source:HGNC Symbol;Acc:HGNC:28949]	3	65316	IQCB1	protein_coding	0.122075	0.168977	0.254053	0.360226	0.255045	0.424745
ENSG00000115935	0.78562	4.81978	7.78232	0.00527599	0.0581155	WIPF1	protein_coding	191	387	307	74	343	278	WAS/WASL interacting protein family, member 1 [Source:HGNC Symbol;Acc:HGNC:12736]	2	123344	WIPF1	protein_coding	0.22449	0.357001	0.279063	0.139761	0.210567	0.149231
ENSG00000204394	-0.766482	5.59135	7.77487	0.0052978	0.0583157	VARS	protein_coding	255	258	361	238	908	857	valyl-tRNA synthetase [Source:HGNC Symbol;Acc:HGNC:12651]	6	18435	VARS	protein_coding	2.0053	1.5924	2.19556	3.00751	3.72956	3.07802
ENSG00000176681	1.47072	2.66678	7.76362	0.00533091	0.05864	LRRC37A	protein_coding	47	83	83	5	87	43	leucine rich repeat containing 37A [Source:HGNC Symbol;Acc:HGNC:29069]	17	45061	LRRC37A	protein_coding	0.151209	0.209582	0.206519	0.0258489	0.146195	0.0631831
ENSG00000137807	-0.773555	7.66848	7.75785	0.00534796	0.0587873	KIF23	protein_coding	632	987	2389	1021	2307	5054	kinesin family member 23 [Source:HGNC Symbol;Acc:HGNC:6392]	15	34181	KIF23	protein_coding	2.68049	3.28555	7.83634	6.95847	5.11066	9.79003
ENSG00000138660	-0.786877	5.07317	7.7465	0.00538167	0.0589666	AP1AR	protein_coding	147	197	261	196	408	775	adaptor-related protein complex 1 associated regulatory protein [Source:HGNC Symbol;Acc:HGNC:28808]	4	38310	AP1AR	protein_coding	0.556272	0.5851	0.763854	1.19184	0.806422	1.33944
ENSG00000153132	-2.6891	2.09063	7.7494	0.00537303	0.0589666	CLGN	protein_coding	2	8	17	58	108	24	calmegin [Source:HGNC Symbol;Acc:HGNC:2060]	4	39513	CLGN	protein_coding	0.0073379	0.023037	0.0482382	0.341949	0.206966	0.0402166
ENSG00000163659	0.807197	7.19018	7.74633	0.00538219	0.0589666	TIPARP	protein_coding	1122	1591	1836	660	1177	1260	TCDD-inducible poly(ADP-ribose) polymerase [Source:HGNC Symbol;Acc:HGNC:23696]	3	33535	TIPARP	protein_coding	4.85039	5.39819	6.13841	4.58478	2.65762	2.48774
ENSG00000164929	-3.18229	0.686407	7.74886	0.00537465	0.0589666	BAALC	protein_coding	0	2	5	12	12	55	brain and acute leukemia, cytoplasmic [Source:HGNC Symbol;Acc:HGNC:14333]	8	89595	BAALC	protein_coding	0	0.00253993	0.00625703	0.0312011	0.0101417	0.0406455
ENSG00000277053	0.734046	5.58405	7.74618	0.00538263	0.0589666	GTF2IP1	transcribed_unprocessed_pseudogene	342	636	513	155	487	514	general transcription factor IIi, pseudogene 1 [Source:HGNC Symbol;Acc:HGNC:4660]	7	52311	GTF2IP1	transcribed_unprocessed_pseudogene	0.947797	1.38338	1.09953	0.690258	0.704937	0.650584
ENSG00000119655	0.954264	4.84664	7.7396	0.00540228	0.0590562	NPC2	protein_coding	216	535	188	128	258	147	Niemann-Pick disease, type C2 [Source:HGNC Symbol;Acc:HGNC:14537]	14	17985	NPC2	protein_coding	1.74111	3.38469	1.172	1.65795	1.08624	0.541178
ENSG00000181061	0.902526	6.2221	7.73852	0.00540552	0.0590562	HIGD1A	protein_coding	588	1289	573	261	527	757	HIG1 hypoxia inducible domain family, member 1A [Source:HGNC Symbol;Acc:HGNC:29527]	3	47354	HIGD1A	protein_coding	1.80013	3.09722	1.35669	1.28398	0.842691	1.05846
ENSG00000234664	-0.736119	5.71927	7.73932	0.00540312	0.0590562	HMGN2P5	processed_pseudogene	231	277	491	271	795	1076	high mobility group nucleosomal binding domain 2 pseudogene 5 [Source:HGNC Symbol;Acc:HGNC:33568]	15	272	HMGN2P5	processed_pseudogene	123.119	115.874	202.392	232.099	221.316	261.925
ENSG00000248873	-0.803155	4.97004	7.74136	0.00539701	0.0590562	SERBP1P6	processed_pseudogene	113	167	283	157	335	864	SERPINE1 mRNA binding protein 1 pseudogene 6 [Source:HGNC Symbol;Acc:HGNC:44635]	5	3468	SERBP1P6	processed_pseudogene	4.72369	5.47915	9.14933	10.5461	7.31443	16.4956
ENSG00000114744	0.85486	5.25911	7.72951	0.00543255	0.0593112	COMMD2	protein_coding	234	513	488	115	267	517	COMM domain containing 2 [Source:HGNC Symbol;Acc:HGNC:24993]	3	14029	COMMD2	protein_coding	2.41808	4.1607	3.90009	1.90961	1.44112	2.44004
ENSG00000120129	0.758591	9.04877	7.71953	0.00546268	0.0595653	DUSP1	protein_coding	4586	5799	5847	1609	6750	4683	dual specificity phosphatase 1 [Source:HGNC Symbol;Acc:HGNC:3064]	5	3105	DUSP1	protein_coding	214.119	212.504	211.132	120.717	164.61	99.8611
ENSG00000234241	-0.745158	5.63019	7.71811	0.00546696	0.0595653	RP4-775C13.1	processed_pseudogene	264	223	435	300	670	957		20	1682	RP4-775C13.1	processed_pseudogene	22.7541	15.0853	28.9965	41.5497	30.1622	37.6721
ENSG00000278341	-4.48322	-0.0477434	7.7186	0.00546549	0.0595653	RP5-1142A6.10	antisense	2	0	0	10	14	18		16	1481	RP5-1142A6.10	antisense	0.195775	0	0	1.57296	0.715793	0.804732
ENSG00000197837	0.977036	4.85719	7.71647	0.00547191	0.0595789	HIST4H4	protein_coding	287	363	266	47	285	402	histone cluster 4, H4 [Source:HGNC Symbol;Acc:HGNC:20510]	12	3132	HIST4H4	protein_coding	13.2844	13.1874	9.52229	3.49582	6.89029	8.49841
ENSG00000117395	-0.719808	6.05312	7.71338	0.00548131	0.0596408	EBNA1BP2	protein_coding	277	379	614	339	982	1381	EBNA1 binding protein 2 [Source:HGNC Symbol;Acc:HGNC:15531]	1	106761	EBNA1BP2	protein_coding	0.37614	0.403927	0.644818	0.739707	0.696488	0.856475
ENSG00000172572	0.774648	5.13154	7.70996	0.0054917	0.059673	PDE3A	protein_coding	266	436	391	117	321	386	phosphodiesterase 3A, cGMP-inhibited [Source:HGNC Symbol;Acc:HGNC:8778]	12	315136	PDE3A	protein_coding	0.122367	0.157422	0.139111	0.086489	0.0771297	0.0811004
ENSG00000197465	1.88451	1.90803	7.71041	0.00549032	0.059673	GYPE	protein_coding	22	70	43	1	27	37	glycophorin E (MNS blood group) [Source:HGNC Symbol;Acc:HGNC:4705]	4	34696	GYPE	protein_coding	0.0919232	0.229559	0.138954	0.00671419	0.0589249	0.0706083
ENSG00000155380	-0.753533	7.27693	7.70424	0.00550913	0.0598219	SLC16A1	protein_coding	614	982	1331	915	2453	2729	solute carrier family 16 (monocarboxylate transporter), member 1 [Source:HGNC Symbol;Acc:HGNC:10922]	1	45166	SLC16A1	protein_coding	1.97078	2.47386	3.30406	4.71935	4.11245	4.0006
ENSG00000178033	0.822279	4.91878	7.70014	0.00552166	0.059877	FAM26E	protein_coding	217	423	319	89	256	371	family with sequence similarity 26, member E [Source:HGNC Symbol;Acc:HGNC:21568]	6	13146	FAM26E	protein_coding	2.39303	3.66119	2.72069	1.57714	1.47455	1.86859
ENSG00000213463	0.82755	5.38969	7.70025	0.0055213	0.059877	SYNJ2BP	protein_coding	406	415	460	104	306	677	synaptojanin 2 binding protein [Source:HGNC Symbol;Acc:HGNC:18955]	14	50565	SYNJ2BP	protein_coding	1.16401	0.933843	1.01998	0.479133	0.458233	0.886487
ENSG00000201428	1.21662	8.5447	7.69485	0.00553785	0.0600121	RN7SKP71	misc_RNA	3477	8103	1753	613	2756	3997	RNA, 7SK small nuclear pseudogene 71 [Source:HGNC Symbol;Acc:HGNC:45795]	12	317	RN7SKP71	misc_RNA	1590.11	2908.46	620.018	450.479	658.316	834.85
ENSG00000197965	0.756484	7.62712	7.69331	0.00554259	0.0600229	MPZL1	protein_coding	1525	2324	2250	676	1383	2793	myelin protein zero-like 1 [Source:HGNC Symbol;Acc:HGNC:7226]	1	70727	MPZL1	protein_coding	3.12584	3.73875	3.5668	2.22656	1.48065	2.61468
ENSG00000118503	-1.03453	3.65687	7.68991	0.00555305	0.0600957	TNFAIP3	protein_coding	52	106	48	92	222	182	tumor necrosis factor, alpha-induced protein 3 [Source:HGNC Symbol;Acc:HGNC:11896]	6	16124	TNFAIP3	protein_coding	0.467533	0.748013	0.333772	1.32919	1.04254	0.747364
ENSG00000140497	0.888449	4.89055	7.68792	0.00555916	0.0601213	SCAMP2	protein_coding	226	501	240	87	250	314	secretory carrier membrane protein 2 [Source:HGNC Symbol;Acc:HGNC:10564]	15	29635	SCAMP2	protein_coding	1.10557	1.92357	0.908005	0.683892	0.638778	0.70155
ENSG00000185164	-0.720336	6.2225	7.67781	0.0055904	0.0604184	NOMO2	protein_coding	397	383	616	449	1114	1331	NODAL modulator 2 [Source:HGNC Symbol;Acc:HGNC:22652]	16	144886	NOMO2	protein_coding	0.397234	0.30078	0.47669	0.721926	0.582201	0.608254
ENSG00000122643	-1.08629	4.14724	7.6707	0.00561246	0.0606161	NT5C3A	protein_coding	43	119	125	114	202	446	5'-nucleotidase, cytosolic IIIA [Source:HGNC Symbol;Acc:HGNC:17820]	7	48683	NT5C3A	protein_coding	0.128048	0.278129	0.287882	0.545507	0.314187	0.606584
ENSG00000257207	-1.76545	1.83872	7.66921	0.00561711	0.0606255	AC108938.5	protein_coding	7	8	23	14	57	106		2	70141	AC108938.5	protein_coding	0.014468	0.0129776	0.0367653	0.0464974	0.0615343	0.100062
ENSG00000163344	-1.2775	2.96515	7.65816	0.00565161	0.0609569	PMVK	protein_coding	23	34	56	61	126	137	phosphomevalonate kinase [Source:HGNC Symbol;Acc:HGNC:9141]	1	12257	PMVK	protein_coding	0.272036	0.315624	0.512254	1.15936	0.778397	0.740065
ENSG00000142188	0.828254	4.67296	7.65388	0.00566502	0.0610606	TMEM50B	protein_coding	189	341	277	83	219	282	transmembrane protein 50B [Source:HGNC Symbol;Acc:HGNC:1280]	21	47526	TMEM50B	protein_coding	0.576518	0.816393	0.653477	0.406836	0.348921	0.392872
ENSG00000173848	-0.771561	5.70152	7.65262	0.00566901	0.0610625	NET1	protein_coding	309	244	347	458	624	724	neuroepithelial cell transforming 1 [Source:HGNC Symbol;Acc:HGNC:14592]	10	45912	NET1	protein_coding	0.975696	0.604699	0.847393	2.32387	1.02914	1.04411
ENSG00000157111	1.59281	2.18811	7.64983	0.00567775	0.0611158	TMEM171	protein_coding	49	53	58	13	38	17	transmembrane protein 171 [Source:HGNC Symbol;Acc:HGNC:27031]	5	11525	TMEM171	protein_coding	0.616364	0.523252	0.564246	0.26277	0.249665	0.0976656
ENSG00000171793	-0.752008	5.40065	7.64266	0.00570039	0.0613183	CTPS1	protein_coding	145	250	390	180	515	1164	CTP synthase 1 [Source:HGNC Symbol;Acc:HGNC:2519]	1	33230	CTPS1	protein_coding	0.632586	0.856023	1.31588	1.26187	1.17352	2.3193
ENSG00000127564	-1.30709	2.6012	7.63792	0.00571537	0.0614384	PKMYT1	protein_coding	19	37	28	37	115	115	protein kinase, membrane associated tyrosine/threonine 1 [Source:HGNC Symbol;Acc:HGNC:29650]	16	12515	PKMYT1	protein_coding	0.220092	0.336393	0.250847	0.688722	0.695795	0.608416
ENSG00000184497	2.75516	1.2725	7.62948	0.00574218	0.0616852	TMEM255B	protein_coding	24	21	40	0	3	36	transmembrane protein 255B [Source:HGNC Symbol;Acc:HGNC:28297]	13	57755	TMEM255B	protein_coding	0.0602426	0.0413719	0.0776519	0	0.0039332	0.0412711
ENSG00000169908	-1.32942	4.47586	7.62459	0.00575779	0.0617744	TM4SF1	protein_coding	71	222	31	44	682	435	transmembrane 4 L six family member 1 [Source:HGNC Symbol;Acc:HGNC:11853]	3	8843	TM4SF1	protein_coding	1.16397	2.85647	0.393046	1.15911	5.83982	3.25704
ENSG00000179256	5.88232	-0.4525	7.62446	0.00575818	0.0617744	SMCO3	protein_coding	7	21	0	0	0	0	single-pass membrane protein with coiled-coil domains 3 [Source:HGNC Symbol;Acc:HGNC:34401]	12	9532	SMCO3	protein_coding	0.106462	0.250675	0	0	0	0
ENSG00000142046	2.41865	1.37885	7.61771	0.0057798	0.061965	TMEM91	protein_coding	33	30	34	0	16	17	transmembrane protein 91 [Source:HGNC Symbol;Acc:HGNC:32393]	19	33172	TMEM91	protein_coding	0.14422	0.102902	0.114918	0	0.0365227	0.0339321
ENSG00000226652	-2.56884	1.32014	7.61348	0.00579335	0.0620478	PSMD10P2	processed_pseudogene	11	9	0	16	60	41	proteasome 26S subunit, non-ATPase, 10 pseudogene 2 [Source:HGNC Symbol;Acc:HGNC:30151]	3	671	PSMD10P2	processed_pseudogene	2.37658	1.52615	0	5.55482	6.77085	4.04571
ENSG00000237821	-0.850926	4.8056	7.61289	0.00579525	0.0620478	AC083873.4	processed_pseudogene	219	85	193	175	339	571		7	1098	AC083873.4	processed_pseudogene	28.915	8.80831	19.7077	37.1286	23.3782	34.4324
ENSG00000270442	-1.81979	2.1986	7.61036	0.00580339	0.0620936	CTB-95D12.1	processed_pseudogene	3	17	38	29	72	108		5	2262	CTB-95D12.1	processed_pseudogene	0.19227	0.85513	1.88353	2.98661	2.41021	3.16129
ENSG00000128311	1.36217	2.96989	7.60903	0.00580769	0.0620982	TST	protein_coding	59	118	85	7	57	113	thiosulfate sulfurtransferase (rhodanese) [Source:HGNC Symbol;Acc:HGNC:12388]	22	9324	TST	protein_coding	0.917343	1.43998	1.02211	0.174891	0.4629	0.802435
ENSG00000168495	-0.709514	5.73226	7.59682	0.00584715	0.0624785	POLR3D	protein_coding	319	285	381	305	831	947	polymerase (RNA) III (DNA directed) polypeptide D, 44kDa [Source:HGNC Symbol;Acc:HGNC:1080]	8	9496	POLR3D	protein_coding	4.87003	3.41492	4.49848	7.48225	6.62636	6.60302
ENSG00000182165	2.27648	1.23258	7.58792	0.00587606	0.0627457	TP53TG1	lincRNA	19	38	30	2	21	6	TP53 target 1 (non-protein coding) [Source:HGNC Symbol;Acc:HGNC:17026]	7	20290	TP53TG1	lincRNA	0.135754	0.213097	0.165776	0.0229626	0.0783703	0.0195796
ENSG00000234743	-0.945434	4.83799	7.58453	0.00588713	0.0628221	EIF5AP4	processed_pseudogene	100	115	305	171	445	532	eukaryotic translation initiation factor 5A pseudogene 4 [Source:HGNC Symbol;Acc:HGNC:31442]	10	464	EIF5AP4	processed_pseudogene	31.2438	28.2004	73.6993	85.8521	72.6201	75.9149
ENSG00000020256	-1.07692	3.6101	7.58298	0.0058922	0.0628245	ZFP64	protein_coding	92	71	33	83	202	198	ZFP64 zinc finger protein [Source:HGNC Symbol;Acc:HGNC:15940]	20	152645	ZFP64	protein_coding	0.087375	0.0529239	0.0242389	0.126668	0.100204	0.0858848
ENSG00000092853	-0.727091	5.77404	7.58207	0.00589517	0.0628245	CLSPN	protein_coding	160	221	712	203	556	1633	claspin [Source:HGNC Symbol;Acc:HGNC:19715]	1	49749	CLSPN	protein_coding	0.466249	0.505457	1.60464	0.950571	0.846262	2.17338
ENSG00000113790	1.01224	3.45713	7.57164	0.00592939	0.0631053	EHHADH	protein_coding	97	96	162	32	66	138	enoyl-CoA, hydratase/3-hydroxyacyl CoA dehydrogenase [Source:HGNC Symbol;Acc:HGNC:3247]	3	91366	EHHADH	protein_coding	0.153911	0.119554	0.198798	0.0815903	0.0546983	0.100006
ENSG00000224426	-2.07075	1.62182	7.57182	0.00592879	0.0631053	SLC31A1P1	processed_pseudogene	11	19	2	29	56	46	solute carrier family 31 (copper transporter), member 1 pseudogene 1 [Source:HGNC Symbol;Acc:HGNC:17124]	3	566	SLC31A1P1	processed_pseudogene	2.81746	3.81956	0.396183	11.9359	7.4918	5.38115
ENSG00000176108	-0.983527	3.80865	7.56585	0.00594845	0.0632663	CHMP6	protein_coding	77	52	101	72	225	307	charged multivesicular body protein 6 [Source:HGNC Symbol;Acc:HGNC:25675]	17	17919	CHMP6	protein_coding	0.622958	0.330191	0.63196	0.936034	0.950787	1.13438
ENSG00000133706	-0.730141	8.07187	7.56421	0.00595388	0.0632821	LARS	protein_coding	1169	1752	2120	1656	3658	5202	leucyl-tRNA synthetase [Source:HGNC Symbol;Acc:HGNC:6512]	5	69622	LARS	protein_coding	2.43417	2.86328	3.41406	5.54098	3.97843	4.94718
ENSG00000233028	3.49544	0.477393	7.55795	0.00597459	0.0634603	RP4-725G10.4	processed_pseudogene	9	9	39	2	0	4		7	778	RP4-725G10.4	processed_pseudogene	1.67705	1.31625	5.62039	0.598857	0	0.340419
ENSG00000153066	0.845944	4.80485	7.55058	0.00599907	0.0636782	TXNDC11	protein_coding	176	389	336	93	246	283	thioredoxin domain containing 11 [Source:HGNC Symbol;Acc:HGNC:28030]	16	63798	TXNDC11	protein_coding	0.399933	0.693775	0.590492	0.339585	0.291973	0.293706
ENSG00000119782	3.52625	0.932415	7.5489	0.00600468	0.0636956	FKBP1B	protein_coding	19	46	11	8	2	0	FK506 binding protein 1B, 12.6 kDa [Source:HGNC Symbol;Acc:HGNC:3712]	2	13980	FKBP1B	protein_coding	0.197028	0.374392	0.08822	0.133308	0.0108327	0
ENSG00000228169	2.61377	0.924599	7.54342	0.00602296	0.0638473	PPIAP19	processed_pseudogene	11	30	35	3	6	5	peptidylprolyl isomerase A (cyclophilin A) pseudogene 19 [Source:HGNC Symbol;Acc:HGNC:31663]	10	491	PPIAP19	processed_pseudogene	3.24783	6.9521	7.99224	1.42335	0.925304	0.674252
ENSG00000123700	1.99606	1.57218	7.54113	0.00603063	0.0638603	KCNJ2	protein_coding	33	37	38	5	26	8	potassium channel, inwardly rectifying subfamily J, member 2 [Source:HGNC Symbol;Acc:HGNC:6263]	17	11375	KCNJ2	protein_coding	0.420576	0.370106	0.374554	0.102398	0.173076	0.0465663
ENSG00000164039	1.02886	3.63933	7.54068	0.00603213	0.0638603	BDH2	protein_coding	94	172	134	18	150	135	3-hydroxybutyrate dehydrogenase, type 2 [Source:HGNC Symbol;Acc:HGNC:32389]	4	20448	BDH2	protein_coding	0.666437	0.957092	0.734743	0.205066	0.555463	0.437136
ENSG00000100284	-0.797122	5.1901	7.53184	0.0060618	0.0641321	TOM1	protein_coding	225	257	156	172	855	503	target of myb1 (chicken) [Source:HGNC Symbol;Acc:HGNC:11982]	22	48719	TOM1	protein_coding	0.669524	0.60022	0.359011	0.822438	1.32887	0.683602
ENSG00000138764	0.782275	4.88668	7.5204	0.00610042	0.0644772	CCNG2	protein_coding	166	420	357	72	311	353	cyclin G2 [Source:HGNC Symbol;Acc:HGNC:1593]	4	276237	CCNG2	protein_coding	0.0871181	0.172999	0.1449	0.0607189	0.0852497	0.0846109
ENSG00000149212	1.00359	5.3735	7.5198	0.00610245	0.0644772	SESN3	protein_coding	244	679	464	174	312	292	sestrin 3 [Source:HGNC Symbol;Acc:HGNC:23060]	11	67001	SESN3	protein_coding	0.527947	1.15309	0.776459	0.60498	0.352604	0.288559
ENSG00000141582	-0.992813	3.90113	7.5099	0.00613609	0.0647366	CBX4	protein_coding	85	93	62	92	199	337	chromobox homolog 4 [Source:HGNC Symbol;Acc:HGNC:1554]	17	6273	CBX4	protein_coding	1.96438	1.68688	1.10815	3.41653	2.40211	3.55704
ENSG00000232150	-0.841826	4.76538	7.51064	0.00613357	0.0647366	ST13P4	processed_pseudogene	229	80	176	188	315	506	suppression of tumorigenicity 13 (colon carcinoma) (Hsp70 interacting protein) pseudogene 4 [Source:HGNC Symbol;Acc:HGNC:18487]	13	1092	ST13P4	processed_pseudogene	30.4015	8.33572	18.0706	40.1059	21.8425	30.6804
ENSG00000235587	-0.764506	6.92841	7.50902	0.00613909	0.0647366	GAPDHP65	processed_pseudogene	789	892	534	692	1753	2420	glyceraldehyde 3 phosphate dehydrogenase pseudogene 65 [Source:HGNC Symbol;Acc:HGNC:4143]	X	1005	GAPDHP65	processed_pseudogene	113.813	100.989	59.574	160.403	132.078	159.435
ENSG00000159658	0.689224	6.68628	7.49193	0.00619761	0.0653108	EFCAB14	protein_coding	786	1339	1029	356	976	1181	EF-hand calcium binding domain 14 [Source:HGNC Symbol;Acc:HGNC:29051]	1	43905	EFCAB14	protein_coding	2.59532	3.4701	2.62774	1.8889	1.68326	1.78102
ENSG00000044446	0.84307	4.37624	7.4883	0.0062101	0.0653995	PHKA2	protein_coding	197	254	189	79	230	143	phosphorylase kinase, alpha 2 (liver) [Source:HGNC Symbol;Acc:HGNC:8926]	X	92298	PHKA2	protein_coding	0.309425	0.313125	0.229589	0.199392	0.188691	0.102583
ENSG00000147526	0.698528	7.35531	7.48279	0.00622914	0.0655141	TACC1	protein_coding	1343	1742	1872	534	1281	2370	transforming, acidic coiled-coil containing protein 1 [Source:HGNC Symbol;Acc:HGNC:11522]	8	124842	TACC1	protein_coding	1.55954	1.58768	1.68123	0.996445	0.776968	1.25696
ENSG00000170542	1.51074	2.53897	7.48341	0.00622699	0.0655141	SERPINB9	protein_coding	46	88	63	3	61	58	serpin peptidase inhibitor, clade B (ovalbumin), member 9 [Source:HGNC Symbol;Acc:HGNC:8955]	6	16014	SERPINB9	protein_coding	0.416428	0.625257	0.441085	0.043641	0.288433	0.239807
ENSG00000263648	-1.23721	2.89573	7.48107	0.00623509	0.0655337	RP11-471L13.3	processed_pseudogene	32	32	40	66	132	99		17	338	RP11-471L13.3	processed_pseudogene	13.7251	10.7723	13.2686	45.4883	29.5714	19.3933
ENSG00000155640	-0.837102	4.4316	7.47836	0.00624449	0.0655896	C10orf12	protein_coding	90	116	179	122	312	451	chromosome 10 open reading frame 12 [Source:HGNC Symbol;Acc:HGNC:23420]	10	4928	C10orf12	protein_coding	2.64761	2.67832	4.07253	5.76716	4.794	6.05954
ENSG00000121552	-1.31031	2.60748	7.47518	0.00625551	0.0656625	CSTA	protein_coding	16	53	17	25	166	87	cystatin A (stefin A) [Source:HGNC Symbol;Acc:HGNC:2481]	3	16728	CSTA	protein_coding	0.138662	0.360502	0.113943	0.348152	0.751413	0.344357
ENSG00000133812	0.738758	6.69138	7.46786	0.00628103	0.0658872	SBF2	protein_coding	841	1431	926	380	859	1163	SET binding factor 2 [Source:HGNC Symbol;Acc:HGNC:2135]	11	515540	SBF2	protein_coding	0.236492	0.31583	0.201387	0.171709	0.126167	0.149366
ENSG00000143294	-0.785701	4.60293	7.46641	0.00628606	0.065897	PRCC	protein_coding	146	150	135	151	402	395	papillary renal cell carcinoma (translocation-associated) [Source:HGNC Symbol;Acc:HGNC:9343]	1	50207	PRCC	protein_coding	0.421571	0.339941	0.301475	0.700625	0.606284	0.520914
ENSG00000163625	0.66513	6.83542	7.46196	0.00630162	0.066017	WDFY3	protein_coding	1001	1356	1075	417	1145	1215	WD repeat and FYVE domain containing 3 [Source:HGNC Symbol;Acc:HGNC:20751]	4	296781	WDFY3	protein_coding	0.488968	0.519876	0.40612	0.32732	0.292135	0.271065
ENSG00000177283	0.81249	4.44918	7.45782	0.00631615	0.0661261	FZD8	protein_coding	254	241	168	93	211	153	frizzled class receptor 8 [Source:HGNC Symbol;Acc:HGNC:4046]	10	4029	FZD8	protein_coding	9.13942	6.80606	4.67513	5.37723	3.96552	2.51436
ENSG00000131171	0.881839	6.29429	7.45085	0.00634064	0.066296	SH3BGRL	protein_coding	430	1544	685	248	673	695	SH3 domain binding glutamate-rich protein like [Source:HGNC Symbol;Acc:HGNC:10823]	X	96604	SH3BGRL	protein_coding	0.645291	1.81856	0.795018	0.598039	0.527515	0.476347
ENSG00000230807	1.8923	1.64139	7.45135	0.00633888	0.066296	AC099535.4	processed_pseudogene	14	68	36	3	19	20		3	370	AC099535.4	processed_pseudogene	5.4854	20.9114	10.9089	1.88883	3.88836	3.579
ENSG00000233237	1.72999	1.96799	7.44292	0.00636866	0.0665457	LINC00472	lincRNA	59	40	40	5	20	34	long intergenic non-protein coding RNA 472 [Source:HGNC Symbol;Acc:HGNC:21380]	6	76425	LINC00472	lincRNA	0.111918	0.0595526	0.0586822	0.0152408	0.0198157	0.0294562
ENSG00000104522	-0.773648	4.85145	7.43107	0.00641073	0.0668982	TSTA3	protein_coding	135	188	195	121	534	599	tissue specific transplantation antigen P35B [Source:HGNC Symbol;Acc:HGNC:12390]	8	5430	TSTA3	protein_coding	3.60426	3.93944	4.0264	5.19109	7.44656	7.304
ENSG00000187796	-3.20642	0.52072	7.43145	0.00640938	0.0668982	CARD9	protein_coding	3	4	0	16	26	21	caspase recruitment domain family, member 9 [Source:HGNC Symbol;Acc:HGNC:16391]	9	11778	CARD9	protein_coding	0.036926	0.0386424	0	0.316462	0.167154	0.118054
[truncated: 14,521 more rows]
