# Supplementary material for: Gene expression analysis of human adipose tissue-derived stem cells during the initial steps of in vitro osteogenesis
Source: Sci Rep. 2018 Mar 16;8:4739. doi: 10.1038/s41598-018-22991-6 (PMC5856793; doi:10.1038/s41598-018-22991-6)
Supplement: Supplementary file 5 — Supplementary Table S4 [file 41598_2018_22991_MOESM5_ESM.xlsx]

## Sheet: Biological_Process
Gene expression analysis of human adipose tissue-derived stem cells during the initial steps of in vitro osteogenesis
Anny Waloski Robert, Addeli Bez Batti Angulski, Lucia Spangenberg, Patrícia Shigunov, Isabela Tiemy Pereira, Paulo Sergio Loiacono Bettes, Hugo Naya, Alejandro Correa, Bruno Dallagiovanna, Marco Augusto Stimamiglio
Supplementary Table S4: GO analysis of differentially expressed genes considering the total mRNA fraction.
#	signf	p-value	T	Q	Q&T	Q&T/Q	Q&T/T	term ID	t type	t group	t name	t depth	Q&T list
#
1	!	0.0439	6	338	2	0.006	0.333	GO:0070092	BP	40	regulation of glucagon secretion	1	SYT7,LEP
1	!	0.0303	34	338	4	0.012	0.118	GO:0044273	BP	99	sulfur compound catabolic process	1	CTH,OMD,CBS,PRELP
1	!	0.018	4	338	2	0.006	0.5	GO:0000098	BP	99	sulfur amino acid catabolic process	1	CTH,CBS
1	!	0.0439	6	338	2	0.006	0.333	GO:0046880	BP	161	regulation of follicle-stimulating hormone secretion	1	INHBA,LEP
1	!	0.0439	6	338	2	0.006	0.333	GO:0046881	BP	161	positive regulation of follicle-stimulating hormone secretion	2	INHBA,LEP
1	!	0.0374	36	338	4	0.012	0.111	GO:1900274	BP	19	regulation of phospholipase C activity	1	FGF2,EDNRA,C5AR1,ANG
1	!	0.0303	34	338	4	0.012	0.118	GO:0010863	BP	19	positive regulation of phospholipase C activity	1	FGF2,EDNRA,C5AR1,ANG
1	!	0.0261	16	338	3	0.009	0.188	GO:0032354	BP	6	response to follicle-stimulating hormone	1	ASNS,INHBA,EPHA5
1	!	0.0439	6	338	2	0.006	0.333	GO:0045110	BP	105	intermediate filament bundle assembly	1	NEFM,KRT14
1	!	0.018	4	338	2	0.006	0.5	GO:2000812	BP	24	regulation of barbed-end actin filament capping	1	LRRC16A,RLTPR
1	!	0.0091	3	338	2	0.006	0.667	GO:2000813	BP	24	negative regulation of barbed-end actin filament capping	2	LRRC16A,RLTPR
1	!	0.0439	6	338	2	0.006	0.333	GO:0070813	BP	43	hydrogen sulfide metabolic process	1	CTH,CBS
1	!	0.018	4	338	2	0.006	0.5	GO:0070814	BP	43	hydrogen sulfide biosynthetic process	2	CTH,CBS
1	!	0.00711	107	338	8	0.024	0.075	GO:0003014	BP	141	renal system process	1	EDNRB,CORIN,PTPRO,KCNMA1,STC1,ADORA1,HAS2,CD34
1	!	0.00376	35	338	5	0.015	0.143	GO:0098801	BP	141	regulation of renal system process	2	EDNRB,CORIN,PTPRO,STC1,ADORA1
1	!	0.0349	168	338	9	0.027	0.054	GO:0008361	BP	129	regulation of cell size	1	NRCAM,KCNN4,CXCL12,VEGFA,VAV3,CRABP2,KCNMA1,NRG1,SEMA3E
1	!	0.0175	14	338	3	0.009	0.214	GO:0032793	BP	13	positive regulation of CREB transcription factor activity	1	VEGFA,EPHA5,RELN
1	!	0.0392	171	338	9	0.027	0.053	GO:0007187	BP	114	G-protein coupled receptor signaling pathway, coupled to cyclic nucleotide second messenger	1	CALCRL,CNR1,PTGER2,ADM2,ADORA1,NPY1R,ADRA1B,FPR1,RXFP1
1	!	0.0117	143	338	9	0.027	0.063	GO:0007188	BP	114	adenylate cyclase-modulating G-protein coupled receptor signaling pathway	2	CALCRL,CNR1,PTGER2,ADM2,ADORA1,NPY1R,ADRA1B,FPR1,RXFP1
1	!	0.0259	131	338	8	0.024	0.061	GO:0051100	BP	27	negative regulation of binding	1	RAP1GAP,DKK1,IFIT2,PTPRF,HEY1,DACT1,DDIT3,NOG
1	!	0.0337	35	338	4	0.012	0.114	GO:0001659	BP	108	temperature homeostasis	1	CNR1,EDNRB,FOXO1,ADORA1
1	!	0.0299	55	338	5	0.015	0.091	GO:0030032	BP	1	lamellipodium assembly	1	LRRC16A,VAV3,FGD4,PTPRO,RLTPR
1	!	0.0439	6	338	2	0.006	0.333	GO:0032534	BP	81	regulation of microvillus assembly	1	RAP1GAP,KLF5
1	!	0.0387	236	338	11	0.033	0.047	GO:0060828	BP	63	regulation of canonical Wnt signaling pathway	1	WNT2,DKK1,FGF2,NKD1,FOXO1,PTPRO,FRZB,FZD5,DACT1,DDIT3,NOG
1	!	0.0414	37	338	4	0.012	0.108	GO:0046173	BP	9	polyol biosynthetic process	1	PTK2B,FGF2,IMPA2,LEP
1	!	0.01	64	338	6	0.018	0.094	GO:1901607	BP	64	alpha-amino acid biosynthetic process	1	ASNS,PHGDH,CTH,PSAT1,GLUL,CBS
1	!	0.00154	16	338	4	0.012	0.25	GO:0009070	BP	64	serine family amino acid biosynthetic process	2	PHGDH,CTH,PSAT1,CBS
1	!	0.00836	289	338	14	0.041	0.048	GO:0006520	BP	64	cellular amino acid metabolic process	1	ASNS,AARS,PHGDH,GGT5,SLC7A5,GARS,CTH,YARS,PSAT1,GLUL,WARS,CBS,GPT2,MARS
1	!	0.0254	53	338	5	0.015	0.094	GO:0043038	BP	64	amino acid activation	2	AARS,GARS,YARS,WARS,MARS
1	!	0.0234	52	338	5	0.015	0.096	GO:0043039	BP	64	tRNA aminoacylation	3	AARS,GARS,YARS,WARS,MARS
1	!	0.018	4	338	2	0.006	0.5	GO:0009092	BP	64	homoserine metabolic process	2	CTH,CBS
1	!	0.018	4	338	2	0.006	0.5	GO:0019346	BP	64	transsulfuration	3	CTH,CBS
1	!	0.00431	9	338	3	0.009	0.333	GO:0006563	BP	64	L-serine metabolic process	2	PHGDH,PSAT1,CBS
1	!	0.0406	59	338	5	0.015	0.085	GO:0008652	BP	64	cellular amino acid biosynthetic process	2	ASNS,PHGDH,PSAT1,GLUL,GPT2
1	!	0.018	4	338	2	0.006	0.5	GO:0006564	BP	64	L-serine biosynthetic process	3	PHGDH,PSAT1
1	!	0.018	4	338	2	0.006	0.5	GO:0019344	BP	64	cysteine biosynthetic process	1	CTH,CBS
1	!	0.0091	3	338	2	0.006	0.667	GO:0019343	BP	64	cysteine biosynthetic process via cystathionine	2	CTH,CBS
1	!	0.0179	49	338	5	0.015	0.102	GO:0006418	BP	64	tRNA aminoacylation for protein translation	1	AARS,GARS,YARS,WARS,MARS
1	!	0.0296	5	338	2	0.006	0.4	GO:0051005	BP	151	negative regulation of lipoprotein lipase activity	1	SORT1,ANGPTL4
1	!	0.000323	390	338	20	0.059	0.051	GO:0003012	BP	68	muscle system process	1	CALCRL,LMCD1,SORBS1,MAP2K6,CRYAB,MYH2,DTNA,EDNRB,MYOCD,ANK2,EDNRA,KCNMA1,STC1,ACTC1,ADORA1,KLF15,BDKRB2,NPNT,ADRA1B,LEP
1	!	0.000875	322	338	17	0.05	0.053	GO:0006936	BP	68	muscle contraction	2	CALCRL,SORBS1,MAP2K6,CRYAB,MYH2,DTNA,EDNRB,MYOCD,ANK2,EDNRA,KCNMA1,STC1,ACTC1,ADORA1,BDKRB2,NPNT,ADRA1B
1	!	0.000507	94	338	9	0.027	0.096	GO:0006939	BP	68	smooth muscle contraction	3	CALCRL,EDNRB,MYOCD,EDNRA,KCNMA1,ADORA1,BDKRB2,NPNT,ADRA1B
1	!	0.0299	55	338	5	0.015	0.091	GO:0006940	BP	68	regulation of smooth muscle contraction	1	CALCRL,MYOCD,ADORA1,NPNT,ADRA1B
1	!	0.0296	5	338	2	0.006	0.4	GO:0030035	BP	86	microspike assembly	1	FGD4,MTSS1
1	!	0.0296	5	338	2	0.006	0.4	GO:0008627	BP	48	intrinsic apoptotic signaling pathway in response to osmotic stress	1	ARHGEF2,BDKRB2
1	!	0.018	4	338	2	0.006	0.5	GO:1902218	BP	48	regulation of intrinsic apoptotic signaling pathway in response to osmotic stress	2	ARHGEF2,BDKRB2
1	!	0.018	4	338	2	0.006	0.5	GO:1902219	BP	48	negative regulation of intrinsic apoptotic signaling pathway in response to osmotic stress	1	ARHGEF2,BDKRB2
1	!	0.0146	28	338	4	0.012	0.143	GO:0046320	BP	14	regulation of fatty acid oxidation	1	PDK4,CNR1,ABCD2,IRS2
1	!	0.0261	16	338	3	0.009	0.188	GO:0031998	BP	14	regulation of fatty acid beta-oxidation	1	CNR1,ABCD2,IRS2
1	!	0.000289	2974	338	83	0.246	0.028	GO:0006793	BP	59	phosphorus metabolic process	1	CAMKK1,PDK4,SLC7A14,LMO3,CALCRL,ERBB3,PPP2R2C,PTPRH,FMO2,PCK2,TRIB3,RASSF2,SAMHD1,RGCC,SH2D4A,GARS,DKK1,MAP2K6,CRYAB,VEGFA,ARHGEF2,DNAJC6,DUSP4,PTK2B,INHBA,HSPA2,PTPRB,KDR,ADM2,CDKN1C,GDF15,SESN2,RAMP1,VAV3,NGF,C5AR2,FAM129A,EDNRB,GMPR,TRPC6,SPTBN5,FGF2,INHBE,MYOCD,IMPA2,PTPRF,DUSP10,ETNK2,EPHA5,VLDLR,FOXO1,PTPRO,EDNRA,STK32B,ANGPT1,PTPRN2,NRG1,DUSP23,ATF3,FZD5,ADORA1,SPRY1,BMPER,ALDH1A1,DACT1,IG…
1	!	0.000256	2964	338	83	0.246	0.028	GO:0006796	BP	59	phosphate-containing compound metabolic process	2	CAMKK1,PDK4,SLC7A14,LMO3,CALCRL,ERBB3,PPP2R2C,PTPRH,FMO2,PCK2,TRIB3,RASSF2,SAMHD1,RGCC,SH2D4A,GARS,DKK1,MAP2K6,CRYAB,VEGFA,ARHGEF2,DNAJC6,DUSP4,PTK2B,INHBA,HSPA2,PTPRB,KDR,ADM2,CDKN1C,GDF15,SESN2,RAMP1,VAV3,NGF,C5AR2,FAM129A,EDNRB,GMPR,TRPC6,SPTBN5,FGF2,INHBE,MYOCD,IMPA2,PTPRF,DUSP10,ETNK2,EPHA5,VLDLR,FOXO1,PTPRO,EDNRA,STK32B,ANGPT1,PTPRN2,NRG1,DUSP23,ATF3,FZD5,ADORA1,SPRY1,BMPER,ALDH1A1,DACT1,IG…
1	!	0.0297	404	338	16	0.047	0.04	GO:0016311	BP	59	dephosphorylation	3	SLC7A14,PPP2R2C,PTPRH,SH2D4A,DNAJC6,DUSP4,PTPRB,IMPA2,PTPRF,DUSP10,PTPRO,PTPRN2,DUSP23,ADORA1,NPNT,PPIP5K1
1	!	0.00054	2161	338	64	0.189	0.03	GO:0016310	BP	59	phosphorylation	3	CAMKK1,PDK4,LMO3,ERBB3,TRIB3,RASSF2,RGCC,DKK1,MAP2K6,CRYAB,VEGFA,ARHGEF2,DUSP4,PTK2B,INHBA,HSPA2,KDR,ADM2,CDKN1C,GDF15,SESN2,VAV3,NGF,C5AR2,FAM129A,EDNRB,TRPC6,SPTBN5,FGF2,INHBE,MYOCD,IMPA2,DUSP10,ETNK2,EPHA5,VLDLR,FOXO1,STK32B,ANGPT1,NRG1,ATF3,FZD5,ADORA1,SPRY1,BMPER,DACT1,IGF2,BDKRB2,NPNT,PPIP5K1,ADRA1B,PDGFD,FPR1,SAA1,LEP,PER1,GRIN2A,NOG,IRS2,RELN,C5AR1,MAP3K5,ANG,SGK223
1	!	1.58e-06	1571	338	58	0.172	0.037	GO:0051174	BP	59	regulation of phosphorus metabolic process	2	SLC7A14,LMO3,CALCRL,ERBB3,PPP2R2C,TRIB3,RASSF2,RGCC,SH2D4A,DKK1,MAP2K6,VEGFA,ARHGEF2,DUSP4,PTK2B,INHBA,HSPA2,KDR,CDKN1C,GDF15,SESN2,RAMP1,VAV3,NGF,C5AR2,FAM129A,EDNRB,TRPC6,FGF2,INHBE,MYOCD,DUSP10,VLDLR,FOXO1,EDNRA,ANGPT1,NRG1,ATF3,FZD5,ADORA1,SPRY1,BMPER,DACT1,IGF2,BDKRB2,NPNT,ADRA1B,PDGFD,FPR1,SAA1,LEP,PER1,NOG,IRS2,RELN,C5AR1,MAP3K5,ANG
1	!	1.55e-06	1570	338	58	0.172	0.037	GO:0019220	BP	59	regulation of phosphate metabolic process	3	SLC7A14,LMO3,CALCRL,ERBB3,PPP2R2C,TRIB3,RASSF2,RGCC,SH2D4A,DKK1,MAP2K6,VEGFA,ARHGEF2,DUSP4,PTK2B,INHBA,HSPA2,KDR,CDKN1C,GDF15,SESN2,RAMP1,VAV3,NGF,C5AR2,FAM129A,EDNRB,TRPC6,FGF2,INHBE,MYOCD,DUSP10,VLDLR,FOXO1,EDNRA,ANGPT1,NRG1,ATF3,FZD5,ADORA1,SPRY1,BMPER,DACT1,IGF2,BDKRB2,NPNT,ADRA1B,PDGFD,FPR1,SAA1,LEP,PER1,NOG,IRS2,RELN,C5AR1,MAP3K5,ANG
1	!	2.04e-06	1349	338	52	0.154	0.039	GO:0042325	BP	59	regulation of phosphorylation	4	LMO3,ERBB3,TRIB3,RASSF2,RGCC,DKK1,MAP2K6,VEGFA,ARHGEF2,DUSP4,PTK2B,INHBA,HSPA2,KDR,CDKN1C,GDF15,SESN2,VAV3,NGF,C5AR2,FAM129A,EDNRB,TRPC6,FGF2,INHBE,MYOCD,DUSP10,VLDLR,FOXO1,ANGPT1,NRG1,ATF3,FZD5,ADORA1,SPRY1,BMPER,DACT1,IGF2,BDKRB2,NPNT,ADRA1B,PDGFD,FPR1,SAA1,LEP,PER1,NOG,IRS2,RELN,C5AR1,MAP3K5,ANG
1	!	0.0357	16447	338	315	0.932	0.019	GO:0008150	BP	59	biological_process	1	CAMKK1,PDK4,SYT7,SLC7A14,KCNG1,IKZF2,DNAH5,ARHGAP6,LMO3,PER3,LAMA3,OPN3,DLX3,CALCRL,ERBB3,MTHFD2,NGEF,SLC44A1,ASNS,LMCD1,LNX1,PPP2R2C,RAP1GAP,MAP2,NEBL,BRINP1,LRRC16A,PTPRH,CXCL2,CADPS2,APOB,AARS,NRCAM,PHGDH,FMO2,SORBS1,FKBP5,TSPAN15,SUSD2,GGT5,PCK2,TRIB3,RASSF2,SAMHD1,CDH20,KLHL4,KLF5,RGCC,CRISPLD2,SLC7A5,PDGFRL,WISP1,SH2D4A,NEFM,KCNN4,WNT2,GARS,MEST,PRUNE2,RASSF4,CXCL12,DKK1,RASD1,MAP2K6,CRYAB,…
1	!	3.73e-09	8045	338	203	0.601	0.025	GO:0050896	BP	59	response to stimulus	2	PDK4,SYT7,ARHGAP6,LMO3,OPN3,CALCRL,ERBB3,NGEF,ASNS,LMCD1,RAP1GAP,BRINP1,LRRC16A,CXCL2,CADPS2,APOB,AARS,NRCAM,FMO2,SORBS1,TSPAN15,SUSD2,GGT5,PCK2,TRIB3,RASSF2,SAMHD1,KLF5,RGCC,PDGFRL,WISP1,NEFM,KCNN4,WNT2,RASSF4,CXCL12,DKK1,RASD1,MAP2K6,CRYAB,KRT18,ARHGDIB,GPR63,SMOC2,VEGFA,STC2,ARHGEF26,IL1R2,SDC1,SLC1A4,ANGPTL1,ARHGEF2,CTH,CNR1,IFIT2,DUSP4,PTK2B,RASL11A,INHBA,TNFAIP6,MT2A,PTGER2,MYH2,GRPR,RHOJ,H…
1	!	1.53e-07	3945	338	116	0.343	0.029	GO:0042221	BP	59	response to chemical	3	PDK4,LMO3,CALCRL,ASNS,RAP1GAP,BRINP1,CXCL2,APOB,AARS,NRCAM,FMO2,SORBS1,PCK2,TRIB3,SAMHD1,KLF5,RGCC,WNT2,CXCL12,DKK1,MAP2K6,CRYAB,KRT18,VEGFA,STC2,IL1R2,SDC1,ARHGEF2,CTH,CNR1,IFIT2,PTK2B,INHBA,MT2A,PTGER2,HSPA2,RASL11B,KDR,CHAC1,CDKN1C,GDF15,SESN2,LOXL2,CHL1,VAV3,SORT1,NGF,RERG,C5AR2,GLUL,EDNRB,TRPC6,CYP19A1,SPTBN5,SLC40A1,FGF2,FBN2,MYOCD,ABCA8,DUSP10,AFF3,ACKR2,EPHA5,ANK2,SYBU,ANKRD1,FOXO1,SLC7A1…
1	!	0.0225	128	338	8	0.024	0.062	GO:1990267	BP	59	response to transition metal nanoparticle	4	MT2A,LOXL2,SLC40A1,ANK2,MT1E,KRT14,MT1X,MT1M
1	!	0.0254	53	338	5	0.015	0.094	GO:0010043	BP	59	response to zinc ion	5	MT2A,MT1E,KRT14,MT1X,MT1M
1	!	0.000116	1425	338	49	0.145	0.034	GO:1901700	BP	59	response to oxygen-containing compound	4	PDK4,CALCRL,ASNS,BRINP1,CXCL2,APOB,AARS,SORBS1,PCK2,TRIB3,KLF5,WNT2,CXCL12,DKK1,MAP2K6,CRYAB,STC2,SDC1,ARHGEF2,CNR1,PTK2B,INHBA,PTGER2,SESN2,SORT1,GLUL,EDNRB,TRPC6,DUSP10,EPHA5,SYBU,ANKRD1,FOXO1,PTPRN2,KCNMA1,STC1,ACTC1,SPON2,KLF15,IGF2,PDGFD,LEP,THBD,PER1,GRIN2A,IRS2,EIF4EBP1,C5AR1,MAP3K5
1	!	0.0122	869	338	29	0.086	0.033	GO:1901698	BP	59	response to nitrogen compound	4	PDK4,ASNS,AARS,SORBS1,TRIB3,KLF5,CXCL12,STC2,SDC1,ARHGEF2,CNR1,PTK2B,SESN2,SORT1,FOXO1,SLC7A11,STC1,KLF15,IGF2,SLC3A2,PDGFD,LEP,THBD,PER1,GRIN2A,IRS2,EIF4EBP1,C5AR1,MAP3K5
1	!	2.66e-08	2723	338	91	0.269	0.033	GO:0010033	BP	59	response to organic substance	4	PDK4,LMO3,CALCRL,ASNS,RAP1GAP,BRINP1,CXCL2,APOB,AARS,SORBS1,PCK2,TRIB3,SAMHD1,KLF5,WNT2,CXCL12,DKK1,MAP2K6,CRYAB,KRT18,VEGFA,STC2,IL1R2,SDC1,ARHGEF2,CTH,CNR1,IFIT2,PTK2B,INHBA,MT2A,PTGER2,HSPA2,RASL11B,KDR,CHAC1,CDKN1C,GDF15,SESN2,SORT1,NGF,RERG,GLUL,EDNRB,FGF2,FBN2,MYOCD,DUSP10,AFF3,EPHA5,ANK2,SYBU,ANKRD1,FOXO1,SLC7A11,ANGPT1,PTPRN2,KCNMA1,STC1,ACTC1,SPON2,ATF3,FZD5,IL17RE,CLEC3B,KLF15,S100P,SPR…
1	!	0.00836	612	338	23	0.068	0.038	GO:0070848	BP	59	response to growth factor	5	RAP1GAP,WNT2,DKK1,VEGFA,RASL11B,KDR,CDKN1C,GDF15,SORT1,NGF,FGF2,FBN2,MYOCD,ANKRD1,CLEC3B,SPRY1,BMPER,NPNT,HAS2,PDGFD,RGMB,GAS1,NOG
1	!	0.0313	843	338	27	0.08	0.032	GO:0033993	BP	59	response to lipid	5	PDK4,LMO3,BRINP1,CXCL2,APOB,PCK2,WNT2,DKK1,CRYAB,STC2,SDC1,CNR1,PTK2B,INHBA,PTGER2,EDNRB,DUSP10,EPHA5,ANKRD1,FOXO1,STC1,SPON2,HEY1,LEP,THBD,PER1,C5AR1
1	!	0.0135	206	338	11	0.033	0.053	GO:0009743	BP	59	response to carbohydrate	5	CALCRL,APOB,PCK2,MAP2K6,PTK2B,SESN2,GLUL,EPHA5,SYBU,PTPRN2,IRS2
1	!	2.39e-05	1504	338	53	0.157	0.035	GO:0009719	BP	59	response to endogenous stimulus	3	PDK4,LMO3,ASNS,RAP1GAP,APOB,AARS,SORBS1,PCK2,TRIB3,KLF5,WNT2,CXCL12,DKK1,STC2,SDC1,ARHGEF2,CNR1,PTK2B,INHBA,PTGER2,RASL11B,CDKN1C,GDF15,SESN2,SORT1,RERG,FGF2,FBN2,MYOCD,EPHA5,ANKRD1,FOXO1,SLC7A11,STC1,CLEC3B,KLF15,SPRY1,BMPER,HEY1,IGF2,NPNT,HAS2,PDGFD,RGMB,LEP,THBD,PER1,GRIN2A,NOG,IRS2,EIF4EBP1,C5AR1,ANG
1	!	0.000605	1149	338	40	0.118	0.035	GO:0071495	BP	59	cellular response to endogenous stimulus	4	PDK4,LMO3,ASNS,RAP1GAP,APOB,SORBS1,TRIB3,KLF5,WNT2,DKK1,ARHGEF2,INHBA,PTGER2,RASL11B,CDKN1C,GDF15,SESN2,SORT1,FGF2,FBN2,MYOCD,EPHA5,ANKRD1,FOXO1,STC1,CLEC3B,KLF15,SPRY1,BMPER,HEY1,IGF2,NPNT,HAS2,PDGFD,RGMB,LEP,PER1,NOG,IRS2,EIF4EBP1
1	!	0.0423	820	338	26	0.077	0.032	GO:0009725	BP	59	response to hormone	4	PDK4,LMO3,ASNS,APOB,SORBS1,PCK2,TRIB3,CXCL12,STC2,SDC1,PTK2B,INHBA,PTGER2,SESN2,SORT1,RERG,EPHA5,FOXO1,STC1,HEY1,IGF2,LEP,PER1,IRS2,EIF4EBP1,ANG
1	!	0.0447	207	338	10	0.03	0.048	GO:0071559	BP	59	response to transforming growth factor beta	4	WNT2,RASL11B,CDKN1C,GDF15,FBN2,MYOCD,ANKRD1,CLEC3B,NPNT,PDGFD
1	!	0.00777	764	338	27	0.08	0.035	GO:0010243	BP	59	response to organonitrogen compound	4	PDK4,ASNS,AARS,SORBS1,TRIB3,KLF5,CXCL12,STC2,SDC1,ARHGEF2,CNR1,PTK2B,SESN2,SORT1,FOXO1,SLC7A11,STC1,KLF15,IGF2,PDGFD,LEP,THBD,PER1,GRIN2A,IRS2,EIF4EBP1,C5AR1
1	!	3.89e-07	2067	338	72	0.213	0.035	GO:0009605	BP	59	response to external stimulus	3	PDK4,OPN3,CALCRL,ASNS,LMCD1,CXCL2,CADPS2,APOB,NRCAM,PCK2,SAMHD1,CXCL12,VEGFA,STC2,IL1R2,CNR1,IFIT2,PTK2B,TNFAIP6,PTGER2,KDR,CHL1,VAV3,C5AR2,GLUL,EDNRB,IL33,CYP19A1,SPTBN5,IFI44L,FGF2,MYOCD,PTPRF,DUSP10,ACKR2,EPHA5,PLAC8,ANKRD1,FOXO1,PTPRO,ANGPT1,ADAMTS5,NRG1,CD1D,STC1,RCAN1,SPON2,CBS,ATF3,FZD5,ADORA1,TC2N,NPNT,SEMA3E,MTSS1,PDGFD,FPR1,SAA1,CD34,IL20RB,LEP,DDIT3,THBD,PER1,GRIN2A,NOG,GABRA5,EIF4EBP1…
1	!	7.37e-07	3590	338	106	0.314	0.03	GO:0006950	BP	59	response to stress	3	PDK4,SYT7,CALCRL,ERBB3,ASNS,LMCD1,BRINP1,LRRC16A,CXCL2,CADPS2,AARS,GGT5,TRIB3,RASSF2,SAMHD1,RGCC,NEFM,KCNN4,CXCL12,MAP2K6,CRYAB,VEGFA,STC2,IL1R2,SDC1,SLC1A4,ARHGEF2,CTH,CNR1,IFIT2,PTK2B,INHBA,TNFAIP6,MT2A,MYH2,HSPA2,APOL3,CHAC1,SESN2,LOXL2,CHL1,VAV3,C5AR2,GLUL,FAM129A,EDNRB,IL33,GMPR,IER3,TRPC6,CYP19A1,IFI44L,AOX1,FGF2,MYOCD,PTPRF,DUSP10,ACKR2,PLAC8,HAPLN1,ANKRD1,FOXO1,SLC7A11,EDNRA,ADAMTS5,KCNMA…
1	!	0.00107	1513	338	48	0.142	0.032	GO:0006952	BP	59	defense response	4	PDK4,CALCRL,LMCD1,BRINP1,CXCL2,GGT5,SAMHD1,KCNN4,MAP2K6,IL1R2,SDC1,ARHGEF2,CNR1,IFIT2,PTK2B,INHBA,TNFAIP6,MT2A,APOL3,C5AR2,EDNRB,IL33,CYP19A1,IFI44L,AOX1,DUSP10,ACKR2,PLAC8,ADAMTS5,CD1D,SPON2,ADORA1,IL17RE,BDKRB2,MTSS1,SAA1,IL20RB,LEP,NUPR1,CD163,PER1,USP18,GABRA5,KRT16,C5AR1,MAP3K5,ANG,RAB7B
1	!	0.00123	642	338	26	0.077	0.04	GO:0006954	BP	59	inflammatory response	5	CALCRL,CXCL2,GGT5,IL1R2,SDC1,CNR1,TNFAIP6,APOL3,C5AR2,EDNRB,IL33,CYP19A1,AOX1,DUSP10,ACKR2,ADORA1,IL17RE,BDKRB2,SAA1,IL20RB,LEP,NUPR1,CD163,PER1,KRT16,C5AR1
1	!	0.00777	135	338	9	0.027	0.067	GO:0002526	BP	59	acute inflammatory response	6	CNR1,C5AR2,EDNRB,ADORA1,SAA1,IL20RB,NUPR1,CD163,C5AR1
1	!	0.0248	626	338	22	0.065	0.035	GO:0009611	BP	59	response to wounding	4	SYT7,ERBB3,LRRC16A,SDC1,MYH2,CHL1,VAV3,TRPC6,FGF2,PTPRF,SLC7A11,NRG1,RLTPR,TC2N,PDGFD,SAA1,CD34,THBD,GRIN2A,NOG,MAP3K5,SERPINB2
1	!	0.036	527	338	19	0.056	0.036	GO:0042060	BP	59	wound healing	5	SYT7,ERBB3,LRRC16A,SDC1,MYH2,VAV3,TRPC6,FGF2,SLC7A11,NRG1,RLTPR,TC2N,PDGFD,SAA1,CD34,THBD,NOG,MAP3K5,SERPINB2
1	!	0.0404	1073	338	32	0.095	0.03	GO:0009628	BP	59	response to abiotic stimulus	3	OPN3,ASNS,RGCC,CXCL12,CRYAB,VEGFA,STC2,ARHGEF2,PTK2B,HSPA2,LOXL2,GMPR,TRPC6,MYOCD,PLAC8,ANKRD1,FOXO1,EDNRA,KCNMA1,STC1,RCAN1,ADORA1,ANGPTL4,BDKRB2,CD34,LEP,THBD,PER1,GRIN2A,KRT14,EIF4EBP1,ANG
1	!	8.35e-06	305	338	20	0.059	0.066	GO:0070482	BP	59	response to oxygen levels	4	RGCC,CXCL12,CRYAB,VEGFA,STC2,PTK2B,LOXL2,TRPC6,MYOCD,ANKRD1,FOXO1,EDNRA,KCNMA1,STC1,ADORA1,ANGPTL4,CD34,LEP,EIF4EBP1,ANG
1	!	1.29e-05	286	338	19	0.056	0.066	GO:0036293	BP	59	response to decreased oxygen levels	5	RGCC,CXCL12,CRYAB,VEGFA,STC2,PTK2B,LOXL2,TRPC6,MYOCD,ANKRD1,EDNRA,KCNMA1,STC1,ADORA1,ANGPTL4,CD34,LEP,EIF4EBP1,ANG
1	!	8.46e-06	278	338	19	0.056	0.068	GO:0001666	BP	59	response to hypoxia	6	RGCC,CXCL12,CRYAB,VEGFA,STC2,PTK2B,LOXL2,TRPC6,MYOCD,ANKRD1,EDNRA,KCNMA1,STC1,ADORA1,ANGPTL4,CD34,LEP,EIF4EBP1,ANG
1	!	0.0154	14731	338	290	0.858	0.02	GO:0009987	BP	59	cellular process	2	CAMKK1,PDK4,SYT7,SLC7A14,KCNG1,IKZF2,DNAH5,ARHGAP6,LMO3,PER3,LAMA3,OPN3,DLX3,CALCRL,ERBB3,MTHFD2,NGEF,SLC44A1,ASNS,LMCD1,LNX1,PPP2R2C,RAP1GAP,MAP2,NEBL,BRINP1,LRRC16A,PTPRH,CXCL2,CADPS2,APOB,AARS,NRCAM,PHGDH,FMO2,SORBS1,FKBP5,TSPAN15,SUSD2,GGT5,PCK2,TRIB3,RASSF2,SAMHD1,KLHL4,KLF5,RGCC,CRISPLD2,SLC7A5,PDGFRL,WISP1,SH2D4A,NEFM,KCNN4,WNT2,GARS,PRUNE2,RASSF4,CXCL12,DKK1,RASD1,MAP2K6,CRYAB,ZBTB16,KRT1…
1	!	1.9e-07	6717	338	172	0.509	0.026	GO:0051716	BP	59	cellular response to stimulus	3	PDK4,ARHGAP6,LMO3,OPN3,CALCRL,ERBB3,NGEF,ASNS,LMCD1,RAP1GAP,BRINP1,CXCL2,CADPS2,APOB,AARS,FMO2,SORBS1,TSPAN15,PCK2,TRIB3,RASSF2,SAMHD1,KLF5,RGCC,PDGFRL,WISP1,NEFM,KCNN4,WNT2,RASSF4,CXCL12,DKK1,RASD1,MAP2K6,CRYAB,KRT18,ARHGDIB,GPR63,SMOC2,VEGFA,STC2,ARHGEF26,IL1R2,SDC1,SLC1A4,ANGPTL1,ARHGEF2,CTH,CNR1,IFIT2,DUSP4,PTK2B,RASL11A,INHBA,TNFAIP6,MT2A,PTGER2,MYH2,GRPR,RHOJ,RASL11B,KDR,ADM2,APOL3,CHAC1,CD…
1	!	2.46e-07	2546	338	84	0.249	0.033	GO:0070887	BP	59	cellular response to chemical stimulus	4	PDK4,LMO3,CALCRL,ASNS,RAP1GAP,BRINP1,CXCL2,APOB,AARS,FMO2,SORBS1,PCK2,TRIB3,SAMHD1,KLF5,RGCC,WNT2,CXCL12,DKK1,MAP2K6,KRT18,VEGFA,STC2,IL1R2,ARHGEF2,CTH,IFIT2,PTK2B,INHBA,MT2A,PTGER2,RASL11B,KDR,CDKN1C,GDF15,SESN2,VAV3,SORT1,NGF,C5AR2,EDNRB,TRPC6,CYP19A1,SLC40A1,FGF2,FBN2,MYOCD,EPHA5,SYBU,ANKRD1,FOXO1,PTPRO,ANGPT1,PTPRN2,STC1,SPON2,ATF3,IL17RE,CLEC3B,KLF15,SPRY1,BMPER,HEY1,IGF2,NPNT,MT1E,HAS2,PDGF…
1	!	0.00878	891	338	30	0.089	0.034	GO:1901701	BP	59	cellular response to oxygen-containing compound	5	PDK4,CALCRL,BRINP1,SORBS1,PCK2,TRIB3,KLF5,WNT2,MAP2K6,ARHGEF2,PTK2B,INHBA,PTGER2,SESN2,EDNRB,TRPC6,EPHA5,SYBU,ANKRD1,FOXO1,PTPRN2,STC1,SPON2,KLF15,IGF2,PDGFD,LEP,IRS2,EIF4EBP1,MAP3K5
1	!	1.76e-06	2105	338	71	0.21	0.034	GO:0071310	BP	59	cellular response to organic substance	5	PDK4,LMO3,CALCRL,ASNS,RAP1GAP,BRINP1,CXCL2,APOB,AARS,SORBS1,PCK2,TRIB3,SAMHD1,KLF5,WNT2,CXCL12,DKK1,MAP2K6,KRT18,VEGFA,STC2,IL1R2,ARHGEF2,CTH,IFIT2,PTK2B,INHBA,MT2A,PTGER2,RASL11B,KDR,CDKN1C,GDF15,SESN2,SORT1,NGF,EDNRB,FGF2,FBN2,MYOCD,EPHA5,SYBU,ANKRD1,FOXO1,ANGPT1,PTPRN2,STC1,SPON2,ATF3,IL17RE,CLEC3B,KLF15,SPRY1,BMPER,HEY1,IGF2,NPNT,HAS2,PDGFD,RGMB,IL20RB,LEP,DDIT3,PER1,GAS1,NOG,USP18,IRS2,MT1X,…
1	!	0.00498	589	338	23	0.068	0.039	GO:0071363	BP	59	cellular response to growth factor stimulus	6	RAP1GAP,WNT2,DKK1,VEGFA,RASL11B,KDR,CDKN1C,GDF15,SORT1,NGF,FGF2,FBN2,MYOCD,ANKRD1,CLEC3B,SPRY1,BMPER,NPNT,HAS2,PDGFD,RGMB,GAS1,NOG
1	!	0.0418	205	338	10	0.03	0.049	GO:0071560	BP	59	cellular response to transforming growth factor beta stimulus	7	WNT2,RASL11B,CDKN1C,GDF15,FBN2,MYOCD,ANKRD1,CLEC3B,NPNT,PDGFD
1	!	0.0163	150	338	9	0.027	0.06	GO:0071453	BP	59	cellular response to oxygen levels	5	RGCC,VEGFA,STC2,TRPC6,ANKRD1,FOXO1,STC1,CD34,EIF4EBP1
1	!	0.0389	140	338	8	0.024	0.057	GO:0036294	BP	59	cellular response to decreased oxygen levels	6	RGCC,VEGFA,STC2,TRPC6,ANKRD1,STC1,CD34,EIF4EBP1
1	!	0.0442	1800	338	48	0.142	0.027	GO:0033554	BP	59	cellular response to stress	4	PDK4,ASNS,LMCD1,CADPS2,AARS,TRIB3,RASSF2,RGCC,NEFM,CXCL12,MAP2K6,CRYAB,VEGFA,STC2,SLC1A4,ARHGEF2,CTH,PTK2B,CHAC1,SESN2,CHL1,VAV3,GLUL,FAM129A,IER3,TRPC6,PTPRF,DUSP10,HAPLN1,ANKRD1,FOXO1,STC1,CBS,ATF3,FZD5,DACT1,BDKRB2,MTSS1,HAS2,PDGFD,CD34,LEP,DDIT3,NUPR1,PER1,GABRA5,EIF4EBP1,MAP3K5
1	!	0.0298	134	338	8	0.024	0.06	GO:0071456	BP	59	cellular response to hypoxia	5	RGCC,VEGFA,STC2,TRPC6,ANKRD1,STC1,CD34,EIF4EBP1
1	!	4.11e-05	1411	338	50	0.148	0.035	GO:0022610	BP	59	biological adhesion	2	ARHGAP6,LAMA3,ERBB3,LRRC16A,NRCAM,SORBS1,CDH20,RGCC,WISP1,CXCL12,ZBTB16,ARHGDIB,SMOC2,VEGFA,PTK2B,TNFAIP6,OMD,KDR,LOXL2,CHL1,VAV3,PTPRF,ITGA10,SOX13,COL8A1,HAPLN1,ROM1,SLC7A11,PTPRO,ANGPT1,PCDH1,CD1D,SPON2,FZD5,PLEKHA7,IGF2,NPNT,PCDH7,SEMA3E,MTSS1,HAS2,SAA1,CD34,RGMB,IL20RB,LEP,NTM,OPCML,RELN,GPR56
1	!	3.57e-05	1404	338	50	0.148	0.036	GO:0007155	BP	59	cell adhesion	3	ARHGAP6,LAMA3,ERBB3,LRRC16A,NRCAM,SORBS1,CDH20,RGCC,WISP1,CXCL12,ZBTB16,ARHGDIB,SMOC2,VEGFA,PTK2B,TNFAIP6,OMD,KDR,LOXL2,CHL1,VAV3,PTPRF,ITGA10,SOX13,COL8A1,HAPLN1,ROM1,SLC7A11,PTPRO,ANGPT1,PCDH1,CD1D,SPON2,FZD5,PLEKHA7,IGF2,NPNT,PCDH7,SEMA3E,MTSS1,HAS2,SAA1,CD34,RGMB,IL20RB,LEP,NTM,OPCML,RELN,GPR56
1	!	0.00372	298	338	15	0.044	0.05	GO:0031589	BP	59	cell-substrate adhesion	4	ARHGAP6,LRRC16A,SORBS1,SMOC2,VEGFA,PTK2B,KDR,ITGA10,COL8A1,PTPRO,ANGPT1,NPNT,SEMA3E,HAS2,CD34
1	!	0.00021	941	338	36	0.107	0.038	GO:0040007	BP	59	growth	2	NRCAM,WISP1,WNT2,CXCL12,CRYAB,VEGFA,STC2,PTK2B,INHBA,MT2A,CDKN1C,RERG,CYP19A1,FGF2,NKD1,MYOCD,CRABP2,ETNK2,PLAC8,NRG1,STC1,FRZB,SPRY1,NPY1R,ESM1,SLC3A2,FAM107A,ATF5,MT1E,SEMA3E,LEP,NUPR1,GAS1,NOG,MT1X,MT1M
1	!	6.72e-15	5682	338	174	0.515	0.031	GO:0032502	BP	59	developmental process	2	DNAH5,LMO3,LAMA3,DLX3,CALCRL,ERBB3,NGEF,ASNS,RAP1GAP,MAP2,NEBL,BRINP1,LRRC16A,APOB,AARS,NRCAM,PHGDH,TRIB3,RASSF2,KLF5,RGCC,CRISPLD2,SLC7A5,NEFM,WNT2,MEST,CXCL12,DKK1,CRYAB,ZBTB16,KRT18,MGP,ARHGDIB,VEGFA,STC2,ARHGEF26,SDC1,ARHGEF2,CTH,HSD11B1,CNR1,DUSP4,PTK2B,INHBA,HOXC13,RHOJ,HSPA2,OMD,PTPRB,STEAP4,KDR,ADM2,CHAC1,CDKN1C,GDF15,KRT34,RAI2,FCRLA,RAMP1,TRPC4,LOXL2,CHL1,VAV3,SORT1,NGF,CPM,EDNRB,TNS3,I…
1	!	3.67e-15	5311	338	167	0.494	0.031	GO:0048856	BP	59	anatomical structure development	3	DNAH5,LAMA3,DLX3,CALCRL,ERBB3,NGEF,ASNS,RAP1GAP,MAP2,NEBL,BRINP1,LRRC16A,APOB,AARS,NRCAM,PHGDH,RASSF2,KLF5,RGCC,CRISPLD2,SLC7A5,NEFM,WNT2,MEST,CXCL12,DKK1,CRYAB,ZBTB16,KRT18,MGP,ARHGDIB,VEGFA,STC2,ARHGEF26,SDC1,ARHGEF2,CTH,HSD11B1,CNR1,DUSP4,PTK2B,INHBA,HOXC13,RHOJ,HSPA2,OMD,PTPRB,KDR,ADM2,CHAC1,CDKN1C,GDF15,KRT34,RAI2,RAMP1,TRPC4,LOXL2,CHL1,VAV3,SORT1,NGF,CPM,EDNRB,TNS3,IL33,IER3,TRPC6,CYP19A1,S…
1	!	3.46e-09	1734	338	69	0.204	0.04	GO:0009888	BP	59	tissue development	4	LAMA3,DLX3,ERBB3,NEBL,AARS,PHGDH,KLF5,RGCC,WNT2,MEST,DKK1,ZBTB16,MGP,VEGFA,STC2,ARHGEF26,SDC1,DUSP4,PTK2B,INHBA,HOXC13,OMD,KDR,KRT34,LOXL2,EDNRB,SLC40A1,FGF2,FRAS1,FBN2,NKD1,MYOCD,CRABP2,TUFT1,COL8A1,MYH15,CSGALNACT1,ANKRD1,FOXO1,SLC7A11,PTPRO,EDNRA,NRG1,STC1,RCAN1,ACTC1,RLTPR,ATF3,FRZB,FZD5,CLEC3B,KLF15,SPRY1,BMPER,HEY1,DACT1,NPNT,SEMA3E,MTSS1,HAS2,PDGFD,RXFP1,CD34,LEP,NUPR1,MSC,NOG,KRT16,KRT14
1	!	0.0123	235	338	12	0.036	0.051	GO:0061448	BP	59	connective tissue development	5	ZBTB16,MGP,LOXL2,FGF2,CSGALNACT1,STC1,FRZB,PDGFD,RXFP1,CD34,LEP,NOG
1	!	0.00229	349	338	17	0.05	0.049	GO:0060537	BP	59	muscle tissue development	5	ERBB3,NEBL,KLF5,WNT2,DKK1,VEGFA,FGF2,MYOCD,MYH15,ANKRD1,NRG1,RCAN1,ACTC1,ATF3,NUPR1,MSC,NOG
1	!	0.00136	334	338	17	0.05	0.051	GO:0014706	BP	59	striated muscle tissue development	6	ERBB3,NEBL,KLF5,WNT2,DKK1,VEGFA,FGF2,MYOCD,MYH15,ANKRD1,NRG1,RCAN1,ACTC1,ATF3,NUPR1,MSC,NOG
1	!	0.00211	1055	338	36	0.107	0.034	GO:0060429	BP	59	epithelium development	5	DLX3,AARS,PHGDH,KLF5,WNT2,DKK1,VEGFA,ARHGEF26,SDC1,INHBA,HOXC13,KDR,SLC40A1,FGF2,FRAS1,NKD1,SLC7A11,PTPRO,EDNRA,NRG1,STC1,RLTPR,FRZB,FZD5,KLF15,SPRY1,BMPER,HEY1,DACT1,NPNT,SEMA3E,MTSS1,CD34,NOG,KRT16,KRT14
1	!	0.0102	113	338	8	0.024	0.071	GO:0003158	BP	59	endothelium development	6	ARHGEF26,KDR,SLC40A1,NRG1,STC1,BMPER,HEY1,CD34
1	!	0.0244	76	338	6	0.018	0.079	GO:0007492	BP	59	endoderm development	5	LAMA3,DKK1,DUSP4,INHBA,COL8A1,NOG
1	!	0.00403	54	338	6	0.018	0.111	GO:0001706	BP	59	endoderm formation	6	LAMA3,DKK1,DUSP4,INHBA,COL8A1,NOG
1	!	0.00209	31	338	5	0.015	0.161	GO:0031128	BP	59	developmental induction	3	WNT2,DKK1,FGF2,FZD5,SPRY1
1	!	2.47e-12	2535	338	97	0.287	0.038	GO:0009653	BP	59	anatomical structure morphogenesis	3	DNAH5,LAMA3,DLX3,CALCRL,NGEF,MAP2,NEBL,LRRC16A,APOB,NRCAM,KLF5,RGCC,CRISPLD2,WNT2,CXCL12,DKK1,CRYAB,ZBTB16,KRT18,MGP,VEGFA,ARHGEF26,SDC1,ARHGEF2,DUSP4,PTK2B,INHBA,HOXC13,RHOJ,PTPRB,KDR,ADM2,CDKN1C,GDF15,RAMP1,LOXL2,CHL1,VAV3,NGF,CPM,IER3,TRPC6,SPTBN5,SLC40A1,FGF2,FRAS1,FBN2,FGD4,WARS,NKD1,MYOCD,CRABP2,TUFT1,SOX13,AFF3,COL8A1,EPHA5,ANK2,CSGALNACT1,VLDLR,ANKRD1,ROM1,FOXO1,PTPRO,EDNRA,ANGPT1,ADAMTS5…
1	!	1.26e-06	1141	338	47	0.139	0.041	GO:0048646	BP	59	anatomical structure formation involved in morphogenesis	3	DNAH5,LAMA3,CALCRL,NEBL,NRCAM,KLF5,RGCC,WNT2,DKK1,VEGFA,DUSP4,PTK2B,INHBA,PTPRB,KDR,ADM2,GDF15,RAMP1,LOXL2,VAV3,SLC40A1,FGF2,FBN2,WARS,NKD1,COL8A1,ANK2,ANKRD1,FOXO1,EDNRA,ANGPT1,ACTC1,FZD5,SPRY1,ESM1,BMPER,HEY1,ANGPTL4,SEMA3E,KRT19,CD34,LEP,NOG,RELN,C5AR1,GPR56,ANG
1	!	0.00131	11107	338	235	0.695	0.021	GO:0065007	BP	59	biological regulation	2	PDK4,SYT7,SLC7A14,KCNG1,IKZF2,ARHGAP6,LMO3,PER3,LAMA3,OPN3,CALCRL,ERBB3,NGEF,ASNS,LMCD1,PPP2R2C,RAP1GAP,BRINP1,LRRC16A,CXCL2,CADPS2,APOB,AARS,NRCAM,PHGDH,SORBS1,TSPAN15,SUSD2,PCK2,TRIB3,RASSF2,SAMHD1,KLF5,RGCC,PDGFRL,WISP1,SH2D4A,KCNN4,WNT2,MEST,RASSF4,CXCL12,DKK1,RASD1,MAP2K6,CRYAB,ZBTB16,KRT18,MGP,ARHGDIB,GPR63,SMOC2,VEGFA,STC2,ARHGEF26,IL1R2,SDC1,ANGPTL1,ARHGEF2,DNAJC6,CTH,CNR1,SGIP1,IFIT2,DUS…
1	!	0.00144	2692	338	74	0.219	0.027	GO:0065009	BP	59	regulation of molecular function	3	SLC7A14,KCNG1,ARHGAP6,ERBB3,NGEF,PPP2R2C,RAP1GAP,TRIB3,RASSF2,RGCC,SH2D4A,WNT2,DKK1,MAP2K6,CRYAB,ARHGDIB,VEGFA,ARHGEF26,ARHGEF2,CTH,CNR1,IFIT2,DUSP4,PTK2B,HSPA2,CDKN1C,SESN2,VAV3,SORT1,NGF,EDNRB,TRPC6,SPTBN5,FGF2,FGD4,MYOCD,PTPRF,DUSP10,EPHA5,ANK2,VLDLR,EDNRA,ANGPT1,PTPRN2,MMP16,NRG1,RCAN1,FZD5,ADORA1,SPRY1,HEY1,ALDH1A1,DACT1,IGF2,ANGPTL4,NPNT,PARM1,PDGFD,FPR1,GLRX,SAA1,LEP,DDIT3,RGS7,GRIN2A,NOG,…
1	!	0.00777	1740	338	50	0.148	0.029	GO:0044093	BP	59	positive regulation of molecular function	4	ARHGAP6,ERBB3,NGEF,RAP1GAP,TRIB3,RASSF2,RGCC,WNT2,MAP2K6,ARHGDIB,VEGFA,ARHGEF26,ARHGEF2,CTH,PTK2B,HSPA2,VAV3,NGF,TRPC6,SPTBN5,FGF2,FGD4,MYOCD,EPHA5,ANK2,VLDLR,EDNRA,ANGPT1,MMP16,NRG1,FZD5,ADORA1,ALDH1A1,DACT1,IGF2,NPNT,PARM1,PDGFD,FPR1,GLRX,SAA1,LEP,RGS7,GRIN2A,IRS2,RELN,C5AR1,MAP3K5,ANG,RAB7B
1	!	0.00957	2212	338	60	0.178	0.027	GO:0050790	BP	59	regulation of catalytic activity	4	SLC7A14,ARHGAP6,ERBB3,NGEF,PPP2R2C,RAP1GAP,TRIB3,RASSF2,RGCC,SH2D4A,MAP2K6,CRYAB,ARHGDIB,VEGFA,ARHGEF26,ARHGEF2,CNR1,DUSP4,PTK2B,HSPA2,CDKN1C,SESN2,VAV3,SORT1,NGF,EDNRB,SPTBN5,FGF2,FGD4,MYOCD,DUSP10,EPHA5,VLDLR,EDNRA,ANGPT1,PTPRN2,MMP16,NRG1,RCAN1,FZD5,ADORA1,SPRY1,ALDH1A1,IGF2,ANGPTL4,NPNT,PARM1,PDGFD,FPR1,SAA1,LEP,RGS7,GRIN2A,IRS2,RELN,C5AR1,MAP3K5,STMN3,SERPINB2,ANG
1	!	0.00105	900	338	33	0.098	0.037	GO:0051338	BP	59	regulation of transferase activity	5	ERBB3,TRIB3,RASSF2,RGCC,MAP2K6,VEGFA,DUSP4,PTK2B,HSPA2,CDKN1C,SESN2,VAV3,NGF,FGF2,MYOCD,DUSP10,VLDLR,ANGPT1,NRG1,FZD5,ADORA1,SPRY1,IGF2,PARM1,PDGFD,FPR1,SAA1,LEP,IRS2,RELN,C5AR1,MAP3K5,ANG
1	!	7.66e-05	752	338	32	0.095	0.043	GO:0043549	BP	59	regulation of kinase activity	6	ERBB3,TRIB3,RASSF2,RGCC,MAP2K6,VEGFA,DUSP4,PTK2B,HSPA2,CDKN1C,SESN2,VAV3,NGF,FGF2,MYOCD,DUSP10,VLDLR,ANGPT1,NRG1,FZD5,ADORA1,SPRY1,IGF2,PDGFD,FPR1,SAA1,LEP,IRS2,RELN,C5AR1,MAP3K5,ANG
1	!	0.034	1279	338	37	0.109	0.029	GO:0051336	BP	59	regulation of hydrolase activity	5	SLC7A14,ARHGAP6,ERBB3,NGEF,PPP2R2C,RAP1GAP,SH2D4A,CRYAB,ARHGDIB,VEGFA,ARHGEF26,ARHGEF2,PTK2B,HSPA2,VAV3,SORT1,NGF,SPTBN5,FGF2,FGD4,EPHA5,EDNRA,ANGPT1,PTPRN2,NRG1,SPRY1,ALDH1A1,ANGPTL4,NPNT,RGS7,GRIN2A,IRS2,C5AR1,MAP3K5,STMN3,SERPINB2,ANG
1	!	0.0278	78	338	6	0.018	0.077	GO:0060191	BP	59	regulation of lipase activity	6	SORT1,FGF2,EDNRA,ANGPTL4,C5AR1,ANG
1	!	0.0401	652	338	22	0.065	0.034	GO:0043087	BP	59	regulation of GTPase activity	6	ARHGAP6,ERBB3,NGEF,RAP1GAP,ARHGDIB,ARHGEF26,ARHGEF2,PTK2B,VAV3,SPTBN5,FGF2,FGD4,EPHA5,ANGPT1,PTPRN2,NRG1,SPRY1,ALDH1A1,RGS7,GRIN2A,IRS2,STMN3
1	!	0.0395	1470	338	41	0.121	0.028	GO:0043085	BP	59	positive regulation of catalytic activity	5	ARHGAP6,ERBB3,NGEF,RAP1GAP,TRIB3,RASSF2,RGCC,MAP2K6,ARHGDIB,VEGFA,ARHGEF26,ARHGEF2,PTK2B,HSPA2,VAV3,NGF,SPTBN5,FGF2,FGD4,VLDLR,EDNRA,ANGPT1,MMP16,NRG1,FZD5,ADORA1,ALDH1A1,IGF2,NPNT,PARM1,PDGFD,FPR1,SAA1,LEP,RGS7,GRIN2A,IRS2,RELN,C5AR1,MAP3K5,ANG
1	!	0.000554	611	338	26	0.077	0.043	GO:0051347	BP	59	positive regulation of transferase activity	6	ERBB3,TRIB3,RASSF2,RGCC,MAP2K6,VEGFA,PTK2B,HSPA2,VAV3,NGF,FGF2,VLDLR,ANGPT1,NRG1,FZD5,ADORA1,IGF2,PARM1,PDGFD,FPR1,SAA1,LEP,RELN,C5AR1,MAP3K5,ANG
1	!	0.0123	3378	338	84	0.249	0.025	GO:0065008	BP	59	regulation of biological quality	3	PDK4,SYT7,LRRC16A,CADPS2,APOB,NRCAM,PCK2,RASSF2,KCNN4,MEST,CXCL12,DKK1,VEGFA,STC2,CNR1,PTK2B,INHBA,MT2A,RHOJ,STEAP4,KDR,ADM2,SESN2,HSD17B7,TRPC4,VAV3,NGF,GLUL,EDNRB,TRPC6,CYP19A1,SPTBN5,SLC40A1,FGF2,FBN2,FGD4,SYPL2,CRABP2,EPHA5,CORIN,ANK2,SYBU,FOXO1,SLC7A11,PTPRO,EDNRA,ANGPT1,PTPRN2,GRIA1,KCNMA1,NRG1,STC1,GJD2,RLTPR,ADORA1,NPY1R,SYTL3,ALDH1A1,DACT1,TC2N,ANGPTL4,FTH1,BDKRB2,ADRA1B,SEMA3E,HAS2,PDGF…
1	!	0.00883	465	338	19	0.056	0.041	GO:0090066	BP	59	regulation of anatomical structure size	4	LRRC16A,NRCAM,KCNN4,CXCL12,VEGFA,PTK2B,VAV3,EDNRB,SPTBN5,CRABP2,EDNRA,KCNMA1,NRG1,RLTPR,ADORA1,BDKRB2,ADRA1B,SEMA3E,LEP
1	!	0.00587	1542	338	46	0.136	0.03	GO:0042592	BP	59	homeostatic process	4	PDK4,APOB,PCK2,RASSF2,KCNN4,CXCL12,VEGFA,STC2,CNR1,PTK2B,INHBA,MT2A,STEAP4,KDR,SESN2,TRPC4,EDNRB,TRPC6,SLC40A1,FGF2,SYPL2,EPHA5,CORIN,ANK2,SYBU,FOXO1,EDNRA,PTPRN2,KCNMA1,STC1,ADORA1,ANGPTL4,FTH1,ADRA1B,HAS2,GLRX,SAA1,CD34,IL20RB,LEP,DDIT3,IRS2,KRT16,MT1X,C5AR1,ANG
1	!	4.74e-05	990	338	39	0.115	0.039	GO:0048878	BP	59	chemical homeostasis	5	PDK4,APOB,PCK2,CXCL12,VEGFA,STC2,CNR1,PTK2B,MT2A,STEAP4,KDR,SESN2,TRPC4,EDNRB,TRPC6,SLC40A1,FGF2,SYPL2,EPHA5,CORIN,ANK2,SYBU,FOXO1,EDNRA,PTPRN2,KCNMA1,STC1,ADORA1,ANGPTL4,FTH1,ADRA1B,HAS2,SAA1,LEP,DDIT3,IRS2,KRT16,MT1X,C5AR1
1	!	0.00314	644	338	25	0.074	0.039	GO:0050801	BP	59	ion homeostasis	6	PDK4,CXCL12,STC2,PTK2B,MT2A,STEAP4,KDR,TRPC4,EDNRB,TRPC6,SLC40A1,FGF2,SYPL2,CORIN,ANK2,EDNRA,KCNMA1,STC1,ADORA1,FTH1,ADRA1B,SAA1,DDIT3,MT1X,C5AR1
1	!	0.00288	603	338	24	0.071	0.04	GO:0098771	BP	59	inorganic ion homeostasis	7	PDK4,CXCL12,STC2,PTK2B,MT2A,STEAP4,TRPC4,EDNRB,TRPC6,SLC40A1,FGF2,SYPL2,CORIN,ANK2,EDNRA,KCNMA1,STC1,ADORA1,FTH1,ADRA1B,SAA1,DDIT3,MT1X,C5AR1
1	!	0.00199	588	338	24	0.071	0.041	GO:0055080	BP	59	cation homeostasis	7	PDK4,CXCL12,STC2,PTK2B,MT2A,STEAP4,TRPC4,EDNRB,TRPC6,SLC40A1,FGF2,SYPL2,CORIN,ANK2,EDNRA,KCNMA1,STC1,ADORA1,FTH1,ADRA1B,SAA1,DDIT3,MT1X,C5AR1
1	!	0.0194	387	338	16	0.047	0.041	GO:0072507	BP	59	divalent inorganic cation homeostasis	8	CXCL12,STC2,PTK2B,TRPC4,EDNRB,TRPC6,FGF2,SYPL2,ANK2,EDNRA,STC1,ADRA1B,SAA1,DDIT3,MT1X,C5AR1
1	!	0.000606	509	338	23	0.068	0.045	GO:0055065	BP	59	metal ion homeostasis	8	CXCL12,STC2,PTK2B,MT2A,STEAP4,TRPC4,EDNRB,TRPC6,SLC40A1,FGF2,SYPL2,CORIN,ANK2,EDNRA,KCNMA1,STC1,ADORA1,FTH1,ADRA1B,SAA1,DDIT3,MT1X,C5AR1
1	!	0.0215	355	338	15	0.044	0.042	GO:0055074	BP	59	calcium ion homeostasis	9	CXCL12,STC2,PTK2B,TRPC4,EDNRB,TRPC6,FGF2,SYPL2,ANK2,EDNRA,STC1,ADRA1B,SAA1,DDIT3,C5AR1
1	!	0.0176	213	338	11	0.033	0.052	GO:0033500	BP	59	carbohydrate homeostasis	6	PDK4,PCK2,CNR1,SESN2,EPHA5,SYBU,FOXO1,PTPRN2,ADRA1B,LEP,IRS2
1	!	0.0176	213	338	11	0.033	0.052	GO:0042593	BP	59	glucose homeostasis	7	PDK4,PCK2,CNR1,SESN2,EPHA5,SYBU,FOXO1,PTPRN2,ADRA1B,LEP,IRS2
1	!	0.0231	468	338	18	0.053	0.038	GO:0010817	BP	59	regulation of hormone levels	4	SYT7,PCK2,STC2,CNR1,INHBA,HSD17B7,NGF,GLUL,CYP19A1,CRABP2,EPHA5,CORIN,SYBU,PTPRN2,ADORA1,ALDH1A1,LEP,IRS2
1	!	7.13e-11	6800	338	185	0.547	0.027	GO:0032501	BP	59	multicellular organismal process	2	PDK4,SYT7,DNAH5,PER3,LAMA3,DLX3,CALCRL,ERBB3,NGEF,ASNS,LMCD1,RAP1GAP,MAP2,NEBL,BRINP1,LRRC16A,APOB,AARS,NRCAM,PHGDH,SORBS1,RASSF2,KLF5,RGCC,CRISPLD2,SLC7A5,NEFM,KCNN4,WNT2,CXCL12,DKK1,MAP2K6,CRYAB,ZBTB16,MGP,ARHGDIB,VEGFA,STC2,IL1R2,SDC1,SLC1A4,ARHGEF2,CTH,HSD11B1,CNR1,DUSP4,PTK2B,INHBA,HOXC13,TNFAIP6,MYH2,RHOJ,HSPA2,OMD,PTPRB,KDR,ADM2,CHAC1,CDKN1C,RAI2,RAMP1,TRPC4,LOXL2,CHL1,VAV3,SORT1,NGF,DTNA,…
1	!	5.08e-09	5977	338	163	0.482	0.027	GO:0023052	BP	59	signaling	2	PDK4,SYT7,ARHGAP6,LMO3,OPN3,CALCRL,ERBB3,NGEF,ASNS,LMCD1,RAP1GAP,CXCL2,CADPS2,AARS,NRCAM,SORBS1,TSPAN15,PCK2,TRIB3,RASSF2,SAMHD1,RGCC,PDGFRL,WISP1,KCNN4,WNT2,RASSF4,CXCL12,DKK1,RASD1,MAP2K6,CRYAB,KRT18,ARHGDIB,GPR63,SMOC2,VEGFA,STC2,ARHGEF26,IL1R2,SDC1,SLC1A4,ANGPTL1,ARHGEF2,CTH,CNR1,IFIT2,DUSP4,PTK2B,RASL11A,INHBA,TNFAIP6,MT2A,PTGER2,MYH2,GRPR,RHOJ,RASL11B,KDR,ADM2,APOL3,CHAC1,CDKN1C,GDF15,SESN2…
1	!	0.0264	2404	338	62	0.183	0.026	GO:0002376	BP	59	immune system process	2	PDK4,LMCD1,CXCL2,APOB,SUSD2,RASSF2,SAMHD1,RGCC,SLC7A5,KCNN4,CXCL12,MAP2K6,ZBTB16,VEGFA,IL1R2,ARHGEF2,CNR1,IFIT2,PTK2B,INHBA,MT2A,MYH2,KDR,CDKN1C,VAV3,C5AR2,EDNRB,IL33,CYP19A1,IFI44L,SLC40A1,DUSP10,SOX13,ACKR2,SLC7A11,PTPRO,ANGPT1,CD1D,SPON2,FZD5,ADORA1,SBSPON,IGF2,FTH1,SLC3A2,MTSS1,PDGFD,SAA1,CD34,IL20RB,LEP,THBD,USP18,IRS2,GABRA5,KRT16,MMP1,C5AR1,MAP3K5,ANG,CEBPD,RAB7B
1	!	2.43e-07	1488	338	58	0.172	0.039	GO:0040011	BP	59	locomotion	2	DNAH5,LAMA3,ERBB3,LRRC16A,CXCL2,APOB,NRCAM,RGCC,SLC7A5,CXCL12,ARHGDIB,VEGFA,SDC1,PTK2B,TNFAIP6,KDR,LOXL2,CHL1,VAV3,C5AR2,EDNRB,TNS3,IL33,CYP19A1,SPTBN5,FGF2,NKD1,PTPRF,ACKR2,EPHA5,SLC7A11,PTPRO,ANGPT1,NRG1,STC1,SPON2,RLTPR,ADORA1,S100P,BMPER,SLC3A2,SEMA3E,HAS2,PDGFD,FPR1,SAA1,CD34,LEP,THBD,GRIN2A,NOG,IRS2,KRT16,RELN,MMP1,C5AR1,GPR56,ANG
1	!	4.82e-05	530	338	26	0.077	0.049	GO:0042330	BP	59	taxis	3	CXCL2,NRCAM,CXCL12,VEGFA,PTK2B,KDR,CHL1,VAV3,C5AR2,EDNRB,CYP19A1,SPTBN5,FGF2,ACKR2,EPHA5,PTPRO,ANGPT1,NRG1,SPON2,SEMA3E,PDGFD,FPR1,SAA1,NOG,RELN,C5AR1
1	!	4.66e-05	529	338	26	0.077	0.049	GO:0006935	BP	59	chemotaxis	4	CXCL2,NRCAM,CXCL12,VEGFA,PTK2B,KDR,CHL1,VAV3,C5AR2,EDNRB,CYP19A1,SPTBN5,FGF2,ACKR2,EPHA5,PTPRO,ANGPT1,NRG1,SPON2,SEMA3E,PDGFD,FPR1,SAA1,NOG,RELN,C5AR1
1	!	0.00236	49	338	6	0.018	0.122	GO:0050918	BP	59	positive chemotaxis	5	CXCL12,VEGFA,KDR,FGF2,ANGPT1,SAA1
1	!	5.12e-09	12766	338	282	0.834	0.022	GO:0044699	BP	59	single-organism process	2	PDK4,SYT7,SLC7A14,KCNG1,DNAH5,ARHGAP6,LMO3,PER3,LAMA3,OPN3,DLX3,CALCRL,ERBB3,MTHFD2,NGEF,ASNS,LMCD1,RAP1GAP,MAP2,NEBL,BRINP1,LRRC16A,PTPRH,CXCL2,CADPS2,APOB,AARS,NRCAM,PHGDH,FMO2,SORBS1,TSPAN15,SUSD2,GGT5,PCK2,TRIB3,RASSF2,SAMHD1,KLF5,RGCC,CRISPLD2,SLC7A5,PDGFRL,WISP1,NEFM,KCNN4,WNT2,GARS,PRUNE2,RASSF4,CXCL12,DKK1,RASD1,MAP2K6,CRYAB,ZBTB16,KRT18,MGP,ARHGDIB,GPR63,SMOC2,VEGFA,STC2,ARHGEF26,IL1R2,S…
1	!	4.42e-09	5967	338	163	0.482	0.027	GO:0044700	BP	59	single organism signaling	3	PDK4,SYT7,ARHGAP6,LMO3,OPN3,CALCRL,ERBB3,NGEF,ASNS,LMCD1,RAP1GAP,CXCL2,CADPS2,AARS,NRCAM,SORBS1,TSPAN15,PCK2,TRIB3,RASSF2,SAMHD1,RGCC,PDGFRL,WISP1,KCNN4,WNT2,RASSF4,CXCL12,DKK1,RASD1,MAP2K6,CRYAB,KRT18,ARHGDIB,GPR63,SMOC2,VEGFA,STC2,ARHGEF26,IL1R2,SDC1,SLC1A4,ANGPTL1,ARHGEF2,CTH,CNR1,IFIT2,DUSP4,PTK2B,RASL11A,INHBA,TNFAIP6,MT2A,PTGER2,MYH2,GRPR,RHOJ,RASL11B,KDR,ADM2,APOL3,CHAC1,CDKN1C,GDF15,SESN2…
1	!	4.51e-13	5821	338	172	0.509	0.03	GO:0044707	BP	59	single-multicellular organism process	3	PDK4,SYT7,DNAH5,PER3,LAMA3,DLX3,CALCRL,ERBB3,NGEF,ASNS,RAP1GAP,MAP2,NEBL,BRINP1,LRRC16A,APOB,AARS,NRCAM,PHGDH,RASSF2,KLF5,RGCC,CRISPLD2,SLC7A5,NEFM,KCNN4,WNT2,CXCL12,DKK1,CRYAB,ZBTB16,MGP,ARHGDIB,VEGFA,STC2,IL1R2,SDC1,ARHGEF2,CTH,HSD11B1,CNR1,DUSP4,PTK2B,INHBA,HOXC13,RHOJ,OMD,PTPRB,KDR,ADM2,CHAC1,CDKN1C,RAI2,RAMP1,TRPC4,LOXL2,CHL1,VAV3,SORT1,NGF,C5AR2,EDNRB,TNS3,IL33,TRPC6,CYP19A1,SPTBN5,SLC40A1,…
1	!	0.0232	101	338	7	0.021	0.069	GO:0042303	BP	59	molting cycle	4	AARS,DKK1,INHBA,HOXC13,PER1,KRT16,KRT14
1	!	0.0232	101	338	7	0.021	0.069	GO:0042633	BP	59	hair cycle	5	AARS,DKK1,INHBA,HOXC13,PER1,KRT16,KRT14
1	!	0.00254	226	338	13	0.038	0.058	GO:0090130	BP	59	tissue migration	4	RGCC,VEGFA,PTK2B,KDR,LOXL2,FGF2,ANGPT1,STC1,ACTC1,S100P,BMPER,HAS2,KRT16
1	!	0.00693	220	338	12	0.036	0.055	GO:0090132	BP	59	epithelium migration	5	RGCC,VEGFA,PTK2B,KDR,LOXL2,FGF2,ANGPT1,STC1,S100P,BMPER,HAS2,KRT16
1	!	0.000344	360	338	19	0.056	0.053	GO:0001503	BP	59	ossification	4	RASSF2,ZBTB16,MGP,PTK2B,OMD,SORT1,FGF2,FBN2,TUFT1,CSGALNACT1,IGSF10,MMP16,STC1,CLEC3B,IGF2,NPNT,LEP,NOG,CEBPD
1	!	1.71e-05	1897	338	63	0.186	0.033	GO:0008283	BP	59	cell proliferation	3	CALCRL,ERBB3,RAP1GAP,CXCL2,KLF5,RGCC,WNT2,CXCL12,ZBTB16,VEGFA,ARHGEF2,PTK2B,INHBA,PTGER2,GRPR,KDR,CDKN1C,LOXL2,VAV3,RERG,C5AR2,GLUL,EDNRB,TNS3,IL33,FGF2,WARS,MYOCD,COL8A1,PLAC8,CSGALNACT1,FOXO1,EDNRA,ANGPT1,MMP16,NRG1,CD1D,STC1,ATF3,FRZB,FZD5,ADORA1,SPRY1,ESM1,BMPER,IGF2,FTH1,ATF5,ADRA1B,MTSS1,HAS2,PDGFD,CD34,IL20RB,LEP,NUPR1,NOG,IRS2,KRT16,C5AR1,MAP3K5,GPR56,ANG
1	!	1.17e-05	340	338	21	0.062	0.062	GO:0050673	BP	59	epithelial cell proliferation	4	RAP1GAP,RGCC,WNT2,CXCL12,VEGFA,KDR,CDKN1C,LOXL2,C5AR2,GLUL,EDNRB,FGF2,COL8A1,BMPER,MTSS1,HAS2,CD34,LEP,NOG,C5AR1,ANG
1	!	3.47e-05	106	338	11	0.033	0.104	GO:0001935	BP	59	endothelial cell proliferation	5	RGCC,WNT2,CXCL12,VEGFA,KDR,LOXL2,FGF2,BMPER,CD34,LEP,ANG
1	!	1.09e-13	5592	338	169	0.5	0.03	GO:0044767	BP	59	single-organism developmental process	3	DNAH5,LMO3,LAMA3,DLX3,CALCRL,ERBB3,NGEF,ASNS,RAP1GAP,MAP2,NEBL,BRINP1,LRRC16A,APOB,AARS,NRCAM,PHGDH,TRIB3,RASSF2,KLF5,RGCC,CRISPLD2,SLC7A5,NEFM,WNT2,CXCL12,DKK1,CRYAB,ZBTB16,MGP,ARHGDIB,VEGFA,STC2,ARHGEF26,SDC1,ARHGEF2,CTH,HSD11B1,CNR1,DUSP4,PTK2B,INHBA,HOXC13,RHOJ,HSPA2,OMD,PTPRB,STEAP4,KDR,ADM2,CHAC1,CDKN1C,GDF15,RAI2,FCRLA,RAMP1,TRPC4,LOXL2,CHL1,VAV3,SORT1,NGF,EDNRB,TNS3,IL33,TRPC6,CYP19A1,SPT…
1	!	0.034	232	338	11	0.033	0.047	GO:0021700	BP	59	developmental maturation	4	NRCAM,VEGFA,PTK2B,CDKN1C,EDNRB,FZD5,LEP,DDIT3,GLDN,RELN,ANG
1	!	1.54e-07	567	338	32	0.095	0.056	GO:0061061	BP	59	muscle structure development	4	ERBB3,NEBL,KLF5,WNT2,DKK1,CRYAB,VEGFA,SDC1,CTH,GDF15,SORT1,EDNRB,FGF2,NKD1,MYOCD,MYH15,ANK2,ANKRD1,MKX,NRG1,RCAN1,ACTC1,ATF3,HEY1,NPNT,MURC,KRT19,DDIT3,NUPR1,MSC,NOG,MAP3K5
1	!	0.0165	567	338	21	0.062	0.037	GO:0048589	BP	59	developmental growth	4	NRCAM,WNT2,CXCL12,VEGFA,STC2,CDKN1C,CYP19A1,FGF2,NKD1,CRABP2,ETNK2,PLAC8,NRG1,STC1,SPRY1,NPY1R,ATF5,SEMA3E,LEP,GAS1,NOG
1	!	0.0101	621	338	23	0.068	0.037	GO:0048729	BP	59	tissue morphogenesis	4	WNT2,DKK1,VEGFA,INHBA,FGF2,FRAS1,NKD1,ANKRD1,EDNRA,NRG1,STC1,ACTC1,RLTPR,FRZB,FZD5,SPRY1,HEY1,DACT1,NPNT,SEMA3E,MTSS1,NOG,KRT16
1	!	3.11e-14	4761	338	153	0.453	0.032	GO:0007275	BP	59	multicellular organism development	4	DNAH5,LAMA3,DLX3,CALCRL,ERBB3,NGEF,ASNS,RAP1GAP,MAP2,NEBL,BRINP1,APOB,AARS,NRCAM,PHGDH,RASSF2,KLF5,RGCC,CRISPLD2,SLC7A5,NEFM,WNT2,CXCL12,DKK1,CRYAB,ZBTB16,MGP,ARHGDIB,VEGFA,STC2,SDC1,ARHGEF2,CTH,HSD11B1,CNR1,DUSP4,PTK2B,INHBA,HOXC13,RHOJ,OMD,PTPRB,KDR,ADM2,CHAC1,CDKN1C,RAI2,RAMP1,TRPC4,LOXL2,CHL1,VAV3,SORT1,NGF,EDNRB,TNS3,IL33,TRPC6,CYP19A1,SPTBN5,SLC40A1,FGF2,FRAS1,FBN2,WARS,NKD1,MYOCD,PTPRF,SYP…
1	!	0.0275	438	338	17	0.05	0.039	GO:0007389	BP	59	pattern specification process	5	DNAH5,WNT2,DKK1,ZBTB16,VEGFA,HOXC13,FGF2,NKD1,EDNRA,STC1,FZD5,SPRY1,SEMA3E,DDIT3,NOG,RELN,GPR56
1	!	2.56e-14	4202	338	141	0.417	0.034	GO:0048731	BP	59	system development	5	DNAH5,DLX3,CALCRL,ERBB3,NGEF,ASNS,RAP1GAP,MAP2,NEBL,BRINP1,APOB,AARS,NRCAM,PHGDH,RASSF2,KLF5,RGCC,CRISPLD2,SLC7A5,NEFM,WNT2,CXCL12,DKK1,CRYAB,ZBTB16,MGP,VEGFA,STC2,SDC1,ARHGEF2,CTH,HSD11B1,CNR1,PTK2B,INHBA,HOXC13,RHOJ,OMD,PTPRB,KDR,ADM2,CHAC1,CDKN1C,RAMP1,TRPC4,LOXL2,CHL1,VAV3,NGF,EDNRB,TNS3,IL33,TRPC6,CYP19A1,SPTBN5,SLC40A1,FGF2,FRAS1,FBN2,WARS,NKD1,MYOCD,PTPRF,SYPL2,CRABP2,TUFT1,DUSP10,SOX13,ET…
1	!	0.00228	416	338	19	0.056	0.046	GO:0061458	BP	59	reproductive system development	6	DLX3,WNT2,VEGFA,STC2,SDC1,INHBA,CDKN1C,CYP19A1,MYOCD,ETNK2,STC1,FZD5,HEY1,KRT19,LEP,NUPR1,NOG,GPR56,ANG
1	!	0.00339	203	338	12	0.036	0.059	GO:0060541	BP	59	respiratory system development	6	CRISPLD2,WNT2,VEGFA,HSD11B1,TNS3,FGF2,MYOCD,SPRY1,RXFP1,MSC,NOG,EIF4EBP1
1	!	4.85e-05	313	338	19	0.056	0.061	GO:0001655	BP	59	urogenital system development	6	ZBTB16,VEGFA,SDC1,CDKN1C,CYP19A1,FGF2,FRAS1,MYOCD,PTPRO,ANGPT1,KLF15,SPRY1,BMPER,NPNT,MTSS1,HAS2,PDGFD,CD34,NOG
1	!	1.55e-08	3082	338	100	0.296	0.032	GO:0048513	BP	59	animal organ development	6	DNAH5,DLX3,CALCRL,ERBB3,ASNS,RAP1GAP,NEBL,AARS,PHGDH,RASSF2,KLF5,RGCC,CRISPLD2,WNT2,CXCL12,DKK1,CRYAB,ZBTB16,MGP,VEGFA,STC2,SDC1,HSD11B1,PTK2B,INHBA,HOXC13,RHOJ,OMD,KDR,CDKN1C,LOXL2,EDNRB,TNS3,CYP19A1,SLC40A1,FGF2,FRAS1,FBN2,NKD1,MYOCD,SYPL2,TUFT1,SOX13,ETNK2,COL8A1,MYH15,EPHA5,ANK2,CSGALNACT1,VLDLR,ANKRD1,ROM1,MKX,FOXO1,SLC7A11,PTPRO,EDNRA,ANGPT1,ADAMTS5,MMP16,NRG1,CD1D,STC1,RCAN1,ACTC1,ATF3,FRZ…
1	!	0.0247	130	338	8	0.024	0.062	GO:0031214	BP	59	biomineral tissue development	7	MGP,PTK2B,OMD,FBN2,TUFT1,FOXO1,CLEC3B,LEP
1	!	0.0207	99	338	7	0.021	0.071	GO:0030282	BP	59	bone mineralization	8	MGP,PTK2B,OMD,FBN2,TUFT1,CLEC3B,LEP
1	!	0.00401	237	338	13	0.038	0.055	GO:0060485	BP	59	mesenchyme development	7	ERBB3,RGCC,WNT2,LOXL2,EDNRB,EDNRA,NRG1,ACTC1,FRZB,HEY1,SEMA3E,HAS2,NOG
1	!	0.000711	348	338	18	0.053	0.052	GO:0007517	BP	59	muscle organ development	7	ERBB3,KLF5,WNT2,DKK1,CRYAB,FGF2,MYOCD,MYH15,ANKRD1,MKX,NRG1,RCAN1,ACTC1,ATF3,MURC,NUPR1,MSC,NOG
1	!	0.0363	169	338	9	0.027	0.053	GO:0060538	BP	59	skeletal muscle organ development	8	KLF5,DKK1,MYOCD,MYH15,ANKRD1,RCAN1,ATF3,NUPR1,MSC
1	!	0.0263	161	338	9	0.027	0.056	GO:0007519	BP	59	skeletal muscle tissue development	9	KLF5,DKK1,MYOCD,MYH15,ANKRD1,RCAN1,ATF3,NUPR1,MSC
1	!	1.82e-06	2107	338	71	0.21	0.034	GO:0007399	BP	59	nervous system development	6	DNAH5,ERBB3,NGEF,RAP1GAP,MAP2,BRINP1,APOB,AARS,NRCAM,PHGDH,SLC7A5,NEFM,WNT2,CXCL12,DKK1,ZBTB16,VEGFA,ARHGEF2,CNR1,PTK2B,INHBA,CHAC1,CDKN1C,TRPC4,CHL1,NGF,EDNRB,IL33,TRPC6,SPTBN5,FGF2,NKD1,PTPRF,SYPL2,CRABP2,DUSP10,EPHA5,ANK2,HAPLN1,CSGALNACT1,VLDLR,ANKRD1,ROM1,SLC7A11,PTPRO,EDNRA,PCDH1,NRG1,RCAN1,SPON2,FZD5,ADORA1,KLF15,DACT1,ATF5,SEMA3E,NPTX1,LEP,NTM,GRIN2A,NOG,OPCML,IRS2,GABRA5,GLDN,MT1X,RELN,S…
1	!	1.57e-10	925	338	49	0.145	0.053	GO:0072359	BP	59	circulatory system development	6	DNAH5,DLX3,CALCRL,ERBB3,NEBL,APOB,NRCAM,KLF5,RGCC,WNT2,DKK1,VEGFA,CTH,PTK2B,RHOJ,PTPRB,KDR,ADM2,RAMP1,LOXL2,VAV3,FGF2,WARS,MYOCD,COL8A1,ANK2,ANKRD1,ROM1,FOXO1,EDNRA,ANGPT1,NRG1,ACTC1,FZD5,NPY1R,ESM1,BMPER,HEY1,ANGPTL4,SEMA3E,HAS2,PDGFD,CD34,LEP,DDIT3,NOG,C5AR1,GPR56,ANG
1	!	0.00428	892	338	31	0.092	0.035	GO:0007417	BP	59	central nervous system development	6	DNAH5,MAP2,AARS,NRCAM,PHGDH,WNT2,CXCL12,DKK1,ZBTB16,INHBA,TRPC4,FGF2,SYPL2,DUSP10,EPHA5,HAPLN1,VLDLR,SLC7A11,NRG1,RCAN1,ATF5,NPTX1,LEP,NOG,IRS2,GABRA5,MT1X,RELN,SLC6A17,C5AR1,GPR56
1	!	1.57e-10	925	338	49	0.145	0.053	GO:0072358	BP	59	cardiovascular system development	6	DNAH5,DLX3,CALCRL,ERBB3,NEBL,APOB,NRCAM,KLF5,RGCC,WNT2,DKK1,VEGFA,CTH,PTK2B,RHOJ,PTPRB,KDR,ADM2,RAMP1,LOXL2,VAV3,FGF2,WARS,MYOCD,COL8A1,ANK2,ANKRD1,ROM1,FOXO1,EDNRA,ANGPT1,NRG1,ACTC1,FZD5,NPY1R,ESM1,BMPER,HEY1,ANGPTL4,SEMA3E,HAS2,PDGFD,CD34,LEP,DDIT3,NOG,C5AR1,GPR56,ANG
1	!	3.18e-05	276	338	18	0.053	0.065	GO:0072001	BP	59	renal system development	6	ZBTB16,VEGFA,SDC1,CDKN1C,FGF2,FRAS1,MYOCD,PTPRO,ANGPT1,KLF15,SPRY1,BMPER,NPNT,MTSS1,HAS2,PDGFD,CD34,NOG
1	!	4.55e-11	596	338	39	0.115	0.065	GO:0001944	BP	59	vasculature development	6	DLX3,CALCRL,APOB,NRCAM,KLF5,RGCC,WNT2,VEGFA,CTH,PTK2B,RHOJ,PTPRB,KDR,ADM2,RAMP1,LOXL2,VAV3,FGF2,WARS,MYOCD,COL8A1,ROM1,FOXO1,EDNRA,ANGPT1,FZD5,ESM1,BMPER,HEY1,ANGPTL4,SEMA3E,HAS2,PDGFD,CD34,LEP,DDIT3,C5AR1,GPR56,ANG
1	!	0.0114	947	338	31	0.092	0.033	GO:0009790	BP	59	embryo development	5	LAMA3,APOB,PHGDH,WNT2,DKK1,ZBTB16,VEGFA,DUSP4,INHBA,KDR,CDKN1C,RAI2,FGF2,FRAS1,FBN2,NKD1,CRABP2,ETNK2,AFF3,COL8A1,EDNRA,ANGPT1,MMP16,NRG1,FRZB,FZD5,HEY1,DACT1,KRT19,NOG,TET3
1	!	0.00914	578	338	22	0.065	0.038	GO:0035295	BP	59	tube development	5	PHGDH,KLF5,CRISPLD2,WNT2,VEGFA,SDC1,HSD11B1,EDNRB,TNS3,FGF2,MYOCD,EDNRA,SPRY1,BMPER,DACT1,NPNT,SEMA3E,MTSS1,RXFP1,NOG,EIF4EBP1,GPR56
1	!	0.01	507	338	20	0.059	0.039	GO:0007423	BP	59	sensory organ development	4	WNT2,CRYAB,VEGFA,INHBA,HOXC13,RHOJ,CDKN1C,FGF2,FBN2,NKD1,COL8A1,MYH15,ROM1,SLC7A11,FRZB,FZD5,BMPER,NOG,GABRA5,CEBPD
1	!	0.0319	334	338	14	0.041	0.042	GO:0001654	BP	59	eye development	5	WNT2,CRYAB,VEGFA,INHBA,RHOJ,CDKN1C,FGF2,FBN2,NKD1,COL8A1,MYH15,ROM1,SLC7A11,FZD5
1	!	0.05	146	338	8	0.024	0.055	GO:0048592	BP	59	eye morphogenesis	6	WNT2,VEGFA,FGF2,FBN2,NKD1,COL8A1,ROM1,FZD5
1	!	0.00447	180	338	11	0.033	0.061	GO:0030323	BP	59	respiratory tube development	4	CRISPLD2,WNT2,VEGFA,HSD11B1,TNS3,FGF2,MYOCD,SPRY1,RXFP1,NOG,EIF4EBP1
1	!	0.00234	980	338	34	0.101	0.035	GO:0009887	BP	59	animal organ morphogenesis	4	DLX3,WNT2,DKK1,MGP,VEGFA,SDC1,INHBA,HOXC13,SLC40A1,FGF2,FRAS1,FBN2,NKD1,TUFT1,COL8A1,CSGALNACT1,ANKRD1,ROM1,FOXO1,ADAMTS5,MMP16,NRG1,STC1,ACTC1,FRZB,FZD5,SPRY1,NPY1R,HEY1,DACT1,NPNT,HAS2,CD34,NOG
1	!	0.0477	115	338	7	0.021	0.061	GO:0042476	BP	59	odontogenesis	5	DLX3,SDC1,INHBA,TUFT1,FOXO1,ADAMTS5,CD34
1	!	5.76e-05	260	338	17	0.05	0.065	GO:0001822	BP	59	kidney development	4	ZBTB16,VEGFA,SDC1,CDKN1C,FGF2,FRAS1,PTPRO,ANGPT1,KLF15,SPRY1,BMPER,NPNT,MTSS1,HAS2,PDGFD,CD34,NOG
1	!	0.00517	102	338	8	0.024	0.078	GO:0001823	BP	59	mesonephros development	5	ZBTB16,VEGFA,SDC1,FGF2,SPRY1,BMPER,NPNT,NOG
1	!	0.000429	138	338	11	0.033	0.08	GO:0072073	BP	59	kidney epithelium development	5	VEGFA,SDC1,FGF2,PTPRO,KLF15,SPRY1,BMPER,NPNT,MTSS1,CD34,NOG
1	!	0.0196	98	338	7	0.021	0.071	GO:0072163	BP	59	mesonephric epithelium development	6	VEGFA,SDC1,FGF2,SPRY1,BMPER,NPNT,NOG
1	!	0.0196	98	338	7	0.021	0.071	GO:0072164	BP	59	mesonephric tubule development	7	VEGFA,SDC1,FGF2,SPRY1,BMPER,NPNT,NOG
1	!	0.0185	97	338	7	0.021	0.072	GO:0001657	BP	59	ureteric bud development	8	VEGFA,SDC1,FGF2,SPRY1,BMPER,NPNT,NOG
1	!	0.0451	499	338	18	0.053	0.036	GO:0007507	BP	59	heart development	4	DNAH5,CALCRL,ERBB3,NEBL,WNT2,DKK1,VEGFA,FGF2,MYOCD,ANK2,ANKRD1,EDNRA,NRG1,ACTC1,NPY1R,HEY1,HAS2,NOG
1	!	0.00387	177	338	11	0.033	0.062	GO:0048738	BP	59	cardiac muscle tissue development	5	ERBB3,NEBL,WNT2,DKK1,VEGFA,FGF2,MYOCD,ANKRD1,NRG1,ACTC1,NOG
1	!	1.1e-09	575	338	36	0.107	0.063	GO:0001568	BP	59	blood vessel development	4	DLX3,CALCRL,APOB,NRCAM,KLF5,RGCC,WNT2,VEGFA,PTK2B,PTPRB,KDR,ADM2,RAMP1,LOXL2,VAV3,FGF2,WARS,MYOCD,COL8A1,FOXO1,EDNRA,ANGPT1,FZD5,ESM1,BMPER,HEY1,ANGPTL4,SEMA3E,HAS2,PDGFD,CD34,LEP,DDIT3,C5AR1,GPR56,ANG
1	!	0.0436	60	338	5	0.015	0.083	GO:0048645	BP	59	animal organ formation	4	WNT2,DKK1,FGF2,SPRY1,NOG
1	!	0.0215	31	338	4	0.012	0.129	GO:0010092	BP	59	specification of animal organ identity	5	WNT2,DKK1,FGF2,SPRY1
1	!	0.00369	176	338	11	0.033	0.062	GO:0030324	BP	59	lung development	4	CRISPLD2,WNT2,VEGFA,HSD11B1,TNS3,FGF2,MYOCD,SPRY1,RXFP1,NOG,EIF4EBP1
1	!	0.00144	132	338	10	0.03	0.076	GO:0072006	BP	59	nephron development	4	VEGFA,FGF2,PTPRO,ANGPT1,KLF15,NPNT,MTSS1,PDGFD,CD34,NOG
1	!	0.00668	106	338	8	0.024	0.075	GO:0072009	BP	59	nephron epithelium development	5	VEGFA,FGF2,PTPRO,KLF15,NPNT,MTSS1,CD34,NOG
1	!	1.72e-08	489	338	31	0.092	0.063	GO:0048514	BP	59	blood vessel morphogenesis	4	CALCRL,APOB,NRCAM,KLF5,RGCC,VEGFA,PTK2B,PTPRB,KDR,ADM2,RAMP1,LOXL2,VAV3,FGF2,WARS,MYOCD,COL8A1,EDNRA,ANGPT1,FZD5,ESM1,BMPER,HEY1,ANGPTL4,SEMA3E,HAS2,CD34,LEP,C5AR1,GPR56,ANG
1	!	0.000791	58	338	7	0.021	0.121	GO:0032835	BP	59	glomerulus development	4	PTPRO,ANGPT1,KLF15,MTSS1,PDGFD,CD34,NOG
1	!	0.0434	19	338	3	0.009	0.158	GO:0072010	BP	59	glomerular epithelium development	5	PTPRO,KLF15,CD34
1	!	2.93e-08	416	338	28	0.083	0.067	GO:0001525	BP	59	angiogenesis	4	CALCRL,NRCAM,KLF5,RGCC,VEGFA,PTK2B,PTPRB,KDR,ADM2,RAMP1,LOXL2,VAV3,FGF2,WARS,COL8A1,EDNRA,ANGPT1,FZD5,ESM1,BMPER,HEY1,ANGPTL4,SEMA3E,CD34,LEP,C5AR1,GPR56,ANG
1	!	3.14e-05	67	338	9	0.027	0.134	GO:0002040	BP	59	sprouting angiogenesis	5	VEGFA,PTK2B,KDR,LOXL2,FGF2,ANGPT1,ESM1,BMPER,SEMA3E
1	!	1.34e-07	11515	338	258	0.763	0.022	GO:0044763	BP	59	single-organism cellular process	3	PDK4,SYT7,KCNG1,DNAH5,ARHGAP6,LMO3,LAMA3,OPN3,DLX3,CALCRL,ERBB3,MTHFD2,NGEF,ASNS,LMCD1,RAP1GAP,MAP2,NEBL,BRINP1,LRRC16A,PTPRH,CXCL2,CADPS2,APOB,AARS,NRCAM,PHGDH,FMO2,SORBS1,TSPAN15,SUSD2,GGT5,PCK2,TRIB3,RASSF2,SAMHD1,KLF5,RGCC,CRISPLD2,SLC7A5,PDGFRL,WISP1,NEFM,KCNN4,WNT2,GARS,PRUNE2,RASSF4,CXCL12,DKK1,RASD1,MAP2K6,CRYAB,ZBTB16,KRT18,MGP,ARHGDIB,GPR63,SMOC2,VEGFA,STC2,ARHGEF26,IL1R2,SDC1,SLC1A4,AN…
1	!	1.52e-09	3839	338	120	0.355	0.031	GO:0048869	BP	59	cellular developmental process	4	DNAH5,LMO3,LAMA3,DLX3,ERBB3,NGEF,RAP1GAP,MAP2,NEBL,BRINP1,LRRC16A,APOB,NRCAM,PHGDH,TRIB3,RASSF2,KLF5,RGCC,SLC7A5,NEFM,WNT2,CXCL12,DKK1,ZBTB16,MGP,VEGFA,ARHGEF26,SDC1,ARHGEF2,CTH,CNR1,PTK2B,INHBA,RHOJ,HSPA2,STEAP4,KDR,CHAC1,CDKN1C,GDF15,FCRLA,TRPC4,LOXL2,CHL1,SORT1,NGF,EDNRB,IL33,TRPC6,SPTBN5,FGF2,FBN2,FGD4,INHBE,NKD1,MYOCD,PTPRF,CRABP2,DUSP10,SOX13,COL8A1,EPHA5,PLAC8,ANK2,VLDLR,ANKRD1,ROM1,FOXO1,…
1	!	1.14e-10	3516	338	116	0.343	0.033	GO:0030154	BP	59	cell differentiation	5	LMO3,LAMA3,DLX3,ERBB3,NGEF,RAP1GAP,MAP2,NEBL,BRINP1,LRRC16A,APOB,NRCAM,PHGDH,TRIB3,RASSF2,KLF5,RGCC,SLC7A5,NEFM,WNT2,CXCL12,DKK1,ZBTB16,MGP,VEGFA,ARHGEF26,SDC1,ARHGEF2,CTH,CNR1,PTK2B,INHBA,HSPA2,STEAP4,KDR,CHAC1,CDKN1C,GDF15,FCRLA,TRPC4,LOXL2,CHL1,SORT1,NGF,EDNRB,IL33,TRPC6,SPTBN5,FGF2,FBN2,INHBE,NKD1,MYOCD,PTPRF,CRABP2,DUSP10,SOX13,COL8A1,EPHA5,PLAC8,ANK2,VLDLR,ANKRD1,ROM1,FOXO1,SLC7A11,CCDC3,PT…
1	!	4.14e-05	201	338	15	0.044	0.075	GO:0045444	BP	59	fat cell differentiation	6	LMO3,TRIB3,KLF5,ZBTB16,STEAP4,SORT1,DUSP10,PLAC8,FOXO1,CCDC3,FRZB,ATF5,LEP,DDIT3,CEBPD
1	!	0.0002	346	338	19	0.056	0.055	GO:0042692	BP	59	muscle cell differentiation	6	NEBL,DKK1,VEGFA,SDC1,CTH,GDF15,SORT1,EDNRB,MYOCD,ANK2,ANKRD1,NRG1,RCAN1,ACTC1,HEY1,NPNT,KRT19,DDIT3,MAP3K5
1	!	0.000196	47	338	7	0.021	0.149	GO:0051145	BP	59	smooth muscle cell differentiation	7	VEGFA,CTH,EDNRB,MYOCD,RCAN1,HEY1,NPNT
1	!	0.0313	17	338	3	0.009	0.176	GO:0035886	BP	59	vascular smooth muscle cell differentiation	8	VEGFA,CTH,MYOCD
1	!	0.0412	238	338	11	0.033	0.046	GO:0051146	BP	59	striated muscle cell differentiation	7	NEBL,DKK1,VEGFA,SDC1,GDF15,SORT1,MYOCD,ANKRD1,NRG1,ACTC1,KRT19
1	!	2.9e-06	1403	338	53	0.157	0.038	GO:0022008	BP	59	neurogenesis	6	ERBB3,NGEF,RAP1GAP,MAP2,BRINP1,NRCAM,PHGDH,NEFM,WNT2,CXCL12,DKK1,VEGFA,ARHGEF2,CNR1,PTK2B,INHBA,CHAC1,CDKN1C,TRPC4,CHL1,NGF,EDNRB,IL33,TRPC6,SPTBN5,FGF2,NKD1,PTPRF,CRABP2,DUSP10,EPHA5,VLDLR,ANKRD1,ROM1,PTPRO,NRG1,SPON2,FZD5,KLF15,ATF5,SEMA3E,NPTX1,LEP,NTM,GRIN2A,NOG,OPCML,GABRA5,GLDN,MT1X,RELN,STMN3,GPR56
1	!	0.00032	1317	338	45	0.133	0.034	GO:0048699	BP	59	generation of neurons	7	NGEF,RAP1GAP,MAP2,BRINP1,NRCAM,PHGDH,NEFM,WNT2,CXCL12,DKK1,VEGFA,ARHGEF2,CNR1,PTK2B,INHBA,CDKN1C,CHL1,NGF,EDNRB,TRPC6,SPTBN5,NKD1,PTPRF,CRABP2,DUSP10,EPHA5,VLDLR,ANKRD1,ROM1,PTPRO,NRG1,SPON2,FZD5,ATF5,SEMA3E,NPTX1,LEP,NTM,NOG,OPCML,GABRA5,GLDN,RELN,STMN3,GPR56
1	!	0.00401	237	338	13	0.038	0.055	GO:0042063	BP	59	gliogenesis	7	ERBB3,PHGDH,PTK2B,TRPC4,IL33,FGF2,DUSP10,NRG1,KLF15,NOG,MT1X,RELN,GPR56
1	!	0.00513	183	338	11	0.033	0.06	GO:0048762	BP	59	mesenchymal cell differentiation	6	RGCC,WNT2,LOXL2,EDNRB,EDNRA,NRG1,FRZB,HEY1,SEMA3E,HAS2,NOG
1	!	0.000303	1193	338	42	0.124	0.035	GO:0030182	BP	59	neuron differentiation	6	NGEF,RAP1GAP,MAP2,BRINP1,NRCAM,PHGDH,NEFM,WNT2,CXCL12,DKK1,VEGFA,CNR1,PTK2B,INHBA,CDKN1C,CHL1,NGF,EDNRB,TRPC6,SPTBN5,NKD1,PTPRF,CRABP2,EPHA5,VLDLR,ANKRD1,ROM1,PTPRO,NRG1,SPON2,FZD5,ATF5,SEMA3E,NPTX1,LEP,NTM,NOG,OPCML,GABRA5,GLDN,RELN,STMN3
1	!	0.0164	180	338	10	0.03	0.056	GO:0010001	BP	59	glial cell differentiation	6	ERBB3,PHGDH,TRPC4,FGF2,DUSP10,NRG1,KLF15,NOG,MT1X,RELN
1	!	0.016	70	338	6	0.018	0.086	GO:0001570	BP	59	vasculogenesis	6	VEGFA,KDR,MYOCD,HEY1,HAS2,CD34
1	!	3.56e-06	1894	338	65	0.192	0.034	GO:0048468	BP	59	cell development	5	NGEF,RAP1GAP,MAP2,NEBL,BRINP1,LRRC16A,NRCAM,PHGDH,KLF5,RGCC,NEFM,WNT2,CXCL12,DKK1,ZBTB16,VEGFA,ARHGEF26,SDC1,ARHGEF2,CNR1,PTK2B,INHBA,HSPA2,CDKN1C,GDF15,LOXL2,CHL1,NGF,EDNRB,TRPC6,SPTBN5,FGF2,INHBE,PTPRF,CRABP2,DUSP10,EPHA5,ANK2,VLDLR,ANKRD1,PTPRO,EDNRA,NRG1,STC1,ACTC1,SPON2,FRZB,FZD5,HEY1,ATF5,SEMA3E,HAS2,NPTX1,KRT19,LEP,NTM,NOG,OPCML,GABRA5,GLDN,MT1X,RELN,STMN3,GPR56,ANG
1	!	0.00155	726	338	28	0.083	0.039	GO:0000904	BP	59	cell morphogenesis involved in differentiation	6	NGEF,MAP2,LRRC16A,NRCAM,RGCC,WNT2,CXCL12,DKK1,VEGFA,ARHGEF26,LOXL2,CHL1,NGF,TRPC6,SPTBN5,CRABP2,EPHA5,VLDLR,PTPRO,NRG1,STC1,SPON2,HEY1,SEMA3E,HAS2,NPTX1,NOG,RELN
1	!	0.0112	171	338	10	0.03	0.058	GO:0014031	BP	59	mesenchymal cell development	6	RGCC,WNT2,LOXL2,EDNRB,EDNRA,NRG1,HEY1,SEMA3E,HAS2,NOG
1	!	0.00119	945	338	34	0.101	0.036	GO:0048666	BP	59	neuron development	6	NGEF,MAP2,NRCAM,PHGDH,NEFM,CXCL12,VEGFA,CNR1,PTK2B,CDKN1C,CHL1,NGF,EDNRB,TRPC6,SPTBN5,PTPRF,CRABP2,EPHA5,VLDLR,ANKRD1,PTPRO,NRG1,SPON2,ATF5,SEMA3E,NPTX1,LEP,NTM,NOG,OPCML,GABRA5,GLDN,RELN,STMN3
1	!	0.0242	32	338	4	0.012	0.125	GO:0008038	BP	59	neuron recognition	7	NRCAM,CNR1,NTM,OPCML
1	!	0.0207	501	338	19	0.056	0.038	GO:0048667	BP	59	cell morphogenesis involved in neuron differentiation	7	NGEF,MAP2,NRCAM,CXCL12,VEGFA,CHL1,NGF,TRPC6,SPTBN5,CRABP2,EPHA5,VLDLR,PTPRO,NRG1,SPON2,SEMA3E,NPTX1,NOG,RELN
1	!	0.0113	626	338	23	0.068	0.037	GO:0030029	BP	59	actin filament-based process	4	ARHGAP6,NEBL,LRRC16A,SORBS1,RGCC,CXCL12,ARHGDIB,ARHGEF2,PTK2B,MYH2,RHOJ,SPTBN5,FGD4,EPHA5,ANK2,ANKRD1,STC1,ACTC1,RLTPR,SEMA3E,MTSS1,KRT19,ANG
1	!	0.022	542	338	20	0.059	0.037	GO:0030036	BP	59	actin cytoskeleton organization	5	ARHGAP6,NEBL,LRRC16A,SORBS1,RGCC,CXCL12,ARHGDIB,ARHGEF2,PTK2B,RHOJ,SPTBN5,FGD4,EPHA5,ANKRD1,ACTC1,RLTPR,SEMA3E,MTSS1,KRT19,ANG
1	!	0.0135	146	338	9	0.027	0.062	GO:0031032	BP	59	actomyosin structure organization	6	ARHGAP6,NEBL,LRRC16A,SORBS1,RGCC,PTK2B,ANKRD1,ACTC1,KRT19
1	!	2.89e-06	1720	338	61	0.18	0.035	GO:0006928	BP	59	movement of cell or subcellular component	4	DNAH5,LAMA3,ERBB3,LRRC16A,CXCL2,APOB,NRCAM,RGCC,SLC7A5,CXCL12,ARHGDIB,VEGFA,SDC1,PTK2B,TNFAIP6,MYH2,KDR,LOXL2,CHL1,VAV3,NGF,C5AR2,EDNRB,TNS3,IL33,CYP19A1,SPTBN5,FGF2,NKD1,PTPRF,EPHA5,ANK2,SLC7A11,PTPRO,ANGPT1,NRG1,STC1,ACTC1,SPON2,RLTPR,ADORA1,S100P,BMPER,SLC3A2,SEMA3E,MTSS1,HAS2,PDGFD,FPR1,SAA1,CD34,LEP,THBD,NOG,IRS2,KRT16,RELN,MMP1,C5AR1,GPR56,ANG
1	!	1.21e-06	1879	338	66	0.195	0.035	GO:0008219	BP	59	cell death	4	PDK4,ERBB3,NGEF,ASNS,BRINP1,PTPRH,AARS,TRIB3,RASSF2,RGCC,WISP1,PRUNE2,CXCL12,MAP2K6,CRYAB,ZBTB16,KRT18,VEGFA,ARHGEF2,CTH,CNR1,IFIT2,PTK2B,INHBA,KDR,CHAC1,GDF15,CHL1,VAV3,SORT1,NGF,YARS,EDNRB,IL33,IER3,SLC40A1,FGF2,FGD4,INHBE,MYOCD,PLAC8,ANKRD1,FOXO1,ANGPT1,KCNMA1,ACTC1,ATF3,FRZB,FZD5,ADORA1,ANGPTL4,BDKRB2,ATF5,CD34,LEP,DDIT3,NUPR1,GAS1,GRIN2A,NOG,IRS2,GABRA5,CIDEC,C5AR1,MAP3K5,SERPINB2
1	!	1.76e-06	1776	338	63	0.186	0.035	GO:0012501	BP	59	programmed cell death	5	PDK4,ERBB3,NGEF,ASNS,PTPRH,AARS,TRIB3,RASSF2,RGCC,PRUNE2,CXCL12,MAP2K6,CRYAB,ZBTB16,KRT18,VEGFA,ARHGEF2,CTH,CNR1,IFIT2,PTK2B,INHBA,KDR,CHAC1,GDF15,CHL1,VAV3,SORT1,NGF,YARS,EDNRB,IL33,IER3,SLC40A1,FGF2,FGD4,INHBE,MYOCD,PLAC8,ANKRD1,FOXO1,ANGPT1,KCNMA1,ACTC1,ATF3,FRZB,FZD5,ADORA1,ANGPTL4,BDKRB2,ATF5,LEP,DDIT3,NUPR1,GAS1,GRIN2A,NOG,IRS2,GABRA5,CIDEC,C5AR1,MAP3K5,SERPINB2
1	!	2.49e-06	1753	338	62	0.183	0.035	GO:0006915	BP	59	apoptotic process	6	PDK4,ERBB3,NGEF,ASNS,PTPRH,AARS,TRIB3,RASSF2,RGCC,PRUNE2,CXCL12,MAP2K6,CRYAB,ZBTB16,KRT18,VEGFA,ARHGEF2,CTH,CNR1,IFIT2,PTK2B,INHBA,KDR,CHAC1,GDF15,CHL1,VAV3,SORT1,NGF,YARS,EDNRB,IL33,IER3,SLC40A1,FGD4,INHBE,MYOCD,PLAC8,ANKRD1,FOXO1,ANGPT1,KCNMA1,ACTC1,ATF3,FRZB,FZD5,ADORA1,ANGPTL4,BDKRB2,ATF5,LEP,DDIT3,NUPR1,GAS1,GRIN2A,NOG,IRS2,GABRA5,CIDEC,C5AR1,MAP3K5,SERPINB2
1	!	0.00796	84	338	7	0.021	0.083	GO:1904019	BP	59	epithelial cell apoptotic process	7	RGCC,KRT18,KDR,SORT1,ANGPT1,ANGPTL4,MAP3K5
1	!	0.011	44	338	5	0.015	0.114	GO:0072577	BP	59	endothelial cell apoptotic process	8	RGCC,KDR,ANGPT1,ANGPTL4,MAP3K5
1	!	1.49e-09	5990	338	165	0.488	0.028	GO:0007154	BP	59	cell communication	4	PDK4,SYT7,ARHGAP6,LMO3,OPN3,CALCRL,ERBB3,NGEF,ASNS,LMCD1,RAP1GAP,CXCL2,CADPS2,AARS,NRCAM,SORBS1,TSPAN15,PCK2,TRIB3,RASSF2,SAMHD1,RGCC,PDGFRL,WISP1,KCNN4,WNT2,RASSF4,CXCL12,DKK1,RASD1,MAP2K6,CRYAB,KRT18,ARHGDIB,GPR63,SMOC2,VEGFA,STC2,ARHGEF26,IL1R2,SDC1,SLC1A4,ANGPTL1,ARHGEF2,CTH,CNR1,IFIT2,DUSP4,PTK2B,RASL11A,INHBA,TNFAIP6,MT2A,PTGER2,MYH2,GRPR,RHOJ,RASL11B,KDR,ADM2,APOL3,CHAC1,CDKN1C,GDF15,SESN2…
1	!	0.00216	1473	338	46	0.136	0.031	GO:0007267	BP	59	cell-cell signaling	5	SYT7,CADPS2,PCK2,WISP1,WNT2,DKK1,SDC1,SLC1A4,CNR1,PTK2B,INHBA,TNFAIP6,GDF15,NGF,DTNA,GLUL,FGF2,NKD1,PTPRF,EPHA5,ANK2,SYBU,FOXO1,PTPRO,PTPRN2,GRIA1,PCDH1,GJD2,FRZB,FZD5,ADORA1,SYTL3,DACT1,ADRA1B,NPTX1,CD34,LEP,DDIT3,GRIN2A,NOG,KCNQ5,IRS2,GABRA5,RELN,SLC6A9,GPR56
1	!	0.0418	574	338	20	0.059	0.035	GO:0099536	BP	59	synaptic signaling	6	SYT7,CADPS2,DKK1,SLC1A4,CNR1,PTK2B,DTNA,GLUL,PTPRF,PTPRN2,GRIA1,GJD2,ADORA1,SYTL3,NPTX1,GRIN2A,KCNQ5,GABRA5,RELN,SLC6A9
1	!	0.0418	574	338	20	0.059	0.035	GO:0099537	BP	59	trans-synaptic signaling	7	SYT7,CADPS2,DKK1,SLC1A4,CNR1,PTK2B,DTNA,GLUL,PTPRF,PTPRN2,GRIA1,GJD2,ADORA1,SYTL3,NPTX1,GRIN2A,KCNQ5,GABRA5,RELN,SLC6A9
1	!	0.0418	574	338	20	0.059	0.035	GO:0098916	BP	59	anterograde trans-synaptic signaling	8	SYT7,CADPS2,DKK1,SLC1A4,CNR1,PTK2B,DTNA,GLUL,PTPRF,PTPRN2,GRIA1,GJD2,ADORA1,SYTL3,NPTX1,GRIN2A,KCNQ5,GABRA5,RELN,SLC6A9
1	!	0.0418	574	338	20	0.059	0.035	GO:0007268	BP	59	chemical synaptic transmission	9	SYT7,CADPS2,DKK1,SLC1A4,CNR1,PTK2B,DTNA,GLUL,PTPRF,PTPRN2,GRIA1,GJD2,ADORA1,SYTL3,NPTX1,GRIN2A,KCNQ5,GABRA5,RELN,SLC6A9
1	!	0.0247	130	338	8	0.024	0.062	GO:0007270	BP	59	neuron-neuron synaptic transmission	10	DKK1,SLC1A4,CNR1,PTK2B,GLUL,ADORA1,RELN,SLC6A9
1	!	0.00286	71	338	7	0.021	0.099	GO:0035249	BP	59	synaptic transmission, glutamatergic	11	DKK1,SLC1A4,CNR1,PTK2B,GLUL,ADORA1,RELN
1	!	0.0287	1222	338	36	0.107	0.029	GO:0030030	BP	59	cell projection organization	4	DNAH5,NGEF,RAP1GAP,MAP2,LRRC16A,NRCAM,PHGDH,KLF5,NEFM,CXCL12,VEGFA,ARHGEF26,CNR1,PTK2B,CHL1,VAV3,NGF,TRPC6,SPTBN5,FGD4,PTPRF,CRABP2,EPHA5,VLDLR,ANKRD1,PTPRO,NRG1,SPON2,RLTPR,SEMA3E,MTSS1,NPTX1,NOG,GLDN,RELN,STMN3
1	!	0.0311	801	338	26	0.077	0.032	GO:0031175	BP	59	neuron projection development	5	NGEF,MAP2,NRCAM,PHGDH,NEFM,CXCL12,VEGFA,CNR1,PTK2B,CHL1,NGF,TRPC6,SPTBN5,PTPRF,CRABP2,EPHA5,VLDLR,ANKRD1,PTPRO,NRG1,SPON2,SEMA3E,NPTX1,NOG,RELN,STMN3
1	!	0.0124	442	338	18	0.053	0.041	GO:0061564	BP	59	axon development	6	NRCAM,NEFM,CXCL12,VEGFA,CNR1,CHL1,NGF,SPTBN5,PTPRF,CRABP2,EPHA5,PTPRO,NRG1,SPON2,SEMA3E,NPTX1,NOG,RELN
1	!	0.00173	769	338	29	0.086	0.038	GO:0019725	BP	59	cellular homeostasis	4	PCK2,KCNN4,CXCL12,STC2,PTK2B,MT2A,SESN2,TRPC4,EDNRB,TRPC6,SLC40A1,FGF2,SYPL2,EPHA5,ANK2,SYBU,FOXO1,EDNRA,PTPRN2,KCNMA1,STC1,FTH1,ADRA1B,GLRX,SAA1,DDIT3,IRS2,MT1X,C5AR1
1	!	0.000815	662	338	27	0.08	0.041	GO:0055082	BP	59	cellular chemical homeostasis	5	PCK2,CXCL12,STC2,PTK2B,MT2A,SESN2,TRPC4,EDNRB,TRPC6,SLC40A1,FGF2,SYPL2,EPHA5,ANK2,SYBU,FOXO1,EDNRA,PTPRN2,KCNMA1,STC1,FTH1,ADRA1B,SAA1,DDIT3,IRS2,MT1X,C5AR1
1	!	0.0163	528	338	20	0.059	0.038	GO:0006873	BP	59	cellular ion homeostasis	6	CXCL12,STC2,PTK2B,MT2A,TRPC4,EDNRB,TRPC6,SLC40A1,FGF2,SYPL2,ANK2,EDNRA,KCNMA1,STC1,FTH1,ADRA1B,SAA1,DDIT3,MT1X,C5AR1
1	!	0.0116	513	338	20	0.059	0.039	GO:0030003	BP	59	cellular cation homeostasis	7	CXCL12,STC2,PTK2B,MT2A,TRPC4,EDNRB,TRPC6,SLC40A1,FGF2,SYPL2,ANK2,EDNRA,KCNMA1,STC1,FTH1,ADRA1B,SAA1,DDIT3,MT1X,C5AR1
1	!	0.0123	370	338	16	0.047	0.043	GO:0072503	BP	59	cellular divalent inorganic cation homeostasis	8	CXCL12,STC2,PTK2B,TRPC4,EDNRB,TRPC6,FGF2,SYPL2,ANK2,EDNRA,STC1,ADRA1B,SAA1,DDIT3,MT1X,C5AR1
1	!	0.00189	444	338	20	0.059	0.045	GO:0006875	BP	59	cellular metal ion homeostasis	8	CXCL12,STC2,PTK2B,MT2A,TRPC4,EDNRB,TRPC6,SLC40A1,FGF2,SYPL2,ANK2,EDNRA,KCNMA1,STC1,FTH1,ADRA1B,SAA1,DDIT3,MT1X,C5AR1
1	!	0.0163	345	338	15	0.044	0.043	GO:0006874	BP	59	cellular calcium ion homeostasis	9	CXCL12,STC2,PTK2B,TRPC4,EDNRB,TRPC6,FGF2,SYPL2,ANK2,EDNRA,STC1,ADRA1B,SAA1,DDIT3,C5AR1
1	!	4.5e-06	5609	338	145	0.429	0.026	GO:0051179	BP	59	localization	2	SYT7,SLC7A14,KCNG1,DNAH5,LAMA3,CALCRL,ERBB3,SLC44A1,LRRC16A,CXCL2,CADPS2,APOB,NRCAM,SORBS1,TSPAN15,SUSD2,PCK2,TRIB3,RGCC,SLC7A5,KCNN4,MEST,CXCL12,DKK1,MAP2K6,CRYAB,ZBTB16,KRT18,ARHGDIB,VEGFA,STC2,IL1R2,SDC1,SLC1A4,ARHGEF2,DNAJC6,CNR1,SGIP1,FLVCR2,PTK2B,INHBA,TNFAIP6,MYH2,HSPA2,STEAP4,KDR,APOL3,SESN2,RAMP1,TRPC4,LOXL2,CHL1,VAV3,SORT1,C5AR2,GLUL,EDNRB,TNS3,IL33,TRPC6,TRIM29,CYP19A1,SPTBN5,SLC40A1,F…
1	!	0.000222	4575	338	117	0.346	0.026	GO:0051234	BP	59	establishment of localization	3	SYT7,SLC7A14,KCNG1,CALCRL,ERBB3,SLC44A1,LRRC16A,CADPS2,APOB,SORBS1,TSPAN15,SUSD2,PCK2,TRIB3,RGCC,SLC7A5,KCNN4,CXCL12,DKK1,MAP2K6,CRYAB,KRT18,VEGFA,STC2,IL1R2,SDC1,SLC1A4,ARHGEF2,DNAJC6,CNR1,SGIP1,FLVCR2,PTK2B,INHBA,MYH2,HSPA2,STEAP4,APOL3,SESN2,RAMP1,TRPC4,LOXL2,VAV3,SORT1,C5AR2,GLUL,EDNRB,IL33,TRPC6,SPTBN5,SLC40A1,FGF2,FRAS1,SLC38A4,SLC46A3,ABCA8,SYPL2,CRABP2,SELENBP1,ACKR2,EPHA5,CORIN,ANK2,SYBU…
1	!	0.000277	4449	338	114	0.337	0.026	GO:0006810	BP	59	transport	4	SYT7,SLC7A14,KCNG1,CALCRL,ERBB3,SLC44A1,LRRC16A,CADPS2,APOB,SORBS1,SUSD2,PCK2,TRIB3,RGCC,SLC7A5,KCNN4,CXCL12,DKK1,MAP2K6,CRYAB,KRT18,VEGFA,STC2,IL1R2,SDC1,SLC1A4,ARHGEF2,DNAJC6,CNR1,SGIP1,FLVCR2,PTK2B,INHBA,MYH2,HSPA2,STEAP4,APOL3,SESN2,RAMP1,TRPC4,LOXL2,VAV3,SORT1,C5AR2,GLUL,EDNRB,IL33,TRPC6,SPTBN5,SLC40A1,FGF2,FRAS1,SLC38A4,SLC46A3,ABCA8,SYPL2,CRABP2,SELENBP1,ACKR2,EPHA5,CORIN,ANK2,SYBU,VLDLR,A…
1	!	0.00616	1372	338	42	0.124	0.031	GO:0006811	BP	59	ion transport	5	KCNG1,CALCRL,SLC44A1,SLC7A5,KCNN4,CXCL12,MAP2K6,STC2,SLC1A4,CNR1,PTK2B,HSPA2,STEAP4,RAMP1,TRPC4,TRPC6,SLC40A1,FGF2,SLC38A4,ANK2,SLC7A11,GRIA1,KCNMA1,STC1,SLC37A1,ADORA1,FTH1,SLC3A2,BDKRB2,ABCD2,GLRX,SLCO2A1,LEP,DDIT3,PER1,GRIN2A,KCNQ5,IRS2,GABRA5,RELN,SLC6A9,SLC6A17
1	!	5.76e-07	1296	338	52	0.154	0.04	GO:0051674	BP	59	localization of cell	3	DNAH5,LAMA3,ERBB3,LRRC16A,CXCL2,APOB,NRCAM,RGCC,SLC7A5,CXCL12,ARHGDIB,VEGFA,SDC1,PTK2B,TNFAIP6,KDR,LOXL2,CHL1,VAV3,C5AR2,EDNRB,TNS3,IL33,CYP19A1,FGF2,NKD1,PTPRF,SLC7A11,PTPRO,ANGPT1,NRG1,STC1,RLTPR,ADORA1,S100P,BMPER,SLC3A2,SEMA3E,HAS2,PDGFD,SAA1,CD34,LEP,THBD,NOG,IRS2,KRT16,RELN,MMP1,C5AR1,GPR56,ANG
1	!	5.76e-07	1296	338	52	0.154	0.04	GO:0048870	BP	59	cell motility	4	DNAH5,LAMA3,ERBB3,LRRC16A,CXCL2,APOB,NRCAM,RGCC,SLC7A5,CXCL12,ARHGDIB,VEGFA,SDC1,PTK2B,TNFAIP6,KDR,LOXL2,CHL1,VAV3,C5AR2,EDNRB,TNS3,IL33,CYP19A1,FGF2,NKD1,PTPRF,SLC7A11,PTPRO,ANGPT1,NRG1,STC1,RLTPR,ADORA1,S100P,BMPER,SLC3A2,SEMA3E,HAS2,PDGFD,SAA1,CD34,LEP,THBD,NOG,IRS2,KRT16,RELN,MMP1,C5AR1,GPR56,ANG
1	!	5.27e-07	1181	338	49	0.145	0.041	GO:0016477	BP	59	cell migration	5	LAMA3,LRRC16A,CXCL2,APOB,NRCAM,RGCC,SLC7A5,CXCL12,ARHGDIB,VEGFA,SDC1,PTK2B,TNFAIP6,KDR,LOXL2,CHL1,VAV3,C5AR2,EDNRB,TNS3,IL33,CYP19A1,FGF2,PTPRF,SLC7A11,PTPRO,ANGPT1,NRG1,STC1,RLTPR,ADORA1,S100P,BMPER,SLC3A2,SEMA3E,HAS2,PDGFD,SAA1,CD34,LEP,THBD,NOG,IRS2,KRT16,RELN,MMP1,C5AR1,GPR56,ANG
1	!	0.0066	315	338	15	0.044	0.048	GO:0001667	BP	59	ameboidal-type cell migration	6	RGCC,ARHGDIB,VEGFA,PTK2B,KDR,LOXL2,EDNRB,FGF2,ANGPT1,STC1,S100P,BMPER,SEMA3E,HAS2,KRT16
1	!	0.00615	217	338	12	0.036	0.055	GO:0010631	BP	59	epithelial cell migration	7	RGCC,VEGFA,PTK2B,KDR,LOXL2,FGF2,ANGPT1,STC1,S100P,BMPER,HAS2,KRT16
1	!	0.0045	152	338	10	0.03	0.066	GO:0043542	BP	59	endothelial cell migration	8	RGCC,VEGFA,PTK2B,KDR,LOXL2,FGF2,ANGPT1,STC1,S100P,BMPER
1	!	0.0185	72	338	6	0.018	0.083	GO:0043534	BP	59	blood vessel endothelial cell migration	9	RGCC,VEGFA,PTK2B,KDR,FGF2,ANGPT1
1	!	1.63e-06	356	338	23	0.068	0.065	GO:0050900	BP	59	leukocyte migration	6	CXCL2,APOB,SLC7A5,CXCL12,VEGFA,PTK2B,VAV3,C5AR2,EDNRB,IL33,CYP19A1,SLC7A11,PTPRO,ANGPT1,ADORA1,SLC3A2,PDGFD,SAA1,CD34,LEP,THBD,MMP1,C5AR1
1	!	0.00103	152	338	11	0.033	0.072	GO:0097529	BP	59	myeloid leukocyte migration	7	CXCL2,CXCL12,PTK2B,VAV3,C5AR2,EDNRB,CYP19A1,PTPRO,PDGFD,SAA1,C5AR1
1	!	0.0009	232	338	14	0.041	0.06	GO:0060326	BP	59	cell chemotaxis	6	CXCL2,CXCL12,VEGFA,PTK2B,KDR,VAV3,C5AR2,EDNRB,CYP19A1,FGF2,PTPRO,PDGFD,SAA1,C5AR1
1	!	0.0157	179	338	10	0.03	0.056	GO:0030595	BP	59	leukocyte chemotaxis	7	CXCL2,CXCL12,PTK2B,VAV3,C5AR2,EDNRB,CYP19A1,PTPRO,SAA1,C5AR1
1	!	0.00105	27	338	5	0.015	0.185	GO:0048246	BP	59	macrophage chemotaxis	8	PTK2B,EDNRB,CYP19A1,SAA1,C5AR1
1	!	0.00013	2865	338	82	0.243	0.029	GO:1902578	BP	59	single-organism localization	3	SYT7,SLC7A14,KCNG1,CALCRL,ERBB3,CADPS2,APOB,SORBS1,TSPAN15,PCK2,TRIB3,RGCC,SLC7A5,KCNN4,CXCL12,DKK1,MAP2K6,KRT18,VEGFA,IL1R2,SDC1,SLC1A4,ARHGEF2,CNR1,FLVCR2,PTK2B,INHBA,MYH2,APOL3,SESN2,RAMP1,TRPC4,VAV3,SORT1,C5AR2,GLUL,EDNRB,IL33,FGF2,SLC38A4,ABCA8,EPHA5,CORIN,ANK2,SYBU,VLDLR,ANKRD1,SLC7A11,EDNRA,ANGPT1,ABCA6,PTPRN2,GRIA1,KCNMA1,NRG1,STC1,SPON2,SLC37A1,ADORA1,CLEC3B,KLF15,SPRY1,SYTL3,DACT1,IGF2,…
1	!	0.000159	2653	338	77	0.228	0.029	GO:0044765	BP	59	single-organism transport	4	SYT7,SLC7A14,KCNG1,CALCRL,ERBB3,CADPS2,APOB,SORBS1,PCK2,TRIB3,RGCC,SLC7A5,KCNN4,CXCL12,DKK1,MAP2K6,KRT18,VEGFA,IL1R2,SDC1,SLC1A4,CNR1,FLVCR2,PTK2B,INHBA,MYH2,APOL3,SESN2,RAMP1,TRPC4,VAV3,SORT1,C5AR2,GLUL,EDNRB,IL33,FGF2,SLC38A4,ABCA8,EPHA5,CORIN,ANK2,SYBU,VLDLR,ANKRD1,SLC7A11,EDNRA,ANGPT1,ABCA6,PTPRN2,GRIA1,KCNMA1,NRG1,STC1,SPON2,SLC37A1,ADORA1,CLEC3B,KLF15,SYTL3,DACT1,IGF2,SLC3A2,BDKRB2,PCDH7,HA…
1	!	0.00233	140	338	10	0.03	0.071	GO:0015849	BP	59	organic acid transport	5	SLC7A14,SLC7A5,SLC1A4,SLC38A4,SLC7A11,SLC3A2,LEP,IRS2,SLC6A9,SLC6A17
1	!	0.000273	87	338	9	0.027	0.103	GO:0006865	BP	59	amino acid transport	6	SLC7A14,SLC7A5,SLC1A4,SLC38A4,SLC7A11,SLC3A2,LEP,SLC6A9,SLC6A17
1	!	0.0015	29	338	5	0.015	0.172	GO:0015804	BP	59	neutral amino acid transport	7	SLC7A5,SLC1A4,LEP,SLC6A9,SLC6A17
1	!	0.000476	1057	338	38	0.112	0.036	GO:0046903	BP	59	secretion	5	SYT7,ERBB3,CADPS2,PCK2,RGCC,KCNN4,CXCL12,MAP2K6,VEGFA,IL1R2,SDC1,CNR1,INHBA,TRPC4,C5AR2,GLUL,EDNRB,IL33,EPHA5,CORIN,SYBU,ANKRD1,ANGPT1,PTPRN2,NRG1,STC1,ADORA1,CLEC3B,SYTL3,IGF2,BDKRB2,PCDH7,SAA1,CD34,LEP,IRS2,SLC6A9,ANG
1	!	0.019	937	338	30	0.089	0.032	GO:0032940	BP	59	secretion by cell	6	SYT7,CADPS2,PCK2,RGCC,KCNN4,CXCL12,VEGFA,IL1R2,SDC1,CNR1,INHBA,C5AR2,GLUL,IL33,EPHA5,SYBU,ANKRD1,ANGPT1,PTPRN2,ADORA1,CLEC3B,SYTL3,IGF2,PCDH7,SAA1,CD34,LEP,IRS2,SLC6A9,ANG
1	!	0.00102	10500	338	225	0.666	0.021	GO:0050789	BP	59	regulation of biological process	2	PDK4,SYT7,SLC7A14,KCNG1,IKZF2,ARHGAP6,LMO3,PER3,LAMA3,OPN3,CALCRL,ERBB3,NGEF,ASNS,LMCD1,PPP2R2C,RAP1GAP,BRINP1,LRRC16A,CXCL2,CADPS2,APOB,AARS,NRCAM,PHGDH,SORBS1,TSPAN15,SUSD2,PCK2,TRIB3,RASSF2,SAMHD1,KLF5,RGCC,PDGFRL,WISP1,SH2D4A,KCNN4,WNT2,MEST,RASSF4,CXCL12,DKK1,RASD1,MAP2K6,CRYAB,ZBTB16,KRT18,MGP,ARHGDIB,GPR63,SMOC2,VEGFA,STC2,ARHGEF26,IL1R2,SDC1,ANGPTL1,ARHGEF2,DNAJC6,CTH,CNR1,SGIP1,IFIT2,DUS…
1	!	4.19e-07	3552	338	106	0.314	0.03	GO:0048583	BP	59	regulation of response to stimulus	3	PDK4,ARHGAP6,LMO3,CALCRL,ERBB3,NGEF,LMCD1,RAP1GAP,CXCL2,SORBS1,TRIB3,RASSF2,SAMHD1,RGCC,KCNN4,WNT2,CXCL12,DKK1,MAP2K6,CRYAB,ARHGDIB,VEGFA,ARHGEF26,IL1R2,ARHGEF2,CTH,CNR1,DUSP4,PTK2B,INHBA,TNFAIP6,MYH2,RHOJ,RASL11B,KDR,APOL3,CHAC1,CDKN1C,GDF15,SESN2,RAMP1,VAV3,NGF,C5AR2,EDNRB,IL33,IER3,CYP19A1,FGF2,FBN2,FGD4,INHBE,NKD1,MYOCD,PTPRF,CRABP2,DUSP10,EPHA5,SYBU,ANKRD1,FOXO1,PTPRO,ANGPT1,NRG1,CD1D,RCAN1,…
1	!	0.000102	799	338	33	0.098	0.041	GO:0032101	BP	59	regulation of response to external stimulus	4	PDK4,CALCRL,LMCD1,CXCL2,CXCL12,VEGFA,IL1R2,CNR1,PTK2B,TNFAIP6,KDR,C5AR2,EDNRB,IL33,CYP19A1,FGF2,PTPRF,DUSP10,PTPRO,ADORA1,TC2N,SEMA3E,MTSS1,PDGFD,SAA1,CD34,IL20RB,LEP,THBD,PER1,GABRA5,C5AR1,SERPINB2
1	!	0.000476	1339	338	45	0.133	0.034	GO:0080134	BP	59	regulation of response to stress	4	PDK4,CALCRL,LMCD1,RASSF2,SAMHD1,CXCL12,MAP2K6,CRYAB,VEGFA,IL1R2,ARHGEF2,CNR1,PTK2B,TNFAIP6,SESN2,C5AR2,EDNRB,IL33,IER3,CYP19A1,FGF2,PTPRF,DUSP10,ANKRD1,FOXO1,CD1D,FZD5,ADORA1,DACT1,TC2N,BDKRB2,MTSS1,SAA1,CD34,IL20RB,LEP,DDIT3,THBD,PER1,USP18,GABRA5,C5AR1,MAP3K5,SERPINB2,RAB7B
1	!	1.79e-08	2575	338	88	0.26	0.034	GO:0051239	BP	59	regulation of multicellular organismal process	3	PDK4,SYT7,PER3,LAMA3,CALCRL,ERBB3,NGEF,LMCD1,RAP1GAP,BRINP1,NRCAM,RASSF2,RGCC,WNT2,CXCL12,DKK1,ZBTB16,MGP,ARHGDIB,VEGFA,STC2,IL1R2,ARHGEF2,CTH,CNR1,PTK2B,INHBA,OMD,KDR,ADM2,LOXL2,NGF,C5AR2,EDNRB,IL33,TRPC6,FGF2,FBN2,WARS,NKD1,MYOCD,PTPRF,CRABP2,DUSP10,SOX13,CORIN,PLAC8,ANK2,VLDLR,ANKRD1,FOXO1,PTPRO,ANGPT1,NRG1,STC1,SPON2,FRZB,FZD5,ADORA1,SPRY1,NPY1R,BMPER,HEY1,DACT1,TC2N,ANGPTL4,BDKRB2,NPNT,ADRA1…
1	!	0.0151	178	338	10	0.03	0.056	GO:0030278	BP	59	regulation of ossification	4	RASSF2,ZBTB16,MGP,PTK2B,OMD,FGF2,FBN2,NPNT,NOG,CEBPD
1	!	0.0439	6	338	2	0.006	0.333	GO:0060405	BP	59	regulation of penile erection	4	CNR1,EDNRB
1	!	9.32e-06	2372	338	75	0.222	0.032	GO:0032879	BP	59	regulation of localization	3	SYT7,KCNG1,LAMA3,ERBB3,LRRC16A,CXCL2,CADPS2,APOB,SORBS1,PCK2,TRIB3,RGCC,KCNN4,MEST,CXCL12,DKK1,MAP2K6,CRYAB,ARHGDIB,VEGFA,STC2,IL1R2,SDC1,DNAJC6,CNR1,SGIP1,PTK2B,INHBA,TNFAIP6,HSPA2,KDR,C5AR2,GLUL,EDNRB,IL33,TRPC6,TRIM29,CYP19A1,FGF2,NKD1,EPHA5,CORIN,ANK2,SYBU,ANKRD1,PTPRO,ANGPT1,KCNMA1,NRG1,STC1,RLTPR,FZD5,ADORA1,BMPER,SYTL3,DACT1,SEMA3E,HAS2,PDGFD,GLRX,SAA1,CD34,LEP,DDIT3,PER1,GAS1,NOG,KCNQ5,IR…
1	!	0.00206	1729	338	52	0.154	0.03	GO:0051049	BP	59	regulation of transport	4	SYT7,KCNG1,ERBB3,CADPS2,SORBS1,PCK2,TRIB3,RGCC,KCNN4,CXCL12,DKK1,MAP2K6,CRYAB,VEGFA,STC2,IL1R2,SDC1,DNAJC6,CNR1,SGIP1,PTK2B,INHBA,HSPA2,C5AR2,GLUL,EDNRB,IL33,TRPC6,EPHA5,CORIN,ANK2,SYBU,ANKRD1,ANGPT1,KCNMA1,NRG1,STC1,FZD5,ADORA1,SYTL3,DACT1,GLRX,SAA1,CD34,LEP,PER1,GAS1,KCNQ5,IRS2,RELN,ANG,STON1
1	!	3.67e-05	656	338	30	0.089	0.046	GO:0051046	BP	59	regulation of secretion	5	SYT7,ERBB3,CADPS2,PCK2,RGCC,KCNN4,CXCL12,MAP2K6,IL1R2,SDC1,CNR1,INHBA,C5AR2,GLUL,EDNRB,IL33,EPHA5,CORIN,SYBU,ANKRD1,ANGPT1,NRG1,STC1,ADORA1,SYTL3,SAA1,CD34,LEP,IRS2,ANG
1	!	5.22e-05	738	338	32	0.095	0.043	GO:0040012	BP	59	regulation of locomotion	3	LAMA3,ERBB3,LRRC16A,CXCL2,RGCC,CXCL12,ARHGDIB,VEGFA,PTK2B,TNFAIP6,KDR,C5AR2,IL33,CYP19A1,FGF2,NKD1,PTPRO,ANGPT1,NRG1,STC1,RLTPR,ADORA1,BMPER,SEMA3E,HAS2,PDGFD,NOG,IRS2,KRT16,RELN,C5AR1,GPR56
1	!	0.000897	176	338	12	0.036	0.068	GO:0050920	BP	59	regulation of chemotaxis	4	CXCL2,CXCL12,VEGFA,PTK2B,KDR,C5AR2,CYP19A1,FGF2,PTPRO,SEMA3E,PDGFD,C5AR1
1	!	1.23e-06	2991	338	92	0.272	0.031	GO:0023051	BP	59	regulation of signaling	3	SYT7,ARHGAP6,LMO3,ERBB3,NGEF,LMCD1,RAP1GAP,SORBS1,PCK2,TRIB3,RASSF2,KCNN4,WNT2,CXCL12,DKK1,MAP2K6,ARHGDIB,VEGFA,ARHGEF26,IL1R2,ARHGEF2,CTH,CNR1,DUSP4,PTK2B,INHBA,RHOJ,RASL11B,KDR,APOL3,CHAC1,CDKN1C,GDF15,SESN2,RAMP1,VAV3,NGF,C5AR2,GLUL,IER3,FGF2,FBN2,FGD4,INHBE,NKD1,MYOCD,CRABP2,DUSP10,EPHA5,CORIN,ANK2,SYBU,ANKRD1,FOXO1,PTPRO,ANGPT1,GRIA1,NRG1,RCAN1,ATF3,FRZB,FZD5,ADORA1,SPRY1,ESM1,BMPER,HEY1,DAC…
1	!	0.000276	621	338	27	0.08	0.043	GO:0040008	BP	59	regulation of growth	3	NRCAM,WISP1,WNT2,CXCL12,CRYAB,VEGFA,STC2,PTK2B,INHBA,MT2A,RERG,FGF2,NKD1,MYOCD,CRABP2,PLAC8,NRG1,FRZB,NPY1R,ESM1,FAM107A,MT1E,SEMA3E,LEP,NOG,MT1X,MT1M
1	!	0.00546	9991	338	212	0.627	0.021	GO:0050794	BP	59	regulation of cellular process	3	PDK4,SYT7,SLC7A14,KCNG1,IKZF2,ARHGAP6,LMO3,PER3,LAMA3,OPN3,CALCRL,ERBB3,NGEF,ASNS,LMCD1,PPP2R2C,RAP1GAP,BRINP1,LRRC16A,CXCL2,CADPS2,APOB,AARS,NRCAM,SORBS1,TSPAN15,SUSD2,PCK2,TRIB3,RASSF2,SAMHD1,KLF5,RGCC,PDGFRL,WISP1,SH2D4A,KCNN4,WNT2,RASSF4,CXCL12,DKK1,RASD1,MAP2K6,CRYAB,ZBTB16,KRT18,ARHGDIB,GPR63,SMOC2,VEGFA,STC2,ARHGEF26,IL1R2,SDC1,ANGPTL1,ARHGEF2,DNAJC6,CTH,CNR1,SGIP1,IFIT2,DUSP4,PTK2B,RASL11…
1	!	0.00302	605	338	24	0.071	0.04	GO:1903530	BP	59	regulation of secretion by cell	4	SYT7,CADPS2,PCK2,RGCC,KCNN4,CXCL12,IL1R2,SDC1,CNR1,INHBA,C5AR2,GLUL,IL33,EPHA5,SYBU,ANKRD1,ANGPT1,ADORA1,SYTL3,SAA1,CD34,LEP,IRS2,ANG
1	!	2.81e-05	1472	338	52	0.154	0.035	GO:0042127	BP	59	regulation of cell proliferation	4	CALCRL,ERBB3,RAP1GAP,CXCL2,KLF5,RGCC,WNT2,CXCL12,ZBTB16,VEGFA,ARHGEF2,PTK2B,INHBA,PTGER2,GRPR,KDR,CDKN1C,VAV3,RERG,C5AR2,GLUL,EDNRB,TNS3,FGF2,WARS,MYOCD,PLAC8,FOXO1,ANGPT1,NRG1,CD1D,ATF3,FRZB,FZD5,ADORA1,SPRY1,ESM1,IGF2,FTH1,ATF5,MTSS1,HAS2,PDGFD,IL20RB,LEP,NUPR1,NOG,IRS2,C5AR1,MAP3K5,GPR56,ANG
1	!	0.000166	282	338	17	0.05	0.06	GO:0050678	BP	59	regulation of epithelial cell proliferation	5	RAP1GAP,RGCC,WNT2,CXCL12,VEGFA,KDR,CDKN1C,C5AR2,GLUL,EDNRB,FGF2,MTSS1,HAS2,LEP,NOG,C5AR1,ANG
1	!	0.00221	90	338	8	0.024	0.089	GO:0001936	BP	59	regulation of endothelial cell proliferation	6	RGCC,WNT2,CXCL12,VEGFA,KDR,FGF2,LEP,ANG
1	!	2.16e-06	2938	338	90	0.266	0.031	GO:0010646	BP	59	regulation of cell communication	4	SYT7,ARHGAP6,LMO3,ERBB3,NGEF,LMCD1,RAP1GAP,SORBS1,PCK2,TRIB3,RASSF2,KCNN4,WNT2,CXCL12,DKK1,MAP2K6,ARHGDIB,VEGFA,ARHGEF26,IL1R2,ARHGEF2,CTH,CNR1,DUSP4,PTK2B,INHBA,RHOJ,RASL11B,KDR,APOL3,CHAC1,CDKN1C,GDF15,SESN2,RAMP1,VAV3,NGF,C5AR2,GLUL,IER3,FGF2,FBN2,FGD4,INHBE,NKD1,MYOCD,CRABP2,DUSP10,EPHA5,ANK2,SYBU,ANKRD1,FOXO1,PTPRO,ANGPT1,GRIA1,NRG1,RCAN1,ATF3,FRZB,FZD5,ADORA1,SPRY1,ESM1,BMPER,HEY1,DACT1,IGF…
1	!	7.94e-08	1442	338	58	0.172	0.04	GO:0010941	BP	59	regulation of cell death	4	PDK4,ERBB3,NGEF,ASNS,AARS,RASSF2,RGCC,WISP1,CXCL12,MAP2K6,CRYAB,ZBTB16,KRT18,VEGFA,ARHGEF2,CTH,CNR1,IFIT2,PTK2B,INHBA,KDR,GDF15,CHL1,VAV3,SORT1,NGF,EDNRB,IER3,SLC40A1,FGF2,FGD4,INHBE,MYOCD,PLAC8,ANKRD1,FOXO1,ANGPT1,KCNMA1,ACTC1,ATF3,FRZB,ADORA1,ANGPTL4,BDKRB2,ATF5,CD34,LEP,DDIT3,NUPR1,GAS1,GRIN2A,NOG,IRS2,GABRA5,CIDEC,C5AR1,MAP3K5,SERPINB2
1	!	5.96e-08	1356	338	56	0.166	0.041	GO:0043067	BP	59	regulation of programmed cell death	5	PDK4,ERBB3,NGEF,ASNS,AARS,RASSF2,RGCC,CXCL12,MAP2K6,CRYAB,ZBTB16,KRT18,VEGFA,ARHGEF2,CTH,CNR1,IFIT2,PTK2B,INHBA,KDR,GDF15,CHL1,VAV3,SORT1,NGF,EDNRB,IER3,SLC40A1,FGF2,FGD4,INHBE,MYOCD,PLAC8,ANKRD1,FOXO1,ANGPT1,KCNMA1,ACTC1,ATF3,FRZB,ADORA1,ANGPTL4,BDKRB2,ATF5,LEP,DDIT3,NUPR1,GAS1,GRIN2A,NOG,IRS2,GABRA5,CIDEC,C5AR1,MAP3K5,SERPINB2
1	!	1.06e-07	1341	338	55	0.163	0.041	GO:0042981	BP	59	regulation of apoptotic process	6	PDK4,ERBB3,NGEF,ASNS,AARS,RASSF2,RGCC,CXCL12,MAP2K6,CRYAB,ZBTB16,KRT18,VEGFA,ARHGEF2,CTH,CNR1,IFIT2,PTK2B,INHBA,KDR,GDF15,CHL1,VAV3,SORT1,NGF,EDNRB,IER3,SLC40A1,FGD4,INHBE,MYOCD,PLAC8,ANKRD1,FOXO1,ANGPT1,KCNMA1,ACTC1,ATF3,FRZB,ADORA1,ANGPTL4,BDKRB2,ATF5,LEP,DDIT3,NUPR1,GAS1,GRIN2A,NOG,IRS2,GABRA5,CIDEC,C5AR1,MAP3K5,SERPINB2
1	!	0.0468	61	338	5	0.015	0.082	GO:1904035	BP	59	regulation of epithelial cell apoptotic process	7	RGCC,KDR,SORT1,ANGPT1,ANGPTL4
1	!	4.24e-05	766	338	33	0.098	0.043	GO:0051270	BP	59	regulation of cellular component movement	4	LAMA3,ERBB3,LRRC16A,CXCL2,RGCC,CXCL12,ARHGDIB,VEGFA,PTK2B,TNFAIP6,KDR,C5AR2,IL33,CYP19A1,FGF2,NKD1,ANK2,PTPRO,ANGPT1,NRG1,STC1,RLTPR,ADORA1,BMPER,SEMA3E,HAS2,PDGFD,NOG,IRS2,KRT16,RELN,C5AR1,GPR56
1	!	5.9e-05	707	338	31	0.092	0.044	GO:2000145	BP	59	regulation of cell motility	5	LAMA3,ERBB3,LRRC16A,CXCL2,RGCC,CXCL12,ARHGDIB,VEGFA,PTK2B,TNFAIP6,KDR,C5AR2,IL33,CYP19A1,FGF2,NKD1,ANGPT1,NRG1,STC1,RLTPR,ADORA1,BMPER,SEMA3E,HAS2,PDGFD,NOG,IRS2,KRT16,RELN,C5AR1,GPR56
1	!	0.000114	660	338	29	0.086	0.044	GO:0030334	BP	59	regulation of cell migration	6	LAMA3,LRRC16A,CXCL2,RGCC,CXCL12,ARHGDIB,VEGFA,PTK2B,TNFAIP6,KDR,C5AR2,IL33,CYP19A1,FGF2,ANGPT1,NRG1,STC1,RLTPR,ADORA1,BMPER,SEMA3E,HAS2,PDGFD,NOG,IRS2,KRT16,RELN,C5AR1,GPR56
1	!	0.0274	162	338	9	0.027	0.056	GO:0010632	BP	59	regulation of epithelial cell migration	7	RGCC,VEGFA,PTK2B,KDR,FGF2,ANGPT1,STC1,BMPER,HAS2
1	!	0.00959	112	338	8	0.024	0.071	GO:0010594	BP	59	regulation of endothelial cell migration	8	RGCC,VEGFA,PTK2B,KDR,FGF2,ANGPT1,STC1,BMPER
1	!	0.0313	17	338	3	0.009	0.176	GO:2001026	BP	59	regulation of endothelial cell chemotaxis	9	VEGFA,KDR,FGF2
1	!	2.84e-07	5530	338	148	0.438	0.027	GO:0007165	BP	59	signal transduction	4	PDK4,ARHGAP6,LMO3,OPN3,CALCRL,ERBB3,NGEF,ASNS,LMCD1,RAP1GAP,CXCL2,AARS,SORBS1,TSPAN15,TRIB3,RASSF2,SAMHD1,RGCC,PDGFRL,WISP1,KCNN4,WNT2,RASSF4,CXCL12,DKK1,RASD1,MAP2K6,CRYAB,KRT18,ARHGDIB,GPR63,SMOC2,VEGFA,STC2,ARHGEF26,IL1R2,SDC1,ANGPTL1,ARHGEF2,CTH,CNR1,IFIT2,DUSP4,PTK2B,RASL11A,INHBA,TNFAIP6,MT2A,PTGER2,MYH2,GRPR,RHOJ,RASL11B,KDR,ADM2,APOL3,CHAC1,CDKN1C,GDF15,SESN2,RAMP1,CHL1,VAV3,SORT1,NGF,RER…
1	!	8.73e-06	2586	338	80	0.237	0.031	GO:0035556	BP	59	intracellular signal transduction	5	ARHGAP6,LMO3,ERBB3,NGEF,LMCD1,RAP1GAP,TRIB3,RASSF2,RGCC,CXCL12,RASD1,MAP2K6,CRYAB,ARHGDIB,VEGFA,ARHGEF26,ARHGEF2,CTH,DUSP4,PTK2B,RASL11A,INHBA,RHOJ,RASL11B,KDR,APOL3,CHAC1,GDF15,SESN2,VAV3,NGF,RERG,C5AR2,EDNRB,IER3,SPTBN5,FGF2,FGD4,INHBE,TUFT1,DUSP10,EPHA5,ANK2,ANKRD1,FOXO1,STK32B,ANGPT1,NRG1,RCAN1,ATF3,FZD5,ADORA1,SPRY1,BMPER,DACT1,CCDC68,IGF2,BDKRB2,NPNT,ADRA1B,MURC,PDGFD,FPR1,SAA1,LEP,DDIT3,NU…
1	!	0.00874	576	338	22	0.065	0.038	GO:0007264	BP	59	small GTPase mediated signal transduction	6	ARHGAP6,NGEF,RAP1GAP,RASD1,ARHGDIB,ARHGEF26,ARHGEF2,RASL11A,RHOJ,RASL11B,VAV3,RERG,FGF2,FGD4,NRG1,SPRY1,MURC,ARL4C,RELN,STMN3,GPR56,RAB7B
1	!	0.0172	312	338	14	0.041	0.045	GO:0007265	BP	59	Ras protein signal transduction	7	ARHGAP6,NGEF,ARHGDIB,ARHGEF26,ARHGEF2,RHOJ,VAV3,FGF2,FGD4,NRG1,SPRY1,MURC,STMN3,GPR56
1	!	0.00499	154	338	10	0.03	0.065	GO:0007266	BP	59	Rho protein signal transduction	8	ARHGAP6,NGEF,ARHGDIB,ARHGEF26,ARHGEF2,RHOJ,VAV3,FGD4,MURC,GPR56
1	!	0.0102	199	338	11	0.033	0.055	GO:0048017	BP	59	inositol lipid-mediated signaling	6	ERBB3,KDR,NGF,IER3,FGF2,ANGPT1,NRG1,PDGFD,LEP,IRS2,RELN
1	!	0.00905	196	338	11	0.033	0.056	GO:0048015	BP	59	phosphatidylinositol-mediated signaling	7	ERBB3,KDR,NGF,IER3,FGF2,ANGPT1,NRG1,PDGFD,LEP,IRS2,RELN
1	!	0.00609	158	338	10	0.03	0.063	GO:0014065	BP	59	phosphatidylinositol 3-kinase signaling	8	ERBB3,KDR,IER3,FGF2,ANGPT1,NRG1,PDGFD,LEP,IRS2,RELN
1	!	0.00877	226	338	12	0.036	0.053	GO:0019932	BP	59	second-messenger-mediated signaling	6	ERBB3,LMCD1,RASD1,PTK2B,KDR,EDNRB,EPHA5,ANK2,NRG1,RCAN1,FPR1,MT1X
1	!	0.0215	31	338	4	0.012	0.129	GO:0048016	BP	59	inositol phosphate-mediated signaling	7	ERBB3,LMCD1,NRG1,RCAN1
1	!	2.92e-06	2561	338	81	0.24	0.032	GO:0007166	BP	59	cell surface receptor signaling pathway	5	PDK4,CALCRL,ERBB3,NGEF,CXCL2,SORBS1,TSPAN15,RASSF2,SAMHD1,PDGFRL,WISP1,KCNN4,WNT2,CXCL12,DKK1,KRT18,VEGFA,IL1R2,SDC1,ANGPTL1,ARHGEF2,IFIT2,PTK2B,INHBA,MT2A,MYH2,RASL11B,KDR,CHAC1,CDKN1C,GDF15,VAV3,SORT1,NGF,EDNRB,IL33,FGF2,FBN2,INHBE,NKD1,MYOCD,PTPRF,ITGA10,EPHA5,VLDLR,FOXO1,PTPRO,ANGPT1,GRIA1,NRG1,ATF3,FRZB,FZD5,ADORA1,IL17RE,SPRY1,NPY1R,ESM1,BMPER,HEY1,DACT1,IGF2,BDKRB2,NPNT,SEMA3E,MTSS1,PDGFD,…
1	!	0.018	4	338	2	0.006	0.5	GO:0038026	BP	59	reelin-mediated signaling pathway	6	VLDLR,RELN
1	!	2.01e-06	941	338	41	0.121	0.044	GO:0007167	BP	59	enzyme linked receptor protein signaling pathway	6	PDK4,ERBB3,NGEF,SORBS1,RASSF2,PDGFRL,DKK1,VEGFA,ANGPTL1,PTK2B,INHBA,RASL11B,KDR,CDKN1C,GDF15,VAV3,SORT1,NGF,FGF2,FBN2,INHBE,MYOCD,PTPRF,EPHA5,FOXO1,ANGPT1,NRG1,ADORA1,SPRY1,ESM1,BMPER,IGF2,BDKRB2,NPNT,MTSS1,PDGFD,RGMB,LEP,NOG,IRS2,EIF4EBP1
1	!	8.56e-05	650	338	29	0.086	0.045	GO:0007169	BP	59	transmembrane receptor protein tyrosine kinase signaling pathway	7	PDK4,ERBB3,NGEF,SORBS1,RASSF2,PDGFRL,VEGFA,ANGPTL1,PTK2B,KDR,VAV3,SORT1,NGF,FGF2,EPHA5,FOXO1,ANGPT1,NRG1,ADORA1,SPRY1,ESM1,IGF2,BDKRB2,MTSS1,PDGFD,LEP,NOG,IRS2,EIF4EBP1
1	!	0.0477	115	338	7	0.021	0.061	GO:0008286	BP	59	insulin receptor signaling pathway	8	PDK4,SORBS1,FOXO1,IGF2,LEP,IRS2,EIF4EBP1
1	!	1.26e-05	2654	338	81	0.24	0.031	GO:0009966	BP	59	regulation of signal transduction	5	ARHGAP6,LMO3,ERBB3,NGEF,LMCD1,RAP1GAP,SORBS1,TRIB3,RASSF2,KCNN4,WNT2,CXCL12,DKK1,MAP2K6,ARHGDIB,VEGFA,ARHGEF26,IL1R2,ARHGEF2,CTH,DUSP4,PTK2B,INHBA,RHOJ,RASL11B,KDR,APOL3,CHAC1,CDKN1C,GDF15,SESN2,RAMP1,VAV3,NGF,C5AR2,IER3,FGF2,FBN2,FGD4,INHBE,NKD1,MYOCD,CRABP2,DUSP10,ANKRD1,FOXO1,PTPRO,ANGPT1,NRG1,RCAN1,ATF3,FRZB,FZD5,ADORA1,SPRY1,ESM1,BMPER,HEY1,DACT1,IGF2,BDKRB2,NPNT,ADRA1B,MURC,PDGFD,FPR1,SAA1,…
1	!	0.0115	202	338	11	0.033	0.054	GO:0090092	BP	59	regulation of transmembrane receptor protein serine/threonine kinase signaling pathway	6	DKK1,INHBA,RASL11B,CDKN1C,GDF15,FBN2,INHBE,MYOCD,BMPER,NPNT,NOG
1	!	4.74e-06	1664	338	59	0.175	0.035	GO:1902531	BP	59	regulation of intracellular signal transduction	6	ARHGAP6,LMO3,ERBB3,NGEF,LMCD1,RAP1GAP,TRIB3,RASSF2,CXCL12,MAP2K6,ARHGDIB,VEGFA,ARHGEF26,ARHGEF2,CTH,DUSP4,PTK2B,INHBA,RHOJ,KDR,APOL3,GDF15,SESN2,VAV3,NGF,C5AR2,IER3,FGF2,FGD4,INHBE,DUSP10,ANKRD1,FOXO1,ANGPT1,NRG1,RCAN1,ATF3,FZD5,ADORA1,SPRY1,BMPER,DACT1,IGF2,BDKRB2,NPNT,ADRA1B,MURC,PDGFD,FPR1,SAA1,LEP,DDIT3,PER1,IRS2,RELN,C5AR1,MAP3K5,STMN3,GPR56
1	!	0.0024	286	338	15	0.044	0.052	GO:0051056	BP	59	regulation of small GTPase mediated signal transduction	7	ARHGAP6,NGEF,RAP1GAP,ARHGDIB,ARHGEF26,ARHGEF2,RHOJ,VAV3,FGD4,NRG1,SPRY1,MURC,RELN,STMN3,GPR56
1	!	0.00732	191	338	11	0.033	0.058	GO:0046578	BP	59	regulation of Ras protein signal transduction	8	NGEF,ARHGDIB,ARHGEF26,ARHGEF2,VAV3,FGD4,NRG1,SPRY1,MURC,STMN3,GPR56
1	!	0.00905	111	338	8	0.024	0.072	GO:0035023	BP	59	regulation of Rho protein signal transduction	9	NGEF,ARHGDIB,ARHGEF26,ARHGEF2,VAV3,FGD4,MURC,GPR56
1	!	0.00262	142	338	10	0.03	0.07	GO:0014066	BP	59	regulation of phosphatidylinositol 3-kinase signaling	7	ERBB3,KDR,IER3,FGF2,ANGPT1,NRG1,PDGFD,LEP,IRS2,RELN
1	!	0.0279	226	338	11	0.033	0.049	GO:0090287	BP	59	regulation of cellular response to growth factor stimulus	4	DKK1,VEGFA,RASL11B,CDKN1C,FGF2,FBN2,MYOCD,SPRY1,BMPER,NPNT,NOG
1	!	1.19e-07	2213	338	77	0.228	0.035	GO:0050793	BP	59	regulation of developmental process	3	LMO3,LAMA3,ERBB3,NGEF,RAP1GAP,BRINP1,LRRC16A,APOB,NRCAM,TRIB3,RASSF2,KLF5,RGCC,WNT2,CXCL12,DKK1,ZBTB16,MGP,ARHGDIB,VEGFA,STC2,ARHGEF2,CTH,CNR1,PTK2B,INHBA,RHOJ,OMD,KDR,ADM2,GDF15,LOXL2,SORT1,NGF,EDNRB,TRPC6,FGF2,FBN2,FGD4,WARS,NKD1,MYOCD,PTPRF,CRABP2,DUSP10,SOX13,PLAC8,VLDLR,ANKRD1,FOXO1,CCDC3,PTPRO,NRG1,RCAN1,FRZB,FZD5,ADAMTS9,SPRY1,NPY1R,HEY1,DACT1,ANGPTL4,NPNT,SEMA3E,HAS2,PDGFD,CD34,LEP,DDIT3,…
1	!	0.00292	992	338	34	0.101	0.034	GO:0022603	BP	59	regulation of anatomical structure morphogenesis	4	NGEF,LRRC16A,NRCAM,RGCC,WNT2,CXCL12,DKK1,VEGFA,PTK2B,RHOJ,KDR,ADM2,GDF15,NGF,TRPC6,FGF2,FGD4,WARS,NKD1,CRABP2,PTPRO,NRG1,FZD5,SPRY1,HEY1,DACT1,ANGPTL4,SEMA3E,HAS2,CD34,LEP,NOG,RELN,C5AR1
1	!	0.0356	109	338	7	0.021	0.064	GO:1901861	BP	59	regulation of muscle tissue development	4	ERBB3,WNT2,DKK1,FGF2,MYOCD,NRG1,NOG
1	!	2.11e-05	1660	338	57	0.169	0.034	GO:2000026	BP	59	regulation of multicellular organismal development	4	LAMA3,ERBB3,NGEF,RAP1GAP,BRINP1,NRCAM,RASSF2,RGCC,WNT2,CXCL12,DKK1,ZBTB16,MGP,ARHGDIB,VEGFA,ARHGEF2,CTH,CNR1,PTK2B,INHBA,OMD,KDR,ADM2,LOXL2,NGF,EDNRB,TRPC6,FGF2,FBN2,WARS,NKD1,MYOCD,PTPRF,CRABP2,DUSP10,SOX13,VLDLR,ANKRD1,PTPRO,NRG1,FRZB,FZD5,SPRY1,HEY1,DACT1,ANGPTL4,SEMA3E,PDGFD,CD34,LEP,DDIT3,NUPR1,NOG,RELN,C5AR1,GPR56,RAB7B
1	!	0.0338	108	338	7	0.021	0.065	GO:0048634	BP	59	regulation of muscle organ development	5	ERBB3,WNT2,DKK1,FGF2,MYOCD,NRG1,NOG
1	!	0.0305	106	338	7	0.021	0.066	GO:0016202	BP	59	regulation of striated muscle tissue development	6	ERBB3,WNT2,DKK1,FGF2,MYOCD,NRG1,NOG
1	!	0.000496	54	338	7	0.021	0.13	GO:0055024	BP	59	regulation of cardiac muscle tissue development	7	ERBB3,WNT2,DKK1,FGF2,MYOCD,NRG1,NOG
1	!	0.012	747	338	26	0.077	0.035	GO:0051960	BP	59	regulation of nervous system development	5	NGEF,RAP1GAP,BRINP1,NRCAM,WNT2,CXCL12,DKK1,VEGFA,ARHGEF2,CNR1,PTK2B,NGF,EDNRB,TRPC6,FGF2,PTPRF,CRABP2,DUSP10,VLDLR,ANKRD1,PTPRO,NRG1,SEMA3E,NOG,RELN,GPR56
1	!	4.93e-05	230	338	16	0.047	0.07	GO:1901342	BP	59	regulation of vasculature development	5	RGCC,VEGFA,CTH,PTK2B,KDR,ADM2,FGF2,WARS,MYOCD,HEY1,ANGPTL4,SEMA3E,PDGFD,CD34,LEP,C5AR1
1	!	0.0439	6	338	2	0.006	0.333	GO:1905063	BP	59	regulation of vascular smooth muscle cell differentiation	6	CTH,MYOCD
1	!	0.00422	208	338	12	0.036	0.058	GO:0045765	BP	59	regulation of angiogenesis	6	RGCC,VEGFA,PTK2B,KDR,ADM2,FGF2,WARS,ANGPTL4,SEMA3E,CD34,LEP,C5AR1
1	!	0.00923	292	338	14	0.041	0.048	GO:0048638	BP	59	regulation of developmental growth	4	NRCAM,WNT2,CXCL12,VEGFA,STC2,FGF2,NKD1,CRABP2,PLAC8,NRG1,NPY1R,SEMA3E,LEP,NOG
1	!	4.31e-07	1474	338	57	0.169	0.039	GO:0045595	BP	59	regulation of cell differentiation	4	LMO3,NGEF,RAP1GAP,BRINP1,LRRC16A,APOB,NRCAM,TRIB3,RASSF2,KLF5,RGCC,WNT2,CXCL12,DKK1,ZBTB16,VEGFA,ARHGEF2,CTH,CNR1,PTK2B,INHBA,KDR,GDF15,LOXL2,SORT1,NGF,EDNRB,TRPC6,FGF2,FBN2,MYOCD,PTPRF,CRABP2,DUSP10,SOX13,VLDLR,ANKRD1,FOXO1,CCDC3,PTPRO,NRG1,RCAN1,FRZB,ADAMTS9,HEY1,NPNT,SEMA3E,HAS2,CD34,LEP,DDIT3,NOG,RELN,MAP3K5,GPR56,CEBPD,RAB7B
1	!	0.00216	818	338	30	0.089	0.037	GO:0060284	BP	59	regulation of cell development	5	NGEF,RAP1GAP,BRINP1,LRRC16A,NRCAM,RGCC,WNT2,CXCL12,DKK1,VEGFA,ARHGEF2,CNR1,PTK2B,NGF,EDNRB,TRPC6,FGF2,PTPRF,CRABP2,DUSP10,VLDLR,ANKRD1,PTPRO,NRG1,FRZB,SEMA3E,HAS2,NOG,RELN,GPR56
1	!	0.0257	326	338	14	0.041	0.043	GO:0010769	BP	59	regulation of cell morphogenesis involved in differentiation	6	NGEF,LRRC16A,NRCAM,RGCC,CXCL12,VEGFA,NGF,TRPC6,CRABP2,PTPRO,NRG1,SEMA3E,HAS2,RELN
1	!	0.0046	661	338	25	0.074	0.038	GO:0050767	BP	59	regulation of neurogenesis	6	NGEF,RAP1GAP,BRINP1,NRCAM,WNT2,CXCL12,DKK1,VEGFA,ARHGEF2,CNR1,PTK2B,NGF,EDNRB,TRPC6,PTPRF,CRABP2,DUSP10,VLDLR,ANKRD1,PTPRO,NRG1,SEMA3E,NOG,RELN,GPR56
1	!	0.0215	541	338	20	0.059	0.037	GO:0045664	BP	59	regulation of neuron differentiation	7	NGEF,RAP1GAP,BRINP1,NRCAM,CXCL12,DKK1,VEGFA,CNR1,PTK2B,NGF,EDNRB,TRPC6,PTPRF,CRABP2,VLDLR,ANKRD1,PTPRO,NRG1,SEMA3E,RELN
1	!	3.47e-05	106	338	11	0.033	0.104	GO:0045598	BP	59	regulation of fat cell differentiation	5	LMO3,TRIB3,KLF5,ZBTB16,SORT1,DUSP10,FOXO1,CCDC3,FRZB,LEP,DDIT3
1	!	0.0139	13	338	3	0.009	0.231	GO:2001212	BP	59	regulation of vasculogenesis	5	KDR,HEY1,CD34
1	!	0.000554	611	338	26	0.077	0.043	GO:0030155	BP	59	regulation of cell adhesion	3	ARHGAP6,LAMA3,ERBB3,LRRC16A,RGCC,CXCL12,ZBTB16,ARHGDIB,SMOC2,VEGFA,PTK2B,KDR,VAV3,SOX13,COL8A1,PTPRO,ANGPT1,CD1D,IGF2,NPNT,SEMA3E,HAS2,SAA1,IL20RB,LEP,GPR56
1	!	0.00289	171	338	11	0.033	0.064	GO:0010810	BP	59	regulation of cell-substrate adhesion	4	ARHGAP6,LRRC16A,SMOC2,VEGFA,PTK2B,KDR,COL8A1,PTPRO,NPNT,SEMA3E,HAS2
1	!	7.07e-07	4430	338	124	0.367	0.028	GO:0048519	BP	59	negative regulation of biological process	2	PDK4,SLC7A14,ARHGAP6,LMO3,PER3,CALCRL,ERBB3,NGEF,ASNS,LMCD1,RAP1GAP,BRINP1,LRRC16A,AARS,SUSD2,TRIB3,RASSF2,KLF5,RGCC,WISP1,SH2D4A,CXCL12,DKK1,RASD1,MAP2K6,CRYAB,ZBTB16,KRT18,ARHGDIB,VEGFA,STC2,IL1R2,ARHGEF2,CTH,CNR1,DUSP4,PTK2B,INHBA,TNFAIP6,MT2A,HSPA2,RASL11B,KDR,CHAC1,CDKN1C,SESN2,LOXL2,CHL1,SORT1,NGF,RERG,C5AR2,FAM129A,EDNRB,IL33,IER3,TRPC6,TRIM29,CYP19A1,SPTBN5,SLC40A1,FGF2,FBN2,WARS,NKD1,MYO…
1	!	0.000427	1333	338	45	0.133	0.034	GO:0048585	BP	59	negative regulation of response to stimulus	3	LMO3,CALCRL,ERBB3,RASSF2,CXCL12,DKK1,IL1R2,ARHGEF2,CTH,DUSP4,TNFAIP6,RASL11B,CHAC1,SESN2,C5AR2,IL33,CYP19A1,FGF2,FBN2,NKD1,DUSP10,FOXO1,PTPRO,ANGPT1,ATF3,FRZB,ADORA1,SPRY1,BMPER,HEY1,DACT1,BDKRB2,SEMA3E,SAA1,CD34,IL20RB,LEP,DDIT3,THBD,PER1,RGS7,NOG,STMN3,SERPINB2,RAB7B
1	!	0.000218	259	338	16	0.047	0.062	GO:0032102	BP	59	negative regulation of response to external stimulus	4	CALCRL,IL1R2,TNFAIP6,C5AR2,CYP19A1,FGF2,DUSP10,PTPRO,ADORA1,SEMA3E,SAA1,CD34,IL20RB,LEP,THBD,SERPINB2
1	!	0.00319	798	338	29	0.086	0.036	GO:0051093	BP	59	negative regulation of developmental process	3	NGEF,RAP1GAP,BRINP1,TRIB3,RGCC,DKK1,ZBTB16,ARHGDIB,STC2,ARHGEF2,PTK2B,INHBA,SORT1,EDNRB,TRPC6,NKD1,MYOCD,DUSP10,PLAC8,FOXO1,PTPRO,NRG1,RCAN1,FRZB,SEMA3E,LEP,DDIT3,NOG,GPR56
1	!	0.000414	972	338	36	0.107	0.037	GO:0051241	BP	59	negative regulation of multicellular organismal process	3	CALCRL,NGEF,RAP1GAP,BRINP1,RGCC,DKK1,ZBTB16,ARHGDIB,STC2,IL1R2,ARHGEF2,PTK2B,INHBA,C5AR2,EDNRB,IL33,TRPC6,FGF2,MYOCD,DUSP10,PLAC8,PTPRO,ANGPT1,NRG1,STC1,FRZB,ADORA1,SEMA3E,CD34,IL20RB,LEP,DDIT3,THBD,NOG,SERPINB2,GPR56
1	!	0.00884	258	338	13	0.038	0.05	GO:0051961	BP	59	negative regulation of nervous system development	4	NGEF,RAP1GAP,BRINP1,DKK1,ARHGEF2,EDNRB,TRPC6,DUSP10,PTPRO,NRG1,SEMA3E,NOG,GPR56
1	!	5.56e-06	4111	338	114	0.337	0.028	GO:0048523	BP	59	negative regulation of cellular process	3	PDK4,SLC7A14,ARHGAP6,LMO3,PER3,ERBB3,NGEF,ASNS,LMCD1,RAP1GAP,BRINP1,LRRC16A,AARS,SUSD2,TRIB3,RASSF2,KLF5,RGCC,WISP1,SH2D4A,CXCL12,DKK1,RASD1,MAP2K6,CRYAB,ZBTB16,KRT18,ARHGDIB,VEGFA,IL1R2,ARHGEF2,CTH,CNR1,DUSP4,PTK2B,INHBA,HSPA2,RASL11B,KDR,CHAC1,CDKN1C,SESN2,LOXL2,CHL1,SORT1,NGF,RERG,C5AR2,FAM129A,EDNRB,IL33,IER3,TRPC6,TRIM29,CYP19A1,SPTBN5,SLC40A1,FGF2,FBN2,WARS,NKD1,MYOCD,DUSP10,PLAC8,ANK2,VLDL…
1	!	0.0249	1168	338	35	0.104	0.03	GO:0010648	BP	59	negative regulation of cell communication	4	LMO3,ERBB3,RASSF2,CXCL12,DKK1,IL1R2,ARHGEF2,CTH,DUSP4,PTK2B,INHBA,RASL11B,CHAC1,SESN2,FBN2,NKD1,DUSP10,FOXO1,PTPRO,GRIA1,ATF3,FRZB,ADORA1,SPRY1,BMPER,HEY1,DACT1,BDKRB2,LEP,DDIT3,PER1,RGS7,NOG,STMN3,RAB7B
1	!	0.0248	626	338	22	0.065	0.035	GO:0008285	BP	59	negative regulation of cell proliferation	4	RAP1GAP,RGCC,ZBTB16,PTK2B,INHBA,CDKN1C,RERG,FGF2,WARS,MYOCD,FRZB,FZD5,ADORA1,SPRY1,FTH1,ATF5,MTSS1,IL20RB,NUPR1,NOG,GPR56,ANG
1	!	7.3e-05	859	338	35	0.104	0.041	GO:0060548	BP	59	negative regulation of cell death	4	PDK4,ERBB3,ASNS,AARS,WISP1,CXCL12,CRYAB,KRT18,VEGFA,ARHGEF2,CTH,PTK2B,KDR,CHL1,NGF,EDNRB,IER3,SLC40A1,FGF2,MYOCD,PLAC8,FOXO1,ANGPT1,ACTC1,ADORA1,ANGPTL4,BDKRB2,ATF5,CD34,LEP,NOG,IRS2,GABRA5,C5AR1,SERPINB2
1	!	0.000255	799	338	32	0.095	0.04	GO:0043069	BP	59	negative regulation of programmed cell death	5	PDK4,ERBB3,ASNS,AARS,CXCL12,CRYAB,KRT18,VEGFA,ARHGEF2,CTH,PTK2B,KDR,CHL1,NGF,EDNRB,IER3,SLC40A1,MYOCD,PLAC8,FOXO1,ANGPT1,ACTC1,ADORA1,ANGPTL4,BDKRB2,ATF5,LEP,NOG,IRS2,GABRA5,C5AR1,SERPINB2
1	!	0.000185	786	338	32	0.095	0.041	GO:0043066	BP	59	negative regulation of apoptotic process	6	PDK4,ERBB3,ASNS,AARS,CXCL12,CRYAB,KRT18,VEGFA,ARHGEF2,CTH,PTK2B,KDR,CHL1,NGF,EDNRB,IER3,SLC40A1,MYOCD,PLAC8,FOXO1,ANGPT1,ACTC1,ADORA1,ANGPTL4,BDKRB2,ATF5,LEP,NOG,IRS2,GABRA5,C5AR1,SERPINB2
1	!	0.0377	170	338	9	0.027	0.053	GO:1901215	BP	59	negative regulation of neuron death	5	ERBB3,AARS,PTK2B,CHL1,NGF,ANGPT1,CD34,GABRA5,C5AR1
1	!	0.000413	244	338	15	0.044	0.061	GO:0051271	BP	59	negative regulation of cellular component movement	4	RGCC,CXCL12,ARHGDIB,C5AR2,IL33,CYP19A1,FGF2,PTPRO,NRG1,STC1,ADORA1,SEMA3E,NOG,KRT16,GPR56
1	!	0.00627	599	338	23	0.068	0.038	GO:0045596	BP	59	negative regulation of cell differentiation	4	NGEF,RAP1GAP,BRINP1,TRIB3,DKK1,ZBTB16,ARHGEF2,PTK2B,INHBA,SORT1,EDNRB,TRPC6,MYOCD,DUSP10,FOXO1,PTPRO,NRG1,RCAN1,FRZB,SEMA3E,DDIT3,NOG,GPR56
1	!	0.0289	295	338	13	0.038	0.044	GO:0010721	BP	59	negative regulation of cell development	5	NGEF,RAP1GAP,BRINP1,ARHGEF2,EDNRB,TRPC6,DUSP10,PTPRO,NRG1,FRZB,SEMA3E,NOG,GPR56
1	!	0.0136	238	338	12	0.036	0.05	GO:0050768	BP	59	negative regulation of neurogenesis	6	NGEF,RAP1GAP,BRINP1,ARHGEF2,EDNRB,TRPC6,DUSP10,PTPRO,NRG1,SEMA3E,NOG,GPR56
1	!	0.000413	244	338	15	0.044	0.061	GO:0040013	BP	59	negative regulation of locomotion	3	RGCC,CXCL12,ARHGDIB,C5AR2,IL33,CYP19A1,FGF2,PTPRO,NRG1,STC1,ADORA1,SEMA3E,NOG,KRT16,GPR56
1	!	0.00156	215	338	13	0.038	0.06	GO:2000146	BP	59	negative regulation of cell motility	4	RGCC,CXCL12,ARHGDIB,C5AR2,IL33,CYP19A1,FGF2,NRG1,STC1,ADORA1,NOG,KRT16,GPR56
1	!	0.000878	203	338	13	0.038	0.064	GO:0030336	BP	59	negative regulation of cell migration	5	RGCC,CXCL12,ARHGDIB,C5AR2,IL33,CYP19A1,FGF2,NRG1,STC1,ADORA1,NOG,KRT16,GPR56
1	!	0.00276	228	338	13	0.038	0.057	GO:0045926	BP	59	negative regulation of growth	3	CRYAB,STC2,INHBA,MT2A,RERG,NKD1,PLAC8,FRZB,MT1E,SEMA3E,NOG,MT1X,MT1M
1	!	0.0263	1172	338	35	0.104	0.03	GO:0023057	BP	59	negative regulation of signaling	3	LMO3,ERBB3,RASSF2,CXCL12,DKK1,IL1R2,ARHGEF2,CTH,DUSP4,PTK2B,INHBA,RASL11B,CHAC1,SESN2,FBN2,NKD1,DUSP10,FOXO1,PTPRO,GRIA1,ATF3,FRZB,ADORA1,SPRY1,BMPER,HEY1,DACT1,BDKRB2,LEP,DDIT3,PER1,RGS7,NOG,STMN3,RAB7B
1	!	2.63e-06	5017	338	134	0.396	0.027	GO:0048518	BP	59	positive regulation of biological process	2	SYT7,IKZF2,ARHGAP6,LMO3,CALCRL,ERBB3,NGEF,ASNS,LMCD1,BRINP1,LRRC16A,CXCL2,CADPS2,APOB,NRCAM,SORBS1,PCK2,TRIB3,RASSF2,KLF5,RGCC,KCNN4,WNT2,CXCL12,DKK1,MAP2K6,ZBTB16,SMOC2,VEGFA,SDC1,ARHGEF2,CTH,CNR1,SGIP1,IFIT2,PTK2B,RASL11A,INHBA,HOXC13,TNFAIP6,MYH2,HSPA2,KDR,ADM2,APOL3,CDKN1C,GDF15,RAMP1,LOXL2,VAV3,SORT1,NGF,C5AR2,GLUL,FAM129A,EDNRB,TNS3,IL33,TRPC6,SLC40A1,FGF2,FBN2,FGD4,INHBE,NKD1,MYOCD,CRABP2,…
1	!	1.07e-05	4499	338	121	0.358	0.027	GO:0048522	BP	59	positive regulation of cellular process	3	SYT7,IKZF2,ARHGAP6,LMO3,CALCRL,ERBB3,NGEF,ASNS,LMCD1,BRINP1,LRRC16A,CXCL2,CADPS2,APOB,NRCAM,SORBS1,PCK2,TRIB3,RASSF2,KLF5,RGCC,KCNN4,WNT2,CXCL12,DKK1,MAP2K6,ZBTB16,VEGFA,SDC1,ARHGEF2,CTH,CNR1,SGIP1,IFIT2,PTK2B,RASL11A,INHBA,HOXC13,TNFAIP6,HSPA2,KDR,APOL3,CDKN1C,GDF15,RAMP1,LOXL2,VAV3,SORT1,NGF,C5AR2,GLUL,FAM129A,EDNRB,TNS3,IL33,TRPC6,SLC40A1,FGF2,FBN2,FGD4,INHBE,NKD1,MYOCD,CRABP2,PLAC8,ANK2,CREB5…
1	!	0.000346	1486	338	49	0.145	0.033	GO:0010647	BP	59	positive regulation of cell communication	4	ARHGAP6,LMO3,ERBB3,LMCD1,SORBS1,PCK2,RASSF2,KCNN4,WNT2,MAP2K6,VEGFA,CTH,PTK2B,INHBA,KDR,APOL3,CDKN1C,GDF15,VAV3,NGF,C5AR2,GLUL,FGF2,INHBE,NKD1,MYOCD,ANKRD1,ANGPT1,NRG1,ATF3,FZD5,ADORA1,ESM1,BMPER,DACT1,IGF2,NPNT,ADRA1B,PDGFD,FPR1,SAA1,LEP,DDIT3,GRIN2A,IRS2,RELN,C5AR1,MAP3K5,GPR56
1	!	0.0034	801	338	29	0.086	0.036	GO:0008284	BP	59	positive regulation of cell proliferation	4	CALCRL,KLF5,WNT2,CXCL12,VEGFA,PTK2B,KDR,VAV3,C5AR2,GLUL,EDNRB,TNS3,FGF2,MYOCD,PLAC8,NRG1,CD1D,ATF3,ESM1,IGF2,HAS2,PDGFD,LEP,NOG,IRS2,C5AR1,MAP3K5,GPR56,ANG
1	!	0.0013	156	338	11	0.033	0.071	GO:0050679	BP	59	positive regulation of epithelial cell proliferation	5	WNT2,CXCL12,VEGFA,KDR,C5AR2,GLUL,FGF2,HAS2,NOG,C5AR1,ANG
1	!	0.0109	65	338	6	0.018	0.092	GO:0001938	BP	59	positive regulation of endothelial cell proliferation	6	WNT2,CXCL12,VEGFA,KDR,FGF2,ANG
1	!	0.00464	586	338	23	0.068	0.039	GO:0010942	BP	59	positive regulation of cell death	4	NGEF,RASSF2,RGCC,MAP2K6,ZBTB16,ARHGEF2,CNR1,IFIT2,INHBA,VAV3,SORT1,NGF,FGD4,ANKRD1,FOXO1,KCNMA1,ATF3,FRZB,LEP,DDIT3,NUPR1,GRIN2A,MAP3K5
1	!	0.00228	557	338	23	0.068	0.041	GO:0043068	BP	59	positive regulation of programmed cell death	5	NGEF,RASSF2,RGCC,MAP2K6,ZBTB16,ARHGEF2,CNR1,IFIT2,INHBA,VAV3,SORT1,NGF,FGD4,ANKRD1,FOXO1,KCNMA1,ATF3,FRZB,LEP,DDIT3,NUPR1,GRIN2A,MAP3K5
1	!	0.002	552	338	23	0.068	0.042	GO:0043065	BP	59	positive regulation of apoptotic process	6	NGEF,RASSF2,RGCC,MAP2K6,ZBTB16,ARHGEF2,CNR1,IFIT2,INHBA,VAV3,SORT1,NGF,FGD4,ANKRD1,FOXO1,KCNMA1,ATF3,FRZB,LEP,DDIT3,NUPR1,GRIN2A,MAP3K5
1	!	0.029	403	338	16	0.047	0.04	GO:0051272	BP	59	positive regulation of cellular component movement	4	LRRC16A,CXCL2,CXCL12,VEGFA,PTK2B,TNFAIP6,KDR,FGF2,ANGPT1,RLTPR,SEMA3E,HAS2,PDGFD,IRS2,RELN,C5AR1
1	!	3.38e-06	1143	338	46	0.136	0.04	GO:0051094	BP	59	positive regulation of developmental process	3	LMO3,ERBB3,BRINP1,LRRC16A,APOB,NRCAM,KLF5,RGCC,WNT2,CXCL12,DKK1,ZBTB16,VEGFA,CTH,CNR1,PTK2B,INHBA,KDR,ADM2,GDF15,LOXL2,NGF,TRPC6,FGF2,FBN2,MYOCD,CRABP2,VLDLR,ANKRD1,CCDC3,NRG1,FRZB,ADAMTS9,SPRY1,ANGPTL4,NPNT,HAS2,PDGFD,CD34,LEP,NOG,RELN,C5AR1,MAP3K5,CEBPD,RAB7B
1	!	0.0406	59	338	5	0.015	0.085	GO:1901863	BP	59	positive regulation of muscle tissue development	4	ERBB3,WNT2,FGF2,MYOCD,NRG1
1	!	2.77e-07	807	338	39	0.115	0.048	GO:0045597	BP	59	positive regulation of cell differentiation	4	LMO3,BRINP1,LRRC16A,APOB,NRCAM,KLF5,RGCC,WNT2,CXCL12,DKK1,ZBTB16,VEGFA,CTH,CNR1,PTK2B,INHBA,KDR,GDF15,LOXL2,NGF,TRPC6,FGF2,FBN2,MYOCD,CRABP2,VLDLR,ANKRD1,CCDC3,NRG1,FRZB,ADAMTS9,NPNT,HAS2,CD34,LEP,RELN,MAP3K5,CEBPD,RAB7B
1	!	0.0214	51	338	5	0.015	0.098	GO:0045600	BP	59	positive regulation of fat cell differentiation	5	LMO3,KLF5,ZBTB16,CCDC3,FRZB
1	!	0.0206	463	338	18	0.053	0.039	GO:0010720	BP	59	positive regulation of cell development	5	BRINP1,LRRC16A,NRCAM,RGCC,WNT2,CXCL12,DKK1,VEGFA,CNR1,PTK2B,NGF,TRPC6,CRABP2,VLDLR,ANKRD1,NRG1,HAS2,RELN
1	!	0.0213	156	338	9	0.027	0.058	GO:0010770	BP	59	positive regulation of cell morphogenesis involved in differentiation	6	LRRC16A,RGCC,CXCL12,VEGFA,NGF,CRABP2,NRG1,HAS2,RELN
1	!	0.00305	1890	338	55	0.163	0.029	GO:0048584	BP	59	positive regulation of response to stimulus	3	ARHGAP6,LMO3,ERBB3,LMCD1,CXCL2,SORBS1,RASSF2,RGCC,KCNN4,WNT2,CXCL12,MAP2K6,VEGFA,CTH,CNR1,PTK2B,INHBA,MYH2,KDR,APOL3,CDKN1C,GDF15,VAV3,NGF,C5AR2,IL33,FGF2,INHBE,NKD1,MYOCD,ANKRD1,ANGPT1,NRG1,CD1D,SPON2,ATF3,FZD5,ADORA1,ESM1,BMPER,DACT1,IGF2,NPNT,ADRA1B,PDGFD,FPR1,SAA1,LEP,DDIT3,THBD,RELN,C5AR1,MAP3K5,GPR56,RAB7B
1	!	0.00019	1493	338	50	0.148	0.033	GO:0023056	BP	59	positive regulation of signaling	3	ARHGAP6,LMO3,ERBB3,LMCD1,SORBS1,PCK2,RASSF2,KCNN4,WNT2,MAP2K6,VEGFA,CTH,PTK2B,INHBA,KDR,APOL3,CDKN1C,GDF15,VAV3,NGF,C5AR2,GLUL,FGF2,INHBE,NKD1,MYOCD,ANKRD1,ANGPT1,NRG1,ATF3,FZD5,ADORA1,ESM1,BMPER,DACT1,IGF2,NPNT,D4S234E,ADRA1B,PDGFD,FPR1,SAA1,LEP,DDIT3,GRIN2A,IRS2,RELN,C5AR1,MAP3K5,GPR56
1	!	0.000722	1363	338	45	0.133	0.033	GO:0009967	BP	59	positive regulation of signal transduction	4	ARHGAP6,LMO3,ERBB3,LMCD1,SORBS1,RASSF2,KCNN4,WNT2,MAP2K6,VEGFA,CTH,PTK2B,INHBA,KDR,APOL3,CDKN1C,GDF15,VAV3,NGF,C5AR2,FGF2,INHBE,NKD1,MYOCD,ANKRD1,ANGPT1,NRG1,ATF3,FZD5,ADORA1,ESM1,BMPER,DACT1,IGF2,NPNT,ADRA1B,PDGFD,FPR1,SAA1,LEP,DDIT3,RELN,C5AR1,MAP3K5,GPR56
1	!	0.00611	871	338	30	0.089	0.034	GO:1902533	BP	59	positive regulation of intracellular signal transduction	5	ERBB3,LMCD1,RASSF2,MAP2K6,VEGFA,CTH,PTK2B,KDR,APOL3,NGF,C5AR2,FGF2,ANKRD1,ANGPT1,NRG1,FZD5,ADORA1,BMPER,IGF2,NPNT,ADRA1B,PDGFD,FPR1,SAA1,LEP,DDIT3,RELN,C5AR1,MAP3K5,GPR56
1	!	0.00149	64	338	7	0.021	0.109	GO:0014068	BP	59	positive regulation of phosphatidylinositol 3-kinase signaling	6	ERBB3,KDR,ANGPT1,NRG1,PDGFD,LEP,RELN
1	!	0.000118	1385	338	48	0.142	0.035	GO:0051240	BP	59	positive regulation of multicellular organismal process	3	ERBB3,BRINP1,NRCAM,RGCC,WNT2,CXCL12,DKK1,ZBTB16,VEGFA,ARHGEF2,CTH,CNR1,PTK2B,INHBA,KDR,ADM2,LOXL2,NGF,EDNRB,IL33,TRPC6,FGF2,FBN2,MYOCD,CRABP2,VLDLR,ANKRD1,ANGPT1,NRG1,SPON2,FZD5,SPRY1,ANGPTL4,NPNT,ADRA1B,HAS2,PDGFD,SAA1,CD34,IL20RB,LEP,DDIT3,THBD,NOG,RELN,C5AR1,CEBPD,RAB7B
1	!	0.000327	134	338	11	0.033	0.082	GO:1904018	BP	59	positive regulation of vasculature development	4	VEGFA,CTH,PTK2B,KDR,ADM2,FGF2,MYOCD,ANGPTL4,PDGFD,CD34,C5AR1
1	!	0.0142	119	338	8	0.024	0.067	GO:0045766	BP	59	positive regulation of angiogenesis	5	VEGFA,PTK2B,KDR,ADM2,FGF2,ANGPTL4,CD34,C5AR1
1	!	0.018	4	338	2	0.006	0.5	GO:1905065	BP	59	positive regulation of vascular smooth muscle cell differentiation	5	CTH,MYOCD
1	!	0.0377	58	338	5	0.015	0.086	GO:0048636	BP	59	positive regulation of muscle organ development	4	ERBB3,WNT2,FGF2,MYOCD,NRG1
1	!	0.0377	58	338	5	0.015	0.086	GO:0045844	BP	59	positive regulation of striated muscle tissue development	5	ERBB3,WNT2,FGF2,MYOCD,NRG1
1	!	0.00327	34	338	5	0.015	0.147	GO:0055025	BP	59	positive regulation of cardiac muscle tissue development	6	ERBB3,WNT2,FGF2,MYOCD,NRG1
1	!	0.0297	404	338	16	0.047	0.04	GO:0040017	BP	59	positive regulation of locomotion	3	LRRC16A,CXCL2,CXCL12,VEGFA,PTK2B,TNFAIP6,KDR,FGF2,ANGPT1,RLTPR,SEMA3E,HAS2,PDGFD,IRS2,RELN,C5AR1
1	!	0.012	116	338	8	0.024	0.069	GO:0050921	BP	59	positive regulation of chemotaxis	4	CXCL2,CXCL12,VEGFA,PTK2B,KDR,FGF2,PDGFD,C5AR1
1	!	0.0221	392	338	16	0.047	0.041	GO:2000147	BP	59	positive regulation of cell motility	4	LRRC16A,CXCL2,CXCL12,VEGFA,PTK2B,TNFAIP6,KDR,FGF2,ANGPT1,RLTPR,SEMA3E,HAS2,PDGFD,IRS2,RELN,C5AR1
1	!	0.0161	380	338	16	0.047	0.042	GO:0030335	BP	59	positive regulation of cell migration	5	LRRC16A,CXCL2,CXCL12,VEGFA,PTK2B,TNFAIP6,KDR,FGF2,ANGPT1,RLTPR,SEMA3E,HAS2,PDGFD,IRS2,RELN,C5AR1
1	!	0.00317	359	338	17	0.05	0.047	GO:0045785	BP	59	positive regulation of cell adhesion	3	LRRC16A,CXCL12,ZBTB16,SMOC2,VEGFA,PTK2B,KDR,VAV3,COL8A1,ANGPT1,CD1D,IGF2,NPNT,HAS2,SAA1,LEP,GPR56
1	!	0.00423	99	338	8	0.024	0.081	GO:0010811	BP	59	positive regulation of cell-substrate adhesion	4	LRRC16A,SMOC2,VEGFA,PTK2B,KDR,COL8A1,NPNT,HAS2
1	!	0.00195	891	338	32	0.095	0.036	GO:0051050	BP	59	positive regulation of transport	3	SYT7,CADPS2,SORBS1,PCK2,RGCC,KCNN4,CXCL12,MAP2K6,VEGFA,SDC1,SGIP1,INHBA,HSPA2,GLUL,EDNRB,IL33,TRPC6,ANK2,ANKRD1,ANGPT1,NRG1,STC1,FZD5,ADORA1,DACT1,GLRX,SAA1,CD34,LEP,IRS2,RELN,ANG
1	!	0.0404	204	338	10	0.03	0.049	GO:0043270	BP	59	positive regulation of ion transport	4	CXCL12,MAP2K6,HSPA2,TRPC6,ANK2,STC1,ADORA1,GLRX,LEP,RELN
1	!	0.000216	348	338	19	0.056	0.055	GO:0051047	BP	59	positive regulation of secretion	4	SYT7,CADPS2,PCK2,RGCC,KCNN4,CXCL12,MAP2K6,SDC1,INHBA,GLUL,EDNRB,IL33,ANKRD1,ADORA1,SAA1,CD34,LEP,IRS2,ANG
1	!	0.00259	320	338	16	0.047	0.05	GO:1903532	BP	59	positive regulation of secretion by cell	5	SYT7,CADPS2,PCK2,RGCC,KCNN4,CXCL12,SDC1,INHBA,GLUL,IL33,ANKRD1,SAA1,CD34,LEP,IRS2,ANG
1	!	0.00802	24	338	4	0.012	0.167	GO:0097720	BP	59	calcineurin-mediated signaling	1	ERBB3,LMCD1,NRG1,RCAN1
1	!	0.00802	24	338	4	0.012	0.167	GO:0033173	BP	59	calcineurin-NFAT signaling cascade	2	ERBB3,LMCD1,NRG1,RCAN1
1	!	0.0073	352	338	16	0.047	0.045	GO:0018212	BP	59	peptidyl-tyrosine modification	1	ERBB3,MAP2K6,VEGFA,ARHGEF2,PTK2B,KDR,FGF2,EPHA5,ANGPT1,NRG1,ADORA1,IGF2,PDGFD,LEP,RELN,SGK223
1	!	0.0163	243	338	12	0.036	0.049	GO:0034330	BP	59	cell junction organization	1	ARHGAP6,LAMA3,SORBS1,VEGFA,PTK2B,KDR,ANK2,PTPRO,FZD5,PLEKHA7,KRT14,ANG
1	!	9.51e-05	3963	338	106	0.314	0.027	GO:0044710	BP	59	single-organism metabolic process	1	PDK4,LMO3,CALCRL,ERBB3,MTHFD2,ASNS,LRRC16A,APOB,AARS,PHGDH,FMO2,SORBS1,GGT5,PCK2,TRIB3,RASSF2,SAMHD1,RGCC,SLC7A5,GARS,DKK1,MAP2K6,CRYAB,VEGFA,SDC1,CTH,HSD11B1,CNR1,GALNT12,DUSP4,PTK2B,INHBA,STEAP4,KDR,GDF15,SESN2,GALNT15,HSD17B7,RAMP1,LOXL2,VAV3,NGF,YARS,C5AR2,PSAT1,GLUL,EDNRB,GMPR,CYP19A1,SPTBN5,CH25H,AOX1,FGF2,INHBE,WARS,IMPA2,CRABP2,DUSP10,ETNK2,COL8A1,CSGALNACT1,VLDLR,FOXO1,CCDC3,EDNRA,GDPD1,…
1	!	0.0354	645	338	22	0.065	0.034	GO:0044723	BP	59	single-organism carbohydrate metabolic process	2	PDK4,SORBS1,PCK2,GALNT12,PTK2B,SESN2,GALNT15,RAMP1,IMPA2,CSGALNACT1,FOXO1,ADAMTS5,ATF3,NPY1R,ALDH1A1,IGF2,PPIP5K1,HAS2,LEP,ST6GALNAC3,IRS2,TET3
1	!	0.011	1283	338	39	0.115	0.03	GO:0044711	BP	59	single-organism biosynthetic process	2	PDK4,CALCRL,ASNS,APOB,PHGDH,SORBS1,GGT5,PCK2,TRIB3,RGCC,GARS,CTH,HSD11B1,PTK2B,SESN2,HSD17B7,RAMP1,PSAT1,GLUL,EDNRB,CYP19A1,CH25H,FGF2,IMPA2,ETNK2,CSGALNACT1,FOXO1,CCDC3,EDNRA,CBS,BDH1,ATF3,GPT2,IGF2,HAS2,LEP,ST6GALNAC3,IRS2,ANG
1	!	0.00203	192	338	12	0.036	0.062	GO:0016051	BP	59	carbohydrate biosynthetic process	3	SORBS1,PCK2,PTK2B,SESN2,IMPA2,CSGALNACT1,FOXO1,ATF3,IGF2,HAS2,LEP,IRS2
1	!	0.0288	1898	338	51	0.151	0.027	GO:0044281	BP	59	small molecule metabolic process	2	PDK4,CALCRL,MTHFD2,ASNS,LRRC16A,APOB,AARS,PHGDH,FMO2,SORBS1,GGT5,PCK2,TRIB3,SAMHD1,SLC7A5,GARS,VEGFA,CTH,CNR1,PTK2B,SESN2,HSD17B7,RAMP1,YARS,PSAT1,GLUL,EDNRB,GMPR,CH25H,AOX1,FGF2,WARS,IMPA2,CRABP2,VLDLR,FOXO1,EDNRA,CBS,BDH1,ATF3,NPY1R,ALDH1A1,GPT2,MARS,IGF2,PPIP5K1,ABCD2,GLRX,LEP,IRS2,ADH1B
1	!	0.00049	468	338	22	0.065	0.047	GO:0044283	BP	59	small molecule biosynthetic process	3	PDK4,ASNS,APOB,PHGDH,GGT5,PCK2,TRIB3,CTH,PTK2B,SESN2,HSD17B7,PSAT1,GLUL,CH25H,FGF2,IMPA2,FOXO1,CBS,BDH1,ATF3,GPT2,LEP
1	!	0.000991	526	338	23	0.068	0.044	GO:0010563	BP	59	negative regulation of phosphorus metabolic process	1	SLC7A14,LMO3,TRIB3,RASSF2,SH2D4A,DKK1,DUSP4,INHBA,CDKN1C,FAM129A,EDNRB,MYOCD,DUSP10,FOXO1,EDNRA,ANGPT1,ATF3,SPRY1,DACT1,BDKRB2,PER1,NOG,IRS2
1	!	0.000991	526	338	23	0.068	0.044	GO:0045936	BP	59	negative regulation of phosphate metabolic process	2	SLC7A14,LMO3,TRIB3,RASSF2,SH2D4A,DKK1,DUSP4,INHBA,CDKN1C,FAM129A,EDNRB,MYOCD,DUSP10,FOXO1,EDNRA,ANGPT1,ATF3,SPRY1,DACT1,BDKRB2,PER1,NOG,IRS2
1	!	0.00214	414	338	19	0.056	0.046	GO:0042326	BP	59	negative regulation of phosphorylation	3	LMO3,TRIB3,RASSF2,DKK1,DUSP4,INHBA,CDKN1C,FAM129A,MYOCD,DUSP10,FOXO1,ANGPT1,ATF3,SPRY1,DACT1,BDKRB2,PER1,NOG,IRS2
1	!	0.0424	142	338	8	0.024	0.056	GO:0031348	BP	59	negative regulation of defense response	1	CALCRL,IL1R2,TNFAIP6,CYP19A1,DUSP10,ADORA1,SAA1,IL20RB
1	!	0.00835	1264	338	39	0.115	0.031	GO:0032989	BP	59	cellular component morphogenesis	1	DNAH5,NGEF,MAP2,NEBL,LRRC16A,NRCAM,RGCC,WNT2,CXCL12,DKK1,VEGFA,ARHGEF26,ARHGEF2,PTK2B,RHOJ,KDR,LOXL2,CHL1,NGF,TRPC6,SPTBN5,FGD4,CRABP2,EPHA5,ANK2,VLDLR,ANKRD1,PTPRO,NRG1,STC1,ACTC1,SPON2,HEY1,SEMA3E,HAS2,NPTX1,KRT19,NOG,RELN
1	!	0.0439	6	338	2	0.006	0.333	GO:0032891	BP	59	negative regulation of organic acid transport	1	LEP,IRS2
1	!	0.0165	491	338	19	0.056	0.039	GO:0003013	BP	59	circulatory system process	1	CXCL12,MAP2K6,CNR1,ADM2,EDNRB,CORIN,ANK2,PTPRO,EDNRA,ANGPT1,STC1,RCAN1,ACTC1,ADORA1,NPY1R,BDKRB2,ADRA1B,CD34,LEP
1	!	0.0151	487	338	19	0.056	0.039	GO:0008015	BP	59	blood circulation	2	CXCL12,MAP2K6,CNR1,ADM2,EDNRB,CORIN,ANK2,PTPRO,EDNRA,ANGPT1,STC1,RCAN1,ACTC1,ADORA1,NPY1R,BDKRB2,ADRA1B,CD34,LEP
1	!	0.00261	169	338	11	0.033	0.065	GO:0008217	BP	59	regulation of blood pressure	3	CNR1,ADM2,EDNRB,CORIN,PTPRO,EDNRA,ADORA1,NPY1R,ADRA1B,CD34,LEP
1	!	0.0123	335	338	15	0.044	0.045	GO:0010876	BP	59	lipid localization	1	SYT7,APOB,KCNN4,MEST,MAP2K6,INHBA,APOL3,ABCA8,VLDLR,ABCA6,BDKRB2,ABCD2,SLCO2A1,LEP,IRS2
1	!	0.0127	302	338	14	0.041	0.046	GO:0006869	BP	59	lipid transport	2	SYT7,APOB,KCNN4,MAP2K6,INHBA,APOL3,ABCA8,VLDLR,ABCA6,BDKRB2,ABCD2,SLCO2A1,LEP,IRS2
1	!	0.0414	37	338	4	0.012	0.108	GO:0035850	BP	59	epithelial cell differentiation involved in kidney development	1	PTPRO,KLF15,MTSS1,CD34
1	!	0.0327	198	338	10	0.03	0.051	GO:0070302	BP	59	regulation of stress-activated protein kinase signaling cascade	1	RASSF2,VEGFA,PTK2B,DUSP10,FOXO1,FZD5,DACT1,LEP,PER1,MAP3K5
1	!	0.0212	618	338	22	0.065	0.036	GO:0003006	BP	59	developmental process involved in reproduction	1	DLX3,WNT2,ZBTB16,VEGFA,STC2,SDC1,PTK2B,INHBA,HSPA2,CDKN1C,CYP19A1,MYOCD,ETNK2,STC1,FZD5,HEY1,KRT19,LEP,NUPR1,NOG,GPR56,ANG
1	!	0.00196	411	338	19	0.056	0.046	GO:0048608	BP	59	reproductive structure development	2	DLX3,WNT2,VEGFA,STC2,SDC1,INHBA,CDKN1C,CYP19A1,MYOCD,ETNK2,STC1,FZD5,HEY1,KRT19,LEP,NUPR1,NOG,GPR56,ANG
1	!	0.000458	139	338	11	0.033	0.079	GO:0001890	BP	59	placenta development	3	DLX3,WNT2,STC2,CDKN1C,ETNK2,STC1,FZD5,HEY1,KRT19,LEP,ANG
1	!	0.000989	597	338	25	0.074	0.042	GO:0006897	BP	59	endocytosis	1	SYT7,CALCRL,LRRC16A,APOB,SUSD2,DKK1,VEGFA,DNAJC6,SGIP1,MYH2,RAMP1,LOXL2,VAV3,SORT1,ACKR2,VLDLR,ANGPT1,GRIA1,SPON2,ADORA1,SBSPON,SAA1,LEP,CD163,STON1
1	!	0.000262	263	338	16	0.047	0.061	GO:0006898	BP	59	receptor-mediated endocytosis	2	CALCRL,APOB,SUSD2,DKK1,VEGFA,DNAJC6,SGIP1,RAMP1,LOXL2,ACKR2,VLDLR,ANGPT1,GRIA1,SBSPON,SAA1,CD163
1	!	0.00043	2914	338	81	0.24	0.028	GO:0009893	BP	59	positive regulation of metabolic process	1	IKZF2,CALCRL,ERBB3,APOB,SORBS1,TRIB3,RASSF2,KLF5,RGCC,WNT2,MAP2K6,ZBTB16,VEGFA,ARHGEF2,PTK2B,RASL11A,INHBA,HOXC13,HSPA2,KDR,ADM2,CDKN1C,GDF15,RAMP1,VAV3,NGF,C5AR2,FAM129A,EDNRB,IL33,TRPC6,SLC40A1,FGF2,INHBE,NKD1,MYOCD,PLAC8,ANK2,CREB5,VLDLR,ANKRD1,FOXO1,CCDC3,EDNRA,ANGPT1,NRG1,ACTC1,ATF3,FZD5,ADORA1,CLEC3B,KLF15,BMPER,HEY1,DACT1,IGF2,NPNT,D4S234E,PARM1,ATF5,ADRA1B,MURC,HAS2,PDGFD,FPR1,ABCD2,SAA1,…
1	!	0.000766	2731	338	76	0.225	0.028	GO:0010604	BP	59	positive regulation of macromolecule metabolic process	2	IKZF2,ERBB3,APOB,SORBS1,TRIB3,RASSF2,KLF5,RGCC,WNT2,MAP2K6,ZBTB16,VEGFA,ARHGEF2,PTK2B,RASL11A,INHBA,HOXC13,HSPA2,KDR,ADM2,CDKN1C,GDF15,RAMP1,NGF,C5AR2,FAM129A,EDNRB,IL33,TRPC6,SLC40A1,FGF2,INHBE,NKD1,MYOCD,PLAC8,ANK2,CREB5,VLDLR,ANKRD1,FOXO1,ANGPT1,NRG1,ACTC1,ATF3,FZD5,ADORA1,CLEC3B,KLF15,BMPER,HEY1,DACT1,IGF2,NPNT,D4S234E,PARM1,ATF5,ADRA1B,MURC,HAS2,PDGFD,FPR1,SAA1,CD34,RGMB,LEP,DDIT3,NUPR1,PER1…
1	!	0.0316	1677	338	46	0.136	0.027	GO:0009891	BP	59	positive regulation of biosynthetic process	2	IKZF2,CALCRL,SORBS1,KLF5,RGCC,WNT2,MAP2K6,ZBTB16,VEGFA,ARHGEF2,PTK2B,RASL11A,INHBA,HOXC13,KDR,CDKN1C,RAMP1,FAM129A,IL33,SLC40A1,FGF2,MYOCD,PLAC8,CREB5,ANKRD1,FOXO1,CCDC3,EDNRA,NRG1,ATF3,FZD5,KLF15,HEY1,IGF2,NPNT,PARM1,ATF5,MURC,HAS2,RGMB,DDIT3,PER1,NOG,IRS2,TET3,CEBPD
1	!	0.0255	1523	338	43	0.127	0.028	GO:0010557	BP	59	positive regulation of macromolecule biosynthetic process	3	IKZF2,SORBS1,KLF5,RGCC,WNT2,MAP2K6,ZBTB16,VEGFA,ARHGEF2,PTK2B,RASL11A,INHBA,HOXC13,KDR,CDKN1C,RAMP1,FAM129A,IL33,SLC40A1,FGF2,MYOCD,PLAC8,CREB5,ANKRD1,FOXO1,NRG1,ATF3,FZD5,KLF15,HEY1,IGF2,NPNT,PARM1,ATF5,MURC,HAS2,RGMB,DDIT3,PER1,NOG,IRS2,TET3,CEBPD
1	!	0.00299	2710	338	73	0.216	0.027	GO:0031325	BP	59	positive regulation of cellular metabolic process	2	IKZF2,CALCRL,ERBB3,SORBS1,TRIB3,RASSF2,KLF5,RGCC,WNT2,MAP2K6,ZBTB16,VEGFA,ARHGEF2,PTK2B,RASL11A,INHBA,HOXC13,HSPA2,KDR,CDKN1C,GDF15,RAMP1,VAV3,NGF,C5AR2,FAM129A,EDNRB,IL33,TRPC6,SLC40A1,FGF2,INHBE,MYOCD,PLAC8,CREB5,VLDLR,ANKRD1,FOXO1,EDNRA,ANGPT1,NRG1,ATF3,FZD5,ADORA1,CLEC3B,KLF15,BMPER,HEY1,DACT1,IGF2,NPNT,D4S234E,PARM1,ATF5,ADRA1B,MURC,PDGFD,FPR1,ABCD2,SAA1,RGMB,LEP,DDIT3,NUPR1,PER1,NOG,IRS2,TE…
1	!	8.66e-05	1016	338	39	0.115	0.038	GO:0010562	BP	59	positive regulation of phosphorus metabolic process	3	CALCRL,ERBB3,RASSF2,RGCC,MAP2K6,VEGFA,ARHGEF2,PTK2B,INHBA,HSPA2,KDR,GDF15,RAMP1,VAV3,NGF,C5AR2,FAM129A,EDNRB,TRPC6,FGF2,INHBE,VLDLR,EDNRA,ANGPT1,NRG1,FZD5,ADORA1,BMPER,IGF2,NPNT,ADRA1B,PDGFD,FPR1,SAA1,LEP,RELN,C5AR1,MAP3K5,ANG
1	!	8.66e-05	1016	338	39	0.115	0.038	GO:0045937	BP	59	positive regulation of phosphate metabolic process	4	CALCRL,ERBB3,RASSF2,RGCC,MAP2K6,VEGFA,ARHGEF2,PTK2B,INHBA,HSPA2,KDR,GDF15,RAMP1,VAV3,NGF,C5AR2,FAM129A,EDNRB,TRPC6,FGF2,INHBE,VLDLR,EDNRA,ANGPT1,NRG1,FZD5,ADORA1,BMPER,IGF2,NPNT,ADRA1B,PDGFD,FPR1,SAA1,LEP,RELN,C5AR1,MAP3K5,ANG
1	!	8.88e-05	904	338	36	0.107	0.04	GO:0042327	BP	59	positive regulation of phosphorylation	5	ERBB3,RASSF2,RGCC,MAP2K6,VEGFA,ARHGEF2,PTK2B,INHBA,HSPA2,KDR,GDF15,VAV3,NGF,C5AR2,FAM129A,EDNRB,TRPC6,FGF2,INHBE,VLDLR,ANGPT1,NRG1,FZD5,ADORA1,BMPER,IGF2,NPNT,ADRA1B,PDGFD,FPR1,SAA1,LEP,RELN,C5AR1,MAP3K5,ANG
1	!	9.04e-05	483	338	24	0.071	0.05	GO:0033674	BP	59	positive regulation of kinase activity	6	ERBB3,RASSF2,RGCC,MAP2K6,VEGFA,PTK2B,HSPA2,VAV3,NGF,FGF2,VLDLR,ANGPT1,NRG1,FZD5,ADORA1,IGF2,PDGFD,FPR1,SAA1,LEP,RELN,C5AR1,MAP3K5,ANG
1	!	0.000122	334	338	19	0.056	0.057	GO:0043062	BP	59	extracellular structure organization	1	LAMA3,RGCC,CRISPLD2,SMOC2,KDR,LOXL2,FGF2,FBN2,ITGA10,COL8A1,HAPLN1,CSGALNACT1,ADAMTS5,MMP16,RLTPR,NPNT,HAS2,RXFP1,MMP1
1	!	0.000117	333	338	19	0.056	0.057	GO:0030198	BP	59	extracellular matrix organization	2	LAMA3,RGCC,CRISPLD2,SMOC2,KDR,LOXL2,FGF2,FBN2,ITGA10,COL8A1,HAPLN1,CSGALNACT1,ADAMTS5,MMP16,RLTPR,NPNT,HAS2,RXFP1,MMP1
1	!	0.0193	248	338	12	0.036	0.048	GO:0044262	BP	59	cellular carbohydrate metabolic process	1	PDK4,SORBS1,PTK2B,SESN2,IMPA2,CSGALNACT1,FOXO1,IGF2,PPIP5K1,HAS2,LEP,IRS2
1	!	0.00435	76	338	7	0.021	0.092	GO:0034637	BP	59	cellular carbohydrate biosynthetic process	2	SORBS1,IMPA2,CSGALNACT1,IGF2,HAS2,LEP,IRS2
1	!	0.0313	17	338	3	0.009	0.176	GO:0071498	BP	59	cellular response to fluid shear stress	1	PTK2B,MTSS1,HAS2
1	!	0.028	3672	338	88	0.26	0.024	GO:0036211	BP	59	protein modification process	1	CAMKK1,PDK4,LMO3,OPN3,ERBB3,LNX1,PPP2R2C,PTPRH,FKBP5,TRIB3,RASSF2,KLHL4,RGCC,DKK1,MAP2K6,CRYAB,ZBTB16,VEGFA,ARHGEF2,DNAJC6,CTH,GALNT12,DUSP4,PTK2B,INHBA,HSPA2,PTPRB,KDR,ADM2,CDKN1C,GDF15,SESN2,GALNT15,RAMP1,LOXL2,NGF,C5AR2,FAM129A,EDNRB,TRPC6,SPTBN5,FGF2,INHBE,MYOCD,PTPRF,DUSP10,EPHA5,VLDLR,FOXO1,PTPRO,STK32B,ANGPT1,ADAMTS5,PTPRN2,NRG1,DUSP23,ATF3,FZD5,ADORA1,KLF15,SPRY1,BMPER,DACT1,IGF2,BDKRB2,N…
1	!	0.028	3672	338	88	0.26	0.024	GO:0006464	BP	59	cellular protein modification process	2	CAMKK1,PDK4,LMO3,OPN3,ERBB3,LNX1,PPP2R2C,PTPRH,FKBP5,TRIB3,RASSF2,KLHL4,RGCC,DKK1,MAP2K6,CRYAB,ZBTB16,VEGFA,ARHGEF2,DNAJC6,CTH,GALNT12,DUSP4,PTK2B,INHBA,HSPA2,PTPRB,KDR,ADM2,CDKN1C,GDF15,SESN2,GALNT15,RAMP1,LOXL2,NGF,C5AR2,FAM129A,EDNRB,TRPC6,SPTBN5,FGF2,INHBE,MYOCD,PTPRF,DUSP10,EPHA5,VLDLR,FOXO1,PTPRO,STK32B,ANGPT1,ADAMTS5,PTPRN2,NRG1,DUSP23,ATF3,FZD5,ADORA1,KLF15,SPRY1,BMPER,DACT1,IGF2,BDKRB2,N…
1	!	3.2e-05	1807	338	60	0.178	0.033	GO:0006468	BP	59	protein phosphorylation	3	CAMKK1,PDK4,LMO3,ERBB3,TRIB3,RASSF2,RGCC,DKK1,MAP2K6,CRYAB,VEGFA,ARHGEF2,DUSP4,PTK2B,INHBA,HSPA2,KDR,ADM2,CDKN1C,GDF15,SESN2,NGF,C5AR2,FAM129A,EDNRB,TRPC6,SPTBN5,FGF2,INHBE,MYOCD,DUSP10,EPHA5,VLDLR,FOXO1,STK32B,ANGPT1,NRG1,ATF3,FZD5,ADORA1,SPRY1,BMPER,DACT1,IGF2,BDKRB2,NPNT,ADRA1B,PDGFD,FPR1,SAA1,LEP,PER1,GRIN2A,NOG,IRS2,RELN,C5AR1,MAP3K5,ANG,SGK223
1	!	0.00687	350	338	16	0.047	0.046	GO:0018108	BP	59	peptidyl-tyrosine phosphorylation	4	ERBB3,MAP2K6,VEGFA,ARHGEF2,PTK2B,KDR,FGF2,EPHA5,ANGPT1,NRG1,ADORA1,IGF2,PDGFD,LEP,RELN,SGK223
1	!	2.17e-06	873	338	39	0.115	0.045	GO:0023014	BP	59	signal transduction by protein phosphorylation	4	LMO3,ERBB3,TRIB3,RASSF2,MAP2K6,CRYAB,VEGFA,DUSP4,PTK2B,INHBA,KDR,GDF15,NGF,C5AR2,SPTBN5,FGF2,INHBE,DUSP10,FOXO1,ANGPT1,NRG1,ATF3,FZD5,ADORA1,SPRY1,BMPER,DACT1,IGF2,NPNT,ADRA1B,PDGFD,FPR1,SAA1,LEP,PER1,GRIN2A,IRS2,C5AR1,MAP3K5
1	!	8.26e-07	841	338	39	0.115	0.046	GO:0000165	BP	59	MAPK cascade	5	LMO3,ERBB3,TRIB3,RASSF2,MAP2K6,CRYAB,VEGFA,DUSP4,PTK2B,INHBA,KDR,GDF15,NGF,C5AR2,SPTBN5,FGF2,INHBE,DUSP10,FOXO1,ANGPT1,NRG1,ATF3,FZD5,ADORA1,SPRY1,BMPER,DACT1,IGF2,NPNT,ADRA1B,PDGFD,FPR1,SAA1,LEP,PER1,GRIN2A,IRS2,C5AR1,MAP3K5
1	!	0.0174	245	338	12	0.036	0.049	GO:0070371	BP	59	ERK1 and ERK2 cascade	6	LMO3,PTK2B,KDR,C5AR2,FGF2,ANGPT1,ATF3,SPRY1,BMPER,NPNT,PDGFD,C5AR1
1	!	0.048	243	338	11	0.033	0.045	GO:0051403	BP	59	stress-activated MAPK cascade	6	RASSF2,CRYAB,VEGFA,PTK2B,DUSP10,FOXO1,FZD5,DACT1,LEP,PER1,MAP3K5
1	!	0.0167	29	338	4	0.012	0.138	GO:0038066	BP	59	p38MAPK cascade	7	VEGFA,LEP,PER1,MAP3K5
1	!	0.00924	63	338	6	0.018	0.095	GO:0060389	BP	59	pathway-restricted SMAD protein phosphorylation	4	DKK1,INHBA,GDF15,INHBE,BMPER,NOG
1	!	0.0324	299	338	13	0.038	0.043	GO:0015711	BP	59	organic anion transport	1	SLC7A5,MAP2K6,SLC1A4,TRPC4,SLC7A11,ADORA1,BDKRB2,ABCD2,SLCO2A1,LEP,IRS2,SLC6A9,SLC6A17
1	!	0.00548	245	338	13	0.038	0.053	GO:0046942	BP	59	carboxylic acid transport	2	SLC7A5,MAP2K6,SLC1A4,TRPC4,SLC7A11,ADORA1,BDKRB2,ABCD2,SLCO2A1,LEP,IRS2,SLC6A9,SLC6A17
1	!	0.0414	37	338	4	0.012	0.108	GO:0071715	BP	59	icosanoid transport	3	MAP2K6,BDKRB2,SLCO2A1,LEP
1	!	0.0296	5	338	2	0.006	0.4	GO:0006868	BP	59	glutamine transport	3	SLC1A4,LEP
1	!	0.0243	190	338	10	0.03	0.053	GO:0034329	BP	59	cell junction assembly	1	ARHGAP6,LAMA3,SORBS1,VEGFA,PTK2B,KDR,ANK2,PTPRO,FZD5,KRT14
1	!	0.00915	86	338	7	0.021	0.081	GO:0007044	BP	59	cell-substrate junction assembly	2	ARHGAP6,LAMA3,SORBS1,VEGFA,PTK2B,KDR,KRT14
1	!	0.00672	160	338	10	0.03	0.062	GO:0006109	BP	59	regulation of carbohydrate metabolic process	1	PDK4,SORBS1,PTK2B,SESN2,RAMP1,FOXO1,IGF2,HAS2,LEP,IRS2
1	!	0.0175	123	338	8	0.024	0.065	GO:0010675	BP	59	regulation of cellular carbohydrate metabolic process	2	PDK4,SORBS1,PTK2B,SESN2,FOXO1,IGF2,LEP,IRS2
1	!	0.0456	38	338	4	0.012	0.105	GO:0032881	BP	59	regulation of polysaccharide metabolic process	2	SORBS1,IGF2,HAS2,IRS2
1	!	0.00115	82	338	8	0.024	0.098	GO:0043255	BP	59	regulation of carbohydrate biosynthetic process	2	SORBS1,PTK2B,SESN2,FOXO1,IGF2,HAS2,LEP,IRS2
1	!	0.0303	34	338	4	0.012	0.118	GO:0032885	BP	59	regulation of polysaccharide biosynthetic process	3	SORBS1,IGF2,HAS2,IRS2
1	!	0.0213	74	338	6	0.018	0.081	GO:0045913	BP	59	positive regulation of carbohydrate metabolic process	2	SORBS1,RAMP1,FOXO1,IGF2,HAS2,IRS2
1	!	0.0478	87	338	6	0.018	0.069	GO:0022617	BP	59	extracellular matrix disassembly	1	LAMA3,FBN2,ADAMTS5,MMP16,RLTPR,MMP1
1	!	0.0412	238	338	11	0.033	0.046	GO:0019318	BP	59	hexose metabolic process	1	PDK4,SORBS1,PCK2,SESN2,FOXO1,ATF3,NPY1R,ALDH1A1,IGF2,LEP,IRS2
1	!	0.0316	197	338	10	0.03	0.051	GO:0006006	BP	59	glucose metabolic process	2	PDK4,SORBS1,PCK2,SESN2,FOXO1,ATF3,NPY1R,IGF2,LEP,IRS2
1	!	0.0196	98	338	7	0.021	0.071	GO:0010906	BP	59	regulation of glucose metabolic process	3	PDK4,SORBS1,SESN2,FOXO1,IGF2,LEP,IRS2
1	!	0.00218	68	338	7	0.021	0.103	GO:1903825	BP	59	organic acid transmembrane transport	1	SLC7A14,SLC1A4,SLC38A4,SLC7A11,IRS2,SLC6A9,SLC6A17
1	!	0.00164	65	338	7	0.021	0.108	GO:1905039	BP	59	carboxylic acid transmembrane transport	2	SLC7A14,SLC1A4,SLC38A4,SLC7A11,IRS2,SLC6A9,SLC6A17
1	!	0.00403	54	338	6	0.018	0.111	GO:0003333	BP	59	amino acid transmembrane transport	3	SLC7A14,SLC1A4,SLC38A4,SLC7A11,SLC6A9,SLC6A17
1	!	0.0163	528	338	20	0.059	0.038	GO:0031344	BP	59	regulation of cell projection organization	1	NGEF,RAP1GAP,LRRC16A,NRCAM,KLF5,CXCL12,VEGFA,CNR1,PTK2B,NGF,TRPC6,PTPRF,CRABP2,VLDLR,ANKRD1,PTPRO,NRG1,RLTPR,SEMA3E,RELN
1	!	0.0269	400	338	16	0.047	0.04	GO:0010975	BP	59	regulation of neuron projection development	2	NGEF,NRCAM,CXCL12,VEGFA,CNR1,PTK2B,NGF,TRPC6,PTPRF,CRABP2,VLDLR,ANKRD1,PTPRO,NRG1,SEMA3E,RELN
1	!	0.0113	2413	338	64	0.189	0.027	GO:0051246	BP	59	regulation of protein metabolic process	1	LMO3,ERBB3,PPP2R2C,TRIB3,RASSF2,RGCC,DKK1,MAP2K6,CRYAB,VEGFA,IL1R2,ARHGEF2,DUSP4,PTK2B,INHBA,HSPA2,KDR,CHAC1,CDKN1C,GDF15,SESN2,RAMP1,NGF,C5AR2,FAM129A,EDNRB,IL33,TRPC6,FGF2,INHBE,NKD1,MYOCD,DUSP10,VLDLR,FOXO1,ANGPT1,NRG1,ATF3,FZD5,ADORA1,CLEC3B,KLF15,SPRY1,BMPER,DACT1,IGF2,BDKRB2,NPNT,ADRA1B,PDGFD,FPR1,SAA1,LEP,NUPR1,PER1,GAS1,GRIN2A,NOG,EIF4EBP1,RELN,C5AR1,MAP3K5,SERPINB2,ANG
1	!	0.0357	82	338	6	0.018	0.073	GO:1903317	BP	59	regulation of protein maturation	2	IL1R2,CHAC1,C5AR2,CLEC3B,GAS1,C5AR1
1	!	0.0266	1001	338	31	0.092	0.031	GO:0051248	BP	59	negative regulation of protein metabolic process	2	LMO3,TRIB3,RASSF2,DKK1,CRYAB,VEGFA,IL1R2,DUSP4,INHBA,CHAC1,CDKN1C,NGF,FAM129A,EDNRB,MYOCD,DUSP10,FOXO1,ANGPT1,NRG1,ATF3,KLF15,SPRY1,DACT1,BDKRB2,PER1,GAS1,GRIN2A,NOG,EIF4EBP1,SERPINB2,ANG
1	!	0.01	1450	338	43	0.127	0.03	GO:0051247	BP	59	positive regulation of protein metabolic process	2	ERBB3,TRIB3,RASSF2,RGCC,MAP2K6,VEGFA,ARHGEF2,PTK2B,INHBA,HSPA2,KDR,GDF15,RAMP1,NGF,C5AR2,FAM129A,EDNRB,IL33,TRPC6,FGF2,INHBE,NKD1,VLDLR,FOXO1,ANGPT1,NRG1,FZD5,ADORA1,CLEC3B,BMPER,DACT1,IGF2,NPNT,ADRA1B,PDGFD,FPR1,SAA1,LEP,NUPR1,RELN,C5AR1,MAP3K5,ANG
1	!	0.00577	2259	338	62	0.183	0.027	GO:0032268	BP	59	regulation of cellular protein metabolic process	2	LMO3,ERBB3,PPP2R2C,TRIB3,RASSF2,RGCC,DKK1,MAP2K6,CRYAB,VEGFA,IL1R2,ARHGEF2,DUSP4,PTK2B,INHBA,HSPA2,KDR,CHAC1,CDKN1C,GDF15,SESN2,RAMP1,NGF,C5AR2,FAM129A,EDNRB,IL33,TRPC6,FGF2,INHBE,MYOCD,DUSP10,VLDLR,FOXO1,ANGPT1,NRG1,ATF3,FZD5,ADORA1,CLEC3B,KLF15,SPRY1,BMPER,DACT1,IGF2,BDKRB2,NPNT,ADRA1B,PDGFD,FPR1,SAA1,LEP,NUPR1,PER1,GAS1,NOG,EIF4EBP1,RELN,C5AR1,MAP3K5,SERPINB2,ANG
1	!	8.36e-05	1612	338	54	0.16	0.033	GO:0031399	BP	59	regulation of protein modification process	3	LMO3,ERBB3,PPP2R2C,TRIB3,RASSF2,RGCC,DKK1,MAP2K6,VEGFA,ARHGEF2,DUSP4,PTK2B,INHBA,HSPA2,KDR,CDKN1C,GDF15,SESN2,RAMP1,NGF,C5AR2,FAM129A,EDNRB,TRPC6,FGF2,INHBE,MYOCD,DUSP10,VLDLR,FOXO1,ANGPT1,NRG1,ATF3,FZD5,ADORA1,KLF15,SPRY1,BMPER,DACT1,IGF2,BDKRB2,NPNT,ADRA1B,PDGFD,FPR1,SAA1,LEP,NUPR1,PER1,NOG,RELN,C5AR1,MAP3K5,ANG
1	!	1.43e-06	1258	338	50	0.148	0.04	GO:0001932	BP	59	regulation of protein phosphorylation	4	LMO3,ERBB3,TRIB3,RASSF2,RGCC,DKK1,MAP2K6,VEGFA,ARHGEF2,DUSP4,PTK2B,INHBA,HSPA2,KDR,CDKN1C,GDF15,SESN2,NGF,C5AR2,FAM129A,EDNRB,TRPC6,FGF2,INHBE,MYOCD,DUSP10,VLDLR,FOXO1,ANGPT1,NRG1,ATF3,FZD5,ADORA1,SPRY1,BMPER,DACT1,IGF2,BDKRB2,NPNT,ADRA1B,PDGFD,FPR1,SAA1,LEP,PER1,NOG,RELN,C5AR1,MAP3K5,ANG
1	!	0.0157	210	338	11	0.033	0.052	GO:0050730	BP	59	regulation of peptidyl-tyrosine phosphorylation	5	ERBB3,VEGFA,ARHGEF2,PTK2B,ANGPT1,NRG1,ADORA1,IGF2,PDGFD,LEP,RELN
1	!	0.000123	698	338	30	0.089	0.043	GO:0045859	BP	59	regulation of protein kinase activity	5	ERBB3,TRIB3,RASSF2,RGCC,MAP2K6,VEGFA,DUSP4,PTK2B,HSPA2,CDKN1C,SESN2,NGF,FGF2,MYOCD,DUSP10,VLDLR,ANGPT1,NRG1,FZD5,ADORA1,SPRY1,IGF2,PDGFD,FPR1,SAA1,LEP,RELN,C5AR1,MAP3K5,ANG
1	!	0.000126	460	338	23	0.068	0.05	GO:0071900	BP	59	regulation of protein serine/threonine kinase activity	6	TRIB3,RGCC,MAP2K6,VEGFA,DUSP4,PTK2B,HSPA2,CDKN1C,SESN2,NGF,FGF2,MYOCD,DUSP10,NRG1,FZD5,ADORA1,SPRY1,IGF2,PDGFD,FPR1,SAA1,C5AR1,MAP3K5
1	!	0.00604	380	338	17	0.05	0.045	GO:0001933	BP	59	negative regulation of protein phosphorylation	5	LMO3,TRIB3,RASSF2,DKK1,DUSP4,CDKN1C,FAM129A,MYOCD,DUSP10,FOXO1,ANGPT1,ATF3,SPRY1,DACT1,BDKRB2,PER1,NOG
1	!	0.00713	60	338	6	0.018	0.1	GO:0060393	BP	59	regulation of pathway-restricted SMAD protein phosphorylation	5	DKK1,INHBA,GDF15,INHBE,BMPER,NOG
1	!	4.04e-07	654	338	34	0.101	0.052	GO:0043408	BP	59	regulation of MAPK cascade	5	LMO3,TRIB3,RASSF2,MAP2K6,VEGFA,DUSP4,PTK2B,INHBA,KDR,GDF15,NGF,C5AR2,FGF2,INHBE,DUSP10,FOXO1,ANGPT1,NRG1,ATF3,FZD5,ADORA1,SPRY1,BMPER,DACT1,IGF2,NPNT,ADRA1B,PDGFD,FPR1,SAA1,LEP,PER1,C5AR1,MAP3K5
1	!	0.0114	233	338	12	0.036	0.052	GO:0070372	BP	59	regulation of ERK1 and ERK2 cascade	6	LMO3,PTK2B,KDR,C5AR2,FGF2,ANGPT1,ATF3,SPRY1,BMPER,NPNT,PDGFD,C5AR1
1	!	0.000752	318	338	17	0.05	0.053	GO:0043405	BP	59	regulation of MAP kinase activity	6	TRIB3,MAP2K6,VEGFA,DUSP4,PTK2B,NGF,FGF2,DUSP10,NRG1,FZD5,ADORA1,SPRY1,PDGFD,FPR1,SAA1,C5AR1,MAP3K5
1	!	0.0316	197	338	10	0.03	0.051	GO:0032872	BP	59	regulation of stress-activated MAPK cascade	6	RASSF2,VEGFA,PTK2B,DUSP10,FOXO1,FZD5,DACT1,LEP,PER1,MAP3K5
1	!	0.00941	25	338	4	0.012	0.16	GO:1900744	BP	59	regulation of p38MAPK cascade	7	VEGFA,LEP,PER1,MAP3K5
1	!	0.00252	18	338	4	0.012	0.222	GO:0071294	BP	59	cellular response to zinc ion	1	MT2A,MT1E,MT1X,MT1M
1	!	0.00385	299	338	15	0.044	0.05	GO:0050727	BP	59	regulation of inflammatory response	1	CALCRL,IL1R2,CNR1,TNFAIP6,C5AR2,EDNRB,IL33,CYP19A1,DUSP10,ADORA1,SAA1,IL20RB,LEP,PER1,C5AR1
1	!	0.0173	71	338	6	0.018	0.085	GO:0002673	BP	59	regulation of acute inflammatory response	2	CNR1,C5AR2,EDNRB,ADORA1,IL20RB,C5AR1
1	!	0.00628	105	338	8	0.024	0.076	GO:0050728	BP	59	negative regulation of inflammatory response	2	CALCRL,IL1R2,TNFAIP6,CYP19A1,DUSP10,ADORA1,SAA1,IL20RB
1	!	0.0396	379	338	15	0.044	0.04	GO:0001558	BP	59	regulation of cell growth	1	NRCAM,WISP1,CXCL12,CRYAB,VEGFA,PTK2B,INHBA,RERG,MYOCD,CRABP2,NRG1,FRZB,ESM1,FAM107A,SEMA3E
1	!	0.00137	184	338	12	0.036	0.065	GO:0051048	BP	59	negative regulation of secretion	1	ERBB3,RGCC,IL1R2,CNR1,INHBA,C5AR2,IL33,ANGPT1,NRG1,ADORA1,CD34,LEP
1	!	0.00813	164	338	10	0.03	0.061	GO:1903531	BP	59	negative regulation of secretion by cell	2	RGCC,IL1R2,CNR1,INHBA,C5AR2,IL33,ANGPT1,ADORA1,CD34,LEP
1	!	0.00861	464	338	19	0.056	0.041	GO:0009306	BP	59	protein secretion	1	SYT7,PCK2,RGCC,KCNN4,IL1R2,CNR1,C5AR2,GLUL,IL33,EPHA5,SYBU,ANKRD1,ANGPT1,PTPRN2,SAA1,CD34,LEP,IRS2,ANG
1	!	0.00213	380	338	18	0.053	0.047	GO:0050708	BP	59	regulation of protein secretion	2	SYT7,PCK2,RGCC,KCNN4,IL1R2,CNR1,C5AR2,GLUL,IL33,EPHA5,SYBU,ANKRD1,ANGPT1,SAA1,CD34,LEP,IRS2,ANG
1	!	0.0447	207	338	10	0.03	0.048	GO:0050714	BP	59	positive regulation of protein secretion	2	PCK2,RGCC,KCNN4,GLUL,IL33,ANKRD1,SAA1,CD34,IRS2,ANG
1	!	0.0244	76	338	6	0.018	0.079	GO:0015908	BP	59	fatty acid transport	1	MAP2K6,BDKRB2,ABCD2,SLCO2A1,LEP,IRS2
1	!	0.0261	16	338	3	0.009	0.188	GO:0015732	BP	59	prostaglandin transport	2	MAP2K6,SLCO2A1,LEP
1	!	0.018	4	338	2	0.006	0.5	GO:0042816	BP	59	vitamin B6 metabolic process	1	PSAT1,AOX1
1	!	0.00941	25	338	4	0.012	0.16	GO:0044062	BP	59	regulation of excretion	1	EDNRB,CORIN,STC1,ADORA1
1	!	0.0336	81	338	6	0.018	0.074	GO:0070613	BP	59	regulation of protein processing	1	IL1R2,CHAC1,C5AR2,CLEC3B,GAS1,C5AR1
1	!	0.0261	77	338	6	0.018	0.078	GO:0031623	BP	59	receptor internalization	1	CALCRL,DKK1,VEGFA,RAMP1,ANGPT1,GRIA1
1	!	0.00328	52	338	6	0.018	0.115	GO:0051966	BP	59	regulation of synaptic transmission, glutamatergic	1	DKK1,CNR1,PTK2B,GLUL,ADORA1,RELN
1	!	0.0271	33	338	4	0.012	0.121	GO:0003156	BP	59	regulation of animal organ formation	1	WNT2,DKK1,FGF2,SPRY1
1	!	0.00387	20	338	4	0.012	0.2	GO:0001759	BP	59	organ induction	2	WNT2,DKK1,FGF2,SPRY1
1	!	0.00384	149	338	10	0.03	0.067	GO:0002685	BP	59	regulation of leukocyte migration	1	CXCL2,CXCL12,VEGFA,PTK2B,C5AR2,IL33,CYP19A1,ADORA1,PDGFD,C5AR1
1	!	0.00244	32	338	5	0.015	0.156	GO:0002686	BP	59	negative regulation of leukocyte migration	2	CXCL12,C5AR2,IL33,CYP19A1,ADORA1
1	!	0.0312	135	338	8	0.024	0.059	GO:0043524	BP	59	negative regulation of neuron apoptotic process	1	ERBB3,AARS,PTK2B,CHL1,NGF,ANGPT1,GABRA5,C5AR1
1	!	0.0103	1365	338	41	0.121	0.03	GO:0032270	BP	59	positive regulation of cellular protein metabolic process	1	ERBB3,TRIB3,RASSF2,RGCC,MAP2K6,VEGFA,ARHGEF2,PTK2B,INHBA,HSPA2,KDR,GDF15,RAMP1,NGF,C5AR2,FAM129A,EDNRB,IL33,TRPC6,FGF2,INHBE,VLDLR,ANGPT1,NRG1,FZD5,ADORA1,CLEC3B,BMPER,DACT1,IGF2,NPNT,ADRA1B,PDGFD,FPR1,SAA1,LEP,NUPR1,RELN,C5AR1,MAP3K5,ANG
1	!	0.00113	1102	338	38	0.112	0.034	GO:0031401	BP	59	positive regulation of protein modification process	2	ERBB3,TRIB3,RASSF2,RGCC,MAP2K6,VEGFA,ARHGEF2,PTK2B,INHBA,HSPA2,KDR,GDF15,RAMP1,NGF,C5AR2,FAM129A,EDNRB,TRPC6,FGF2,INHBE,VLDLR,ANGPT1,NRG1,FZD5,ADORA1,BMPER,IGF2,NPNT,ADRA1B,PDGFD,FPR1,SAA1,LEP,NUPR1,RELN,C5AR1,MAP3K5,ANG
1	!	8.26e-05	864	338	35	0.104	0.041	GO:0001934	BP	59	positive regulation of protein phosphorylation	3	ERBB3,RASSF2,RGCC,MAP2K6,VEGFA,ARHGEF2,PTK2B,INHBA,HSPA2,KDR,GDF15,NGF,C5AR2,FAM129A,EDNRB,TRPC6,FGF2,INHBE,VLDLR,ANGPT1,NRG1,FZD5,ADORA1,BMPER,IGF2,NPNT,ADRA1B,PDGFD,FPR1,SAA1,LEP,RELN,C5AR1,MAP3K5,ANG
1	!	0.00672	160	338	10	0.03	0.062	GO:0050731	BP	59	positive regulation of peptidyl-tyrosine phosphorylation	4	ERBB3,VEGFA,ARHGEF2,PTK2B,ANGPT1,NRG1,ADORA1,IGF2,LEP,RELN
1	!	9.16e-05	451	338	23	0.068	0.051	GO:0045860	BP	59	positive regulation of protein kinase activity	4	ERBB3,RASSF2,RGCC,MAP2K6,VEGFA,PTK2B,HSPA2,NGF,FGF2,VLDLR,ANGPT1,NRG1,FZD5,ADORA1,IGF2,PDGFD,FPR1,SAA1,LEP,RELN,C5AR1,MAP3K5,ANG
1	!	0.00232	285	338	15	0.044	0.053	GO:0032147	BP	59	activation of protein kinase activity	5	RGCC,MAP2K6,VEGFA,PTK2B,NGF,FGF2,ANGPT1,NRG1,ADORA1,FPR1,SAA1,LEP,C5AR1,MAP3K5,ANG
1	!	0.00782	287	338	14	0.041	0.049	GO:0071902	BP	59	positive regulation of protein serine/threonine kinase activity	5	RGCC,MAP2K6,VEGFA,PTK2B,HSPA2,FGF2,NRG1,FZD5,IGF2,PDGFD,FPR1,SAA1,C5AR1,MAP3K5
1	!	0.00049	468	338	22	0.065	0.047	GO:0043410	BP	59	positive regulation of MAPK cascade	4	RASSF2,MAP2K6,VEGFA,PTK2B,KDR,NGF,C5AR2,FGF2,ANGPT1,NRG1,FZD5,ADORA1,BMPER,IGF2,NPNT,ADRA1B,PDGFD,FPR1,SAA1,LEP,C5AR1,MAP3K5
1	!	0.0336	167	338	9	0.027	0.054	GO:0070374	BP	59	positive regulation of ERK1 and ERK2 cascade	5	PTK2B,KDR,C5AR2,FGF2,ANGPT1,BMPER,NPNT,PDGFD,C5AR1
1	!	0.0163	211	338	11	0.033	0.052	GO:0043406	BP	59	positive regulation of MAP kinase activity	5	MAP2K6,VEGFA,PTK2B,FGF2,NRG1,FZD5,PDGFD,FPR1,SAA1,C5AR1,MAP3K5
1	!	0.00199	17	338	4	0.012	0.235	GO:0070884	BP	59	regulation of calcineurin-NFAT signaling cascade	1	ERBB3,LMCD1,NRG1,RCAN1
1	!	0.0494	543	338	19	0.056	0.035	GO:0048812	BP	59	neuron projection morphogenesis	1	NGEF,MAP2,NRCAM,CXCL12,VEGFA,CHL1,NGF,TRPC6,SPTBN5,CRABP2,EPHA5,VLDLR,PTPRO,NRG1,SPON2,SEMA3E,NPTX1,NOG,RELN
1	!	0.0204	217	338	11	0.033	0.051	GO:0097485	BP	59	neuron projection guidance	2	NRCAM,CXCL12,VEGFA,CHL1,SPTBN5,EPHA5,PTPRO,SPON2,SEMA3E,NOG,RELN
1	!	0.0313	17	338	3	0.009	0.176	GO:0060716	BP	59	labyrinthine layer blood vessel development	1	WNT2,FZD5,HEY1
1	!	0.0303	34	338	4	0.012	0.118	GO:0010907	BP	59	positive regulation of glucose metabolic process	1	SORBS1,FOXO1,IGF2,IRS2
1	!	0.0261	16	338	3	0.009	0.188	GO:0070875	BP	59	positive regulation of glycogen metabolic process	2	SORBS1,IGF2,IRS2
1	!	0.00431	9	338	3	0.009	0.333	GO:0070886	BP	59	positive regulation of calcineurin-NFAT signaling cascade	1	ERBB3,LMCD1,NRG1
1	!	0.036	375	338	15	0.044	0.04	GO:0050769	BP	59	positive regulation of neurogenesis	1	BRINP1,NRCAM,WNT2,CXCL12,DKK1,VEGFA,CNR1,PTK2B,NGF,TRPC6,CRABP2,VLDLR,ANKRD1,NRG1,RELN
1	!	0.0112	298	338	14	0.041	0.047	GO:0045666	BP	59	positive regulation of neuron differentiation	2	BRINP1,NRCAM,CXCL12,DKK1,VEGFA,CNR1,PTK2B,NGF,TRPC6,CRABP2,VLDLR,ANKRD1,NRG1,RELN
1	!	0.0261	16	338	3	0.009	0.188	GO:0010758	BP	59	regulation of macrophage chemotaxis	1	PTK2B,CYP19A1,C5AR1
1	!	0.0196	216	338	11	0.033	0.051	GO:0007411	BP	59	axon guidance	1	NRCAM,CXCL12,VEGFA,CHL1,SPTBN5,EPHA5,PTPRO,SPON2,SEMA3E,NOG,RELN
1	!	0.0456	38	338	4	0.012	0.105	GO:1902667	BP	59	regulation of axon guidance	2	CXCL12,VEGFA,PTPRO,SEMA3E
1	!	0.018	4	338	2	0.006	0.5	GO:0090259	BP	59	regulation of retinal ganglion cell axon guidance	3	VEGFA,PTPRO
1	!	0.0439	6	338	2	0.006	0.333	GO:0038089	BP	59	positive regulation of cell migration by vascular endothelial growth factor signaling pathway	1	VEGFA,KDR
1	!	0.00824	11	338	3	0.009	0.273	GO:2001028	BP	59	positive regulation of endothelial cell chemotaxis	1	VEGFA,KDR,FGF2
1	!	0.0296	5	338	2	0.006	0.4	GO:0038033	BP	59	positive regulation of endothelial cell chemotaxis by VEGF-activated vascular endothelial growth factor receptor signaling pathway	2	VEGFA,KDR
1	!	0.0215	15	338	3	0.009	0.2	GO:0045725	BP	59	positive regulation of glycogen biosynthetic process	1	SORBS1,IGF2,IRS2
1	!	0.0091	3	338	2	0.006	0.667	GO:2000721	BP	59	positive regulation of transcription from RNA polymerase II promoter involved in smooth muscle cell differentiation	1	MYOCD,NPNT
1	!	0.0215	15	338	3	0.009	0.2	GO:1900745	BP	59	positive regulation of p38MAPK cascade	1	VEGFA,LEP,MAP3K5
1	!	0.0129	269	338	13	0.038	0.048	GO:0019216	BP	18	regulation of lipid metabolic process	1	PDK4,APOB,SORBS1,TRIB3,CNR1,PTK2B,VAV3,FGF2,CCDC3,ADORA1,ABCD2,LEP,IRS2
1	!	0.0434	19	338	3	0.009	0.158	GO:1903792	BP	136	negative regulation of anion transport	1	ADORA1,LEP,IRS2
1	!	0.000249	86	338	9	0.027	0.105	GO:0035335	BP	150	peptidyl-tyrosine dephosphorylation	1	PTPRH,DNAJC6,DUSP4,PTPRB,PTPRF,DUSP10,PTPRO,PTPRN2,DUSP23
1	!	0.048	145	338	8	0.024	0.055	GO:0015758	BP	120	glucose transport	1	SORBS1,TRIB3,SESN2,SORT1,EDNRA,KLF15,LEP,IRS2
1	!	0.0296	5	338	2	0.006	0.4	GO:0036017	BP	106	response to erythropoietin	1	MT2A,MT1X
1	!	0.018	4	338	2	0.006	0.5	GO:0036018	BP	106	cellular response to erythropoietin	1	MT2A,MT1X
1	!	0.0371	18	338	3	0.009	0.167	GO:0021534	BP	186	cell proliferation in hindbrain	1	FGF2,ATF5,C5AR1
1	!	0.0276	401	338	16	0.047	0.04	GO:0072511	BP	111	divalent inorganic cation transport	1	CALCRL,KCNN4,CXCL12,STC2,PTK2B,HSPA2,RAMP1,TRPC4,TRPC6,SLC40A1,FGF2,ANK2,STC1,SLC3A2,DDIT3,GRIN2A
1	!	0.0376	771	338	25	0.074	0.032	GO:0030001	BP	111	metal ion transport	1	KCNG1,CALCRL,KCNN4,CXCL12,STC2,PTK2B,HSPA2,STEAP4,RAMP1,TRPC4,TRPC6,SLC40A1,FGF2,SLC38A4,ANK2,KCNMA1,STC1,ADORA1,FTH1,SLC3A2,GLRX,DDIT3,PER1,GRIN2A,KCNQ5
1	!	0.0256	398	338	16	0.047	0.04	GO:0070838	BP	111	divalent metal ion transport	2	CALCRL,KCNN4,CXCL12,STC2,PTK2B,HSPA2,RAMP1,TRPC4,TRPC6,SLC40A1,FGF2,ANK2,STC1,SLC3A2,DDIT3,GRIN2A
1	!	0.0198	352	338	15	0.044	0.043	GO:0006816	BP	111	calcium ion transport	3	CALCRL,KCNN4,CXCL12,STC2,PTK2B,HSPA2,RAMP1,TRPC4,TRPC6,FGF2,ANK2,STC1,SLC3A2,DDIT3,GRIN2A
1	!	0.00989	43	338	5	0.015	0.116	GO:0050710	BP	79	negative regulation of cytokine secretion	1	RGCC,IL1R2,C5AR2,ANGPT1,CD34

## Sheet: Cellular_Component
#	signf	p-value	T	Q	Q&T	Q&T/Q	Q&T/T	term ID	t type	t group	t name	t depth	Q&T list
#
1	!	0.00307	2	338	2	0.006	1	GO:1990622	CC	97	CHOP-ATF3 complex	1	ATF3,DDIT3
1	!	3.55e-09	4398	338	131	0.388	0.03	GO:0005576	CC	26	extracellular region	1	SYT7,LAMA3,ERBB3,MTHFD2,SLC44A1,FRMPD1,LMCD1,NEBL,LRRC16A,CXCL2,APOB,AARS,NRCAM,PHGDH,FKBP5,TSPAN15,SUSD2,PCK2,CRISPLD2,SLC7A5,PDGFRL,WISP1,WNT2,GARS,MEST,CXCL12,DKK1,CRYAB,KRT18,MGP,ARHGDIB,SMOC2,VEGFA,STC2,IL1R2,SDC1,SLC1A4,ANGPTL1,CTH,INHBA,TNFAIP6,RHOJ,HSPA2,OMD,STEAP4,KDR,ADM2,APOL3,GDF15,KRT34,RAMP1,LOXL2,CHL1,VAV3,NGF,YARS,PSAT1,PRRG4,CPM,GLUL,FAM129A,IL33,SPTBN5,AOX1,FGF2,FRAS1,FBN2,INHBE…
1	!	1.8e-08	3715	338	114	0.337	0.031	GO:0044421	CC	26	extracellular region part	2	SYT7,LAMA3,ERBB3,MTHFD2,SLC44A1,FRMPD1,LMCD1,NEBL,LRRC16A,CXCL2,APOB,AARS,PHGDH,FKBP5,TSPAN15,SUSD2,PCK2,CRISPLD2,SLC7A5,WISP1,WNT2,GARS,MEST,CXCL12,DKK1,CRYAB,KRT18,MGP,ARHGDIB,SMOC2,VEGFA,STC2,SDC1,SLC1A4,ANGPTL1,CTH,INHBA,TNFAIP6,RHOJ,HSPA2,OMD,STEAP4,GDF15,KRT34,RAMP1,LOXL2,CHL1,VAV3,YARS,PSAT1,CPM,GLUL,FAM129A,IL33,SPTBN5,AOX1,FGF2,FRAS1,FBN2,INHBE,SLC46A3,WARS,PTPRF,CRABP2,SELENBP1,COL8A1,H…
1	!	1.22e-05	1313	338	49	0.145	0.037	GO:0005615	CC	26	extracellular space	3	ERBB3,MTHFD2,LMCD1,CXCL2,APOB,WISP1,WNT2,CXCL12,DKK1,VEGFA,STC2,ANGPTL1,INHBA,TNFAIP6,HSPA2,OMD,GDF15,KRT34,RAMP1,LOXL2,YARS,CPM,IL33,FGF2,INHBE,SELENBP1,VLDLR,ANGPT1,ADAMTS5,STC1,ACTC1,SPON2,FRZB,ADAMTS9,CLEC3B,BMPER,ANGPTL4,SEMA3E,PDGFD,SAA1,LEP,THBD,NOG,GLDN,PRELP,RELN,SERPINB2,KRT81,ANG
1	!	3.26e-08	418	338	28	0.083	0.067	GO:0031012	CC	26	extracellular matrix	2	LAMA3,LMCD1,CRISPLD2,WISP1,WNT2,MGP,SMOC2,VEGFA,OMD,LOXL2,CHL1,FRAS1,FBN2,COL8A1,HAPLN1,ADAMTS5,MMP16,SPON2,ADAMTS9,CLEC3B,SBSPON,ANGPTL4,NPNT,GLDN,PRELP,RELN,MMP1,ANG
1	!	0.0184	124	338	8	0.024	0.065	GO:0044420	CC	26	extracellular matrix component	3	LAMA3,SMOC2,LOXL2,FRAS1,FBN2,COL8A1,NPNT,ANG
1	!	1.58e-08	352	338	26	0.077	0.074	GO:0005578	CC	26	proteinaceous extracellular matrix	3	LAMA3,CRISPLD2,WISP1,WNT2,MGP,SMOC2,VEGFA,OMD,LOXL2,CHL1,FRAS1,FBN2,COL8A1,HAPLN1,ADAMTS5,MMP16,SPON2,ADAMTS9,SBSPON,ANGPTL4,NPNT,GLDN,PRELP,RELN,MMP1,ANG
1	!	0.0145	93	338	7	0.021	0.075	GO:0005604	CC	26	basement membrane	4	LAMA3,SMOC2,LOXL2,FRAS1,COL8A1,NPNT,ANG
1	!	0.00243	2738	338	74	0.219	0.027	GO:0043230	CC	26	extracellular organelle	2	SYT7,LAMA3,SLC44A1,FRMPD1,NEBL,LRRC16A,APOB,AARS,PHGDH,FKBP5,TSPAN15,SUSD2,PCK2,CRISPLD2,SLC7A5,GARS,MEST,CXCL12,CRYAB,KRT18,MGP,ARHGDIB,SDC1,SLC1A4,ANGPTL1,CTH,RHOJ,HSPA2,OMD,STEAP4,GDF15,KRT34,CHL1,VAV3,PSAT1,CPM,GLUL,FAM129A,SPTBN5,AOX1,SLC46A3,WARS,PTPRF,CRABP2,SELENBP1,COL8A1,CREB5,PTPRO,ANGPT1,KCNMA1,DUSP23,ACTC1,SPON2,CLEC3B,S100P,ALDH1A1,PLEKHA7,MARS,IGF2,FTH1,SLC3A2,NPNT,PDGFD,KRT19,GLRX…
1	!	0.000148	3620	338	98	0.29	0.027	GO:0031982	CC	26	vesicle	1	SYT7,LAMA3,SLC44A1,FRMPD1,NEBL,LRRC16A,CADPS2,APOB,AARS,PHGDH,FKBP5,TSPAN15,SUSD2,PCK2,CRISPLD2,SLC7A5,GARS,MEST,CXCL12,CRYAB,KRT18,MGP,ARHGDIB,VEGFA,SDC1,SLC1A4,ANGPTL1,ARHGEF2,CTH,SGIP1,RHOJ,HSPA2,OMD,STEAP4,KDR,GDF15,GALNT15,KRT34,CHL1,VAV3,SORT1,NGF,PSAT1,CPM,GLUL,FAM129A,IL33,SPTBN5,AOX1,SLC40A1,SLC46A3,WARS,PTPRF,SYPL2,CRABP2,SELENBP1,COL8A1,CREB5,SYBU,PTPRO,ANGPT1,PTPRN2,GRIA1,KCNMA1,DUSP2…
1	!	3.01e-05	3490	338	98	0.29	0.028	GO:0031988	CC	26	membrane-bounded vesicle	2	SYT7,LAMA3,SLC44A1,FRMPD1,NEBL,LRRC16A,CADPS2,APOB,AARS,PHGDH,FKBP5,TSPAN15,SUSD2,PCK2,CRISPLD2,SLC7A5,GARS,MEST,CXCL12,CRYAB,KRT18,MGP,ARHGDIB,VEGFA,SDC1,SLC1A4,ANGPTL1,ARHGEF2,CTH,SGIP1,RHOJ,HSPA2,OMD,STEAP4,KDR,GDF15,GALNT15,KRT34,CHL1,VAV3,SORT1,NGF,PSAT1,CPM,GLUL,FAM129A,IL33,SPTBN5,AOX1,SLC40A1,SLC46A3,WARS,PTPRF,SYPL2,CRABP2,SELENBP1,COL8A1,CREB5,SYBU,PTPRO,ANGPT1,PTPRN2,GRIA1,KCNMA1,DUSP2…
1	!	0.00241	2737	338	74	0.219	0.027	GO:1903561	CC	26	extracellular vesicle	2	SYT7,LAMA3,SLC44A1,FRMPD1,NEBL,LRRC16A,APOB,AARS,PHGDH,FKBP5,TSPAN15,SUSD2,PCK2,CRISPLD2,SLC7A5,GARS,MEST,CXCL12,CRYAB,KRT18,MGP,ARHGDIB,SDC1,SLC1A4,ANGPTL1,CTH,RHOJ,HSPA2,OMD,STEAP4,GDF15,KRT34,CHL1,VAV3,PSAT1,CPM,GLUL,FAM129A,SPTBN5,AOX1,SLC46A3,WARS,PTPRF,CRABP2,SELENBP1,COL8A1,CREB5,PTPRO,ANGPT1,KCNMA1,DUSP23,ACTC1,SPON2,CLEC3B,S100P,ALDH1A1,PLEKHA7,MARS,IGF2,FTH1,SLC3A2,NPNT,PDGFD,KRT19,GLRX…
1	!	0.00208	2724	338	74	0.219	0.027	GO:0070062	CC	26	extracellular exosome	3	SYT7,LAMA3,SLC44A1,FRMPD1,NEBL,LRRC16A,APOB,AARS,PHGDH,FKBP5,TSPAN15,SUSD2,PCK2,CRISPLD2,SLC7A5,GARS,MEST,CXCL12,CRYAB,KRT18,MGP,ARHGDIB,SDC1,SLC1A4,ANGPTL1,CTH,RHOJ,HSPA2,OMD,STEAP4,GDF15,KRT34,CHL1,VAV3,PSAT1,CPM,GLUL,FAM129A,SPTBN5,AOX1,SLC46A3,WARS,PTPRF,CRABP2,SELENBP1,COL8A1,CREB5,PTPRO,ANGPT1,KCNMA1,DUSP23,ACTC1,SPON2,CLEC3B,S100P,ALDH1A1,PLEKHA7,MARS,IGF2,FTH1,SLC3A2,NPNT,PDGFD,KRT19,GLRX…
1	!	0.0117	10440	338	218	0.645	0.021	GO:0005737	CC	26	cytoplasm	1	CAMKK1,PDK4,SYT7,SLC7A14,DNAH5,ARHGAP6,LMO3,PER3,CALCRL,MTHFD2,NGEF,SLC44A1,FRMPD1,ASNS,LMCD1,LNX1,RAP1GAP,MAP2,NEBL,BRINP1,LRRC16A,PTPRH,CADPS2,APOB,AARS,PHGDH,FMO2,SORBS1,FKBP5,PCK2,TRIB3,RASSF2,KLHL4,KLF5,RGCC,CRISPLD2,SLC7A5,WISP1,SH2D4A,NEFM,WNT2,GARS,MEST,PRUNE2,DKK1,RASD1,MAP2K6,CRYAB,ZBTB16,KRT18,ARHGDIB,VEGFA,STC2,IL1R2,SDC1,SLC1A4,ARHGEF2,DNAJC6,CTH,HSD11B1,SGIP1,GALNT12,IFIT2,PTK2B,INH…
1	!	0.0296	7885	338	169	0.5	0.021	GO:0044444	CC	26	cytoplasmic part	2	CAMKK1,PDK4,SYT7,SLC7A14,ARHGAP6,CALCRL,MTHFD2,NGEF,SLC44A1,FRMPD1,ASNS,RAP1GAP,NEBL,LRRC16A,CADPS2,APOB,AARS,PHGDH,FMO2,SORBS1,FKBP5,PCK2,TRIB3,KLF5,RGCC,CRISPLD2,SLC7A5,NEFM,GARS,MEST,DKK1,RASD1,MAP2K6,CRYAB,ZBTB16,KRT18,ARHGDIB,VEGFA,STC2,SDC1,SLC1A4,ARHGEF2,DNAJC6,CTH,HSD11B1,SGIP1,GALNT12,IFIT2,PTK2B,INHBA,MT2A,MYH2,RHOJ,HSPA2,OMD,STEAP4,KDR,CHAC1,TMEM160,SESN2,GALNT15,HSD17B7,TRPC4,VAV3,SOR…
1	!	0.0158	1136	338	35	0.104	0.031	GO:0016023	CC	26	cytoplasmic, membrane-bounded vesicle	1	SYT7,CADPS2,APOB,CRISPLD2,GARS,ARHGDIB,VEGFA,SLC1A4,ARHGEF2,SGIP1,KDR,GALNT15,SORT1,NGF,IL33,SLC40A1,SYPL2,SYBU,PTPRN2,GRIA1,FZD5,CLEC3B,SYTL3,IGF2,SLC3A2,PCDH7,MTSS1,NPTX1,SAA1,CD163,GRIN2A,SLC6A17,C5AR1,ANG,RAB7B
1	!	0.00424	1262	338	40	0.118	0.032	GO:0097458	CC	65	neuron part	1	SYT7,NGEF,RAP1GAP,MAP2,CADPS2,APOB,NRCAM,NEFM,GARS,CRYAB,SLC1A4,ARHGEF2,CNR1,PTK2B,CHL1,SORT1,DTNA,GLUL,SPTBN5,SLC40A1,PTPRF,SYPL2,EPHA5,ANK2,ROM1,PTPRO,PTPRN2,GRIA1,NRG1,CAMK2N1,ADORA1,SYTL3,FAM107A,GRIN2A,GABRA5,RELN,SLC6A9,SLC6A17,STMN3,ANG
1	!	0.00701	919	338	31	0.092	0.034	GO:0043005	CC	65	neuron projection	2	SYT7,NGEF,RAP1GAP,MAP2,NRCAM,NEFM,GARS,CRYAB,SLC1A4,ARHGEF2,CNR1,PTK2B,CHL1,SORT1,DTNA,GLUL,PTPRF,EPHA5,ANK2,PTPRO,PTPRN2,GRIA1,NRG1,CAMK2N1,ADORA1,FAM107A,GRIN2A,GABRA5,RELN,STMN3,ANG
1	!	0.0121	405	338	17	0.05	0.042	GO:0030424	CC	65	axon	3	SYT7,RAP1GAP,NRCAM,NEFM,GARS,CRYAB,CNR1,PTK2B,DTNA,GLUL,EPHA5,PTPRO,PTPRN2,GRIA1,NRG1,ADORA1,STMN3
1	!	0.00132	719	338	28	0.083	0.039	GO:0009986	CC	28	cell surface	1	NRCAM,TSPAN15,GGT5,CXCL12,CRYAB,VEGFA,SDC1,SLC1A4,HSPA2,RAMP1,TRPC4,SORT1,CPM,EPHA5,CORIN,SLC7A11,GRIA1,MMP16,NRG1,CD1D,FZD5,ADAMTS9,SLC3A2,CD34,THBD,GRIN2A,C5AR1,MAP3K5
1	!	0.0439	6	338	2	0.006	0.333	GO:0044352	CC	152	pinosome	1	LRRC16A,RLTPR
1	!	0.0439	6	338	2	0.006	0.333	GO:0044354	CC	152	macropinosome	2	LRRC16A,RLTPR
1	!	0.0341	137	338	8	0.024	0.058	GO:0070382	CC	55	exocytic vesicle	1	SYT7,SLC40A1,SYPL2,PTPRN2,GRIA1,SYTL3,GRIN2A,SLC6A17
1	!	3.96e-07	4965	338	136	0.402	0.027	GO:0071944	CC	47	cell periphery	1	SYT7,SLC7A14,KCNG1,OPN3,CALCRL,ERBB3,SLC44A1,FRMPD1,LRRC16A,PTPRH,CADPS2,APOB,NRCAM,SORBS1,TSPAN15,SUSD2,GGT5,TRIB3,SAMHD1,CDH20,KLF5,SLC7A5,IGDCC4,KCNN4,WNT2,CXCL12,DKK1,RASD1,CRYAB,ZBTB16,KRT18,ADTRP,GPR63,IL1R2,SDC1,SLC1A4,ARHGEF2,CNR1,SGIP1,FLVCR2,PTK2B,PTGER2,MYH2,GRPR,RHOJ,HSPA2,PTPRB,STEAP4,KDR,HSD17B7,RAMP1,TRPC4,CHL1,VAV3,SORT1,DTNA,C5AR2,CPM,FAM129A,EDNRB,TRPC6,SPTBN5,SLC40A1,FRAS1,SLC3…
1	!	7.01e-07	4863	338	133	0.393	0.027	GO:0005886	CC	47	plasma membrane	2	SYT7,SLC7A14,KCNG1,OPN3,CALCRL,ERBB3,SLC44A1,FRMPD1,LRRC16A,PTPRH,CADPS2,APOB,NRCAM,SORBS1,TSPAN15,SUSD2,GGT5,TRIB3,SAMHD1,CDH20,KLF5,SLC7A5,IGDCC4,KCNN4,WNT2,CXCL12,DKK1,RASD1,CRYAB,ZBTB16,ADTRP,GPR63,IL1R2,SDC1,SLC1A4,ARHGEF2,CNR1,SGIP1,FLVCR2,PTK2B,PTGER2,GRPR,RHOJ,HSPA2,PTPRB,STEAP4,KDR,HSD17B7,RAMP1,TRPC4,CHL1,VAV3,SORT1,DTNA,C5AR2,CPM,FAM129A,EDNRB,TRPC6,SPTBN5,SLC40A1,FRAS1,SLC38A4,NKD1,AB…
1	!	4.29e-08	2494	338	85	0.251	0.034	GO:0044459	CC	47	plasma membrane part	1	SYT7,SLC7A14,KCNG1,OPN3,CALCRL,ERBB3,PTPRH,CADPS2,NRCAM,SORBS1,TSPAN15,GGT5,SLC7A5,KCNN4,CXCL12,CRYAB,SDC1,SLC1A4,ARHGEF2,CNR1,SGIP1,PTK2B,PTGER2,GRPR,HSPA2,PTPRB,STEAP4,KDR,RAMP1,TRPC4,DTNA,C5AR2,EDNRB,TRPC6,SPTBN5,SLC40A1,SLC38A4,PTPRF,ITGA10,ACKR2,EPHA5,ANK2,ROM1,SLC7A11,PTPRO,EDNRA,PTPRN2,GRIA1,MMP16,KCNMA1,PCDH1,NRG1,CD1D,STC1,GJD2,RLTPR,CAMK2N1,ADORA1,IL17RE,S100P,NPY1R,SYTL3,SLC3A2,BDKRB2,…
1	!	0.0446	908	338	28	0.083	0.031	GO:0098590	CC	47	plasma membrane region	2	SYT7,ERBB3,CADPS2,SLC7A5,CRYAB,ARHGEF2,TRPC4,C5AR2,SPTBN5,SLC40A1,ANK2,ROM1,PTPRO,GRIA1,KCNMA1,NRG1,CD1D,STC1,CAMK2N1,ADORA1,S100P,SLC3A2,D4S234E,CD34,THBD,GRIN2A,GABRA5,C5AR1
1	!	3.98e-08	1604	338	63	0.186	0.039	GO:0031226	CC	47	intrinsic component of plasma membrane	2	SLC7A14,KCNG1,OPN3,CALCRL,ERBB3,PTPRH,NRCAM,SORBS1,TSPAN15,GGT5,SLC7A5,KCNN4,SDC1,SLC1A4,CNR1,PTK2B,PTGER2,GRPR,PTPRB,STEAP4,KDR,RAMP1,TRPC4,EDNRB,TRPC6,SLC40A1,SLC38A4,PTPRF,ITGA10,ACKR2,EPHA5,ROM1,SLC7A11,PTPRO,EDNRA,PTPRN2,GRIA1,MMP16,KCNMA1,PCDH1,NRG1,CD1D,ADORA1,IL17RE,NPY1R,BDKRB2,NPNT,PCDH7,ADRA1B,HAS2,CD34,RGMB,SLCO2A1,CD163,THBD,GAS1,GRIN2A,KCNQ5,GABRA5,SLC6A9,SLC6A17,C5AR1,GPR56
1	!	1.56e-07	1546	338	60	0.178	0.039	GO:0005887	CC	47	integral component of plasma membrane	3	SLC7A14,KCNG1,OPN3,CALCRL,ERBB3,PTPRH,NRCAM,SORBS1,TSPAN15,SLC7A5,KCNN4,SDC1,SLC1A4,CNR1,PTK2B,PTGER2,GRPR,PTPRB,STEAP4,KDR,RAMP1,TRPC4,EDNRB,TRPC6,SLC40A1,SLC38A4,PTPRF,ITGA10,ACKR2,EPHA5,ROM1,SLC7A11,PTPRO,EDNRA,PTPRN2,GRIA1,MMP16,KCNMA1,PCDH1,NRG1,CD1D,ADORA1,IL17RE,NPY1R,BDKRB2,NPNT,PCDH7,ADRA1B,HAS2,CD34,SLCO2A1,CD163,THBD,GRIN2A,KCNQ5,GABRA5,SLC6A9,SLC6A17,C5AR1,GPR56

## Sheet: Molecular_Function
#	signf	p-value	T	Q	Q&T	Q&T/Q	Q&T/T	term ID	t type	t group	t name	t depth	Q&T list
#
1	!	0.0122	45	338	5	0.015	0.111	GO:0016875	MF	23	ligase activity, forming carbon-oxygen bonds	1	AARS,GARS,YARS,WARS,MARS
1	!	0.0122	45	338	5	0.015	0.111	GO:0016876	MF	23	ligase activity, forming aminoacyl-tRNA and related compounds	2	AARS,GARS,YARS,WARS,MARS
1	!	0.011	44	338	5	0.015	0.114	GO:0004812	MF	23	aminoacyl-tRNA ligase activity	3	AARS,GARS,YARS,WARS,MARS
1	!	0.0313	17	338	3	0.009	0.176	GO:0045236	MF	167	CXCR chemokine receptor binding	1	CXCL2,CXCL12,YARS
1	!	0.0024	115	338	9	0.027	0.078	GO:0005342	MF	42	organic acid transmembrane transporter activity	1	SLC7A14,SLC7A5,SLC1A4,SLC38A4,SLC7A11,SLC3A2,SLCO2A1,SLC6A9,SLC6A17
1	!	0.00197	112	338	9	0.027	0.08	GO:0046943	MF	42	carboxylic acid transmembrane transporter activity	2	SLC7A14,SLC7A5,SLC1A4,SLC38A4,SLC7A11,SLC3A2,SLCO2A1,SLC6A9,SLC6A17
1	!	0.000552	74	338	8	0.024	0.108	GO:0015171	MF	42	amino acid transmembrane transporter activity	3	SLC7A14,SLC7A5,SLC1A4,SLC38A4,SLC7A11,SLC3A2,SLC6A9,SLC6A17
1	!	0.00283	33	338	5	0.015	0.152	GO:0015175	MF	42	neutral amino acid transmembrane transporter activity	4	SLC7A5,SLC1A4,SLC7A11,SLC3A2,SLC6A9
1	!	0.018	4	338	2	0.006	0.5	GO:0005294	MF	42	neutral L-amino acid secondary active transmembrane transporter activity	5	SLC7A11,SLC6A9
1	!	0.00307	2	338	2	0.006	1	GO:0004878	MF	131	complement component C5a receptor activity	1	C5AR2,C5AR1
1	!	0.019	16722	338	320	0.947	0.019	GO:0003674	MF	56	molecular_function	1	CAMKK1,PDK4,SYT7,SLC7A14,KCNG1,IKZF2,DNAH5,ARHGAP6,LMO3,PER3,LAMA3,OPN3,DLX3,CALCRL,ERBB3,MTHFD2,NGEF,SLC44A1,FRMPD1,ASNS,LMCD1,LNX1,PPP2R2C,RAP1GAP,MAP2,NEBL,BRINP1,LRRC16A,PTPRH,CXCL2,CADPS2,APOB,AARS,NRCAM,PHGDH,FMO2,SORBS1,FKBP5,TSPAN15,SUSD2,GGT5,PCK2,TRIB3,RASSF2,SAMHD1,CDH20,KLHL4,KLF5,RGCC,CRISPLD2,SLC7A5,PDGFRL,WISP1,SH2D4A,NEFM,KCNN4,WNT2,GARS,MEST,PRUNE2,RASSF4,CXCL12,DKK1,RASD1,MAP2K6…
1	!	0.011	26	338	4	0.012	0.154	GO:0042056	MF	56	chemoattractant activity	2	CXCL12,VEGFA,FGF2,SAA1
1	!	0.0052	1577	338	47	0.139	0.03	GO:0060089	MF	56	molecular transducer activity	2	OPN3,CALCRL,ERBB3,PTPRH,SUSD2,PDGFRL,GPR63,IL1R2,CNR1,PTK2B,PTGER2,GRPR,PTPRB,KDR,RAMP1,LOXL2,SORT1,EDNRB,SLC40A1,PTPRF,ACKR2,EPHA5,VLDLR,PTPRO,EDNRA,PTPRN2,GRIA1,CD1D,FRZB,FZD5,ADORA1,IL17RE,NPY1R,SBSPON,BDKRB2,ADRA1B,FPR1,RXFP1,RGMB,IL20RB,CD163,THBD,GRIN2A,KCNQ5,GABRA5,C5AR1,GPR56
1	!	0.0052	1577	338	47	0.139	0.03	GO:0004872	MF	56	receptor activity	3	OPN3,CALCRL,ERBB3,PTPRH,SUSD2,PDGFRL,GPR63,IL1R2,CNR1,PTK2B,PTGER2,GRPR,PTPRB,KDR,RAMP1,LOXL2,SORT1,EDNRB,SLC40A1,PTPRF,ACKR2,EPHA5,VLDLR,PTPRO,EDNRA,PTPRN2,GRIA1,CD1D,FRZB,FZD5,ADORA1,IL17RE,NPY1R,SBSPON,BDKRB2,ADRA1B,FPR1,RXFP1,RGMB,IL20RB,CD163,THBD,GRIN2A,KCNQ5,GABRA5,C5AR1,GPR56
1	!	0.00481	1270	338	40	0.118	0.031	GO:0099600	MF	56	transmembrane receptor activity	4	OPN3,CALCRL,ERBB3,PTPRH,PDGFRL,GPR63,IL1R2,CNR1,PTK2B,PTGER2,GRPR,PTPRB,KDR,RAMP1,SORT1,EDNRB,PTPRF,ACKR2,EPHA5,VLDLR,PTPRO,EDNRA,PTPRN2,GRIA1,FRZB,FZD5,ADORA1,IL17RE,NPY1R,BDKRB2,ADRA1B,FPR1,RXFP1,IL20RB,THBD,GRIN2A,KCNQ5,GABRA5,C5AR1,GPR56
1	!	0.0118	66	338	6	0.018	0.091	GO:0038024	MF	56	cargo receptor activity	4	SUSD2,LOXL2,ACKR2,VLDLR,SBSPON,CD163
1	!	0.0122	45	338	5	0.015	0.111	GO:0005044	MF	56	scavenger receptor activity	5	SUSD2,LOXL2,ACKR2,SBSPON,CD163
1	!	0.000693	14171	338	287	0.849	0.02	GO:0005488	MF	56	binding	2	CAMKK1,PDK4,SYT7,IKZF2,DNAH5,ARHGAP6,LMO3,PER3,LAMA3,DLX3,CALCRL,ERBB3,MTHFD2,FRMPD1,ASNS,LMCD1,LNX1,PPP2R2C,RAP1GAP,MAP2,NEBL,BRINP1,LRRC16A,PTPRH,CXCL2,CADPS2,APOB,AARS,NRCAM,PHGDH,FMO2,SORBS1,FKBP5,TSPAN15,SUSD2,PCK2,TRIB3,RASSF2,SAMHD1,CDH20,KLHL4,KLF5,RGCC,CRISPLD2,SLC7A5,WISP1,SH2D4A,NEFM,KCNN4,WNT2,GARS,PRUNE2,RASSF4,CXCL12,DKK1,RASD1,MAP2K6,CRYAB,ZBTB16,KRT18,MGP,ARHGDIB,SMOC2,VEGFA,STC2,…
1	!	0.000105	217	338	15	0.044	0.069	GO:1901681	MF	56	sulfur compound binding	3	APOB,CRISPLD2,WISP1,SMOC2,VEGFA,FGF2,PTPRF,ADAMTS5,CBS,CLEC3B,SAA1,CD34,PRELP,GPR56,ANG
1	!	0.00926	2163	338	59	0.175	0.027	GO:0097367	MF	56	carbohydrate derivative binding	3	CAMKK1,PDK4,DNAH5,ERBB3,ASNS,MAP2,APOB,AARS,PCK2,TRIB3,SAMHD1,CRISPLD2,WISP1,GARS,RASD1,MAP2K6,SMOC2,VEGFA,SDC1,PTK2B,RASL11A,TNFAIP6,MYH2,RHOJ,HSPA2,RASL11B,KDR,RERG,YARS,GLUL,IFI44L,FGF2,WARS,ABCA8,PTPRF,ETNK2,MYH15,EPHA5,HAPLN1,VLDLR,STK32B,ABCA6,ADAMTS5,ACTC1,SPON2,ADORA1,CLEC3B,MARS,PIP5KL1,PPIP5K1,ABCD2,SAA1,ARL4C,PRELP,MAP3K5,GPR56,ANG,SGK223,RAB7B
1	!	3.04e-05	196	338	15	0.044	0.077	GO:0005539	MF	56	glycosaminoglycan binding	4	APOB,CRISPLD2,WISP1,SMOC2,VEGFA,TNFAIP6,FGF2,PTPRF,HAPLN1,ADAMTS5,CLEC3B,SAA1,PRELP,GPR56,ANG
1	!	3.8e-05	151	338	13	0.038	0.086	GO:0008201	MF	56	heparin binding	5	APOB,CRISPLD2,WISP1,SMOC2,VEGFA,FGF2,PTPRF,ADAMTS5,CLEC3B,SAA1,PRELP,GPR56,ANG
1	!	0.00223	11003	338	232	0.686	0.021	GO:0005515	MF	56	protein binding	3	CAMKK1,SYT7,IKZF2,ARHGAP6,LMO3,PER3,LAMA3,CALCRL,ERBB3,FRMPD1,ASNS,LMCD1,LNX1,PPP2R2C,RAP1GAP,MAP2,NEBL,BRINP1,LRRC16A,PTPRH,CXCL2,CADPS2,APOB,AARS,NRCAM,SORBS1,FKBP5,TSPAN15,SUSD2,PCK2,TRIB3,RASSF2,SAMHD1,KLHL4,KLF5,RGCC,WISP1,SH2D4A,NEFM,KCNN4,WNT2,GARS,RASSF4,CXCL12,DKK1,RASD1,MAP2K6,CRYAB,ZBTB16,KRT18,MGP,ARHGDIB,VEGFA,STC2,IL1R2,SDC1,ANGPTL1,ARHGEF2,DNAJC6,CTH,CNR1,SGIP1,IFIT2,MOB3B,PTK2B,RA…
1	!	0.0313	17	338	3	0.009	0.176	GO:0098631	MF	56	protein binding involved in cell adhesion	4	NRCAM,ITGA10,GLDN
1	!	5.4e-05	1425	338	50	0.148	0.035	GO:0005102	MF	56	receptor binding	4	LAMA3,CXCL2,APOB,SORBS1,WISP1,WNT2,CXCL12,DKK1,VEGFA,STC2,ANGPTL1,PTK2B,INHBA,RASL11B,KDR,ADM2,CHAC1,GDF15,RAMP1,VAV3,NGF,RERG,YARS,EDNRB,IL33,FGF2,INHBE,ANGPT1,ADAMTS5,NRG1,STC1,ADORA1,S100P,ESM1,SYTL3,IGF2,BDKRB2,NPNT,D4S234E,SEMA3E,MTSS1,PDGFD,FPR1,SAA1,LEP,MACC1,IRS2,GABRA5,RELN,ANG
1	!	6.26e-05	158	338	13	0.038	0.082	GO:0008083	MF	56	growth factor activity	5	CXCL12,DKK1,VEGFA,INHBA,GDF15,NGF,FGF2,INHBE,NRG1,IGF2,PDGFD,LEP,MACC1
1	!	0.0455	114	338	7	0.021	0.061	GO:0005179	MF	56	hormone activity	5	STC2,INHBA,ADM2,INHBE,STC1,IGF2,LEP
1	!	0.00256	1657	338	50	0.148	0.03	GO:0004871	MF	56	signal transducer activity	2	OPN3,CALCRL,ERBB3,PTPRH,PDGFRL,WNT2,DKK1,MAP2K6,GPR63,VEGFA,IL1R2,CNR1,PTK2B,PTGER2,GRPR,PTPRB,KDR,APOL3,RAMP1,SORT1,YARS,EDNRB,PTPRF,ACKR2,EPHA5,VLDLR,PTPRO,EDNRA,PTPRN2,GRIA1,NRG1,FRZB,FZD5,ADORA1,IL17RE,NPY1R,BDKRB2,ADRA1B,FPR1,RXFP1,RGMB,IL20RB,THBD,RGS7,GRIN2A,IRS2,GABRA5,C5AR1,MAP3K5,GPR56
1	!	0.0104	1322	338	40	0.118	0.03	GO:0038023	MF	56	signaling receptor activity	3	OPN3,CALCRL,ERBB3,PTPRH,PDGFRL,GPR63,IL1R2,CNR1,PTK2B,PTGER2,GRPR,PTPRB,KDR,RAMP1,SORT1,EDNRB,PTPRF,ACKR2,EPHA5,VLDLR,PTPRO,EDNRA,PTPRN2,GRIA1,FRZB,FZD5,ADORA1,IL17RE,NPY1R,BDKRB2,ADRA1B,FPR1,RXFP1,RGMB,IL20RB,THBD,GRIN2A,GABRA5,C5AR1,GPR56
1	!	0.00445	125	338	9	0.027	0.072	GO:0001653	MF	56	peptide receptor activity	4	CALCRL,GRPR,RAMP1,EDNRB,ACKR2,EDNRA,NPY1R,BDKRB2,FPR1
1	!	0.0042	124	338	9	0.027	0.073	GO:0008528	MF	56	G-protein coupled peptide receptor activity	5	CALCRL,GRPR,RAMP1,EDNRB,ACKR2,EDNRA,NPY1R,BDKRB2,FPR1
1	!	0.018	4	338	2	0.006	0.5	GO:0097642	MF	56	calcitonin family receptor activity	6	CALCRL,RAMP1
1	!	0.0091	3	338	2	0.006	0.667	GO:0004948	MF	56	calcitonin receptor activity	7	CALCRL,RAMP1
1	!	0.00307	2	338	2	0.006	1	GO:0004962	MF	56	endothelin receptor activity	6	EDNRB,EDNRA
1	!	0.00399	1216	338	39	0.115	0.032	GO:0004888	MF	56	transmembrane signaling receptor activity	4	OPN3,CALCRL,ERBB3,PTPRH,PDGFRL,GPR63,IL1R2,CNR1,PTK2B,PTGER2,GRPR,PTPRB,KDR,RAMP1,SORT1,EDNRB,PTPRF,ACKR2,EPHA5,VLDLR,PTPRO,EDNRA,PTPRN2,GRIA1,FRZB,FZD5,ADORA1,IL17RE,NPY1R,BDKRB2,ADRA1B,FPR1,RXFP1,IL20RB,THBD,GRIN2A,GABRA5,C5AR1,GPR56
1	!	0.0363	169	338	9	0.027	0.053	GO:0004721	MF	56	phosphoprotein phosphatase activity	1	PTPRH,DNAJC6,DUSP4,PTPRB,PTPRF,DUSP10,PTPRO,PTPRN2,DUSP23
1	!	6.72e-05	16	338	5	0.015	0.312	GO:0019198	MF	56	transmembrane receptor protein phosphatase activity	2	PTPRH,PTPRB,PTPRF,PTPRO,PTPRN2
1	!	0.000704	98	338	9	0.027	0.092	GO:0004725	MF	56	protein tyrosine phosphatase activity	2	PTPRH,DNAJC6,DUSP4,PTPRB,PTPRF,DUSP10,PTPRO,PTPRN2,DUSP23
1	!	6.72e-05	16	338	5	0.015	0.312	GO:0005001	MF	56	transmembrane receptor protein tyrosine phosphatase activity	3	PTPRH,PTPRB,PTPRF,PTPRO,PTPRN2
1	!	0.00327	360	338	17	0.05	0.047	GO:0042578	MF	160	phosphoric ester hydrolase activity	1	PTPRH,SAMHD1,DNAJC6,DUSP4,PTPRB,IMPA2,PTPRF,DUSP10,PTPRO,EDNRA,GDPD1,PDE1C,PTPRN2,DUSP23,ADORA1,BDKRB2,PPIP5K1
1	!	0.0102	230	338	12	0.036	0.052	GO:0005088	MF	17	Ras guanyl-nucleotide exchange factor activity	1	ERBB3,NGEF,ARHGEF26,ARHGEF2,VAV3,SPTBN5,FGF2,FGD4,ANGPT1,NRG1,GRIN2A,IRS2
1	!	0.0434	19	338	3	0.009	0.158	GO:0004970	MF	61	ionotropic glutamate receptor activity	1	PTK2B,GRIA1,GRIN2A
1	!	0.0456	175	338	9	0.027	0.051	GO:0004713	MF	87	protein tyrosine kinase activity	1	ERBB3,PDGFRL,MAP2K6,PTK2B,KDR,FGF2,EPHA5,NRG1,SGK223
1	!	0.011	44	338	5	0.015	0.114	GO:0030545	MF	72	receptor regulator activity	1	WNT2,DKK1,VEGFA,NRG1,IGF2
1	!	0.019	30	338	4	0.012	0.133	GO:0030546	MF	72	receptor activator activity	2	WNT2,VEGFA,NRG1,IGF2

## Sheet: KEGG
#	signf	p-value	T	Q	Q&T	Q&T/Q	Q&T/T	term ID	t type	t group	t name	t depth	Q&T list
#
1	!	0.05	278	156	17	0.109	0.061	KEGG:04080	keg	180	Neuroactive ligand-receptor interaction	1	CALCRL,CNR1,PTGER2,GRPR,EDNRB,EDNRA,GRIA1,ADORA1,NPY1R,BDKRB2,ADRA1B,FPR1,RXFP1,LEP,GRIN2A,GABRA5,C5AR1
