# Supplementary material for: Gene expression analysis of human adipose tissue-derived stem cells during the initial steps of in vitro osteogenesis
Source: Sci Rep. 2018 Mar 16;8:4739. doi: 10.1038/s41598-018-22991-6 (PMC5856793; doi:10.1038/s41598-018-22991-6)
Supplement: Supplementary file 6 — Supplementary Table S5 [file 41598_2018_22991_MOESM6_ESM.xlsx]

## Sheet: Biological_Process
Gene expression analysis of human adipose tissue-derived stem cells during the initial steps of in vitro osteogenesis
Anny Waloski Robert, Addeli Bez Batti Angulski, Lucia Spangenberg, Patrícia Shigunov, Isabela Tiemy Pereira, Paulo Sergio Loiacono Bettes, Hugo Naya, Alejandro Correa, Bruno Dallagiovanna, Marco Augusto Stimamiglio
Supplementary Table S5: GO analysis of differentially expressed genes considering the polisomal mRNA fraction.
#	signf	p-value	T	Q	Q&T	Q&T/Q	Q&T/T	term ID	t type	t group	t name	t depth	Q&T list
#
1	!	0.00018	7	468	4	0.009	0.571	GO:0019530	BP	233	taurine metabolic process	1	PHGDH,GHR,STAT5A,CDO1
1	!	0.0256	3	468	2	0.004	0.667	GO:0033602	BP	174	negative regulation of dopamine secretion	1	CNR1,ABAT
1	!	0.0272	981	468	40	0.085	0.041	GO:0045944	BP	9	positive regulation of transcription from RNA polymerase II promoter	1	IKZF2,KLF5,RGCC,WNT2,PPARGC1A,VEGFA,IL1A,INHBA,HOXC13,PAX8,ATF4,IL33,SLC40A1,FGF2,MYOCD,PLAC8,ANKRD1,FOXO1,THRB,BMP6,NRG1,SSBP3,ATF3,FZD5,KLF15,HAND2,HEY1,AR,ATF5,ABLIM3,DDIT3,NR2F1,ETV4,MAF,PER1,CITED4,NOG,MITF,MAML3,CEBPD
1	!	0.0279	22	468	4	0.009	0.182	GO:0036003	BP	9	positive regulation of transcription from RNA polymerase II promoter in response to stress	2	VEGFA,ATF4,ATF3,DDIT3
1	!	0.0309	11	468	3	0.006	0.273	GO:1990440	BP	9	positive regulation of transcription from RNA polymerase II promoter in response to endoplasmic reticulum stress	3	ATF4,ATF3,DDIT3
1	!	7.78e-08	6800	468	232	0.496	0.034	GO:0032501	BP	118	multicellular organismal process	1	TNMD,CYP26B1,PDK4,CACNA1G,TG,GPM6B,ADAMTS6,LAMA3,PRDM1,PTPRU,DLX3,EYA2,ERBB3,NGEF,PPAP2A,ASNS,LMCD1,FRY,SEMA3A,SLC46A1,RAP1GAP,MAP2,NEBL,BRINP1,LRRC16A,NOX4,RAB11FIP3,NRCAM,ANGPT2,PHGDH,SORBS1,CDKL1,MYOM1,FGF14,KLF5,RGCC,MMP15,NDRG4,CRISPLD2,SLC7A5,WNT2,EPHB6,HSPB1,DKK1,PMP22,PPARGC1A,CRYAB,ZBTB16,DTX4,SLC22A18,SCNN1A,MGP,ARHGDIB,EYA4,VEGFA,GHR,STC2,IL1A,IL1R2,ERRFI1,CTH,KIF17,HSD11B1,CNR1,FKBP1B…
1	!	0.000472	305	468	21	0.045	0.069	GO:0070482	BP	118	response to oxygen levels	1	NOX4,ANGPT2,RGCC,SOD3,PPARGC1A,CRYAB,VEGFA,STC2,PTK2B,TRPC6,MYOCD,ANKRD1,ADM,FOXO1,EDNRA,STC1,ENDOG,ANGPTL4,CD34,LEP,ABAT
1	!	0.000581	286	468	20	0.043	0.07	GO:0036293	BP	118	response to decreased oxygen levels	2	NOX4,ANGPT2,RGCC,SOD3,PPARGC1A,CRYAB,VEGFA,STC2,PTK2B,TRPC6,MYOCD,ANKRD1,ADM,EDNRA,STC1,ENDOG,ANGPTL4,CD34,LEP,ABAT
1	!	0.0307	1309	468	50	0.107	0.038	GO:0000003	BP	118	reproduction	1	CYP26B1,PRDM1,DLX3,PPAP2A,SEMA3A,ANGPT2,PIM2,WNT2,ZBTB16,ARHGDIB,VEGFA,STC2,IL1A,CNR1,PTK2B,INHBA,TNFAIP6,HSPA2,CDKN1C,EDNRB,TRPC6,CYP19A1,MYOCD,ETNK2,CORIN,ADM,THRB,BMP6,STC1,FZD5,HEY1,AR,HAS2,KRT19,RXFP1,CYP7B1,LEP,NUPR1,ZFP42,ALOX15B,ABAT,TMEM119,NOG,CSF1,PLA2G6,GPR56,PSG3,SLC26A6,PSG4,SEPP1
1	!	0.0297	1307	468	50	0.107	0.038	GO:0022414	BP	118	reproductive process	2	CYP26B1,PRDM1,DLX3,PPAP2A,SEMA3A,ANGPT2,PIM2,WNT2,ZBTB16,ARHGDIB,VEGFA,STC2,IL1A,CNR1,PTK2B,INHBA,TNFAIP6,HSPA2,CDKN1C,EDNRB,TRPC6,CYP19A1,MYOCD,ETNK2,CORIN,ADM,THRB,BMP6,STC1,FZD5,HEY1,AR,HAS2,KRT19,RXFP1,CYP7B1,LEP,NUPR1,ZFP42,ALOX15B,ABAT,TMEM119,NOG,CSF1,PLA2G6,GPR56,PSG3,SLC26A6,PSG4,SEPP1
1	!	7.37e-11	8045	468	276	0.59	0.034	GO:0050896	BP	118	response to stimulus	1	TNMD,CYP26B1,PDK4,CACNA1G,FMO3,ANK1,TG,ARHGAP6,LMO3,OPN3,TRAF1,PRDM1,PTPRU,EYA2,ERBB3,NGEF,PPAP2A,ASNS,LMCD1,ST6GAL1,SEMA3A,SLC46A1,RAP1GAP,BRINP1,LRRC16A,CXCL2,NOX4,NRCAM,ANGPT2,SLC7A8,FMO2,SORBS1,TSPAN15,RASSF7,SUSD2,GGT5,PCK2,TRIB3,SAMHD1,MYOM1,PIM2,FGF14,KLF5,RGCC,MMP15,NDRG4,PDGFRL,WISP1,ARRDC2,WNT2,EPHB6,HSPB1,RASSF4,DKK1,RASD1,SOD3,PPARGC1A,CRYAB,DTX4,SLC22A18,TSPAN11,SCNN1A,ARHGDIB,GPR63,…
1	!	5.95e-08	3945	468	153	0.327	0.039	GO:0042221	BP	118	response to chemical	2	TNMD,CYP26B1,PDK4,CACNA1G,FMO3,LMO3,TRAF1,PRDM1,PTPRU,PPAP2A,ASNS,SEMA3A,SLC46A1,RAP1GAP,BRINP1,CXCL2,NOX4,NRCAM,ANGPT2,SLC7A8,FMO2,SORBS1,PCK2,TRIB3,SAMHD1,KLF5,RGCC,MMP15,WNT2,HSPB1,DKK1,SOD3,PPARGC1A,CRYAB,SLC22A18,VEGFA,GHR,STC2,IL1A,IL1R2,ERRFI1,CTH,CNR1,FKBP1B,IFIT2,PTK2B,INHBA,ATP7B,IL13RA2,MT2A,PTGER2,PAX8,GDF5,STAT5A,HSPA2,RASL11B,ATF4,LRRC4,CHAC1,CDO1,CDKN1C,LDLR,GDF15,SESN2,CHL1,VAV3,S…
1	!	0.00134	128	468	12	0.026	0.094	GO:1990267	BP	118	response to transition metal nanoparticle	3	SOD3,IL1A,ATP7B,MT2A,ATF4,SLC40A1,BMP6,MT1E,ABAT,KRT14,MT1X,MT1M
1	!	0.000857	1425	468	60	0.128	0.042	GO:1901700	BP	118	response to oxygen-containing compound	3	CYP26B1,PDK4,PRDM1,ASNS,BRINP1,CXCL2,NOX4,ANGPT2,SORBS1,PCK2,TRIB3,KLF5,MMP15,WNT2,DKK1,SOD3,PPARGC1A,CRYAB,GHR,STC2,ERRFI1,CNR1,FKBP1B,PTK2B,INHBA,PTGER2,STAT5A,CDO1,LDLR,SESN2,SORT1,GLUL,EDNRB,TRPC6,FBLN5,DUSP10,CNGA3,AGTR1,EPHA5,SYBU,ANKRD1,ADM,FOXO1,BMP6,KCNB1,STC1,ACTC1,SPON2,KLF15,ENDOG,CXCL8,PDGFD,LEP,PER1,ABAT,PLA2G6,IRS2,APOD,MAP3K5,SLC26A6
1	!	2.26e-07	2723	468	114	0.244	0.042	GO:0010033	BP	118	response to organic substance	3	TNMD,CYP26B1,PDK4,LMO3,TRAF1,PRDM1,PTPRU,PPAP2A,ASNS,RAP1GAP,BRINP1,CXCL2,NOX4,ANGPT2,SORBS1,PCK2,TRIB3,SAMHD1,KLF5,MMP15,WNT2,HSPB1,DKK1,PPARGC1A,CRYAB,VEGFA,GHR,STC2,IL1A,IL1R2,ERRFI1,CTH,CNR1,FKBP1B,IFIT2,PTK2B,INHBA,IL13RA2,MT2A,PTGER2,PAX8,GDF5,STAT5A,HSPA2,RASL11B,ATF4,LRRC4,CHAC1,CDO1,CDKN1C,LDLR,GDF15,SESN2,SORT1,NGF,RERG,GLUL,EDNRB,FGF2,FBN2,PCSK6,MYOCD,DUSP10,CNGA3,AGTR1,EPHA5,SYBU,ANKR…
1	!	0.00275	612	468	31	0.066	0.051	GO:0070848	BP	118	response to growth factor	4	TNMD,RAP1GAP,NOX4,ANGPT2,WNT2,HSPB1,DKK1,PPARGC1A,VEGFA,ERRFI1,GDF5,RASL11B,CDKN1C,GDF15,SORT1,NGF,FGF2,FBN2,PCSK6,MYOCD,ANKRD1,BMP6,CLEC3B,SPRY1,BMPER,LDLRAD4,CXCL8,HAS2,PDGFD,GAS1,NOG
1	!	0.000137	843	468	43	0.092	0.051	GO:0033993	BP	118	response to lipid	4	CYP26B1,PDK4,LMO3,PRDM1,PTPRU,PPAP2A,BRINP1,CXCL2,PCK2,MMP15,WNT2,DKK1,PPARGC1A,CRYAB,GHR,STC2,ERRFI1,CNR1,PTK2B,INHBA,PTGER2,CDO1,LDLR,EDNRB,DUSP10,CNGA3,EPHA5,ANKRD1,ADM,FOXO1,THRB,BMP6,STC1,SPON2,HEY1,ENDOG,AR,CXCL8,CYP7B1,LEP,NR2F1,PER1,DYX1C1
1	!	0.000406	882	468	43	0.092	0.049	GO:0014070	BP	118	response to organic cyclic compound	4	LMO3,PTPRU,PPAP2A,ASNS,NOX4,ANGPT2,PCK2,KLF5,MMP15,PPARGC1A,CRYAB,GHR,STC2,ERRFI1,CNR1,FKBP1B,PTK2B,INHBA,PTGER2,CDO1,EDNRB,CNGA3,EPHA5,ANKRD1,ADM,LYPD1,FOXO1,SLC7A11,THRB,BMP6,STC1,HEY1,ENDOG,AR,CYP7B1,LEP,NR2F1,PER1,ABAT,IFIT1,GSTM2,SLC26A6,DYX1C1
1	!	0.00335	206	468	15	0.032	0.073	GO:0009743	BP	118	response to carbohydrate	4	NOX4,ANGPT2,PCK2,PPARGC1A,FKBP1B,PTK2B,SESN2,GLUL,EPHA5,SYBU,KCNB1,ENDOG,PLA2G6,IRS2,SLC26A6
1	!	0.000955	184	468	15	0.032	0.082	GO:0034284	BP	118	response to monosaccharide	5	NOX4,ANGPT2,PCK2,PPARGC1A,FKBP1B,PTK2B,SESN2,GLUL,EPHA5,SYBU,KCNB1,ENDOG,PLA2G6,IRS2,SLC26A6
1	!	0.000697	179	468	15	0.032	0.084	GO:0009746	BP	118	response to hexose	6	NOX4,ANGPT2,PCK2,PPARGC1A,FKBP1B,PTK2B,SESN2,GLUL,EPHA5,SYBU,KCNB1,ENDOG,PLA2G6,IRS2,SLC26A6
1	!	0.0019	174	468	14	0.03	0.08	GO:0009749	BP	118	response to glucose	7	NOX4,ANGPT2,PCK2,PPARGC1A,FKBP1B,PTK2B,SESN2,GLUL,EPHA5,SYBU,KCNB1,ENDOG,PLA2G6,IRS2
1	!	0.00388	459	468	25	0.053	0.054	GO:0010035	BP	118	response to inorganic substance	3	CACNA1G,SOD3,PPARGC1A,CRYAB,IL1A,FKBP1B,PTK2B,ATP7B,MT2A,ATF4,KCNMB4,TRPC6,SLC40A1,FBLN5,CNGA3,FOXO1,BMP6,ENDOG,MT1E,PDGFD,ABAT,KRT14,MT1X,MAP3K5,MT1M
1	!	0.00968	302	468	18	0.038	0.06	GO:0010038	BP	118	response to metal ion	4	CACNA1G,SOD3,PPARGC1A,IL1A,PTK2B,ATP7B,MT2A,ATF4,KCNMB4,SLC40A1,CNGA3,BMP6,ENDOG,MT1E,ABAT,KRT14,MT1X,MT1M
1	!	0.0331	23	468	4	0.009	0.174	GO:0046688	BP	118	response to copper ion	5	SOD3,IL1A,ATP7B,MT1X
1	!	4.82e-05	1504	468	67	0.143	0.045	GO:0009719	BP	118	response to endogenous stimulus	2	TNMD,PDK4,LMO3,PTPRU,PPAP2A,ASNS,RAP1GAP,NOX4,SORBS1,PCK2,TRIB3,KLF5,WNT2,DKK1,PPARGC1A,GHR,STC2,ERRFI1,CNR1,PTK2B,INHBA,PTGER2,PAX8,GDF5,STAT5A,RASL11B,CDO1,CDKN1C,GDF15,SESN2,SORT1,RERG,FGF2,FBN2,PCSK6,MYOCD,CNGA3,AGTR1,EPHA5,ANKRD1,ADM,LYPD1,FOXO1,SLC7A11,THRB,BMP6,STC1,CLEC3B,KLF15,SPRY1,BMPER,HEY1,LDLRAD4,AR,CXCL8,HAS2,PDGFD,CYP7B1,LEP,NR2F1,PER1,ABAT,NOG,IRS2,GSTM2,SLC26A6,DYX1C1
1	!	5.07e-05	1149	468	55	0.118	0.048	GO:0071495	BP	118	cellular response to endogenous stimulus	3	TNMD,PDK4,LMO3,PPAP2A,ASNS,RAP1GAP,NOX4,SORBS1,TRIB3,KLF5,WNT2,DKK1,PPARGC1A,GHR,ERRFI1,INHBA,PTGER2,PAX8,GDF5,STAT5A,RASL11B,CDKN1C,GDF15,SESN2,SORT1,FGF2,FBN2,PCSK6,MYOCD,AGTR1,EPHA5,ANKRD1,FOXO1,THRB,BMP6,STC1,CLEC3B,KLF15,SPRY1,BMPER,HEY1,LDLRAD4,AR,CXCL8,HAS2,PDGFD,CYP7B1,LEP,NR2F1,PER1,NOG,IRS2,GSTM2,SLC26A6,DYX1C1
1	!	0.00664	820	468	37	0.079	0.045	GO:0009725	BP	118	response to hormone	3	PDK4,LMO3,PTPRU,PPAP2A,ASNS,SORBS1,PCK2,TRIB3,PPARGC1A,GHR,STC2,ERRFI1,PTK2B,INHBA,PTGER2,PAX8,STAT5A,CDO1,SESN2,SORT1,RERG,CNGA3,AGTR1,EPHA5,ADM,FOXO1,THRB,BMP6,STC1,HEY1,AR,CYP7B1,LEP,NR2F1,PER1,IRS2,DYX1C1
1	!	0.00986	29	468	5	0.011	0.172	GO:0034698	BP	118	response to gonadotropin	4	ASNS,PPARGC1A,INHBA,PAX8,EPHA5
1	!	0.00783	16	468	4	0.009	0.25	GO:0032354	BP	118	response to follicle-stimulating hormone	5	ASNS,PPARGC1A,INHBA,EPHA5
1	!	0.0126	18	468	4	0.009	0.222	GO:0071371	BP	118	cellular response to gonadotropin stimulus	5	PPARGC1A,INHBA,PAX8,EPHA5
1	!	0.0309	11	468	3	0.006	0.273	GO:0071372	BP	118	cellular response to follicle-stimulating hormone stimulus	6	PPARGC1A,INHBA,EPHA5
1	!	0.00711	371	468	21	0.045	0.057	GO:0048545	BP	118	response to steroid hormone	4	LMO3,PTPRU,PPAP2A,PCK2,PPARGC1A,GHR,ERRFI1,PTGER2,CDO1,CNGA3,ADM,FOXO1,THRB,BMP6,STC1,HEY1,AR,CYP7B1,NR2F1,PER1,DYX1C1
1	!	0.0207	150	468	11	0.024	0.073	GO:0031960	BP	118	response to corticosteroid	5	PTPRU,PCK2,GHR,ERRFI1,CDO1,CNGA3,ADM,FOXO1,BMP6,STC1,HEY1
1	!	0.031	135	468	10	0.021	0.074	GO:0051384	BP	118	response to glucocorticoid	6	PTPRU,PCK2,GHR,ERRFI1,CDO1,ADM,FOXO1,BMP6,STC1,HEY1
1	!	0.0327	207	468	13	0.028	0.063	GO:0071559	BP	118	response to transforming growth factor beta	3	NOX4,WNT2,PPARGC1A,GDF5,RASL11B,CDKN1C,GDF15,FBN2,MYOCD,ANKRD1,CLEC3B,LDLRAD4,PDGFD
1	!	3.9e-06	2067	468	89	0.19	0.043	GO:0009605	BP	118	response to external stimulus	2	PDK4,OPN3,PRDM1,ASNS,LMCD1,SEMA3A,CXCL2,NRCAM,ANGPT2,PCK2,SAMHD1,MYOM1,PIM2,FGF14,HSPB1,PPARGC1A,VEGFA,GHR,STC2,IL1R2,CNR1,FKBP1B,IFIT2,PTK2B,TNFAIP6,PTGER2,ATF4,LDLR,CHL1,VAV3,C5AR2,GLUL,EDNRB,IL33,CYP19A1,IFI44L,FGF2,MYOCD,PTPRF,DUSP10,ACKR2,ITGA9,AGTR1,EPHA5,PLAC8,ANKRD1,ADM,FOXO1,PTPRO,BMP6,SEMA3D,ADAMTS5,NRG1,KCNB1,CD1D,STC1,RCAN1,SPON2,ATF3,FZD5,ENDOG,CXCL8,CMTM8,SERPINB9,MTSS1,PDGFD,FPR1,H…
1	!	0.0472	917	468	37	0.079	0.04	GO:0009607	BP	118	response to biotic stimulus	2	PDK4,PRDM1,LMCD1,CXCL2,PCK2,SAMHD1,MYOM1,PIM2,FGF14,HSPB1,PPARGC1A,CNR1,IFIT2,PTGER2,EDNRB,IL33,IFI44L,DUSP10,PLAC8,ANKRD1,ADM,BMP6,ADAMTS5,CD1D,SPON2,FZD5,CXCL8,SERPINB9,MTSS1,DDIT3,CLDN7,PLA2G6,IFIT1,GABRA5,ADARB1,APOBEC3D,IFITM10
1	!	4.27e-05	3590	468	131	0.28	0.036	GO:0006950	BP	118	response to stress	2	CYP26B1,PDK4,EYA2,ERBB3,ASNS,LMCD1,BRINP1,LRRC16A,CXCL2,NOX4,ANGPT2,GGT5,TRIB3,SAMHD1,MYOM1,FGF14,RGCC,NDRG4,EPHB6,HSPB1,SOD3,PPARGC1A,CRYAB,EYA4,VEGFA,STC2,IL1A,IL1R2,ERRFI1,NCF2,CTH,CNR1,FKBP1B,IFIT2,PTK2B,EEPD1,INHBA,TNFAIP6,MT2A,MYH2,GDF5,HSPA2,ATF4,APOL3,CHAC1,CDO1,LDLR,SESN2,CHL1,VAV3,CFHR5,C5AR2,GLUL,EDNRB,IL33,GMPR,IER3,TRPC6,CYP19A1,IFI44L,AOX1,FGF2,FBLN5,MYOCD,PTPRF,DUSP10,TMEFF2,ACKR2,…
1	!	0.0428	373	468	19	0.041	0.051	GO:0006979	BP	118	response to oxidative stress	3	NOX4,HSPB1,SOD3,PPARGC1A,CRYAB,STC2,FKBP1B,PTK2B,ATF4,SESN2,TRPC6,FBLN5,FOXO1,SLC7A11,ENDOG,PDGFD,APOD,MAP3K5,SEPP1
1	!	0.00919	203	468	14	0.03	0.069	GO:0000302	BP	118	response to reactive oxygen species	4	NOX4,SOD3,PPARGC1A,CRYAB,FKBP1B,PTK2B,SESN2,TRPC6,FBLN5,FOXO1,ENDOG,PDGFD,APOD,MAP3K5
1	!	7.18e-06	1513	468	70	0.15	0.046	GO:0006952	BP	118	defense response	3	CYP26B1,PDK4,LMCD1,BRINP1,CXCL2,NOX4,GGT5,SAMHD1,MYOM1,FGF14,EPHB6,IL1A,IL1R2,NCF2,CNR1,IFIT2,PTK2B,INHBA,TNFAIP6,MT2A,APOL3,CDO1,LDLR,CFHR5,C5AR2,EDNRB,IL33,CYP19A1,IFI44L,AOX1,DUSP10,ACKR2,AGTR1,PLAC8,ADM,LYPD1,BMP6,ADAMTS5,CD1D,SPON2,IL17RE,CXCL8,SERPINB9,MTSS1,IL17D,SAA1,IL20RB,LEP,CHST2,NUPR1,CD163,PER1,CLDN7,SHMT2,CSF1,PLA2G6,USP18,IFIT1,GABRA5,KRT16,APOD,ADARB1,MAP3K5,CFD,PSMB10,PSG3,SLC26…
1	!	0.000241	642	468	35	0.075	0.055	GO:0006954	BP	118	inflammatory response	4	CYP26B1,CXCL2,NOX4,GGT5,EPHB6,IL1A,IL1R2,CNR1,TNFAIP6,APOL3,CDO1,LDLR,C5AR2,EDNRB,IL33,CYP19A1,AOX1,DUSP10,ACKR2,AGTR1,BMP6,IL17RE,CXCL8,IL17D,SAA1,IL20RB,LEP,CHST2,NUPR1,CD163,PER1,CSF1,KRT16,APOD,TRIL
1	!	0.000389	278	468	20	0.043	0.072	GO:0001666	BP	118	response to hypoxia	3	NOX4,ANGPT2,RGCC,SOD3,PPARGC1A,CRYAB,VEGFA,STC2,PTK2B,TRPC6,MYOCD,ANKRD1,ADM,EDNRA,STC1,ENDOG,ANGPTL4,CD34,LEP,ABAT
1	!	1.68e-06	6717	468	224	0.479	0.033	GO:0051716	BP	118	cellular response to stimulus	2	TNMD,CYP26B1,PDK4,FMO3,ANK1,TG,ARHGAP6,LMO3,OPN3,TRAF1,PRDM1,PTPRU,EYA2,ERBB3,NGEF,PPAP2A,ASNS,LMCD1,SEMA3A,RAP1GAP,BRINP1,CXCL2,NOX4,ANGPT2,FMO2,SORBS1,TSPAN15,RASSF7,PCK2,TRIB3,SAMHD1,MYOM1,PIM2,FGF14,KLF5,RGCC,NDRG4,PDGFRL,WISP1,ARRDC2,WNT2,HSPB1,RASSF4,DKK1,RASD1,PPARGC1A,CRYAB,DTX4,TSPAN11,ARHGDIB,GPR63,EYA4,SMOC2,VEGFA,GHR,STC2,ARHGEF26,IL1A,IL1R2,ERRFI1,NCF2,CTH,CNR1,FKBP1B,IFIT2,DUSP4,PTK…
1	!	9.31e-09	2546	468	113	0.241	0.044	GO:0070887	BP	118	cellular response to chemical stimulus	3	TNMD,CYP26B1,PDK4,FMO3,LMO3,TRAF1,PRDM1,PPAP2A,ASNS,RAP1GAP,BRINP1,CXCL2,NOX4,ANGPT2,FMO2,SORBS1,PCK2,TRIB3,SAMHD1,KLF5,RGCC,WNT2,HSPB1,DKK1,PPARGC1A,VEGFA,GHR,STC2,IL1A,IL1R2,ERRFI1,CTH,FKBP1B,IFIT2,PTK2B,INHBA,IL13RA2,MT2A,PTGER2,PAX8,GDF5,STAT5A,RASL11B,ATF4,LRRC4,CDKN1C,LDLR,GDF15,SESN2,VAV3,SORT1,NGF,C5AR2,EDNRB,TRPC6,CYP19A1,SLC40A1,FGF2,FBN2,FBLN5,PCSK6,MYOCD,ITGA9,AGTR1,EPHA5,SYBU,ANKRD1,…
1	!	0.0022	891	468	41	0.088	0.046	GO:1901701	BP	118	cellular response to oxygen-containing compound	4	CYP26B1,PDK4,PRDM1,BRINP1,NOX4,SORBS1,PCK2,TRIB3,KLF5,WNT2,PPARGC1A,GHR,ERRFI1,FKBP1B,PTK2B,INHBA,PTGER2,STAT5A,LDLR,SESN2,EDNRB,TRPC6,FBLN5,AGTR1,EPHA5,SYBU,ANKRD1,FOXO1,BMP6,KCNB1,STC1,SPON2,KLF15,ENDOG,CXCL8,PDGFD,LEP,PLA2G6,IRS2,MAP3K5,SLC26A6
1	!	1.41e-07	2105	468	95	0.203	0.045	GO:0071310	BP	118	cellular response to organic substance	4	TNMD,CYP26B1,PDK4,LMO3,TRAF1,PRDM1,PPAP2A,ASNS,RAP1GAP,BRINP1,CXCL2,NOX4,ANGPT2,SORBS1,PCK2,TRIB3,SAMHD1,KLF5,WNT2,HSPB1,DKK1,PPARGC1A,VEGFA,GHR,STC2,IL1A,IL1R2,ERRFI1,CTH,FKBP1B,IFIT2,PTK2B,INHBA,IL13RA2,MT2A,PTGER2,PAX8,GDF5,STAT5A,RASL11B,ATF4,LRRC4,CDKN1C,LDLR,GDF15,SESN2,SORT1,NGF,EDNRB,FGF2,FBN2,PCSK6,MYOCD,AGTR1,EPHA5,SYBU,ANKRD1,FOXO1,THRB,BMP6,KCNB1,STC1,SPON2,ATF3,IL17RE,CLEC3B,KLF15,SP…
1	!	0.000925	496	468	28	0.06	0.056	GO:0071396	BP	118	cellular response to lipid	5	CYP26B1,PDK4,LMO3,PRDM1,PPAP2A,BRINP1,WNT2,PPARGC1A,ERRFI1,PTK2B,INHBA,LDLR,EDNRB,EPHA5,ANKRD1,FOXO1,THRB,BMP6,STC1,SPON2,HEY1,AR,CXCL8,CYP7B1,LEP,NR2F1,PER1,DYX1C1
1	!	0.00139	589	468	31	0.066	0.053	GO:0071363	BP	118	cellular response to growth factor stimulus	5	TNMD,RAP1GAP,NOX4,ANGPT2,WNT2,HSPB1,DKK1,PPARGC1A,VEGFA,ERRFI1,GDF5,RASL11B,CDKN1C,GDF15,SORT1,NGF,FGF2,FBN2,PCSK6,MYOCD,ANKRD1,BMP6,CLEC3B,SPRY1,BMPER,LDLRAD4,CXCL8,HAS2,PDGFD,GAS1,NOG
1	!	0.03	205	468	13	0.028	0.063	GO:0071560	BP	118	cellular response to transforming growth factor beta stimulus	6	NOX4,WNT2,PPARGC1A,GDF5,RASL11B,CDKN1C,GDF15,FBN2,MYOCD,ANKRD1,CLEC3B,LDLRAD4,PDGFD
1	!	0.0034	121	468	11	0.024	0.091	GO:0071322	BP	118	cellular response to carbohydrate stimulus	5	NOX4,PCK2,PPARGC1A,FKBP1B,EPHA5,SYBU,KCNB1,ENDOG,PLA2G6,IRS2,SLC26A6
1	!	0.00185	113	468	11	0.024	0.097	GO:0071326	BP	118	cellular response to monosaccharide stimulus	6	NOX4,PCK2,PPARGC1A,FKBP1B,EPHA5,SYBU,KCNB1,ENDOG,PLA2G6,IRS2,SLC26A6
1	!	0.00185	113	468	11	0.024	0.097	GO:0071331	BP	118	cellular response to hexose stimulus	7	NOX4,PCK2,PPARGC1A,FKBP1B,EPHA5,SYBU,KCNB1,ENDOG,PLA2G6,IRS2,SLC26A6
1	!	0.000648	1411	468	60	0.128	0.043	GO:0022610	BP	118	biological adhesion	1	CYP26B1,GPM6B,ARHGAP6,LAMA3,PTPRU,ERBB3,LRRC16A,NRCAM,ANGPT2,SORBS1,CDH20,RGCC,WISP1,EPHB6,HSPB1,ZBTB16,ARHGDIB,SMOC2,VEGFA,FKBP1B,PTK2B,CSTA,TNFAIP6,OMD,CHL1,VAV3,DSC3,HLX,FBLN5,PTPRF,ITGA10,SOX13,ITGA9,COL8A1,SLC7A11,PTPRO,CD1D,SPON2,FZD5,SVEP1,PLEKHA7,CXCL8,PCDH7,MTSS1,HAS2,HPSE,SAA1,CD34,IL20RB,LEP,TMEM102,CLDN7,NTM,ABAT,FREM3,OPCML,CSF1,APOD,PSMB10,GPR56
1	!	0.000562	1404	468	60	0.128	0.043	GO:0007155	BP	118	cell adhesion	2	CYP26B1,GPM6B,ARHGAP6,LAMA3,PTPRU,ERBB3,LRRC16A,NRCAM,ANGPT2,SORBS1,CDH20,RGCC,WISP1,EPHB6,HSPB1,ZBTB16,ARHGDIB,SMOC2,VEGFA,FKBP1B,PTK2B,CSTA,TNFAIP6,OMD,CHL1,VAV3,DSC3,HLX,FBLN5,PTPRF,ITGA10,SOX13,ITGA9,COL8A1,SLC7A11,PTPRO,CD1D,SPON2,FZD5,SVEP1,PLEKHA7,CXCL8,PCDH7,MTSS1,HAS2,HPSE,SAA1,CD34,IL20RB,LEP,TMEM102,CLDN7,NTM,ABAT,FREM3,OPCML,CSF1,APOD,PSMB10,GPR56
1	!	0.0216	298	468	17	0.036	0.057	GO:0031589	BP	118	cell-substrate adhesion	3	GPM6B,ARHGAP6,LRRC16A,ANGPT2,SORBS1,SMOC2,VEGFA,PTK2B,FBLN5,ITGA10,COL8A1,PTPRO,HAS2,HPSE,CD34,CSF1,APOD
1	!	2.09e-11	5682	468	215	0.459	0.038	GO:0032502	BP	118	developmental process	1	TNMD,CYP26B1,TG,GPM6B,LMO3,ADAMTS6,LAMA3,PRDM1,PTPRU,DLX3,EYA2,ERBB3,NGEF,ASNS,FRY,SEMA3A,RAP1GAP,MAP2,NEBL,BRINP1,LRRC16A,NOX4,NRCAM,ANGPT2,PHGDH,CDKL1,TRIB3,FGF14,KLF5,RGCC,MMP15,NDRG4,CRISPLD2,SLC7A5,WNT2,HSPB1,MEST,DKK1,PMP22,PPARGC1A,CRYAB,ZBTB16,MGP,ARHGDIB,EYA4,VEGFA,GHR,STC2,ARHGEF26,IL1A,ERRFI1,CTH,KIF17,HSD11B1,CNR1,FKBP1B,DUSP4,PTK2B,CSTA,INHBA,ATP7B,HOXC13,PAX8,GDF5,STAT5A,HSPA2,OMD,P…
1	!	0.00147	31	468	6	0.013	0.194	GO:0031128	BP	118	developmental induction	2	WNT2,DKK1,FGF2,FZD5,SPRY1,AR
1	!	3.92e-12	5311	468	207	0.442	0.039	GO:0048856	BP	118	anatomical structure development	2	TNMD,CYP26B1,TG,GPM6B,ADAMTS6,LAMA3,PRDM1,PTPRU,DLX3,EYA2,ERBB3,NGEF,ASNS,FRY,SEMA3A,RAP1GAP,MAP2,NEBL,BRINP1,LRRC16A,NOX4,NRCAM,ANGPT2,PHGDH,CDKL1,FGF14,KLF5,RGCC,MMP15,NDRG4,CRISPLD2,SLC7A5,WNT2,HSPB1,MEST,DKK1,PMP22,PPARGC1A,CRYAB,ZBTB16,MGP,ARHGDIB,EYA4,VEGFA,GHR,STC2,ARHGEF26,IL1A,ERRFI1,CTH,KIF17,HSD11B1,CNR1,FKBP1B,DUSP4,PTK2B,CSTA,INHBA,ATP7B,HOXC13,PAX8,GDF5,STAT5A,HSPA2,OMD,PTPRB,ADM2,L…
1	!	1.85e-13	1734	468	98	0.209	0.057	GO:0009888	BP	118	tissue development	3	TNMD,CYP26B1,GPM6B,LAMA3,PRDM1,DLX3,EYA2,ERBB3,SEMA3A,NEBL,NOX4,PHGDH,KLF5,RGCC,MMP15,NDRG4,WNT2,MEST,DKK1,PPARGC1A,ZBTB16,MGP,VEGFA,GHR,STC2,ARHGEF26,ERRFI1,DUSP4,PTK2B,CSTA,INHBA,HOXC13,PAX8,GDF5,OMD,LRRC17,PALLD,KRT34,EDNRB,HLX,SLC40A1,FGF2,FRAS1,FBN2,NKD1,MYOCD,CRABP2,TUFT1,TMEFF2,COL8A1,MYH15,ANKRD1,ADM,TENM4,FOXO1,SLC7A11,THRB,PTPRO,EDNRA,BMP6,SEMA3D,APCDD1,NRG1,SSBP3,TSC22D3,STC1,RCAN1,ACT…
1	!	0.000135	349	468	24	0.051	0.069	GO:0060537	BP	118	muscle tissue development	4	CYP26B1,EYA2,ERBB3,NEBL,NOX4,KLF5,NDRG4,WNT2,DKK1,PPARGC1A,VEGFA,HLX,FGF2,MYOCD,MYH15,ANKRD1,TENM4,NRG1,TSC22D3,RCAN1,ACTC1,ATF3,NUPR1,NOG
1	!	0.000201	334	468	23	0.049	0.069	GO:0014706	BP	118	striated muscle tissue development	5	CYP26B1,EYA2,ERBB3,NEBL,NOX4,KLF5,NDRG4,WNT2,DKK1,VEGFA,HLX,FGF2,MYOCD,MYH15,ANKRD1,TENM4,NRG1,TSC22D3,RCAN1,ACTC1,ATF3,NUPR1,NOG
1	!	0.00228	177	468	14	0.03	0.079	GO:0048738	BP	118	cardiac muscle tissue development	6	ERBB3,NEBL,NOX4,NDRG4,WNT2,DKK1,VEGFA,FGF2,MYOCD,ANKRD1,TENM4,NRG1,ACTC1,NOG
1	!	0.0361	161	468	11	0.024	0.068	GO:0007519	BP	118	skeletal muscle tissue development	6	CYP26B1,KLF5,DKK1,HLX,MYOCD,MYH15,ANKRD1,TSC22D3,RCAN1,ATF3,NUPR1
1	!	1.89e-05	1055	468	53	0.113	0.05	GO:0060429	BP	118	epithelium development	4	TNMD,CYP26B1,PRDM1,DLX3,SEMA3A,PHGDH,KLF5,NDRG4,WNT2,DKK1,VEGFA,ARHGEF26,ERRFI1,CSTA,INHBA,HOXC13,PAX8,PALLD,SLC40A1,FGF2,FRAS1,NKD1,TMEFF2,ADM,SLC7A11,THRB,PTPRO,EDNRA,BMP6,APCDD1,NRG1,SSBP3,STC1,FRZB,FZD5,KLF15,SPRY1,HAND2,BMPER,HEY1,AR,MTSS1,CYP7B1,HPSE,CD34,ETV4,MAF,ALOX15B,NOG,CSF1,KRT16,KRT14,PSMB10
1	!	0.031	113	468	9	0.019	0.08	GO:0003158	BP	118	endothelium development	5	TNMD,ARHGEF26,SLC40A1,BMP6,NRG1,STC1,BMPER,HEY1,CD34
1	!	0.000427	235	468	18	0.038	0.077	GO:0061448	BP	118	connective tissue development	4	TNMD,PPARGC1A,ZBTB16,MGP,GHR,GDF5,FGF2,BMP6,STC1,FRZB,HAND2,PDGFD,RXFP1,CD34,LEP,MAF,NOG,CSF1
1	!	0.0416	76	468	7	0.015	0.092	GO:0007492	BP	118	endoderm development	4	LAMA3,MMP15,DKK1,DUSP4,INHBA,COL8A1,NOG
1	!	3.47e-10	2535	468	117	0.25	0.046	GO:0009653	BP	118	anatomical structure morphogenesis	2	TNMD,CYP26B1,LAMA3,PRDM1,DLX3,EYA2,NGEF,FRY,SEMA3A,MAP2,NEBL,LRRC16A,NOX4,NRCAM,ANGPT2,KLF5,RGCC,MMP15,NDRG4,CRISPLD2,WNT2,HSPB1,DKK1,PPARGC1A,CRYAB,ZBTB16,MGP,EYA4,VEGFA,GHR,ARHGEF26,IL1A,ERRFI1,DUSP4,PTK2B,INHBA,HOXC13,PAX8,GDF5,PTPRB,ADM2,PALLD,CDKN1C,GDF15,RAMP1,CHL1,VAV3,NGF,CPM,ERMN,HLX,IER3,TRPC6,SLC40A1,FGF2,FRAS1,FBN2,FGD4,WARS,NKD1,MYOCD,CRABP2,TUFT1,SOX13,TMEFF2,COL8A1,EPHA5,ANKRD1,ADM…
1	!	0.0389	24	468	4	0.009	0.167	GO:0060561	BP	118	apoptotic process involved in morphogenesis	3	CRYAB,PAX8,FZD5,HAND2
1	!	0.000631	618	468	33	0.071	0.053	GO:0003006	BP	118	developmental process involved in reproduction	2	PRDM1,DLX3,SEMA3A,ANGPT2,WNT2,ZBTB16,VEGFA,STC2,IL1A,PTK2B,INHBA,HSPA2,CDKN1C,CYP19A1,MYOCD,ETNK2,ADM,BMP6,STC1,FZD5,HEY1,AR,KRT19,CYP7B1,LEP,NUPR1,ZFP42,ALOX15B,TMEM119,NOG,CSF1,GPR56,SLC26A6
1	!	1.91e-05	1141	468	56	0.12	0.049	GO:0048646	BP	118	anatomical structure formation involved in morphogenesis	2	TNMD,LAMA3,EYA2,NEBL,NRCAM,ANGPT2,KLF5,RGCC,MMP15,WNT2,HSPB1,DKK1,VEGFA,IL1A,DUSP4,PTK2B,INHBA,PAX8,PTPRB,ADM2,GDF15,RAMP1,VAV3,SLC40A1,FGF2,FBN2,WARS,NKD1,COL8A1,ANKRD1,ADM,TENM4,FOXO1,EDNRA,SSBP3,ACTC1,FZD5,LMOD1,SPRY1,HAND2,ESM1,BMPER,HEY1,ANGPTL4,AR,CXCL8,KRT19,HPSE,ABLIM3,CD34,LEP,MYOZ1,NOG,APOD,GPR56,DYX1C1
1	!	3.28e-08	1488	468	76	0.162	0.051	GO:0040011	BP	118	locomotion	1	LAMA3,PTPRU,ERBB3,PPAP2A,SEMA3A,LRRC16A,CXCL2,NOX4,NRCAM,ANGPT2,SLC7A8,RGCC,NDRG4,SLC7A5,HSPB1,PPARGC1A,ARHGDIB,VEGFA,IL1A,PTK2B,TNFAIP6,STAT5A,PALLD,CHL1,VAV3,C5AR2,PRR5L,EDNRB,TNS3,IL33,CYP19A1,FGF2,NKD1,PTPRF,TMEFF2,ACKR2,ITGA9,AGTR1,EPHA5,SLC7A11,PTPRO,PTPRR,SEMA3D,APCDD1,NRG1,STC1,SPON2,HAND2,BMPER,LDLRAD4,CXCL8,CMTM8,HAS2,PDGFD,FPR1,SAA1,CD34,LEP,ETV4,ALOX15B,TMEM102,CLDN7,NOG,CSF1,PLA2G6,I…
1	!	2.67e-05	530	468	33	0.071	0.062	GO:0042330	BP	118	taxis	2	SEMA3A,CXCL2,NRCAM,ANGPT2,HSPB1,VEGFA,PTK2B,CHL1,VAV3,C5AR2,EDNRB,CYP19A1,FGF2,ACKR2,ITGA9,AGTR1,EPHA5,PTPRO,SEMA3D,NRG1,SPON2,CXCL8,CMTM8,PDGFD,FPR1,SAA1,ETV4,TMEM102,NOG,CSF1,PLA2G6,PLXNA4,ZNF280B
1	!	2.56e-05	529	468	33	0.071	0.062	GO:0006935	BP	118	chemotaxis	3	SEMA3A,CXCL2,NRCAM,ANGPT2,HSPB1,VEGFA,PTK2B,CHL1,VAV3,C5AR2,EDNRB,CYP19A1,FGF2,ACKR2,ITGA9,AGTR1,EPHA5,PTPRO,SEMA3D,NRG1,SPON2,CXCL8,CMTM8,PDGFD,FPR1,SAA1,ETV4,TMEM102,NOG,CSF1,PLA2G6,PLXNA4,ZNF280B
1	!	8.22e-06	5609	468	191	0.408	0.034	GO:0051179	BP	118	localization	1	CACNA1G,SLC7A14,KCNG1,ANK1,TG,GPM6B,LAMA3,PTPRU,EYA2,ERBB3,PPAP2A,SLC44A1,SEMA3A,SLC46A1,LRRC16A,CXCL2,SLC27A5,NOX4,RAB11FIP3,NRCAM,ANGPT2,SLC7A8,SORBS1,TSPAN15,SUSD2,PCK2,TRIB3,FGF14,RGCC,NDRG4,SLC7A5,DENND3,EPHB6,HSPB1,MEST,DKK1,SLC2A9,PPARGC1A,CRYAB,ZBTB16,FOLR3,SLC15A3,SLC22A18,SCNN1A,ARHGDIB,VEGFA,GHR,STC2,IL1A,REEP6,IL1R2,DNAJC6,KIF17,CNR1,FKBP1B,SLC17A5,PTK2B,INHBA,ATP7B,IL13RA2,TNFAIP6,MY…
1	!	0.00699	4575	468	147	0.314	0.032	GO:0051234	BP	118	establishment of localization	2	CACNA1G,SLC7A14,KCNG1,ANK1,TG,GPM6B,EYA2,ERBB3,SLC44A1,SLC46A1,LRRC16A,SLC27A5,RAB11FIP3,SLC7A8,SORBS1,TSPAN15,SUSD2,PCK2,TRIB3,FGF14,RGCC,NDRG4,SLC7A5,DENND3,EPHB6,DKK1,SLC2A9,PPARGC1A,CRYAB,FOLR3,SLC15A3,SLC22A18,SCNN1A,VEGFA,GHR,STC2,IL1A,REEP6,IL1R2,DNAJC6,KIF17,CNR1,FKBP1B,SLC17A5,PTK2B,INHBA,ATP7B,IL13RA2,MYH2,PAX8,GDF5,NECAB3,STAT5A,HSPA2,HIP1,STEAP4,ATF4,APOL3,CDO1,LDLR,SESN2,RAMP1,TRPC4,…
1	!	0.00406	4449	468	145	0.31	0.033	GO:0006810	BP	118	transport	3	CACNA1G,SLC7A14,KCNG1,ANK1,TG,GPM6B,EYA2,ERBB3,SLC44A1,SLC46A1,LRRC16A,SLC27A5,RAB11FIP3,SLC7A8,SORBS1,SUSD2,PCK2,TRIB3,FGF14,RGCC,NDRG4,SLC7A5,DENND3,EPHB6,DKK1,SLC2A9,PPARGC1A,CRYAB,FOLR3,SLC15A3,SLC22A18,SCNN1A,VEGFA,GHR,STC2,IL1A,REEP6,IL1R2,DNAJC6,KIF17,CNR1,FKBP1B,SLC17A5,PTK2B,INHBA,ATP7B,IL13RA2,MYH2,PAX8,GDF5,NECAB3,STAT5A,HSPA2,HIP1,STEAP4,ATF4,APOL3,CDO1,LDLR,SESN2,RAMP1,TRPC4,VAV3,SOR…
1	!	0.0105	1372	468	54	0.115	0.039	GO:0006811	BP	118	ion transport	4	CACNA1G,KCNG1,TG,SLC44A1,SLC46A1,SLC27A5,SLC7A8,FGF14,SLC7A5,SLC2A9,PPARGC1A,SLC15A3,SLC22A18,SCNN1A,STC2,CNR1,FKBP1B,SLC17A5,PTK2B,ATP7B,HSPA2,STEAP4,ATF4,RAMP1,TRPC4,KCNMB4,TRPC6,SLC40A1,FGF2,SLC38A4,CNGA3,SLC7A11,GRIA1,CPT2,TSC22D3,KCNB1,STC1,CLIC6,SLC37A1,KCNT2,FTH1,CLIC3,SLC16A5,ABCD2,LEP,DDIT3,PER1,ABAT,PLA2G6,IRS2,GABRA5,SLC6A9,GSTM2,SLC26A6
1	!	0.0193	429	468	22	0.047	0.051	GO:0006820	BP	118	anion transport	5	TG,SLC46A1,SLC27A5,SLC7A8,SLC7A5,SLC17A5,TRPC4,SLC7A11,CPT2,STC1,CLIC6,SLC37A1,CLIC3,SLC16A5,ABCD2,LEP,ABAT,PLA2G6,IRS2,GABRA5,SLC6A9,SLC26A6
1	!	0.05	1210	468	46	0.098	0.038	GO:0055085	BP	118	transmembrane transport	4	CACNA1G,SLC7A14,KCNG1,SLC44A1,SLC46A1,SLC27A5,FGF14,SLC2A9,PPARGC1A,SLC15A3,SLC22A18,SCNN1A,FKBP1B,SLC17A5,PTK2B,ATP7B,HSPA2,TRPC4,KCNMB4,TRPC6,SLC40A1,FGF2,SLC38A4,SLC46A3,ABCA8,CNGA3,SLC43A1,SLC7A11,GRIA1,CPT2,TSC22D3,KCNB1,CLIC6,SLC37A1,SLC45A1,KCNT2,CLIC3,SLC16A5,ABCD2,DDIT3,PLA2G6,IRS2,GABRA5,SLC6A9,GSTM2,SLC26A6
1	!	8.96e-08	1296	468	68	0.145	0.052	GO:0051674	BP	118	localization of cell	2	LAMA3,PTPRU,ERBB3,PPAP2A,SEMA3A,LRRC16A,CXCL2,NOX4,NRCAM,ANGPT2,SLC7A8,RGCC,NDRG4,SLC7A5,HSPB1,PPARGC1A,ARHGDIB,VEGFA,IL1A,PTK2B,TNFAIP6,STAT5A,PALLD,CHL1,VAV3,C5AR2,PRR5L,EDNRB,TNS3,IL33,CYP19A1,FGF2,NKD1,PTPRF,TMEFF2,ITGA9,AGTR1,SLC7A11,PTPRO,PTPRR,SEMA3D,APCDD1,NRG1,STC1,HAND2,BMPER,LDLRAD4,CXCL8,HAS2,PDGFD,SAA1,CD34,LEP,ALOX15B,TMEM102,CLDN7,NOG,CSF1,IRS2,KRT16,MITF,NANOS1,APOD,MMP1,ADARB1,GP…
1	!	8.27e-08	12766	468	377	0.806	0.03	GO:0044699	BP	118	single-organism process	1	TNMD,CYP26B1,PDK4,CACNA1G,FMO3,SLC7A14,KCNG1,ANK1,TG,GPM6B,ARHGAP6,LMO3,ADAMTS6,LAMA3,OPN3,TRAF1,GYG2,PRDM1,PTPRU,BCAT1,DLX3,EYA2,ERBB3,MTHFD2,NGEF,PPAP2A,ASNS,ST6GALNAC2,LMCD1,ST6GAL1,FRY,TUBE1,SEMA3A,SLC46A1,RAP1GAP,MAP2,NEBL,BRINP1,LRRC16A,PTPRH,CXCL2,SLC27A5,NOX4,RAB11FIP3,NRCAM,ANGPT2,SLC7A8,PHGDH,FMO2,SORBS1,TSPAN15,RASSF7,SUSD2,GGT5,CDKL1,PCK2,TRIB3,SAMHD1,MYOM1,PIM2,FGF14,KLF5,RGCC,MMP15,…
1	!	1.57e-07	1897	468	88	0.188	0.046	GO:0008283	BP	118	cell proliferation	2	TNMD,PRDM1,PTPRU,BCAT1,ERBB3,PPAP2A,RAP1GAP,CXCL2,NOX4,PIM2,KLF5,RGCC,NDRG4,WNT2,EPHB6,PMP22,PPARGC1A,ZBTB16,VEGFA,IL1A,ERRFI1,RARRES1,FKBP1B,PTK2B,INHBA,PTGER2,GDF5,STAT5A,CDKN1C,VAV3,RERG,C5AR2,GLUL,EDNRB,TNS3,HLX,IL33,FGF2,WARS,MYOCD,COL8A1,AGTR1,PLAC8,ADM,TENM4,FOXO1,EDNRA,BMP6,MMP16,NRG1,SSBP3,CD1D,STC1,ATF3,FRZB,FZD5,SPRY1,HAND2,ESM1,BMPER,FTH1,AR,ATF5,CXCL8,ADRA1B,MTSS1,HAS2,PDGFD,CYP7B1,H…
1	!	8.68e-05	340	468	24	0.051	0.071	GO:0050673	BP	118	epithelial cell proliferation	3	TNMD,RAP1GAP,RGCC,WNT2,VEGFA,ERRFI1,GDF5,STAT5A,CDKN1C,C5AR2,GLUL,EDNRB,FGF2,COL8A1,BMP6,BMPER,AR,MTSS1,HAS2,CYP7B1,CD34,LEP,ETV4,NOG
1	!	0.00478	106	468	10	0.021	0.094	GO:0001935	BP	118	endothelial cell proliferation	4	TNMD,RGCC,WNT2,VEGFA,STAT5A,FGF2,BMP6,BMPER,CD34,LEP
1	!	1.12e-10	5592	468	210	0.449	0.038	GO:0044767	BP	118	single-organism developmental process	2	TNMD,CYP26B1,TG,GPM6B,LMO3,ADAMTS6,LAMA3,PRDM1,PTPRU,DLX3,EYA2,ERBB3,NGEF,ASNS,FRY,SEMA3A,RAP1GAP,MAP2,NEBL,BRINP1,LRRC16A,NOX4,NRCAM,ANGPT2,PHGDH,CDKL1,TRIB3,FGF14,KLF5,RGCC,MMP15,NDRG4,CRISPLD2,SLC7A5,WNT2,HSPB1,DKK1,PMP22,PPARGC1A,CRYAB,ZBTB16,MGP,ARHGDIB,EYA4,VEGFA,GHR,STC2,ARHGEF26,IL1A,ERRFI1,CTH,KIF17,HSD11B1,CNR1,FKBP1B,DUSP4,PTK2B,CSTA,INHBA,ATP7B,HOXC13,PAX8,GDF5,STAT5A,HSPA2,OMD,PTPRB,…
1	!	4.27e-05	567	468	34	0.073	0.06	GO:0061061	BP	118	muscle structure development	3	CYP26B1,ERBB3,NEBL,NOX4,KLF5,WNT2,DKK1,CRYAB,VEGFA,CTH,GDF15,SORT1,EDNRB,HLX,FGF2,NKD1,MYOCD,MYH15,ANKRD1,ADM,MKX,NRG1,TSC22D3,RCAN1,ACTC1,ATF3,LMOD1,HEY1,KRT19,DDIT3,NUPR1,MYOZ1,NOG,MAP3K5
1	!	0.00355	621	468	31	0.066	0.05	GO:0048729	BP	118	tissue morphogenesis	3	EYA2,SEMA3A,NDRG4,WNT2,DKK1,VEGFA,INHBA,PAX8,FGF2,FRAS1,NKD1,TMEFF2,ANKRD1,ADM,EDNRA,NRG1,STC1,ACTC1,FRZB,FZD5,SPRY1,HAND2,HEY1,AR,MTSS1,CYP7B1,ETV4,NOG,CSF1,KRT16,PSMB10
1	!	3.73e-11	5821	468	218	0.466	0.037	GO:0044707	BP	118	single-multicellular organism process	2	TNMD,CYP26B1,PDK4,CACNA1G,TG,GPM6B,ADAMTS6,LAMA3,PRDM1,PTPRU,DLX3,EYA2,ERBB3,NGEF,ASNS,FRY,SEMA3A,SLC46A1,RAP1GAP,MAP2,NEBL,BRINP1,LRRC16A,NOX4,RAB11FIP3,NRCAM,ANGPT2,PHGDH,CDKL1,FGF14,KLF5,RGCC,MMP15,NDRG4,CRISPLD2,SLC7A5,WNT2,EPHB6,HSPB1,DKK1,PMP22,PPARGC1A,CRYAB,ZBTB16,DTX4,SCNN1A,MGP,ARHGDIB,EYA4,VEGFA,GHR,STC2,IL1A,IL1R2,ERRFI1,CTH,KIF17,HSD11B1,CNR1,FKBP1B,DUSP4,PTK2B,CSTA,INHBA,ATP7B,HOXC1…
1	!	0.00892	226	468	15	0.032	0.066	GO:0090130	BP	118	tissue migration	3	SEMA3A,ANGPT2,RGCC,HSPB1,VEGFA,PTK2B,STAT5A,FGF2,PTPRR,STC1,ACTC1,BMPER,HAS2,KRT16,NANOS1
1	!	0.02	220	468	14	0.03	0.064	GO:0090132	BP	118	epithelium migration	4	SEMA3A,ANGPT2,RGCC,HSPB1,VEGFA,PTK2B,STAT5A,FGF2,PTPRR,STC1,BMPER,HAS2,KRT16,NANOS1
1	!	0.0121	360	468	20	0.043	0.056	GO:0001503	BP	118	ossification	3	GPM6B,ZBTB16,MGP,PTK2B,OMD,SORT1,FGF2,FBN2,TUFT1,IGSF10,BMP6,MMP16,STC1,CLEC3B,HAND2,LEP,TMEM119,NOG,CSF1,CEBPD
1	!	9.5e-12	4761	468	190	0.406	0.04	GO:0007275	BP	118	multicellular organism development	3	TNMD,CYP26B1,TG,GPM6B,ADAMTS6,LAMA3,PRDM1,PTPRU,DLX3,EYA2,ERBB3,NGEF,ASNS,FRY,SEMA3A,RAP1GAP,MAP2,NEBL,BRINP1,NOX4,NRCAM,ANGPT2,PHGDH,CDKL1,FGF14,KLF5,RGCC,MMP15,NDRG4,CRISPLD2,SLC7A5,WNT2,HSPB1,DKK1,PMP22,PPARGC1A,CRYAB,ZBTB16,MGP,ARHGDIB,EYA4,VEGFA,GHR,STC2,IL1A,ERRFI1,CTH,KIF17,HSD11B1,CNR1,FKBP1B,DUSP4,PTK2B,CSTA,INHBA,ATP7B,HOXC13,PAX8,GDF5,STAT5A,OMD,PTPRB,ADM2,LRRC17,CHAC1,PALLD,CDO1,CDKN1…
1	!	0.00101	947	468	44	0.094	0.046	GO:0009790	BP	118	embryo development	4	CYP26B1,LAMA3,PRDM1,EYA2,SEMA3A,PHGDH,MMP15,NDRG4,WNT2,DKK1,ZBTB16,VEGFA,DUSP4,INHBA,PAX8,GDF5,CDKN1C,RAI2,DSC3,HLX,FGF2,FRAS1,FBN2,PCSK6,NKD1,CRABP2,ETNK2,COL8A1,ADM,TENM4,EDNRA,PTPRR,MMP16,NRG1,SSBP3,FRZB,FZD5,HAND2,HEY1,ENDOG,AR,CXCL8,KRT19,NOG
1	!	0.0185	569	468	27	0.058	0.047	GO:0048598	BP	118	embryonic morphogenesis	5	CYP26B1,LAMA3,EYA2,MMP15,NDRG4,WNT2,DKK1,ZBTB16,DUSP4,INHBA,PAX8,GDF5,CDKN1C,HLX,FGF2,FRAS1,FBN2,CRABP2,COL8A1,ADM,TENM4,MMP16,FRZB,FZD5,HAND2,AR,NOG
1	!	0.00229	578	468	30	0.064	0.052	GO:0035295	BP	118	tube development	4	PRDM1,PHGDH,KLF5,NDRG4,CRISPLD2,WNT2,VEGFA,ERRFI1,HSD11B1,PAX8,EDNRB,TNS3,HLX,FGF2,MYOCD,ADM,THRB,EDNRA,SSBP3,SPRY1,HAND2,BMPER,AR,CXCL8,MTSS1,RXFP1,ETV4,NOG,CSF1,GPR56
1	!	1.46e-11	4202	468	173	0.37	0.041	GO:0048731	BP	118	system development	4	TNMD,CYP26B1,TG,GPM6B,ADAMTS6,PRDM1,PTPRU,DLX3,ERBB3,NGEF,ASNS,FRY,SEMA3A,RAP1GAP,MAP2,NEBL,BRINP1,NOX4,NRCAM,ANGPT2,PHGDH,CDKL1,FGF14,KLF5,RGCC,NDRG4,CRISPLD2,SLC7A5,WNT2,HSPB1,DKK1,PMP22,PPARGC1A,CRYAB,ZBTB16,MGP,EYA4,VEGFA,GHR,STC2,IL1A,ERRFI1,CTH,KIF17,HSD11B1,CNR1,FKBP1B,PTK2B,CSTA,INHBA,ATP7B,HOXC13,PAX8,GDF5,STAT5A,OMD,PTPRB,ADM2,LRRC17,CHAC1,PALLD,CDO1,CDKN1C,RAMP1,TRPC4,CHL1,VAV3,NGF,EDN…
1	!	8.49e-09	3082	468	130	0.278	0.042	GO:0048513	BP	118	animal organ development	5	CYP26B1,TG,GPM6B,ADAMTS6,PRDM1,PTPRU,DLX3,ERBB3,ASNS,SEMA3A,RAP1GAP,NEBL,NOX4,ANGPT2,PHGDH,CDKL1,KLF5,RGCC,NDRG4,CRISPLD2,WNT2,DKK1,PPARGC1A,CRYAB,ZBTB16,MGP,EYA4,VEGFA,GHR,STC2,ERRFI1,HSD11B1,PTK2B,CSTA,INHBA,ATP7B,HOXC13,PAX8,GDF5,STAT5A,OMD,LRRC17,PALLD,CDO1,CDKN1C,EDNRB,TNS3,HLX,CYP19A1,SLC40A1,FGF2,FRAS1,FBN2,NKD1,MYOCD,SYPL2,TUFT1,SOX13,ETNK2,COL8A1,MYH15,AGTR1,EPHA5,ANKRD1,ADM,TENM4,MKX,FO…
1	!	0.0163	507	468	25	0.053	0.049	GO:0007423	BP	118	sensory organ development	6	CYP26B1,PRDM1,WNT2,CRYAB,EYA4,VEGFA,INHBA,HOXC13,PAX8,CDKN1C,FGF2,FBN2,NKD1,COL8A1,MYH15,SLC7A11,BMP6,FRZB,FZD5,HAND2,BMPER,MAF,NOG,GABRA5,CEBPD
1	!	0.0011	423	468	25	0.053	0.059	GO:0048732	BP	118	gland development	6	TG,ASNS,SEMA3A,RAP1GAP,WNT2,VEGFA,ATP7B,PAX8,STAT5A,CDO1,CDKN1C,HLX,CYP19A1,FGF2,NRG1,FRZB,HAND2,AR,RXFP1,CYP7B1,ETV4,ALOX15B,NOG,CSF1,IRS2
1	!	0.00223	135	468	12	0.026	0.089	GO:0030879	BP	118	mammary gland development	7	WNT2,VEGFA,ATP7B,STAT5A,CDO1,FGF2,NRG1,AR,RXFP1,ETV4,CSF1,IRS2
1	!	0.00632	130	468	11	0.024	0.085	GO:0031214	BP	118	biomineral tissue development	6	GPM6B,MGP,PTK2B,OMD,FBN2,TUFT1,FOXO1,BMP6,CLEC3B,LEP,TMEM119
1	!	0.00274	99	468	10	0.021	0.101	GO:0030282	BP	118	bone mineralization	7	GPM6B,MGP,PTK2B,OMD,FBN2,TUFT1,BMP6,CLEC3B,LEP,TMEM119
1	!	0.0145	237	468	15	0.032	0.063	GO:0060485	BP	118	mesenchyme development	6	ERBB3,SEMA3A,RGCC,WNT2,EDNRB,EDNRA,SEMA3D,NRG1,ACTC1,FRZB,HAND2,HEY1,LDLRAD4,HAS2,NOG
1	!	0.0197	348	468	19	0.041	0.055	GO:0007517	BP	118	muscle organ development	6	CYP26B1,ERBB3,KLF5,WNT2,DKK1,CRYAB,HLX,FGF2,MYOCD,MYH15,ANKRD1,MKX,NRG1,TSC22D3,RCAN1,ACTC1,ATF3,NUPR1,NOG
1	!	0.0011	980	468	45	0.096	0.046	GO:0009887	BP	118	animal organ morphogenesis	6	CYP26B1,PRDM1,DLX3,SEMA3A,NDRG4,WNT2,DKK1,MGP,VEGFA,GHR,ERRFI1,INHBA,HOXC13,PAX8,HLX,SLC40A1,FGF2,FRAS1,FBN2,NKD1,TUFT1,COL8A1,ANKRD1,ADM,FOXO1,THRB,BMP6,ADAMTS5,MMP16,NRG1,STC1,ACTC1,FRZB,FZD5,SPRY1,HAND2,HEY1,AR,HAS2,CYP7B1,CD34,ETV4,NOG,CSF1,PSMB10
1	!	0.0349	115	468	9	0.019	0.078	GO:0042476	BP	118	odontogenesis	7	DLX3,INHBA,TUFT1,ADM,FOXO1,ADAMTS5,HAND2,CD34,CSF1
1	!	0.00172	60	468	8	0.017	0.133	GO:0048645	BP	118	animal organ formation	7	WNT2,DKK1,PAX8,FGF2,SPRY1,HAND2,AR,NOG
1	!	0.00147	31	468	6	0.013	0.194	GO:0010092	BP	118	specification of animal organ identity	8	WNT2,DKK1,PAX8,FGF2,SPRY1,AR
1	!	0.029	180	468	12	0.026	0.067	GO:0030323	BP	118	respiratory tube development	6	CRISPLD2,WNT2,VEGFA,ERRFI1,HSD11B1,TNS3,FGF2,MYOCD,THRB,SPRY1,RXFP1,NOG
1	!	0.024	176	468	12	0.026	0.068	GO:0030324	BP	118	lung development	6	CRISPLD2,WNT2,VEGFA,ERRFI1,HSD11B1,TNS3,FGF2,MYOCD,THRB,SPRY1,RXFP1,NOG
1	!	0.0317	182	468	12	0.026	0.066	GO:0051216	BP	118	cartilage development	6	ZBTB16,MGP,GHR,GDF5,FGF2,BMP6,STC1,FRZB,HAND2,LEP,MAF,NOG
1	!	0.000188	2107	468	84	0.179	0.04	GO:0007399	BP	118	nervous system development	5	TG,GPM6B,PRDM1,ERBB3,NGEF,FRY,SEMA3A,RAP1GAP,MAP2,BRINP1,NRCAM,PHGDH,FGF14,NDRG4,SLC7A5,WNT2,DKK1,PMP22,PPARGC1A,ZBTB16,VEGFA,KIF17,CNR1,FKBP1B,PTK2B,INHBA,PAX8,GDF5,CHAC1,CDKN1C,TRPC4,CHL1,NGF,EDNRB,HLX,IL33,TRPC6,FGF2,NKD1,PTPRF,SYPL2,CRABP2,DUSP10,EPHA5,ANKRD1,ADM,TENM4,SLC7A11,PTPRO,EDNRA,BMP6,SEMA3D,APCDD1,NRG1,SSBP3,RCAN1,SPON2,FZD5,KLF15,HAND2,CKB,NYAP1,ATF5,NPTX1,LEP,NR2F1,ETV4,B3GNT5,NTM…
1	!	6.99e-05	313	468	23	0.049	0.073	GO:0001655	BP	118	urogenital system development	5	ANGPT2,ZBTB16,VEGFA,PAX8,CDKN1C,CYP19A1,FGF2,FRAS1,MYOCD,AGTR1,PTPRO,BMP6,KLF15,SPRY1,BMPER,AR,MTSS1,HAS2,PDGFD,CYP7B1,CD34,ALOX15B,NOG
1	!	0.000841	416	468	25	0.053	0.06	GO:0061458	BP	118	reproductive system development	5	PRDM1,DLX3,SEMA3A,WNT2,VEGFA,STC2,INHBA,CDKN1C,CYP19A1,MYOCD,ETNK2,ADM,BMP6,STC1,FZD5,HEY1,AR,KRT19,CYP7B1,LEP,NUPR1,ZFP42,ALOX15B,NOG,GPR56
1	!	0.000692	411	468	25	0.053	0.061	GO:0048608	BP	118	reproductive structure development	6	PRDM1,DLX3,SEMA3A,WNT2,VEGFA,STC2,INHBA,CDKN1C,CYP19A1,MYOCD,ETNK2,ADM,BMP6,STC1,FZD5,HEY1,AR,KRT19,CYP7B1,LEP,NUPR1,ZFP42,ALOX15B,NOG,GPR56
1	!	0.00293	139	468	12	0.026	0.086	GO:0001890	BP	118	placenta development	7	PRDM1,DLX3,WNT2,STC2,CDKN1C,ETNK2,ADM,STC1,FZD5,HEY1,KRT19,LEP
1	!	7.57e-07	925	468	52	0.111	0.056	GO:0072359	BP	118	circulatory system development	5	TNMD,ADAMTS6,PRDM1,DLX3,ERBB3,NEBL,NOX4,NRCAM,ANGPT2,CDKL1,KLF5,RGCC,NDRG4,WNT2,HSPB1,DKK1,VEGFA,IL1A,ERRFI1,CTH,PTK2B,PTPRB,ADM2,RAMP1,VAV3,FGF2,WARS,MYOCD,COL8A1,ANKRD1,ADM,TENM4,FOXO1,EDNRA,NRG1,ACTC1,FZD5,HAND2,ESM1,BMPER,HEY1,ANGPTL4,CXCL8,HAS2,PDGFD,HPSE,CD34,LEP,DDIT3,NOG,APOD,GPR56
1	!	0.00831	42	468	6	0.013	0.143	GO:0048483	BP	118	autonomic nervous system development	5	SEMA3A,EDNRB,HLX,EDNRA,HAND2,PLXNA4
1	!	7.57e-07	925	468	52	0.111	0.056	GO:0072358	BP	118	cardiovascular system development	5	TNMD,ADAMTS6,PRDM1,DLX3,ERBB3,NEBL,NOX4,NRCAM,ANGPT2,CDKL1,KLF5,RGCC,NDRG4,WNT2,HSPB1,DKK1,VEGFA,IL1A,ERRFI1,CTH,PTK2B,PTPRB,ADM2,RAMP1,VAV3,FGF2,WARS,MYOCD,COL8A1,ANKRD1,ADM,TENM4,FOXO1,EDNRA,NRG1,ACTC1,FZD5,HAND2,ESM1,BMPER,HEY1,ANGPTL4,CXCL8,HAS2,PDGFD,HPSE,CD34,LEP,DDIT3,NOG,APOD,GPR56
1	!	0.00111	276	468	19	0.041	0.069	GO:0072001	BP	118	renal system development	5	ANGPT2,ZBTB16,VEGFA,PAX8,CDKN1C,FGF2,FRAS1,MYOCD,AGTR1,PTPRO,BMP6,KLF15,SPRY1,BMPER,MTSS1,HAS2,PDGFD,CD34,NOG
1	!	0.00158	260	468	18	0.038	0.069	GO:0001822	BP	118	kidney development	6	ANGPT2,ZBTB16,VEGFA,PAX8,CDKN1C,FGF2,FRAS1,AGTR1,PTPRO,BMP6,KLF15,SPRY1,BMPER,MTSS1,HAS2,PDGFD,CD34,NOG
1	!	0.0263	132	468	10	0.021	0.076	GO:0072006	BP	118	nephron development	7	ANGPT2,VEGFA,PAX8,FGF2,PTPRO,KLF15,MTSS1,PDGFD,CD34,NOG
1	!	0.00844	58	468	7	0.015	0.121	GO:0032835	BP	118	glomerulus development	8	ANGPT2,PTPRO,KLF15,MTSS1,PDGFD,CD34,NOG
1	!	0.0364	138	468	10	0.021	0.072	GO:0072073	BP	118	kidney epithelium development	7	VEGFA,PAX8,FGF2,PTPRO,KLF15,SPRY1,BMPER,MTSS1,CD34,NOG
1	!	9.18e-08	596	468	41	0.088	0.069	GO:0001944	BP	118	vasculature development	5	TNMD,ADAMTS6,PRDM1,DLX3,NRCAM,ANGPT2,KLF5,RGCC,WNT2,HSPB1,VEGFA,IL1A,ERRFI1,CTH,PTK2B,PTPRB,ADM2,RAMP1,VAV3,FGF2,WARS,MYOCD,COL8A1,ADM,FOXO1,EDNRA,FZD5,HAND2,ESM1,BMPER,HEY1,ANGPTL4,CXCL8,HAS2,PDGFD,HPSE,CD34,LEP,DDIT3,APOD,GPR56
1	!	3.2e-07	575	468	39	0.083	0.068	GO:0001568	BP	118	blood vessel development	6	TNMD,ADAMTS6,PRDM1,DLX3,NRCAM,ANGPT2,KLF5,RGCC,WNT2,HSPB1,VEGFA,IL1A,PTK2B,PTPRB,ADM2,RAMP1,VAV3,FGF2,WARS,MYOCD,COL8A1,ADM,FOXO1,EDNRA,FZD5,HAND2,ESM1,BMPER,HEY1,ANGPTL4,CXCL8,HAS2,PDGFD,HPSE,CD34,LEP,DDIT3,APOD,GPR56
1	!	4.47e-06	489	468	33	0.071	0.067	GO:0048514	BP	118	blood vessel morphogenesis	7	TNMD,PRDM1,NRCAM,ANGPT2,KLF5,RGCC,HSPB1,VEGFA,IL1A,PTK2B,PTPRB,ADM2,RAMP1,VAV3,FGF2,WARS,MYOCD,COL8A1,ADM,EDNRA,FZD5,HAND2,ESM1,BMPER,HEY1,ANGPTL4,CXCL8,HAS2,HPSE,CD34,LEP,APOD,GPR56
1	!	3.84e-06	416	468	30	0.064	0.072	GO:0001525	BP	118	angiogenesis	8	TNMD,NRCAM,ANGPT2,KLF5,RGCC,HSPB1,VEGFA,IL1A,PTK2B,PTPRB,ADM2,RAMP1,VAV3,FGF2,WARS,COL8A1,ADM,EDNRA,FZD5,HAND2,ESM1,BMPER,HEY1,ANGPTL4,CXCL8,HPSE,CD34,LEP,APOD,GPR56
1	!	0.00634	40	468	6	0.013	0.15	GO:0060976	BP	118	coronary vasculature development	7	ADAMTS6,PRDM1,VEGFA,FGF2,MYOCD,HAND2
1	!	0.0309	11	468	3	0.006	0.273	GO:0060977	BP	118	coronary vasculature morphogenesis	8	VEGFA,FGF2,HAND2
1	!	0.0309	11	468	3	0.006	0.273	GO:0048484	BP	118	enteric nervous system development	5	EDNRB,HLX,EDNRA
1	!	0.0111	438	468	23	0.049	0.053	GO:0007389	BP	118	pattern specification process	3	CYP26B1,SEMA3A,NDRG4,WNT2,DKK1,ZBTB16,VEGFA,HOXC13,PAX8,FGF2,PCSK6,NKD1,EDNRA,SSBP3,STC1,FZD5,SPRY1,HAND2,AR,DDIT3,NOG,GPR56,DYX1C1
1	!	0.00184	195	468	15	0.032	0.077	GO:0001763	BP	118	morphogenesis of a branching structure	3	PRDM1,SEMA3A,WNT2,VEGFA,PAX8,ERMN,FGF2,ADM,EDNRA,FZD5,SPRY1,AR,ETV4,NOG,CSF1
1	!	0.0108	183	468	13	0.028	0.071	GO:0061138	BP	118	morphogenesis of a branching epithelium	4	SEMA3A,WNT2,VEGFA,PAX8,FGF2,ADM,EDNRA,FZD5,SPRY1,AR,ETV4,NOG,CSF1
1	!	2.38e-07	11515	468	347	0.741	0.03	GO:0044763	BP	118	single-organism cellular process	2	TNMD,CYP26B1,PDK4,CACNA1G,KCNG1,ANK1,TG,GPM6B,ARHGAP6,LMO3,LAMA3,OPN3,TRAF1,GYG2,PRDM1,PTPRU,BCAT1,DLX3,EYA2,ERBB3,MTHFD2,NGEF,PPAP2A,ASNS,ST6GALNAC2,LMCD1,ST6GAL1,FRY,TUBE1,SEMA3A,SLC46A1,RAP1GAP,MAP2,NEBL,BRINP1,LRRC16A,PTPRH,CXCL2,SLC27A5,NOX4,RAB11FIP3,NRCAM,ANGPT2,SLC7A8,PHGDH,FMO2,SORBS1,TSPAN15,RASSF7,SUSD2,GGT5,CDKL1,PCK2,TRIB3,SAMHD1,MYOM1,PIM2,FGF14,KLF5,RGCC,MMP15,NDRG4,CRISPLD2,SLC7A5…
1	!	2.95e-08	3839	468	151	0.323	0.039	GO:0048869	BP	118	cellular developmental process	3	TNMD,CYP26B1,GPM6B,LMO3,LAMA3,PRDM1,PTPRU,DLX3,EYA2,ERBB3,NGEF,FRY,SEMA3A,RAP1GAP,MAP2,NEBL,BRINP1,LRRC16A,NOX4,NRCAM,ANGPT2,PHGDH,TRIB3,KLF5,RGCC,MMP15,NDRG4,SLC7A5,WNT2,DKK1,PMP22,PPARGC1A,ZBTB16,MGP,VEGFA,GHR,ARHGEF26,IL1A,ERRFI1,CTH,KIF17,CNR1,FKBP1B,PTK2B,CSTA,INHBA,PAX8,GDF5,HSPA2,HIP1,STEAP4,LRRC17,CHAC1,PALLD,CDKN1C,GDF15,TRPC4,CHL1,SORT1,NGF,EDNRB,ERMN,HLX,IL33,TRPC6,FGF2,FBN2,FGD4,NKD1,…
1	!	1.32e-09	3516	468	146	0.312	0.042	GO:0030154	BP	118	cell differentiation	4	TNMD,CYP26B1,GPM6B,LMO3,LAMA3,PRDM1,PTPRU,DLX3,EYA2,ERBB3,NGEF,FRY,SEMA3A,RAP1GAP,MAP2,NEBL,BRINP1,LRRC16A,NOX4,NRCAM,ANGPT2,PHGDH,TRIB3,KLF5,RGCC,MMP15,NDRG4,SLC7A5,WNT2,DKK1,PMP22,PPARGC1A,ZBTB16,MGP,VEGFA,GHR,ARHGEF26,IL1A,ERRFI1,CTH,KIF17,CNR1,FKBP1B,PTK2B,CSTA,INHBA,PAX8,GDF5,HSPA2,HIP1,STEAP4,LRRC17,CHAC1,PALLD,CDKN1C,GDF15,TRPC4,CHL1,SORT1,NGF,EDNRB,HLX,IL33,TRPC6,FGF2,FBN2,NKD1,MYOCD,PTPR…
1	!	0.000736	201	468	16	0.034	0.08	GO:0045444	BP	118	fat cell differentiation	5	LMO3,TRIB3,KLF5,PPARGC1A,ZBTB16,STEAP4,SORT1,DUSP10,PLAC8,FOXO1,CCDC3,FRZB,ATF5,LEP,DDIT3,CEBPD
1	!	0.00281	346	468	21	0.045	0.061	GO:0042692	BP	118	muscle cell differentiation	5	CYP26B1,NEBL,NOX4,DKK1,VEGFA,CTH,GDF15,SORT1,EDNRB,MYOCD,ANKRD1,ADM,NRG1,RCAN1,ACTC1,LMOD1,HEY1,KRT19,DDIT3,MYOZ1,MAP3K5
1	!	0.0412	238	468	14	0.03	0.059	GO:0051146	BP	118	striated muscle cell differentiation	6	CYP26B1,NEBL,NOX4,DKK1,VEGFA,GDF15,SORT1,MYOCD,ANKRD1,NRG1,ACTC1,LMOD1,KRT19,MYOZ1
1	!	0.00224	47	468	7	0.015	0.149	GO:0051145	BP	118	smooth muscle cell differentiation	6	VEGFA,CTH,EDNRB,MYOCD,ADM,RCAN1,HEY1
1	!	0.01	17	468	4	0.009	0.235	GO:0035886	BP	118	vascular smooth muscle cell differentiation	7	VEGFA,CTH,MYOCD,ADM
1	!	0.00247	553	468	29	0.062	0.052	GO:0030855	BP	118	epithelial cell differentiation	5	TNMD,CYP26B1,PRDM1,DLX3,KLF5,VEGFA,ARHGEF26,ERRFI1,CSTA,PAX8,PALLD,FGF2,SLC7A11,THRB,PTPRO,BMP6,NRG1,STC1,FRZB,KLF15,BMPER,HEY1,AR,MTSS1,CD34,MAF,ALOX15B,KRT16,KRT14
1	!	8.91e-06	1403	468	66	0.141	0.047	GO:0022008	BP	118	neurogenesis	5	PRDM1,ERBB3,NGEF,FRY,SEMA3A,RAP1GAP,MAP2,BRINP1,NRCAM,PHGDH,NDRG4,WNT2,DKK1,PMP22,VEGFA,KIF17,CNR1,FKBP1B,PTK2B,INHBA,GDF5,CHAC1,CDKN1C,TRPC4,CHL1,NGF,EDNRB,IL33,TRPC6,FGF2,NKD1,PTPRF,CRABP2,DUSP10,EPHA5,ANKRD1,ADM,TENM4,PTPRO,BMP6,SEMA3D,APCDD1,NRG1,SPON2,FZD5,KLF15,HAND2,NYAP1,ATF5,NPTX1,LEP,NR2F1,ETV4,NTM,NOG,OPCML,CSF1,GABRA5,GLDN,MT1X,NANOS1,APOD,GPR56,PLXNA4,DYX1C1,ZNF280B
1	!	0.0145	237	468	15	0.032	0.063	GO:0042063	BP	118	gliogenesis	6	ERBB3,PHGDH,PTK2B,TRPC4,IL33,FGF2,DUSP10,TENM4,APCDD1,NRG1,KLF15,NOG,CSF1,MT1X,GPR56
1	!	0.000629	1317	468	57	0.122	0.043	GO:0048699	BP	118	generation of neurons	6	PRDM1,NGEF,FRY,SEMA3A,RAP1GAP,MAP2,BRINP1,NRCAM,PHGDH,NDRG4,WNT2,DKK1,PMP22,VEGFA,CNR1,FKBP1B,PTK2B,INHBA,GDF5,CDKN1C,CHL1,NGF,EDNRB,TRPC6,NKD1,PTPRF,CRABP2,DUSP10,EPHA5,ANKRD1,ADM,TENM4,PTPRO,BMP6,SEMA3D,NRG1,SPON2,FZD5,HAND2,NYAP1,ATF5,NPTX1,LEP,NR2F1,ETV4,NTM,NOG,OPCML,CSF1,GABRA5,GLDN,NANOS1,APOD,GPR56,PLXNA4,DYX1C1,ZNF280B
1	!	0.0108	183	468	13	0.028	0.071	GO:0048762	BP	118	mesenchymal cell differentiation	5	SEMA3A,RGCC,WNT2,EDNRB,EDNRA,SEMA3D,NRG1,FRZB,HAND2,HEY1,LDLRAD4,HAS2,NOG
1	!	0.0448	77	468	7	0.015	0.091	GO:0014033	BP	118	neural crest cell differentiation	6	SEMA3A,EDNRB,EDNRA,SEMA3D,NRG1,FRZB,HAND2
1	!	0.000601	1193	468	53	0.113	0.044	GO:0030182	BP	118	neuron differentiation	5	PRDM1,NGEF,FRY,SEMA3A,RAP1GAP,MAP2,BRINP1,NRCAM,PHGDH,NDRG4,WNT2,DKK1,PMP22,VEGFA,CNR1,FKBP1B,PTK2B,INHBA,GDF5,CDKN1C,CHL1,NGF,EDNRB,TRPC6,NKD1,PTPRF,CRABP2,EPHA5,ANKRD1,ADM,TENM4,PTPRO,BMP6,SEMA3D,NRG1,SPON2,FZD5,HAND2,NYAP1,ATF5,NPTX1,LEP,NR2F1,ETV4,NTM,NOG,OPCML,GABRA5,GLDN,NANOS1,APOD,PLXNA4,ZNF280B
1	!	0.0371	116	468	9	0.019	0.078	GO:0035051	BP	118	cardiocyte differentiation	5	NEBL,NOX4,DKK1,VEGFA,MYOCD,TENM4,NRG1,ACTC1,HAND2
1	!	5.21e-06	1894	468	83	0.177	0.044	GO:0048468	BP	118	cell development	4	TNMD,PRDM1,NGEF,FRY,SEMA3A,RAP1GAP,MAP2,NEBL,BRINP1,LRRC16A,NRCAM,ANGPT2,PHGDH,KLF5,RGCC,NDRG4,WNT2,DKK1,PMP22,ZBTB16,VEGFA,ARHGEF26,IL1A,CNR1,FKBP1B,PTK2B,INHBA,PAX8,GDF5,HSPA2,PALLD,CDKN1C,GDF15,CHL1,NGF,EDNRB,TRPC6,FGF2,PTPRF,CRABP2,DUSP10,EPHA5,ANKRD1,ADM,TENM4,PTPRO,EDNRA,BMP6,SEMA3D,NRG1,STC1,ACTC1,SPON2,FRZB,FZD5,LMOD1,HAND2,HEY1,NYAP1,LDLRAD4,AR,ATF5,HAS2,NPTX1,KRT19,LEP,NR2F1,ETV4,MYOZ1,…
1	!	0.000963	945	468	44	0.094	0.047	GO:0048666	BP	118	neuron development	5	PRDM1,NGEF,FRY,SEMA3A,MAP2,NRCAM,PHGDH,NDRG4,PMP22,VEGFA,CNR1,FKBP1B,PTK2B,CDKN1C,CHL1,NGF,EDNRB,TRPC6,PTPRF,CRABP2,EPHA5,ANKRD1,ADM,TENM4,PTPRO,SEMA3D,NRG1,SPON2,HAND2,NYAP1,ATF5,NPTX1,LEP,NR2F1,ETV4,NTM,NOG,OPCML,GABRA5,GLDN,NANOS1,APOD,PLXNA4,ZNF280B
1	!	0.0188	171	468	12	0.026	0.07	GO:0014031	BP	118	mesenchymal cell development	5	SEMA3A,RGCC,WNT2,EDNRB,EDNRA,SEMA3D,NRG1,HAND2,HEY1,LDLRAD4,HAS2,NOG
1	!	3.23e-06	1720	468	78	0.167	0.045	GO:0006928	BP	118	movement of cell or subcellular component	3	LAMA3,PTPRU,ERBB3,PPAP2A,SEMA3A,LRRC16A,CXCL2,NOX4,NRCAM,ANGPT2,SLC7A8,RGCC,NDRG4,SLC7A5,HSPB1,PPARGC1A,ARHGDIB,VEGFA,IL1A,KIF17,PTK2B,TNFAIP6,MYH2,STAT5A,PALLD,CHL1,VAV3,NGF,C5AR2,PRR5L,EDNRB,TNS3,IL33,CYP19A1,FGF2,NKD1,PTPRF,TMEFF2,ITGA9,AGTR1,EPHA5,SLC7A11,PTPRO,PTPRR,SEMA3D,APCDD1,NRG1,STC1,ACTC1,SPON2,HAND2,BMPER,LDLRAD4,CXCL8,MTSS1,HAS2,PDGFD,FPR1,SAA1,CD34,LEP,ETV4,ALOX15B,TMEM102,CLDN7,NO…
1	!	8.96e-08	1296	468	68	0.145	0.052	GO:0048870	BP	118	cell motility	4	LAMA3,PTPRU,ERBB3,PPAP2A,SEMA3A,LRRC16A,CXCL2,NOX4,NRCAM,ANGPT2,SLC7A8,RGCC,NDRG4,SLC7A5,HSPB1,PPARGC1A,ARHGDIB,VEGFA,IL1A,PTK2B,TNFAIP6,STAT5A,PALLD,CHL1,VAV3,C5AR2,PRR5L,EDNRB,TNS3,IL33,CYP19A1,FGF2,NKD1,PTPRF,TMEFF2,ITGA9,AGTR1,SLC7A11,PTPRO,PTPRR,SEMA3D,APCDD1,NRG1,STC1,HAND2,BMPER,LDLRAD4,CXCL8,HAS2,PDGFD,SAA1,CD34,LEP,ALOX15B,TMEM102,CLDN7,NOG,CSF1,IRS2,KRT16,MITF,NANOS1,APOD,MMP1,ADARB1,GP…
1	!	3.13e-08	1181	468	65	0.139	0.055	GO:0016477	BP	118	cell migration	5	LAMA3,PTPRU,PPAP2A,SEMA3A,LRRC16A,CXCL2,NOX4,NRCAM,ANGPT2,SLC7A8,RGCC,NDRG4,SLC7A5,HSPB1,PPARGC1A,ARHGDIB,VEGFA,IL1A,PTK2B,TNFAIP6,STAT5A,PALLD,CHL1,VAV3,C5AR2,PRR5L,EDNRB,TNS3,IL33,CYP19A1,FGF2,PTPRF,TMEFF2,ITGA9,AGTR1,SLC7A11,PTPRO,PTPRR,SEMA3D,APCDD1,NRG1,STC1,HAND2,BMPER,LDLRAD4,CXCL8,HAS2,PDGFD,SAA1,CD34,LEP,ALOX15B,TMEM102,NOG,CSF1,IRS2,KRT16,MITF,NANOS1,APOD,MMP1,ADARB1,GPR56,PLXNA4,DYX1C1
1	!	0.00601	315	468	19	0.041	0.06	GO:0001667	BP	118	ameboidal-type cell migration	6	SEMA3A,ANGPT2,RGCC,HSPB1,ARHGDIB,VEGFA,PTK2B,STAT5A,PRR5L,EDNRB,FGF2,PTPRR,SEMA3D,STC1,HAND2,BMPER,HAS2,KRT16,NANOS1
1	!	0.0175	217	468	14	0.03	0.065	GO:0010631	BP	118	epithelial cell migration	7	SEMA3A,ANGPT2,RGCC,HSPB1,VEGFA,PTK2B,STAT5A,FGF2,PTPRR,STC1,BMPER,HAS2,KRT16,NANOS1
1	!	0.00122	232	468	17	0.036	0.073	GO:0060326	BP	118	cell chemotaxis	6	CXCL2,HSPB1,VEGFA,PTK2B,VAV3,C5AR2,EDNRB,CYP19A1,FGF2,ITGA9,AGTR1,PTPRO,CXCL8,PDGFD,SAA1,TMEM102,CSF1
1	!	7.38e-06	1879	468	82	0.175	0.044	GO:0008219	BP	118	cell death	3	CYP26B1,PDK4,TRAF1,EYA2,ERBB3,NGEF,ASNS,SEMA3A,BRINP1,PTPRH,NOX4,RASSF7,TRIB3,PIM2,RGCC,WISP1,HSPB1,PRUNE2,PMP22,PPARGC1A,CRYAB,ZBTB16,VEGFA,GHR,IL1A,CTH,CNR1,IFIT2,PTK2B,INHBA,PAX8,GDF5,HIP1,ATF4,CHAC1,GDF15,CHL1,VAV3,SORT1,NGF,EDNRB,IL33,IER3,RNF144B,SLC40A1,FGF2,FGD4,MYOCD,ZNF385B,PLAC8,ANKRD1,ADM,FOXO1,BMP6,TSC22D3,KCNB1,ACTC1,ATF3,FRZB,FZD5,HAND2,ENDOG,ANGPTL4,AR,ATF5,SERPINB9,CD34,LEP,DDIT3…
1	!	2.25e-05	1776	468	77	0.165	0.043	GO:0012501	BP	118	programmed cell death	4	CYP26B1,PDK4,TRAF1,EYA2,ERBB3,NGEF,ASNS,SEMA3A,PTPRH,NOX4,RASSF7,TRIB3,PIM2,RGCC,HSPB1,PRUNE2,PPARGC1A,CRYAB,ZBTB16,VEGFA,IL1A,CTH,CNR1,IFIT2,PTK2B,INHBA,PAX8,GDF5,HIP1,ATF4,CHAC1,GDF15,CHL1,VAV3,SORT1,NGF,EDNRB,IL33,IER3,RNF144B,SLC40A1,FGF2,FGD4,MYOCD,ZNF385B,PLAC8,ANKRD1,ADM,FOXO1,BMP6,TSC22D3,KCNB1,ACTC1,ATF3,FRZB,FZD5,HAND2,ENDOG,ANGPTL4,AR,ATF5,SERPINB9,LEP,DDIT3,NUPR1,ALOX15B,GAS1,TMEM102,…
1	!	5.13e-05	1753	468	75	0.16	0.043	GO:0006915	BP	118	apoptotic process	5	PDK4,TRAF1,EYA2,ERBB3,NGEF,ASNS,SEMA3A,PTPRH,NOX4,RASSF7,TRIB3,PIM2,RGCC,HSPB1,PRUNE2,PPARGC1A,CRYAB,ZBTB16,VEGFA,IL1A,CTH,CNR1,IFIT2,PTK2B,INHBA,PAX8,GDF5,HIP1,ATF4,CHAC1,GDF15,CHL1,VAV3,SORT1,NGF,EDNRB,IL33,IER3,RNF144B,SLC40A1,FGD4,MYOCD,ZNF385B,PLAC8,ANKRD1,ADM,FOXO1,BMP6,TSC22D3,KCNB1,ACTC1,ATF3,FRZB,FZD5,HAND2,ENDOG,ANGPTL4,AR,ATF5,SERPINB9,LEP,DDIT3,NUPR1,ALOX15B,GAS1,TMEM102,CLDN7,NOG,PLA…
1	!	8.9e-08	5990	468	210	0.449	0.035	GO:0007154	BP	118	cell communication	3	CYP26B1,PDK4,CACNA1G,ANK1,TG,ARHGAP6,LMO3,OPN3,TRAF1,PRDM1,PTPRU,EYA2,ERBB3,NGEF,PPAP2A,ASNS,LMCD1,SEMA3A,RAP1GAP,CXCL2,NOX4,RAB11FIP3,NRCAM,ANGPT2,SORBS1,TSPAN15,RASSF7,PCK2,TRIB3,SAMHD1,PIM2,FGF14,RGCC,NDRG4,PDGFRL,WISP1,ARRDC2,WNT2,HSPB1,RASSF4,DKK1,RASD1,PMP22,PPARGC1A,CRYAB,DTX4,TSPAN11,ARHGDIB,GPR63,SMOC2,VEGFA,GHR,STC2,ARHGEF26,IL1A,IL1R2,ERRFI1,NCF2,CTH,CNR1,FKBP1B,IFIT2,DUSP4,PTK2B,RASL1…
1	!	0.00204	2865	468	102	0.218	0.036	GO:1902578	BP	118	single-organism localization	2	CACNA1G,SLC7A14,KCNG1,ANK1,GPM6B,ERBB3,SLC46A1,SLC27A5,RAB11FIP3,SLC7A8,SORBS1,TSPAN15,PCK2,TRIB3,FGF14,RGCC,SLC7A5,EPHB6,DKK1,SLC2A9,FOLR3,SLC15A3,SLC22A18,VEGFA,IL1A,IL1R2,CNR1,FKBP1B,SLC17A5,PTK2B,INHBA,ATP7B,IL13RA2,MYH2,PAX8,GDF5,NECAB3,STAT5A,APOL3,LRRC4,CDO1,LDLR,SESN2,RAMP1,TRPC4,VAV3,SORT1,C5AR2,KCNMB4,GLUL,EDNRB,IL33,FGF2,SLC38A4,FBLN5,PCSK6,ABCA8,CNGA3,AGTR1,EPHA5,CORIN,SYBU,ANKRD1,ADM…
1	!	0.00116	2653	468	97	0.207	0.037	GO:0044765	BP	118	single-organism transport	3	CACNA1G,SLC7A14,KCNG1,ANK1,GPM6B,ERBB3,SLC46A1,SLC27A5,RAB11FIP3,SLC7A8,SORBS1,PCK2,TRIB3,FGF14,RGCC,SLC7A5,EPHB6,DKK1,SLC2A9,FOLR3,SLC15A3,SLC22A18,VEGFA,IL1A,IL1R2,CNR1,FKBP1B,SLC17A5,PTK2B,INHBA,ATP7B,IL13RA2,MYH2,PAX8,GDF5,NECAB3,STAT5A,APOL3,CDO1,LDLR,SESN2,RAMP1,TRPC4,VAV3,SORT1,C5AR2,KCNMB4,GLUL,EDNRB,IL33,FGF2,SLC38A4,FBLN5,PCSK6,ABCA8,CNGA3,AGTR1,EPHA5,CORIN,SYBU,ANKRD1,ADM,SLC43A1,SLC7A…
1	!	9.45e-05	1057	468	51	0.109	0.048	GO:0046903	BP	118	secretion	4	CACNA1G,ANK1,ERBB3,RAB11FIP3,PCK2,RGCC,EPHB6,VEGFA,IL1A,IL1R2,CNR1,FKBP1B,INHBA,ATP7B,IL13RA2,PAX8,NECAB3,STAT5A,CDO1,TRPC4,C5AR2,KCNMB4,GLUL,EDNRB,IL33,FBLN5,PCSK6,AGTR1,EPHA5,CORIN,SYBU,ANKRD1,ADM,BMP6,NRG1,KCNB1,STC1,ITIH3,CLEC3B,PCDH7,SAA1,CD34,LEP,ALOX15B,ABAT,PLA2G6,IRS2,SLC6A9,CFD,SLC26A6,SEPP1
1	!	0.0117	937	468	40	0.085	0.043	GO:0032940	BP	118	secretion by cell	5	CACNA1G,ANK1,RAB11FIP3,PCK2,RGCC,EPHB6,VEGFA,IL1A,IL1R2,CNR1,FKBP1B,INHBA,IL13RA2,PAX8,NECAB3,C5AR2,KCNMB4,GLUL,IL33,PCSK6,AGTR1,EPHA5,SYBU,ANKRD1,ADM,BMP6,KCNB1,ITIH3,CLEC3B,PCDH7,SAA1,CD34,LEP,ALOX15B,ABAT,PLA2G6,IRS2,SLC6A9,CFD,SEPP1
1	!	0.0363	185	468	12	0.026	0.065	GO:0008643	BP	118	carbohydrate transport	4	SORBS1,TRIB3,SLC2A9,SESN2,SORT1,EDNRA,SLC37A1,SLC45A1,KLF15,LEP,IRS2,SLC26A6
1	!	0.00652	2404	468	86	0.184	0.036	GO:0002376	BP	118	immune system process	1	CYP26B1,PDK4,PRDM1,LMCD1,ST6GAL1,CXCL2,ANGPT2,SLC7A8,SUSD2,SAMHD1,MYOM1,FGF14,RGCC,SLC7A5,EPHB6,ZBTB16,VEGFA,IL1A,IL1R2,NCF2,CNR1,FKBP1B,IFIT2,PTK2B,INHBA,IL13RA2,MT2A,MYH2,LRRC17,CDKN1C,VAV3,CFHR5,C5AR2,EDNRB,HLX,IL33,CYP19A1,IFI44L,SLC40A1,DUSP10,SOX13,ACKR2,ITGA9,ADM,SLC7A11,PTPRO,BMP6,SSBP3,TSC22D3,CD1D,SPON2,FZD5,HAND2,SBSPON,FTH1,CXCL8,SERPINB9,MTSS1,PDGFD,SAA1,CD34,IL20RB,LEP,TMEM102,CLDN7…
1	!	0.0456	759	468	32	0.068	0.042	GO:0002252	BP	118	immune effector process	2	PDK4,LMCD1,SAMHD1,MYOM1,FGF14,RGCC,EPHB6,IFIT2,PTK2B,IL13RA2,MYH2,VAV3,CFHR5,C5AR2,HLX,IL33,IFI44L,DUSP10,SPON2,FZD5,SERPINB9,MTSS1,IL20RB,LEP,CLDN7,PLA2G6,IFIT1,GABRA5,ADARB1,CFD,APOBEC3D,TRIL
1	!	6.1e-05	356	468	25	0.053	0.07	GO:0050900	BP	118	leukocyte migration	2	CXCL2,ANGPT2,SLC7A8,SLC7A5,VEGFA,IL1A,PTK2B,VAV3,C5AR2,EDNRB,IL33,CYP19A1,ITGA9,SLC7A11,PTPRO,CXCL8,PDGFD,SAA1,CD34,LEP,TMEM102,CSF1,MITF,APOD,MMP1
1	!	0.000437	152	468	14	0.03	0.092	GO:0097529	BP	118	myeloid leukocyte migration	3	CXCL2,IL1A,PTK2B,VAV3,C5AR2,EDNRB,CYP19A1,ITGA9,PTPRO,CXCL8,PDGFD,SAA1,CSF1,MITF
1	!	0.0276	179	468	12	0.026	0.067	GO:0030595	BP	118	leukocyte chemotaxis	3	CXCL2,PTK2B,VAV3,C5AR2,EDNRB,CYP19A1,ITGA9,PTPRO,CXCL8,SAA1,TMEM102,CSF1
1	!	0.00699	27	468	5	0.011	0.185	GO:0048246	BP	118	macrophage chemotaxis	4	PTK2B,EDNRB,CYP19A1,SAA1,CSF1
1	!	1.28e-07	5977	468	209	0.447	0.035	GO:0023052	BP	118	signaling	1	CYP26B1,PDK4,CACNA1G,ANK1,TG,ARHGAP6,LMO3,OPN3,TRAF1,PRDM1,PTPRU,EYA2,ERBB3,NGEF,PPAP2A,ASNS,LMCD1,SEMA3A,RAP1GAP,CXCL2,NOX4,RAB11FIP3,NRCAM,ANGPT2,SORBS1,TSPAN15,RASSF7,PCK2,TRIB3,SAMHD1,PIM2,FGF14,RGCC,NDRG4,PDGFRL,WISP1,ARRDC2,WNT2,HSPB1,RASSF4,DKK1,RASD1,PMP22,PPARGC1A,CRYAB,DTX4,TSPAN11,ARHGDIB,GPR63,SMOC2,VEGFA,GHR,STC2,ARHGEF26,IL1A,IL1R2,ERRFI1,NCF2,CTH,CNR1,FKBP1B,IFIT2,DUSP4,PTK2B,RASL1…
1	!	1.1e-07	5967	468	209	0.447	0.035	GO:0044700	BP	118	single organism signaling	2	CYP26B1,PDK4,CACNA1G,ANK1,TG,ARHGAP6,LMO3,OPN3,TRAF1,PRDM1,PTPRU,EYA2,ERBB3,NGEF,PPAP2A,ASNS,LMCD1,SEMA3A,RAP1GAP,CXCL2,NOX4,RAB11FIP3,NRCAM,ANGPT2,SORBS1,TSPAN15,RASSF7,PCK2,TRIB3,SAMHD1,PIM2,FGF14,RGCC,NDRG4,PDGFRL,WISP1,ARRDC2,WNT2,HSPB1,RASSF4,DKK1,RASD1,PMP22,PPARGC1A,CRYAB,DTX4,TSPAN11,ARHGDIB,GPR63,SMOC2,VEGFA,GHR,STC2,ARHGEF26,IL1A,IL1R2,ERRFI1,NCF2,CTH,CNR1,FKBP1B,IFIT2,DUSP4,PTK2B,RASL1…
1	!	5.42e-05	11107	468	327	0.699	0.029	GO:0065007	BP	118	biological regulation	1	TNMD,CYP26B1,PDK4,CACNA1G,SLC7A14,KCNG1,ANK1,IKZF2,TG,GPM6B,ARHGAP6,LMO3,LAMA3,OPN3,TRAF1,PRDM1,PTPRU,EYA2,ERBB3,NGEF,PPAP2A,ASNS,LMCD1,FRY,PPP2R2C,SEMA3A,SLC46A1,RAP1GAP,BRINP1,LRRC16A,CXCL2,NOX4,RAB11FIP3,NRCAM,ANGPT2,SLC7A8,PHGDH,SORBS1,TSPAN15,RASSF7,SUSD2,CDKL1,PCK2,TRIB3,SAMHD1,MYOM1,PIM2,KLF8,FGF14,KLF5,RGCC,MMP15,NDRG4,PDGFRL,WISP1,SH2D4A,DENND3,ARRDC2,WNT2,EPHB6,HSPB1,MEST,RASSF4,DKK1,RA…
1	!	0.0422	3378	468	109	0.233	0.032	GO:0065008	BP	118	regulation of biological quality	2	CYP26B1,PDK4,CACNA1G,TG,GPM6B,EYA2,SEMA3A,SLC46A1,LRRC16A,NOX4,RAB11FIP3,NRCAM,SLC7A8,PCK2,PIM2,FGF14,HSPB1,MEST,DKK1,PPARGC1A,SCNN1A,VEGFA,STC2,IL1A,NCF2,CNR1,FKBP1B,PTK2B,INHBA,ATP7B,MT2A,PAX8,STAT5A,STEAP4,ADM2,LRRC4,CDO1,LDLR,SESN2,HSD17B7,TRPC4,VAV3,NGF,KCNMB4,GLUL,EDNRB,ERMN,TRPC6,CYP19A1,SLC40A1,FGF2,FBN2,FGD4,PCSK6,SYPL2,CRABP2,CNGA3,AGTR1,EPHA5,CORIN,IQGAP2,SYBU,ADM,FOXO1,SLC7A11,THRB,NE…
1	!	0.00235	1542	468	62	0.132	0.04	GO:0042592	BP	118	homeostatic process	3	CYP26B1,PDK4,CACNA1G,SLC46A1,NOX4,SLC7A8,PCK2,HSPB1,PPARGC1A,SCNN1A,VEGFA,STC2,IL1A,NCF2,CNR1,FKBP1B,PTK2B,INHBA,ATP7B,MT2A,STEAP4,LDLR,SESN2,TRPC4,EDNRB,TRPC6,SLC40A1,FGF2,SYPL2,AGTR1,EPHA5,CORIN,SYBU,ADM,FOXO1,NEK7,EDNRA,BMP6,TSC22D3,KCNB1,STC1,CKB,ENDOG,ANGPTL4,FTH1,ADRA1B,HAS2,SAA1,CD34,IL20RB,LEP,DDIT3,ABAT,CSF1,PLA2G6,IFIT1,IRS2,KRT16,MT1X,NANOS1,GSTM2,SLC26A6
1	!	1.46e-05	990	468	51	0.109	0.052	GO:0048878	BP	118	chemical homeostasis	4	CYP26B1,PDK4,CACNA1G,SLC46A1,NOX4,SLC7A8,PCK2,PPARGC1A,SCNN1A,VEGFA,STC2,CNR1,FKBP1B,PTK2B,ATP7B,MT2A,STEAP4,LDLR,SESN2,TRPC4,EDNRB,TRPC6,SLC40A1,FGF2,SYPL2,AGTR1,EPHA5,CORIN,SYBU,ADM,FOXO1,EDNRA,BMP6,KCNB1,STC1,CKB,ENDOG,ANGPTL4,FTH1,ADRA1B,HAS2,SAA1,LEP,DDIT3,PLA2G6,IFIT1,IRS2,KRT16,MT1X,GSTM2,SLC26A6
1	!	0.00146	213	468	16	0.034	0.075	GO:0033500	BP	118	carbohydrate homeostasis	5	PDK4,NOX4,PCK2,PPARGC1A,CNR1,FKBP1B,SESN2,EPHA5,SYBU,FOXO1,KCNB1,ENDOG,ADRA1B,LEP,PLA2G6,IRS2
1	!	0.00146	213	468	16	0.034	0.075	GO:0042593	BP	118	glucose homeostasis	6	PDK4,NOX4,PCK2,PPARGC1A,CNR1,FKBP1B,SESN2,EPHA5,SYBU,FOXO1,KCNB1,ENDOG,ADRA1B,LEP,PLA2G6,IRS2
1	!	0.00307	644	468	32	0.068	0.05	GO:0050801	BP	118	ion homeostasis	5	PDK4,CACNA1G,SLC46A1,SLC7A8,SCNN1A,STC2,FKBP1B,PTK2B,ATP7B,MT2A,STEAP4,TRPC4,EDNRB,TRPC6,SLC40A1,FGF2,SYPL2,AGTR1,CORIN,ADM,EDNRA,BMP6,STC1,CKB,FTH1,ADRA1B,SAA1,DDIT3,PLA2G6,MT1X,GSTM2,SLC26A6
1	!	0.00308	588	468	30	0.064	0.051	GO:0055080	BP	118	cation homeostasis	6	PDK4,SLC46A1,SLC7A8,SCNN1A,STC2,FKBP1B,PTK2B,ATP7B,MT2A,STEAP4,TRPC4,EDNRB,TRPC6,SLC40A1,FGF2,SYPL2,AGTR1,CORIN,ADM,EDNRA,BMP6,STC1,FTH1,ADRA1B,SAA1,DDIT3,PLA2G6,MT1X,GSTM2,SLC26A6
1	!	0.00212	603	468	31	0.066	0.051	GO:0098771	BP	118	inorganic ion homeostasis	6	PDK4,SLC46A1,SLC7A8,SCNN1A,STC2,FKBP1B,PTK2B,ATP7B,MT2A,STEAP4,TRPC4,EDNRB,TRPC6,SLC40A1,FGF2,SYPL2,AGTR1,CORIN,ADM,EDNRA,BMP6,STC1,CKB,FTH1,ADRA1B,SAA1,DDIT3,PLA2G6,MT1X,GSTM2,SLC26A6
1	!	0.00144	509	468	28	0.06	0.055	GO:0055065	BP	118	metal ion homeostasis	7	SLC46A1,SLC7A8,SCNN1A,STC2,FKBP1B,PTK2B,ATP7B,MT2A,STEAP4,TRPC4,EDNRB,TRPC6,SLC40A1,FGF2,SYPL2,AGTR1,CORIN,ADM,EDNRA,BMP6,STC1,FTH1,ADRA1B,SAA1,DDIT3,PLA2G6,MT1X,GSTM2
1	!	0.00103	322	468	21	0.045	0.065	GO:0048871	BP	118	multicellular organismal homeostasis	4	CYP26B1,PDK4,NOX4,HSPB1,PPARGC1A,SCNN1A,VEGFA,IL1A,CNR1,PTK2B,EDNRB,SLC40A1,FOXO1,BMP6,HAS2,CD34,IL20RB,ABAT,CSF1,KRT16,NANOS1
1	!	0.00298	35	468	6	0.013	0.171	GO:0001659	BP	118	temperature homeostasis	5	PPARGC1A,IL1A,CNR1,EDNRB,FOXO1,ABAT
1	!	0.01	17	468	4	0.009	0.235	GO:0031649	BP	118	heat generation	6	IL1A,CNR1,EDNRB,ABAT
1	!	0.00192	769	468	37	0.079	0.048	GO:0019725	BP	118	cellular homeostasis	4	SLC46A1,NOX4,PCK2,PPARGC1A,STC2,NCF2,FKBP1B,PTK2B,ATP7B,MT2A,SESN2,TRPC4,EDNRB,TRPC6,SLC40A1,FGF2,SYPL2,AGTR1,EPHA5,SYBU,ADM,FOXO1,EDNRA,BMP6,KCNB1,STC1,CKB,ENDOG,FTH1,ADRA1B,SAA1,DDIT3,PLA2G6,IRS2,MT1X,GSTM2,SLC26A6
1	!	0.000193	662	468	36	0.077	0.054	GO:0055082	BP	118	cellular chemical homeostasis	5	SLC46A1,NOX4,PCK2,PPARGC1A,STC2,FKBP1B,PTK2B,ATP7B,MT2A,SESN2,TRPC4,EDNRB,TRPC6,SLC40A1,FGF2,SYPL2,AGTR1,EPHA5,SYBU,ADM,FOXO1,EDNRA,BMP6,KCNB1,STC1,CKB,ENDOG,FTH1,ADRA1B,SAA1,DDIT3,PLA2G6,IRS2,MT1X,GSTM2,SLC26A6
1	!	0.0134	528	468	26	0.056	0.049	GO:0006873	BP	118	cellular ion homeostasis	6	SLC46A1,STC2,FKBP1B,PTK2B,ATP7B,MT2A,TRPC4,EDNRB,TRPC6,SLC40A1,FGF2,SYPL2,AGTR1,ADM,EDNRA,BMP6,STC1,CKB,FTH1,ADRA1B,SAA1,DDIT3,PLA2G6,MT1X,GSTM2,SLC26A6
1	!	0.0192	513	468	25	0.053	0.049	GO:0030003	BP	118	cellular cation homeostasis	7	SLC46A1,STC2,FKBP1B,PTK2B,ATP7B,MT2A,TRPC4,EDNRB,TRPC6,SLC40A1,FGF2,SYPL2,AGTR1,ADM,EDNRA,BMP6,STC1,FTH1,ADRA1B,SAA1,DDIT3,PLA2G6,MT1X,GSTM2,SLC26A6
1	!	0.0392	370	468	19	0.041	0.051	GO:0072503	BP	118	cellular divalent inorganic cation homeostasis	8	STC2,FKBP1B,PTK2B,ATP7B,TRPC4,EDNRB,TRPC6,FGF2,SYPL2,AGTR1,ADM,EDNRA,STC1,ADRA1B,SAA1,DDIT3,PLA2G6,MT1X,GSTM2
1	!	0.0057	444	468	24	0.051	0.054	GO:0006875	BP	118	cellular metal ion homeostasis	8	SLC46A1,STC2,FKBP1B,PTK2B,ATP7B,MT2A,TRPC4,EDNRB,TRPC6,SLC40A1,FGF2,SYPL2,AGTR1,ADM,EDNRA,BMP6,STC1,FTH1,ADRA1B,SAA1,DDIT3,PLA2G6,MT1X,GSTM2
1	!	0.0423	345	468	18	0.038	0.052	GO:0006874	BP	118	cellular calcium ion homeostasis	9	STC2,FKBP1B,PTK2B,ATP7B,TRPC4,EDNRB,TRPC6,FGF2,SYPL2,AGTR1,ADM,EDNRA,STC1,ADRA1B,SAA1,DDIT3,PLA2G6,GSTM2
1	!	0.00115	126	468	12	0.026	0.095	GO:0001678	BP	118	cellular glucose homeostasis	6	NOX4,PCK2,PPARGC1A,FKBP1B,SESN2,EPHA5,SYBU,FOXO1,KCNB1,ENDOG,PLA2G6,IRS2
1	!	0.00644	110	468	10	0.021	0.091	GO:0071333	BP	118	cellular response to glucose stimulus	7	NOX4,PCK2,PPARGC1A,FKBP1B,EPHA5,SYBU,KCNB1,ENDOG,PLA2G6,IRS2
1	!	0.000333	468	468	28	0.06	0.06	GO:0010817	BP	118	regulation of hormone levels	3	CYP26B1,TG,RAB11FIP3,PCK2,PPARGC1A,STC2,CNR1,FKBP1B,INHBA,PAX8,HSD17B7,NGF,GLUL,CYP19A1,PCSK6,CRABP2,AGTR1,EPHA5,CORIN,SYBU,ADM,BMP6,KCNB1,ALDH1A1,LEP,ABAT,PLA2G6,IRS2
1	!	0.0277	305	468	17	0.036	0.056	GO:0009914	BP	118	hormone transport	4	RAB11FIP3,PCK2,CNR1,FKBP1B,INHBA,PAX8,GLUL,AGTR1,EPHA5,SYBU,ADM,BMP6,KCNB1,LEP,ABAT,PLA2G6,IRS2
1	!	0.000156	10500	468	310	0.662	0.03	GO:0050789	BP	118	regulation of biological process	2	TNMD,CYP26B1,PDK4,CACNA1G,SLC7A14,KCNG1,ANK1,IKZF2,TG,GPM6B,ARHGAP6,LMO3,LAMA3,OPN3,TRAF1,PRDM1,PTPRU,EYA2,ERBB3,NGEF,PPAP2A,ASNS,LMCD1,FRY,PPP2R2C,SEMA3A,RAP1GAP,BRINP1,LRRC16A,CXCL2,NOX4,RAB11FIP3,NRCAM,ANGPT2,PHGDH,SORBS1,TSPAN15,RASSF7,SUSD2,CDKL1,PCK2,TRIB3,SAMHD1,MYOM1,PIM2,KLF8,FGF14,KLF5,RGCC,NDRG4,PDGFRL,WISP1,SH2D4A,ARRDC2,WNT2,EPHB6,HSPB1,MEST,RASSF4,DKK1,RASD1,PMP22,PPARGC1A,CRYAB,ZBT…
1	!	1.91e-05	5017	468	173	0.37	0.034	GO:0048518	BP	118	positive regulation of biological process	3	CYP26B1,CACNA1G,ANK1,IKZF2,GPM6B,ARHGAP6,LMO3,TRAF1,PRDM1,ERBB3,NGEF,ASNS,LMCD1,SEMA3A,BRINP1,LRRC16A,CXCL2,NOX4,NRCAM,ANGPT2,SORBS1,PCK2,TRIB3,PIM2,FGF14,KLF5,RGCC,NDRG4,WNT2,EPHB6,HSPB1,DKK1,PPARGC1A,ZBTB16,SMOC2,VEGFA,GHR,IL1A,CTH,CNR1,FKBP1B,IFIT2,PTK2B,RASL11A,INHBA,HOXC13,IL13RA2,TNFAIP6,MYH2,PAX8,GDF5,STAT5A,HSPA2,HIP1,ADM2,ATF4,APOL3,CDKN1C,LDLR,GDF15,RAMP1,VAV3,SORT1,NGF,CFHR5,C5AR2,PRR5…
1	!	4.39e-10	2575	468	118	0.252	0.046	GO:0051239	BP	118	regulation of multicellular organismal process	3	TNMD,CYP26B1,PDK4,CACNA1G,TG,GPM6B,LAMA3,PRDM1,ERBB3,NGEF,LMCD1,SEMA3A,RAP1GAP,BRINP1,RAB11FIP3,NRCAM,ANGPT2,RGCC,NDRG4,WNT2,HSPB1,DKK1,PMP22,PPARGC1A,ZBTB16,DTX4,MGP,ARHGDIB,VEGFA,GHR,STC2,IL1A,IL1R2,ERRFI1,CTH,CNR1,FKBP1B,PTK2B,INHBA,PAX8,GDF5,STAT5A,OMD,ADM2,ATF4,LRRC17,NGF,C5AR2,KCNMB4,EDNRB,HLX,IL33,TRPC6,FGF2,FBN2,WARS,NKD1,MYOCD,PTPRF,CRABP2,DUSP10,SOX13,AGTR1,CORIN,PLAC8,ANKRD1,ADM,TENM4,…
1	!	5.63e-06	1385	468	66	0.141	0.048	GO:0051240	BP	118	positive regulation of multicellular organismal process	4	CYP26B1,GPM6B,PRDM1,ERBB3,SEMA3A,BRINP1,NRCAM,ANGPT2,RGCC,NDRG4,WNT2,HSPB1,DKK1,PPARGC1A,ZBTB16,VEGFA,GHR,IL1A,CTH,CNR1,FKBP1B,PTK2B,INHBA,PAX8,GDF5,STAT5A,ADM2,ATF4,NGF,EDNRB,HLX,IL33,TRPC6,FGF2,FBN2,MYOCD,CRABP2,ANKRD1,ADM,TENM4,BMP6,NRG1,SPON2,FZD5,SPRY1,HAND2,ANGPTL4,AR,CXCL8,ADRA1B,HAS2,PDGFD,HPSE,SAA1,CD34,IL20RB,LEP,DDIT3,ALOX15B,ABAT,TMEM119,NOG,CSF1,PLA2G6,CEBPD,RAB7B
1	!	0.0083	178	468	13	0.028	0.073	GO:0030278	BP	118	regulation of ossification	4	GPM6B,ZBTB16,MGP,PTK2B,OMD,FGF2,FBN2,BMP6,HAND2,TMEM119,NOG,CSF1,CEBPD
1	!	6.31e-08	4430	468	167	0.357	0.038	GO:0048519	BP	118	negative regulation of biological process	3	TNMD,CYP26B1,PDK4,SLC7A14,GPM6B,ARHGAP6,LMO3,PRDM1,PTPRU,ERBB3,NGEF,PPAP2A,ASNS,LMCD1,FRY,SEMA3A,RAP1GAP,BRINP1,LRRC16A,NOX4,RAB11FIP3,ANGPT2,SUSD2,TRIB3,PIM2,KLF5,RGCC,NDRG4,WISP1,SH2D4A,HSPB1,DKK1,RASD1,PMP22,PPARGC1A,CRYAB,ZBTB16,ARHGDIB,VEGFA,GHR,STC2,IL1A,IL1R2,ERRFI1,CTH,CNR1,RARRES1,PPP4R4,FKBP1B,DUSP4,PTK2B,CSTA,INHBA,IL13RA2,TNFAIP6,MT2A,PAX8,GDF5,HSPA2,RASL11B,ATF4,LRRC4,LRRC17,CHAC1,CD…
1	!	8.5e-06	972	468	51	0.109	0.052	GO:0051241	BP	118	negative regulation of multicellular organismal process	4	TNMD,NGEF,SEMA3A,RAP1GAP,BRINP1,RAB11FIP3,ANGPT2,RGCC,DKK1,PMP22,ZBTB16,ARHGDIB,STC2,IL1R2,ERRFI1,FKBP1B,PTK2B,INHBA,PAX8,GDF5,LRRC17,C5AR2,EDNRB,HLX,IL33,TRPC6,FGF2,MYOCD,DUSP10,PLAC8,ADM,PTPRO,PTPRR,SEMA3D,NRG1,TSC22D3,STC1,FRZB,HAND2,LDLRAD4,CD34,IL20RB,LEP,DDIT3,NR2F1,ETV4,ABAT,NOG,APOD,SERPINB2,GPR56
1	!	5.87e-06	2372	468	98	0.209	0.041	GO:0032879	BP	118	regulation of localization	3	CACNA1G,KCNG1,GPM6B,LAMA3,PTPRU,ERBB3,SEMA3A,LRRC16A,CXCL2,NOX4,RAB11FIP3,ANGPT2,SORBS1,PCK2,TRIB3,FGF14,RGCC,NDRG4,HSPB1,MEST,DKK1,PPARGC1A,CRYAB,ARHGDIB,VEGFA,STC2,IL1A,REEP6,IL1R2,DNAJC6,CNR1,FKBP1B,PTK2B,INHBA,IL13RA2,TNFAIP6,PAX8,STAT5A,HSPA2,HIP1,ATF4,C5AR2,PRR5L,KCNMB4,GLUL,EDNRB,IL33,TRPC6,TRIM29,CYP19A1,FGF2,NKD1,TMEFF2,AGTR1,EPHA5,CORIN,SYBU,ANKRD1,PTPRO,BMP6,PTPRR,SEMA3D,NRG1,KCNB1,STC…
1	!	0.0263	1729	468	63	0.135	0.036	GO:0051049	BP	118	regulation of transport	4	CACNA1G,KCNG1,GPM6B,ERBB3,RAB11FIP3,SORBS1,PCK2,TRIB3,FGF14,RGCC,NDRG4,DKK1,PPARGC1A,CRYAB,VEGFA,STC2,IL1A,REEP6,IL1R2,DNAJC6,CNR1,FKBP1B,PTK2B,INHBA,IL13RA2,PAX8,HSPA2,HIP1,ATF4,C5AR2,KCNMB4,GLUL,EDNRB,IL33,TRPC6,AGTR1,EPHA5,CORIN,SYBU,ANKRD1,BMP6,NRG1,KCNB1,STC1,CLIC6,FZD5,RANBP3L,CLIC3,ABLIM3,SAA1,CD34,LEP,PER1,ALOX15B,GAS1,TMEM102,ABAT,PLA2G6,IRS2,APOD,GSTM2,SLC26A6,STON1
1	!	0.03	205	468	13	0.028	0.063	GO:0090087	BP	118	regulation of peptide transport	5	PCK2,CNR1,FKBP1B,PAX8,GLUL,EPHA5,SYBU,KCNB1,LEP,ABAT,PLA2G6,IRS2,SLC26A6
1	!	0.00809	428	468	23	0.049	0.054	GO:0051051	BP	118	negative regulation of transport	5	GPM6B,ERBB3,RAB11FIP3,RGCC,CRYAB,IL1R2,CNR1,FKBP1B,PTK2B,INHBA,IL13RA2,ATF4,C5AR2,IL33,NRG1,KCNB1,STC1,CD34,LEP,ABAT,IRS2,APOD,GSTM2
1	!	0.0186	105	468	9	0.019	0.086	GO:0043271	BP	118	negative regulation of ion transport	6	CNR1,FKBP1B,PTK2B,ATF4,STC1,LEP,ABAT,IRS2,GSTM2
1	!	0.00196	656	468	33	0.071	0.05	GO:0051046	BP	118	regulation of secretion	5	CACNA1G,ERBB3,RAB11FIP3,PCK2,RGCC,IL1A,IL1R2,CNR1,FKBP1B,INHBA,IL13RA2,PAX8,C5AR2,KCNMB4,GLUL,EDNRB,IL33,AGTR1,EPHA5,CORIN,SYBU,ANKRD1,BMP6,NRG1,KCNB1,STC1,SAA1,CD34,LEP,ALOX15B,ABAT,PLA2G6,IRS2
1	!	0.000955	184	468	15	0.032	0.082	GO:0051048	BP	118	negative regulation of secretion	6	ERBB3,RAB11FIP3,RGCC,IL1R2,CNR1,FKBP1B,INHBA,IL13RA2,C5AR2,IL33,NRG1,KCNB1,CD34,LEP,ABAT
1	!	0.0463	348	468	18	0.038	0.052	GO:0051047	BP	118	positive regulation of secretion	6	CACNA1G,PCK2,RGCC,IL1A,INHBA,GLUL,EDNRB,IL33,ANKRD1,BMP6,KCNB1,SAA1,CD34,LEP,ALOX15B,ABAT,PLA2G6,IRS2
1	!	1.07e-08	3552	468	144	0.308	0.041	GO:0048583	BP	118	regulation of response to stimulus	3	CYP26B1,PDK4,ARHGAP6,LMO3,TRAF1,PRDM1,ERBB3,NGEF,LMCD1,SEMA3A,RAP1GAP,CXCL2,NOX4,ANGPT2,SORBS1,TRIB3,SAMHD1,MYOM1,PIM2,FGF14,RGCC,NDRG4,WNT2,HSPB1,DKK1,PPARGC1A,CRYAB,ARHGDIB,VEGFA,GHR,ARHGEF26,IL1A,IL1R2,ERRFI1,CTH,CNR1,FKBP1B,DUSP4,PTK2B,INHBA,IL13RA2,TNFAIP6,MYH2,GDF5,RASL11B,ATF4,APOL3,LRRC4,CHAC1,CDKN1C,LDLR,GDF15,SESN2,RAMP1,VAV3,NGF,CFHR5,C5AR2,PRR5L,EDNRB,HLX,IL33,IER3,CYP19A1,FGF2,FBN2,F…
1	!	0.0103	1339	468	53	0.113	0.04	GO:0080134	BP	118	regulation of response to stress	4	PDK4,LMCD1,SAMHD1,MYOM1,FGF14,HSPB1,CRYAB,VEGFA,IL1A,IL1R2,ERRFI1,CNR1,FKBP1B,PTK2B,TNFAIP6,ATF4,LDLR,SESN2,C5AR2,EDNRB,IL33,IER3,CYP19A1,FGF2,FBLN5,PTPRF,DUSP10,AGTR1,ANKRD1,FOXO1,CD1D,FZD5,ENDOG,SERPINB9,MTSS1,HPSE,SAA1,CD34,IL20RB,LEP,DDIT3,PER1,CLDN7,ABAT,USP18,IFIT1,GABRA5,APOD,MAP3K5,SERPINB2,PSMB10,TRIL,RAB7B
1	!	6.02e-06	799	468	45	0.096	0.056	GO:0032101	BP	118	regulation of response to external stimulus	4	PDK4,PRDM1,LMCD1,SEMA3A,CXCL2,ANGPT2,MYOM1,FGF14,HSPB1,VEGFA,IL1R2,CNR1,FKBP1B,PTK2B,TNFAIP6,LDLR,C5AR2,EDNRB,IL33,CYP19A1,FGF2,PTPRF,DUSP10,AGTR1,PTPRO,BMP6,SEMA3D,CXCL8,MTSS1,PDGFD,HPSE,SAA1,CD34,IL20RB,LEP,PER1,TMEM102,CLDN7,ABAT,CSF1,IFIT1,GABRA5,APOD,SERPINB2,PLXNA4
1	!	6.67e-06	1333	468	64	0.137	0.048	GO:0048585	BP	118	negative regulation of response to stimulus	4	CYP26B1,LMO3,PRDM1,ERBB3,SEMA3A,ANGPT2,NDRG4,HSPB1,DKK1,IL1A,IL1R2,ERRFI1,CTH,FKBP1B,DUSP4,IL13RA2,TNFAIP6,RASL11B,ATF4,LRRC4,CHAC1,SESN2,C5AR2,PRR5L,HLX,IL33,CYP19A1,FGF2,FBN2,NKD1,DUSP10,ADM,FOXO1,PTPRO,PTPRR,SEMA3D,APCDD1,ATF3,FRZB,SPRY1,BMPER,HEY1,LDLRAD4,AR,CXCL8,SERPINB9,CYP7B1,SAA1,CD34,IL20RB,LEP,DDIT3,PER1,RGS7,ABAT,NOG,IFIT1,SPRY4,APOD,SERPINB2,PSMB10,GSTM2,TRABD2B,RAB7B
1	!	0.00047	259	468	19	0.041	0.073	GO:0032102	BP	118	negative regulation of response to external stimulus	5	PRDM1,SEMA3A,ANGPT2,IL1R2,TNFAIP6,C5AR2,CYP19A1,FGF2,DUSP10,PTPRO,SEMA3D,SAA1,CD34,IL20RB,LEP,ABAT,IFIT1,APOD,SERPINB2
1	!	0.00346	1890	468	72	0.154	0.038	GO:0048584	BP	118	positive regulation of response to stimulus	4	ARHGAP6,LMO3,ERBB3,LMCD1,CXCL2,NOX4,SORBS1,PIM2,RGCC,NDRG4,WNT2,HSPB1,VEGFA,GHR,IL1A,CTH,CNR1,FKBP1B,PTK2B,INHBA,MYH2,GDF5,APOL3,CDKN1C,LDLR,GDF15,VAV3,NGF,CFHR5,C5AR2,PRR5L,HLX,IL33,FGF2,NKD1,MYOCD,AGTR1,ANKRD1,BMP6,NRG1,CD1D,SPON2,ATF3,FZD5,HAND2,ESM1,BMPER,ENDOG,AR,CXCL8,ADRA1B,PDGFD,FPR1,HPSE,SAA1,LEP,DDIT3,STAP2,ALOX15B,TMEM102,ABAT,TNFAIP8L3,CSF1,PLA2G6,SH3BGR,MAP3K5,CFD,PSMB10,GPR56,GSTM2,…
1	!	0.0372	261	468	15	0.032	0.057	GO:0032103	BP	118	positive regulation of response to external stimulus	5	CXCL2,HSPB1,VEGFA,CNR1,FKBP1B,PTK2B,LDLR,IL33,FGF2,AGTR1,BMP6,CXCL8,PDGFD,TMEM102,CSF1
1	!	0.0415	428	468	21	0.045	0.049	GO:0032844	BP	118	regulation of homeostatic process	3	PDK4,CACNA1G,PPARGC1A,CNR1,FKBP1B,PTK2B,INHBA,LDLR,EDNRB,FGF2,AGTR1,EPHA5,CORIN,SYBU,FOXO1,NEK7,TSC22D3,DDIT3,ABAT,PLA2G6,GSTM2
1	!	0.0405	12	468	3	0.006	0.25	GO:0031650	BP	118	regulation of heat generation	4	CNR1,EDNRB,ABAT
1	!	2.27e-07	738	468	46	0.098	0.062	GO:0040012	BP	118	regulation of locomotion	3	LAMA3,PTPRU,ERBB3,SEMA3A,LRRC16A,CXCL2,NOX4,ANGPT2,RGCC,NDRG4,HSPB1,PPARGC1A,ARHGDIB,VEGFA,IL1A,PTK2B,TNFAIP6,STAT5A,C5AR2,PRR5L,IL33,CYP19A1,FGF2,NKD1,TMEFF2,PTPRO,PTPRR,SEMA3D,NRG1,STC1,BMPER,LDLRAD4,CXCL8,HAS2,PDGFD,ALOX15B,TMEM102,CLDN7,NOG,CSF1,IRS2,KRT16,APOD,ADARB1,GPR56,PLXNA4
1	!	2.02e-07	244	468	24	0.051	0.098	GO:0040013	BP	118	negative regulation of locomotion	4	PTPRU,SEMA3A,ANGPT2,RGCC,NDRG4,PPARGC1A,ARHGDIB,C5AR2,IL33,CYP19A1,FGF2,TMEFF2,PTPRO,PTPRR,SEMA3D,NRG1,STC1,LDLRAD4,ALOX15B,NOG,KRT16,APOD,ADARB1,GPR56
1	!	0.000143	176	468	16	0.034	0.091	GO:0050920	BP	118	regulation of chemotaxis	4	SEMA3A,CXCL2,ANGPT2,HSPB1,VEGFA,PTK2B,C5AR2,CYP19A1,FGF2,PTPRO,SEMA3D,CXCL8,PDGFD,TMEM102,CSF1,PLXNA4
1	!	0.0371	116	468	9	0.019	0.078	GO:0050921	BP	118	positive regulation of chemotaxis	5	CXCL2,HSPB1,VEGFA,PTK2B,FGF2,CXCL8,PDGFD,TMEM102,CSF1
1	!	0.0212	50	468	6	0.013	0.12	GO:0050922	BP	118	negative regulation of chemotaxis	5	SEMA3A,ANGPT2,C5AR2,CYP19A1,PTPRO,SEMA3D
1	!	0.000452	9991	468	295	0.63	0.03	GO:0050794	BP	118	regulation of cellular process	3	TNMD,CYP26B1,PDK4,CACNA1G,SLC7A14,KCNG1,ANK1,IKZF2,TG,GPM6B,ARHGAP6,LMO3,LAMA3,OPN3,TRAF1,PRDM1,PTPRU,EYA2,ERBB3,NGEF,PPAP2A,ASNS,LMCD1,FRY,PPP2R2C,SEMA3A,RAP1GAP,BRINP1,LRRC16A,CXCL2,NOX4,RAB11FIP3,NRCAM,ANGPT2,SORBS1,TSPAN15,RASSF7,SUSD2,CDKL1,PCK2,TRIB3,SAMHD1,MYOM1,PIM2,KLF8,FGF14,KLF5,RGCC,NDRG4,PDGFRL,WISP1,SH2D4A,ARRDC2,WNT2,EPHB6,HSPB1,RASSF4,DKK1,RASD1,PMP22,PPARGC1A,CRYAB,ZBTB16,DTX4,TS…
1	!	0.000625	4499	468	151	0.323	0.034	GO:0048522	BP	118	positive regulation of cellular process	4	CYP26B1,CACNA1G,ANK1,IKZF2,ARHGAP6,LMO3,PRDM1,ERBB3,NGEF,ASNS,LMCD1,SEMA3A,BRINP1,LRRC16A,CXCL2,NOX4,NRCAM,SORBS1,PCK2,TRIB3,PIM2,KLF5,RGCC,NDRG4,WNT2,EPHB6,HSPB1,DKK1,PPARGC1A,ZBTB16,VEGFA,GHR,IL1A,CTH,CNR1,FKBP1B,IFIT2,PTK2B,RASL11A,INHBA,HOXC13,TNFAIP6,PAX8,GDF5,STAT5A,HSPA2,HIP1,ATF4,APOL3,CDKN1C,LDLR,GDF15,RAMP1,VAV3,SORT1,NGF,C5AR2,PRR5L,GLUL,EDNRB,TNS3,HLX,IL33,RNF144B,TRPC6,SLC40A1,FGF2,F…
1	!	0.0219	605	468	28	0.06	0.046	GO:1903530	BP	118	regulation of secretion by cell	4	CACNA1G,RAB11FIP3,PCK2,RGCC,IL1A,IL1R2,CNR1,FKBP1B,INHBA,IL13RA2,PAX8,C5AR2,KCNMB4,GLUL,IL33,AGTR1,EPHA5,SYBU,ANKRD1,BMP6,KCNB1,SAA1,CD34,LEP,ALOX15B,ABAT,PLA2G6,IRS2
1	!	0.0454	320	468	17	0.036	0.053	GO:1903532	BP	118	positive regulation of secretion by cell	5	CACNA1G,PCK2,RGCC,IL1A,INHBA,GLUL,IL33,ANKRD1,BMP6,KCNB1,SAA1,CD34,LEP,ALOX15B,ABAT,PLA2G6,IRS2
1	!	1e-07	4111	468	157	0.335	0.038	GO:0048523	BP	118	negative regulation of cellular process	4	TNMD,CYP26B1,PDK4,SLC7A14,ARHGAP6,LMO3,PRDM1,PTPRU,ERBB3,NGEF,PPAP2A,ASNS,LMCD1,FRY,SEMA3A,RAP1GAP,BRINP1,LRRC16A,NOX4,RAB11FIP3,ANGPT2,SUSD2,TRIB3,PIM2,KLF5,RGCC,NDRG4,WISP1,SH2D4A,HSPB1,DKK1,RASD1,PMP22,PPARGC1A,CRYAB,ZBTB16,ARHGDIB,VEGFA,GHR,IL1A,IL1R2,ERRFI1,CTH,CNR1,RARRES1,PPP4R4,FKBP1B,DUSP4,PTK2B,CSTA,INHBA,IL13RA2,PAX8,GDF5,HSPA2,RASL11B,ATF4,LRRC4,LRRC17,CHAC1,CDKN1C,SESN2,CHL1,SORT1,NG…
1	!	0.00378	164	468	13	0.028	0.079	GO:1903531	BP	118	negative regulation of secretion by cell	5	RAB11FIP3,RGCC,IL1R2,CNR1,FKBP1B,INHBA,IL13RA2,C5AR2,IL33,KCNB1,CD34,LEP,ABAT
1	!	1.09e-07	1472	468	74	0.158	0.05	GO:0042127	BP	118	regulation of cell proliferation	4	TNMD,PRDM1,PTPRU,ERBB3,PPAP2A,RAP1GAP,CXCL2,NOX4,PIM2,KLF5,RGCC,NDRG4,WNT2,PMP22,PPARGC1A,ZBTB16,VEGFA,IL1A,ERRFI1,RARRES1,PTK2B,INHBA,PTGER2,GDF5,STAT5A,CDKN1C,VAV3,RERG,C5AR2,GLUL,EDNRB,TNS3,HLX,FGF2,WARS,MYOCD,AGTR1,PLAC8,ADM,FOXO1,BMP6,NRG1,SSBP3,CD1D,ATF3,FRZB,FZD5,SPRY1,HAND2,ESM1,FTH1,AR,ATF5,CXCL8,MTSS1,HAS2,PDGFD,CYP7B1,HPSE,IL20RB,LEP,ETV4,NUPR1,ALOX15B,CLDN7,SHMT2,TMEM119,NOG,CSF1,IRS2…
1	!	0.000146	282	468	21	0.045	0.074	GO:0050678	BP	118	regulation of epithelial cell proliferation	5	TNMD,RAP1GAP,RGCC,WNT2,VEGFA,ERRFI1,GDF5,STAT5A,CDKN1C,C5AR2,GLUL,EDNRB,FGF2,BMP6,AR,MTSS1,HAS2,CYP7B1,LEP,ETV4,NOG
1	!	0.027	90	468	8	0.017	0.089	GO:0001936	BP	118	regulation of endothelial cell proliferation	6	TNMD,RGCC,WNT2,VEGFA,STAT5A,FGF2,BMP6,LEP
1	!	0.00849	801	468	36	0.077	0.045	GO:0008284	BP	118	positive regulation of cell proliferation	5	KLF5,WNT2,PPARGC1A,VEGFA,PTK2B,STAT5A,VAV3,C5AR2,GLUL,EDNRB,TNS3,HLX,FGF2,MYOCD,PLAC8,ADM,BMP6,NRG1,SSBP3,CD1D,ATF3,ESM1,AR,HAS2,PDGFD,CYP7B1,HPSE,LEP,CLDN7,SHMT2,TMEM119,NOG,CSF1,IRS2,MAP3K5,GPR56
1	!	3e-06	626	468	39	0.083	0.062	GO:0008285	BP	118	negative regulation of cell proliferation	5	TNMD,PRDM1,PTPRU,PPAP2A,RAP1GAP,NOX4,PIM2,RGCC,NDRG4,PMP22,PPARGC1A,ZBTB16,IL1A,RARRES1,PTK2B,INHBA,GDF5,CDKN1C,RERG,FGF2,WARS,MYOCD,ADM,FRZB,FZD5,SPRY1,FTH1,AR,ATF5,CXCL8,MTSS1,IL20RB,ETV4,NUPR1,ALOX15B,NOG,APOD,ADARB1,GPR56
1	!	1.12e-05	1442	468	67	0.143	0.046	GO:0010941	BP	118	regulation of cell death	4	PDK4,TRAF1,ERBB3,NGEF,ASNS,NOX4,PIM2,RGCC,WISP1,HSPB1,PPARGC1A,CRYAB,ZBTB16,VEGFA,GHR,IL1A,CTH,CNR1,IFIT2,PTK2B,INHBA,PAX8,GDF5,HIP1,ATF4,GDF15,CHL1,VAV3,SORT1,NGF,EDNRB,IER3,SLC40A1,FGF2,FGD4,MYOCD,PLAC8,ANKRD1,ADM,FOXO1,BMP6,TSC22D3,KCNB1,ACTC1,ATF3,FRZB,HAND2,ENDOG,ANGPTL4,AR,ATF5,SERPINB9,CD34,LEP,DDIT3,NUPR1,GAS1,TMEM102,CLDN7,NOG,PLA2G6,IRS2,GABRA5,MITF,CIDEC,MAP3K5,SERPINB2
1	!	1.2e-05	1356	468	64	0.137	0.047	GO:0043067	BP	118	regulation of programmed cell death	5	PDK4,TRAF1,ERBB3,NGEF,ASNS,NOX4,PIM2,RGCC,HSPB1,PPARGC1A,CRYAB,ZBTB16,VEGFA,IL1A,CTH,CNR1,IFIT2,PTK2B,INHBA,PAX8,GDF5,HIP1,ATF4,GDF15,CHL1,VAV3,SORT1,NGF,EDNRB,IER3,SLC40A1,FGF2,FGD4,MYOCD,PLAC8,ANKRD1,ADM,FOXO1,BMP6,TSC22D3,KCNB1,ACTC1,ATF3,FRZB,HAND2,ENDOG,ANGPTL4,AR,ATF5,SERPINB9,LEP,DDIT3,NUPR1,GAS1,TMEM102,CLDN7,NOG,PLA2G6,IRS2,GABRA5,MITF,CIDEC,MAP3K5,SERPINB2
1	!	1.73e-05	1341	468	63	0.135	0.047	GO:0042981	BP	118	regulation of apoptotic process	6	PDK4,TRAF1,ERBB3,NGEF,ASNS,NOX4,PIM2,RGCC,HSPB1,PPARGC1A,CRYAB,ZBTB16,VEGFA,IL1A,CTH,CNR1,IFIT2,PTK2B,INHBA,PAX8,GDF5,HIP1,ATF4,GDF15,CHL1,VAV3,SORT1,NGF,EDNRB,IER3,SLC40A1,FGD4,MYOCD,PLAC8,ANKRD1,ADM,FOXO1,BMP6,TSC22D3,KCNB1,ACTC1,ATF3,FRZB,HAND2,ENDOG,ANGPTL4,AR,ATF5,SERPINB9,LEP,DDIT3,NUPR1,GAS1,TMEM102,CLDN7,NOG,PLA2G6,IRS2,GABRA5,MITF,CIDEC,MAP3K5,SERPINB2
1	!	0.00415	859	468	39	0.083	0.045	GO:0060548	BP	118	negative regulation of cell death	5	PDK4,ERBB3,ASNS,PIM2,WISP1,HSPB1,PPARGC1A,CRYAB,VEGFA,GHR,IL1A,CTH,PTK2B,PAX8,GDF5,ATF4,CHL1,NGF,EDNRB,IER3,SLC40A1,FGF2,MYOCD,PLAC8,FOXO1,TSC22D3,ACTC1,HAND2,ANGPTL4,AR,ATF5,SERPINB9,CD34,LEP,CLDN7,NOG,IRS2,GABRA5,SERPINB2
1	!	0.0297	799	468	34	0.073	0.043	GO:0043069	BP	118	negative regulation of programmed cell death	6	PDK4,ERBB3,ASNS,PIM2,HSPB1,PPARGC1A,CRYAB,VEGFA,IL1A,CTH,PTK2B,PAX8,GDF5,CHL1,NGF,EDNRB,IER3,SLC40A1,MYOCD,PLAC8,FOXO1,TSC22D3,ACTC1,HAND2,ANGPTL4,AR,ATF5,SERPINB9,LEP,CLDN7,NOG,IRS2,GABRA5,SERPINB2
1	!	0.0227	786	468	34	0.073	0.043	GO:0043066	BP	118	negative regulation of apoptotic process	7	PDK4,ERBB3,ASNS,PIM2,HSPB1,PPARGC1A,CRYAB,VEGFA,IL1A,CTH,PTK2B,PAX8,GDF5,CHL1,NGF,EDNRB,IER3,SLC40A1,MYOCD,PLAC8,FOXO1,TSC22D3,ACTC1,HAND2,ANGPTL4,AR,ATF5,SERPINB9,LEP,CLDN7,NOG,IRS2,GABRA5,SERPINB2
1	!	4.02e-06	2938	468	116	0.248	0.039	GO:0010646	BP	118	regulation of cell communication	4	CYP26B1,ARHGAP6,LMO3,TRAF1,PRDM1,ERBB3,NGEF,LMCD1,RAP1GAP,NOX4,RAB11FIP3,SORBS1,PCK2,TRIB3,PIM2,FGF14,NDRG4,WNT2,HSPB1,DKK1,PPARGC1A,ARHGDIB,VEGFA,GHR,ARHGEF26,IL1A,IL1R2,ERRFI1,CTH,CNR1,FKBP1B,DUSP4,PTK2B,INHBA,PAX8,GDF5,RASL11B,APOL3,LRRC4,CHAC1,CDKN1C,GDF15,SESN2,RAMP1,VAV3,NGF,C5AR2,PRR5L,KCNMB4,GLUL,IER3,FGF2,FBN2,FGD4,PCSK6,NKD1,MYOCD,CRABP2,DUSP10,AGTR1,EPHA5,SYBU,ANKRD1,ADM,FOXO1,PTPRO,BM…
1	!	0.0227	1486	468	56	0.12	0.038	GO:0010647	BP	118	positive regulation of cell communication	5	ARHGAP6,LMO3,ERBB3,LMCD1,NOX4,SORBS1,PCK2,PIM2,NDRG4,WNT2,VEGFA,GHR,IL1A,CTH,PTK2B,INHBA,GDF5,APOL3,CDKN1C,GDF15,VAV3,NGF,C5AR2,PRR5L,GLUL,FGF2,NKD1,MYOCD,ANKRD1,BMP6,NRG1,ATF3,FZD5,HAND2,ESM1,BMPER,AR,ADRA1B,PDGFD,FPR1,HPSE,SAA1,LEP,DDIT3,STAP2,ALOX15B,ABAT,TNFAIP8L3,CSF1,PLA2G6,SH3BGR,IRS2,MAP3K5,PSMB10,GPR56,GSTM2
1	!	0.000674	1168	468	52	0.111	0.045	GO:0010648	BP	118	negative regulation of cell communication	5	CYP26B1,LMO3,PRDM1,ERBB3,RAB11FIP3,NDRG4,HSPB1,DKK1,IL1A,IL1R2,ERRFI1,CTH,FKBP1B,DUSP4,PTK2B,INHBA,RASL11B,LRRC4,CHAC1,SESN2,PRR5L,FBN2,NKD1,DUSP10,ADM,FOXO1,PTPRO,PTPRR,APCDD1,GRIA1,KCNB1,ATF3,FRZB,SPRY1,BMPER,HEY1,LDLRAD4,AR,CXCL8,CYP7B1,LEP,DDIT3,PER1,RGS7,NOG,PLA2G6,SPRY4,APOD,PSMB10,GSTM2,TRABD2B,RAB7B
1	!	6.93e-07	766	468	46	0.098	0.06	GO:0051270	BP	118	regulation of cellular component movement	4	LAMA3,PTPRU,ERBB3,SEMA3A,LRRC16A,CXCL2,NOX4,ANGPT2,RGCC,NDRG4,HSPB1,PPARGC1A,ARHGDIB,VEGFA,IL1A,PTK2B,TNFAIP6,STAT5A,C5AR2,PRR5L,IL33,CYP19A1,FGF2,NKD1,TMEFF2,PTPRO,PTPRR,SEMA3D,NRG1,STC1,BMPER,LDLRAD4,CXCL8,HAS2,PDGFD,ALOX15B,TMEM102,CLDN7,NOG,CSF1,IRS2,KRT16,APOD,ADARB1,GPR56,PLXNA4
1	!	2.02e-07	244	468	24	0.051	0.098	GO:0051271	BP	118	negative regulation of cellular component movement	5	PTPRU,SEMA3A,ANGPT2,RGCC,NDRG4,PPARGC1A,ARHGDIB,C5AR2,IL33,CYP19A1,FGF2,TMEFF2,PTPRO,PTPRR,SEMA3D,NRG1,STC1,LDLRAD4,ALOX15B,NOG,KRT16,APOD,ADARB1,GPR56
1	!	1.76e-07	707	468	45	0.096	0.064	GO:2000145	BP	118	regulation of cell motility	5	LAMA3,PTPRU,ERBB3,SEMA3A,LRRC16A,CXCL2,NOX4,ANGPT2,RGCC,NDRG4,HSPB1,PPARGC1A,ARHGDIB,VEGFA,IL1A,PTK2B,TNFAIP6,STAT5A,C5AR2,PRR5L,IL33,CYP19A1,FGF2,NKD1,TMEFF2,PTPRR,SEMA3D,NRG1,STC1,BMPER,LDLRAD4,CXCL8,HAS2,PDGFD,ALOX15B,TMEM102,CLDN7,NOG,CSF1,IRS2,KRT16,APOD,ADARB1,GPR56,PLXNA4
1	!	5.55e-07	660	468	42	0.09	0.064	GO:0030334	BP	118	regulation of cell migration	6	LAMA3,PTPRU,SEMA3A,LRRC16A,CXCL2,NOX4,ANGPT2,RGCC,NDRG4,HSPB1,PPARGC1A,ARHGDIB,VEGFA,IL1A,PTK2B,TNFAIP6,STAT5A,C5AR2,PRR5L,IL33,CYP19A1,FGF2,TMEFF2,PTPRR,SEMA3D,NRG1,STC1,BMPER,LDLRAD4,CXCL8,HAS2,PDGFD,ALOX15B,TMEM102,NOG,CSF1,IRS2,KRT16,APOD,ADARB1,GPR56,PLXNA4
1	!	0.0118	162	468	12	0.026	0.074	GO:0010632	BP	118	regulation of epithelial cell migration	7	SEMA3A,ANGPT2,RGCC,HSPB1,VEGFA,PTK2B,STAT5A,FGF2,PTPRR,STC1,BMPER,HAS2
1	!	0.0292	112	468	9	0.019	0.08	GO:0010594	BP	118	regulation of endothelial cell migration	8	ANGPT2,RGCC,HSPB1,VEGFA,PTK2B,STAT5A,FGF2,STC1,BMPER
1	!	3.97e-07	215	468	22	0.047	0.102	GO:2000146	BP	118	negative regulation of cell motility	6	PTPRU,SEMA3A,ANGPT2,RGCC,NDRG4,PPARGC1A,ARHGDIB,C5AR2,IL33,CYP19A1,FGF2,TMEFF2,PTPRR,NRG1,STC1,LDLRAD4,ALOX15B,NOG,KRT16,APOD,ADARB1,GPR56
1	!	1.39e-07	203	468	22	0.047	0.108	GO:0030336	BP	118	negative regulation of cell migration	7	PTPRU,SEMA3A,ANGPT2,RGCC,NDRG4,PPARGC1A,ARHGDIB,C5AR2,IL33,CYP19A1,FGF2,TMEFF2,PTPRR,NRG1,STC1,LDLRAD4,ALOX15B,NOG,KRT16,APOD,ADARB1,GPR56
1	!	0.0236	51	468	6	0.013	0.118	GO:0010633	BP	118	negative regulation of epithelial cell migration	8	SEMA3A,ANGPT2,RGCC,FGF2,PTPRR,STC1
1	!	0.0346	38	468	5	0.011	0.132	GO:1902667	BP	118	regulation of axon guidance	5	SEMA3A,VEGFA,PTPRO,SEMA3D,PLXNA4
1	!	1.11e-07	5530	468	197	0.421	0.036	GO:0007165	BP	118	signal transduction	4	CYP26B1,PDK4,ANK1,TG,ARHGAP6,LMO3,OPN3,TRAF1,PRDM1,PTPRU,EYA2,ERBB3,NGEF,PPAP2A,ASNS,LMCD1,SEMA3A,RAP1GAP,CXCL2,NOX4,ANGPT2,SORBS1,TSPAN15,RASSF7,TRIB3,SAMHD1,PIM2,FGF14,RGCC,NDRG4,PDGFRL,WISP1,ARRDC2,WNT2,HSPB1,RASSF4,DKK1,RASD1,PPARGC1A,CRYAB,DTX4,TSPAN11,ARHGDIB,GPR63,SMOC2,VEGFA,GHR,STC2,ARHGEF26,IL1A,IL1R2,ERRFI1,NCF2,CTH,CNR1,FKBP1B,IFIT2,DUSP4,PTK2B,RASL11A,INHBA,IL13RA2,TNFAIP6,MT2A,PTGER…
1	!	9.92e-05	2561	468	99	0.212	0.039	GO:0007166	BP	118	cell surface receptor signaling pathway	5	PDK4,TRAF1,PRDM1,PTPRU,EYA2,ERBB3,NGEF,SEMA3A,CXCL2,ANGPT2,SORBS1,TSPAN15,SAMHD1,NDRG4,PDGFRL,WISP1,WNT2,HSPB1,DKK1,PPARGC1A,DTX4,TSPAN11,VEGFA,GHR,IL1A,IL1R2,ERRFI1,NCF2,IFIT2,PTK2B,INHBA,IL13RA2,MT2A,MYH2,GDF5,STAT5A,RASL11B,LRRC4,CHAC1,CDKN1C,GDF15,VAV3,SORT1,NGF,EDNRB,IL33,FGF2,FBN2,PCSK6,NKD1,MYOCD,PTPRF,ITGA10,ITGA9,EPHA5,FOXO1,PTPRO,BMP6,PTPRR,SEMA3D,APCDD1,GRIA1,NRG1,KCNB1,ATF3,FRZB,FZD5,…
1	!	9.07e-05	941	468	47	0.1	0.05	GO:0007167	BP	118	enzyme linked receptor protein signaling pathway	6	PDK4,PTPRU,ERBB3,NGEF,ANGPT2,SORBS1,NDRG4,PDGFRL,HSPB1,DKK1,VEGFA,GHR,ERRFI1,NCF2,PTK2B,INHBA,GDF5,STAT5A,RASL11B,CDKN1C,GDF15,VAV3,SORT1,NGF,FGF2,FBN2,PCSK6,MYOCD,PTPRF,EPHA5,FOXO1,BMP6,PTPRR,NRG1,SPRY1,ESM1,BMPER,LDLRAD4,AR,REPS2,MTSS1,PDGFD,LEP,NOG,CSF1,IRS2,APOD
1	!	0.00165	650	468	33	0.071	0.051	GO:0007169	BP	118	transmembrane receptor protein tyrosine kinase signaling pathway	7	PDK4,ERBB3,NGEF,ANGPT2,SORBS1,NDRG4,PDGFRL,HSPB1,VEGFA,GHR,ERRFI1,NCF2,PTK2B,STAT5A,VAV3,SORT1,NGF,FGF2,EPHA5,FOXO1,PTPRR,NRG1,SPRY1,ESM1,AR,REPS2,MTSS1,PDGFD,LEP,NOG,CSF1,IRS2,APOD
1	!	0.0115	2586	468	90	0.192	0.035	GO:0035556	BP	118	intracellular signal transduction	5	ARHGAP6,LMO3,ERBB3,NGEF,LMCD1,RAP1GAP,NOX4,TRIB3,PIM2,RGCC,NDRG4,HSPB1,RASD1,CRYAB,ARHGDIB,VEGFA,GHR,ARHGEF26,IL1A,ERRFI1,CTH,FKBP1B,DUSP4,PTK2B,RASL11A,INHBA,GDF5,STAT5A,RASL11B,ATF4,APOL3,LRRC4,CHAC1,GDF15,SESN2,VAV3,NGF,RERG,C5AR2,PRR5L,EDNRB,IER3,FGF2,FGD4,TUFT1,DUSP10,ZNF385B,AGTR1,EPHA5,IQGAP2,ANKRD1,ADM,FOXO1,STK32B,BMP6,PTPRR,NRG1,RCAN1,ATF3,FZD5,SPRY1,BMPER,NYAP1,AR,CXCL8,ADRA1B,PDGFD,FP…
1	!	0.0029	226	468	16	0.034	0.071	GO:0019932	BP	118	second-messenger-mediated signaling	6	ERBB3,LMCD1,RASD1,FKBP1B,PTK2B,EDNRB,AGTR1,EPHA5,ADM,NRG1,RCAN1,CXCL8,FPR1,MCTP1,MT1X,GSTM2
1	!	0.0448	142	468	10	0.021	0.07	GO:0019722	BP	118	calcium-mediated signaling	7	ERBB3,LMCD1,FKBP1B,PTK2B,AGTR1,NRG1,RCAN1,CXCL8,MCTP1,GSTM2
1	!	0.0389	24	468	4	0.009	0.167	GO:0097720	BP	118	calcineurin-mediated signaling	8	ERBB3,LMCD1,NRG1,RCAN1
1	!	3.18e-06	2991	468	118	0.252	0.039	GO:0023051	BP	118	regulation of signaling	3	CYP26B1,ARHGAP6,LMO3,TRAF1,PRDM1,ERBB3,NGEF,LMCD1,RAP1GAP,NOX4,RAB11FIP3,SORBS1,PCK2,TRIB3,PIM2,FGF14,NDRG4,WNT2,HSPB1,DKK1,PPARGC1A,ARHGDIB,VEGFA,GHR,ARHGEF26,IL1A,IL1R2,ERRFI1,CTH,CNR1,FKBP1B,DUSP4,PTK2B,INHBA,PAX8,GDF5,RASL11B,APOL3,LRRC4,CHAC1,CDKN1C,GDF15,SESN2,RAMP1,VAV3,NGF,C5AR2,PRR5L,KCNMB4,GLUL,IER3,FGF2,FBN2,FGD4,PCSK6,NKD1,MYOCD,CRABP2,DUSP10,AGTR1,EPHA5,CORIN,SYBU,ANKRD1,ADM,FOXO1,PT…
1	!	0.0153	1493	468	57	0.122	0.038	GO:0023056	BP	118	positive regulation of signaling	4	ARHGAP6,LMO3,ERBB3,LMCD1,NOX4,SORBS1,PCK2,PIM2,NDRG4,WNT2,VEGFA,GHR,IL1A,CTH,PTK2B,INHBA,GDF5,APOL3,CDKN1C,GDF15,VAV3,NGF,C5AR2,PRR5L,GLUL,FGF2,NKD1,MYOCD,ANKRD1,BMP6,NRG1,ATF3,FZD5,HAND2,ESM1,BMPER,D4S234E,AR,ADRA1B,PDGFD,FPR1,HPSE,SAA1,LEP,DDIT3,STAP2,ALOX15B,ABAT,TNFAIP8L3,CSF1,PLA2G6,SH3BGR,IRS2,MAP3K5,PSMB10,GPR56,GSTM2
1	!	0.000737	1172	468	52	0.111	0.044	GO:0023057	BP	118	negative regulation of signaling	4	CYP26B1,LMO3,PRDM1,ERBB3,RAB11FIP3,NDRG4,HSPB1,DKK1,IL1A,IL1R2,ERRFI1,CTH,FKBP1B,DUSP4,PTK2B,INHBA,RASL11B,LRRC4,CHAC1,SESN2,PRR5L,FBN2,NKD1,DUSP10,ADM,FOXO1,PTPRO,PTPRR,APCDD1,GRIA1,KCNB1,ATF3,FRZB,SPRY1,BMPER,HEY1,LDLRAD4,AR,CXCL8,CYP7B1,LEP,DDIT3,PER1,RGS7,NOG,PLA2G6,SPRY4,APOD,PSMB10,GSTM2,TRABD2B,RAB7B
1	!	2.91e-05	2654	468	104	0.222	0.039	GO:0009966	BP	118	regulation of signal transduction	4	CYP26B1,ARHGAP6,LMO3,TRAF1,PRDM1,ERBB3,NGEF,LMCD1,RAP1GAP,NOX4,SORBS1,TRIB3,PIM2,NDRG4,WNT2,HSPB1,DKK1,PPARGC1A,ARHGDIB,VEGFA,GHR,ARHGEF26,IL1A,IL1R2,ERRFI1,CTH,FKBP1B,DUSP4,PTK2B,INHBA,GDF5,RASL11B,APOL3,LRRC4,CHAC1,CDKN1C,GDF15,SESN2,RAMP1,VAV3,NGF,C5AR2,PRR5L,IER3,FGF2,FBN2,FGD4,PCSK6,NKD1,MYOCD,CRABP2,DUSP10,ANKRD1,ADM,FOXO1,PTPRO,BMP6,PTPRR,APCDD1,NRG1,RCAN1,ATF3,FRZB,FZD5,SPRY1,HAND2,ESM1,B…
1	!	0.0263	202	468	13	0.028	0.064	GO:0090092	BP	118	regulation of transmembrane receptor protein serine/threonine kinase signaling pathway	5	DKK1,INHBA,GDF5,RASL11B,CDKN1C,GDF15,FBN2,PCSK6,MYOCD,BMP6,BMPER,LDLRAD4,NOG
1	!	0.00616	1664	468	64	0.137	0.038	GO:1902531	BP	118	regulation of intracellular signal transduction	5	ARHGAP6,LMO3,ERBB3,NGEF,LMCD1,RAP1GAP,NOX4,TRIB3,PIM2,NDRG4,HSPB1,ARHGDIB,VEGFA,GHR,ARHGEF26,IL1A,ERRFI1,CTH,FKBP1B,DUSP4,PTK2B,INHBA,GDF5,APOL3,LRRC4,GDF15,SESN2,VAV3,NGF,C5AR2,PRR5L,IER3,FGF2,FGD4,DUSP10,ANKRD1,FOXO1,BMP6,PTPRR,NRG1,RCAN1,ATF3,FZD5,SPRY1,BMPER,AR,ADRA1B,PDGFD,FPR1,HPSE,SAA1,LEP,DDIT3,STAP2,PER1,ARHGEF37,TNFAIP8L3,CSF1,PLA2G6,IRS2,SPRY4,MAP3K5,GPR56,GSTM2
1	!	0.0386	75	468	7	0.015	0.093	GO:0050848	BP	118	regulation of calcium-mediated signaling	6	ERBB3,LMCD1,FKBP1B,PTK2B,NRG1,RCAN1,GSTM2
1	!	0.00794	1072	468	45	0.096	0.042	GO:0009968	BP	118	negative regulation of signal transduction	5	CYP26B1,LMO3,PRDM1,ERBB3,NDRG4,HSPB1,DKK1,IL1A,IL1R2,ERRFI1,CTH,FKBP1B,DUSP4,RASL11B,LRRC4,CHAC1,SESN2,PRR5L,FBN2,NKD1,DUSP10,ADM,FOXO1,PTPRO,PTPRR,APCDD1,ATF3,FRZB,SPRY1,BMPER,HEY1,LDLRAD4,AR,CXCL8,CYP7B1,DDIT3,PER1,RGS7,NOG,SPRY4,APOD,PSMB10,GSTM2,TRABD2B,RAB7B
1	!	0.0154	1363	468	53	0.113	0.039	GO:0009967	BP	118	positive regulation of signal transduction	5	ARHGAP6,LMO3,ERBB3,LMCD1,NOX4,SORBS1,PIM2,NDRG4,WNT2,VEGFA,GHR,IL1A,CTH,PTK2B,INHBA,GDF5,APOL3,CDKN1C,GDF15,VAV3,NGF,C5AR2,PRR5L,FGF2,NKD1,MYOCD,ANKRD1,BMP6,NRG1,ATF3,FZD5,HAND2,ESM1,BMPER,AR,ADRA1B,PDGFD,FPR1,HPSE,SAA1,LEP,DDIT3,STAP2,ALOX15B,ABAT,TNFAIP8L3,CSF1,PLA2G6,SH3BGR,MAP3K5,PSMB10,GPR56,GSTM2
1	!	1.04e-09	2213	468	105	0.224	0.047	GO:0050793	BP	118	regulation of developmental process	3	TNMD,CYP26B1,TG,GPM6B,LMO3,LAMA3,PRDM1,ERBB3,NGEF,SEMA3A,RAP1GAP,BRINP1,LRRC16A,NRCAM,ANGPT2,TRIB3,KLF5,RGCC,NDRG4,WNT2,HSPB1,DKK1,PMP22,PPARGC1A,ZBTB16,MGP,ARHGDIB,VEGFA,GHR,STC2,IL1A,ERRFI1,CTH,CNR1,FKBP1B,PTK2B,INHBA,PAX8,GDF5,STAT5A,OMD,ADM2,LRRC17,GDF15,SORT1,NGF,EDNRB,ERMN,HLX,TRPC6,FGF2,FBN2,FGD4,WARS,NKD1,MYOCD,PTPRF,CRABP2,DUSP10,SOX13,AGTR1,PLAC8,ANKRD1,ADM,TENM4,FOXO1,CCDC3,PTPRO,BMP6,…
1	!	0.00599	109	468	10	0.021	0.092	GO:1901861	BP	118	regulation of muscle tissue development	4	CYP26B1,ERBB3,WNT2,DKK1,PPARGC1A,FGF2,MYOCD,NRG1,TSC22D3,NOG
1	!	0.000723	992	468	46	0.098	0.046	GO:0022603	BP	118	regulation of anatomical structure morphogenesis	4	TNMD,NGEF,SEMA3A,LRRC16A,NRCAM,ANGPT2,RGCC,WNT2,HSPB1,DKK1,PPARGC1A,VEGFA,IL1A,PTK2B,PAX8,ADM2,GDF15,NGF,ERMN,TRPC6,FGF2,FGD4,WARS,NKD1,CRABP2,ADM,TENM4,PTPRO,SEMA3D,NRG1,FZD5,SPRY1,HAND2,HEY1,ANGPTL4,LDLRAD4,AR,CXCL8,HAS2,CD34,LEP,ETV4,NOG,CSF1,PSMB10,PLXNA4
1	!	0.0261	52	468	6	0.013	0.115	GO:0060688	BP	118	regulation of morphogenesis of a branching structure	5	WNT2,VEGFA,PAX8,AR,ETV4,NOG
1	!	2.15e-08	1143	468	64	0.137	0.056	GO:0051094	BP	118	positive regulation of developmental process	4	CYP26B1,GPM6B,LMO3,PRDM1,ERBB3,SEMA3A,BRINP1,LRRC16A,NRCAM,ANGPT2,KLF5,RGCC,NDRG4,WNT2,HSPB1,DKK1,PPARGC1A,ZBTB16,VEGFA,GHR,IL1A,CTH,CNR1,FKBP1B,PTK2B,INHBA,PAX8,GDF5,ADM2,GDF15,NGF,HLX,TRPC6,FGF2,FBN2,MYOCD,CRABP2,AGTR1,ANKRD1,ADM,TENM4,CCDC3,BMP6,NRG1,SSBP3,FRZB,ADAMTS9,SPRY1,HAND2,ANGPTL4,AR,CXCL8,HAS2,PDGFD,HPSE,CD34,LEP,ALOX15B,TMEM119,NOG,CSF1,MAP3K5,CEBPD,RAB7B
1	!	0.0116	30	468	5	0.011	0.167	GO:1905332	BP	118	positive regulation of morphogenesis of an epithelium	5	WNT2,VEGFA,PAX8,AR,NOG
1	!	0.00937	59	468	7	0.015	0.119	GO:1901863	BP	118	positive regulation of muscle tissue development	5	CYP26B1,ERBB3,WNT2,PPARGC1A,FGF2,MYOCD,NRG1
1	!	8.19e-05	798	468	42	0.09	0.053	GO:0051093	BP	118	negative regulation of developmental process	4	TNMD,NGEF,SEMA3A,RAP1GAP,BRINP1,ANGPT2,TRIB3,RGCC,DKK1,PMP22,PPARGC1A,ZBTB16,ARHGDIB,STC2,PTK2B,INHBA,PAX8,GDF5,LRRC17,SORT1,EDNRB,HLX,TRPC6,NKD1,MYOCD,DUSP10,PLAC8,FOXO1,PTPRO,SEMA3D,NRG1,TSC22D3,RCAN1,FRZB,HAND2,LDLRAD4,LEP,DDIT3,NR2F1,ETV4,NOG,GPR56
1	!	1.43e-08	1660	468	83	0.177	0.05	GO:2000026	BP	118	regulation of multicellular organismal development	4	TNMD,CYP26B1,TG,GPM6B,LAMA3,PRDM1,ERBB3,NGEF,SEMA3A,RAP1GAP,BRINP1,NRCAM,ANGPT2,RGCC,NDRG4,WNT2,HSPB1,DKK1,PMP22,ZBTB16,MGP,ARHGDIB,VEGFA,IL1A,ERRFI1,CTH,CNR1,FKBP1B,PTK2B,INHBA,PAX8,GDF5,OMD,ADM2,LRRC17,NGF,EDNRB,HLX,TRPC6,FGF2,FBN2,WARS,NKD1,MYOCD,PTPRF,CRABP2,DUSP10,SOX13,ANKRD1,ADM,TENM4,PTPRO,BMP6,SEMA3D,NRG1,TSC22D3,FRZB,FZD5,SPRY1,HAND2,HEY1,ANGPTL4,LDLRAD4,AR,CXCL8,PDGFD,HPSE,CD34,LEP,DDI…
1	!	0.0416	76	468	7	0.015	0.092	GO:0070167	BP	118	regulation of biomineral tissue development	5	GPM6B,MGP,PTK2B,OMD,FBN2,BMP6,TMEM119
1	!	0.0219	68	468	7	0.015	0.103	GO:0030500	BP	118	regulation of bone mineralization	6	GPM6B,MGP,PTK2B,OMD,FBN2,BMP6,TMEM119
1	!	0.0227	108	468	9	0.019	0.083	GO:0048634	BP	118	regulation of muscle organ development	5	CYP26B1,ERBB3,WNT2,DKK1,FGF2,MYOCD,NRG1,TSC22D3,NOG
1	!	0.0457	58	468	6	0.013	0.103	GO:0048636	BP	118	positive regulation of muscle organ development	6	CYP26B1,ERBB3,WNT2,FGF2,MYOCD,NRG1
1	!	0.0199	106	468	9	0.019	0.085	GO:0016202	BP	118	regulation of striated muscle tissue development	6	CYP26B1,ERBB3,WNT2,DKK1,FGF2,MYOCD,NRG1,TSC22D3,NOG
1	!	0.00542	54	468	7	0.015	0.13	GO:0055024	BP	118	regulation of cardiac muscle tissue development	7	ERBB3,WNT2,DKK1,FGF2,MYOCD,NRG1,NOG
1	!	0.0457	58	468	6	0.013	0.103	GO:0045844	BP	118	positive regulation of striated muscle tissue development	7	CYP26B1,ERBB3,WNT2,FGF2,MYOCD,NRG1
1	!	0.0208	34	468	5	0.011	0.147	GO:0055025	BP	118	positive regulation of cardiac muscle tissue development	8	ERBB3,WNT2,FGF2,MYOCD,NRG1
1	!	0.0189	747	468	33	0.071	0.044	GO:0051960	BP	118	regulation of nervous system development	5	TG,NGEF,SEMA3A,RAP1GAP,BRINP1,NRCAM,NDRG4,WNT2,DKK1,PMP22,VEGFA,CNR1,FKBP1B,PTK2B,GDF5,NGF,EDNRB,TRPC6,FGF2,PTPRF,CRABP2,DUSP10,ANKRD1,TENM4,PTPRO,BMP6,SEMA3D,NRG1,NR2F1,NOG,CSF1,GPR56,PLXNA4
1	!	0.0333	258	468	15	0.032	0.058	GO:0051961	BP	118	negative regulation of nervous system development	6	NGEF,SEMA3A,RAP1GAP,BRINP1,DKK1,PMP22,EDNRB,TRPC6,DUSP10,PTPRO,SEMA3D,NRG1,NR2F1,NOG,GPR56
1	!	8.84e-05	230	468	19	0.041	0.083	GO:1901342	BP	118	regulation of vasculature development	5	TNMD,ANGPT2,RGCC,HSPB1,VEGFA,IL1A,CTH,PTK2B,ADM2,FGF2,WARS,MYOCD,ADM,HEY1,ANGPTL4,CXCL8,PDGFD,CD34,LEP
1	!	0.000104	134	468	14	0.03	0.104	GO:1904018	BP	118	positive regulation of vasculature development	6	ANGPT2,HSPB1,VEGFA,IL1A,CTH,PTK2B,ADM2,FGF2,MYOCD,ADM,ANGPTL4,CXCL8,PDGFD,CD34
1	!	0.00372	208	468	15	0.032	0.072	GO:0045765	BP	118	regulation of angiogenesis	6	TNMD,ANGPT2,RGCC,HSPB1,VEGFA,IL1A,PTK2B,ADM2,FGF2,WARS,ADM,ANGPTL4,CXCL8,CD34,LEP
1	!	0.00294	119	468	11	0.024	0.092	GO:0045766	BP	118	positive regulation of angiogenesis	7	ANGPT2,HSPB1,VEGFA,IL1A,PTK2B,ADM2,FGF2,ADM,ANGPTL4,CXCL8,CD34
1	!	0.0186	243	468	15	0.032	0.062	GO:2000027	BP	118	regulation of organ morphogenesis	5	WNT2,DKK1,VEGFA,PAX8,FGF2,NKD1,FZD5,SPRY1,HAND2,AR,CD34,ETV4,NOG,CSF1,PSMB10
1	!	0.00213	33	468	6	0.013	0.182	GO:0003156	BP	118	regulation of animal organ formation	6	WNT2,DKK1,FGF2,SPRY1,HAND2,AR
1	!	0.00155	20	468	5	0.011	0.25	GO:0001759	BP	118	organ induction	7	WNT2,DKK1,FGF2,SPRY1,AR
1	!	0.0127	62	468	7	0.015	0.113	GO:0061035	BP	118	regulation of cartilage development	5	ZBTB16,GDF5,BMP6,FRZB,LEP,MAF,NOG
1	!	0.0455	25	468	4	0.009	0.16	GO:0061037	BP	118	negative regulation of cartilage development	6	GDF5,FRZB,LEP,NOG
1	!	1.15e-07	1474	468	74	0.158	0.05	GO:0045595	BP	118	regulation of cell differentiation	4	CYP26B1,LMO3,PRDM1,NGEF,SEMA3A,RAP1GAP,BRINP1,LRRC16A,NRCAM,TRIB3,KLF5,RGCC,NDRG4,WNT2,DKK1,PMP22,ZBTB16,VEGFA,GHR,ERRFI1,CTH,CNR1,FKBP1B,PTK2B,INHBA,PAX8,GDF5,LRRC17,GDF15,SORT1,NGF,EDNRB,HLX,TRPC6,FGF2,FBN2,MYOCD,PTPRF,CRABP2,DUSP10,SOX13,AGTR1,ANKRD1,ADM,TENM4,FOXO1,CCDC3,PTPRO,BMP6,SEMA3D,NRG1,RCAN1,FRZB,ADAMTS9,HAND2,HEY1,LDLRAD4,AR,HAS2,CD34,LEP,DDIT3,NR2F1,MAF,ALOX15B,TMEM119,NOG,CSF1,MITF…
1	!	0.00317	818	468	38	0.081	0.046	GO:0060284	BP	118	regulation of cell development	5	NGEF,SEMA3A,RAP1GAP,BRINP1,LRRC16A,NRCAM,RGCC,NDRG4,WNT2,DKK1,PMP22,VEGFA,CNR1,FKBP1B,PTK2B,PAX8,GDF5,NGF,EDNRB,TRPC6,FGF2,PTPRF,CRABP2,DUSP10,ANKRD1,TENM4,PTPRO,BMP6,SEMA3D,NRG1,FRZB,LDLRAD4,HAS2,NR2F1,NOG,CSF1,GPR56,PLXNA4
1	!	0.0101	661	468	31	0.066	0.047	GO:0050767	BP	118	regulation of neurogenesis	6	NGEF,SEMA3A,RAP1GAP,BRINP1,NRCAM,NDRG4,WNT2,DKK1,PMP22,VEGFA,CNR1,FKBP1B,PTK2B,GDF5,NGF,EDNRB,TRPC6,PTPRF,CRABP2,DUSP10,ANKRD1,TENM4,PTPRO,BMP6,SEMA3D,NRG1,NR2F1,NOG,CSF1,GPR56,PLXNA4
1	!	0.039	541	468	25	0.053	0.046	GO:0045664	BP	118	regulation of neuron differentiation	7	NGEF,SEMA3A,RAP1GAP,BRINP1,NRCAM,NDRG4,DKK1,PMP22,VEGFA,CNR1,FKBP1B,PTK2B,GDF5,NGF,EDNRB,TRPC6,PTPRF,CRABP2,ANKRD1,PTPRO,BMP6,SEMA3D,NRG1,NR2F1,PLXNA4
1	!	0.00104	106	468	11	0.024	0.104	GO:0045598	BP	118	regulation of fat cell differentiation	5	LMO3,TRIB3,KLF5,ZBTB16,SORT1,DUSP10,FOXO1,CCDC3,FRZB,LEP,DDIT3
1	!	0.00421	599	468	30	0.064	0.05	GO:0045596	BP	118	negative regulation of cell differentiation	5	NGEF,SEMA3A,RAP1GAP,BRINP1,TRIB3,DKK1,PMP22,ZBTB16,PTK2B,INHBA,GDF5,LRRC17,SORT1,EDNRB,HLX,TRPC6,MYOCD,DUSP10,FOXO1,PTPRO,SEMA3D,NRG1,RCAN1,FRZB,HAND2,LDLRAD4,DDIT3,NR2F1,NOG,GPR56
1	!	0.0484	295	468	16	0.034	0.054	GO:0010721	BP	118	negative regulation of cell development	6	NGEF,SEMA3A,RAP1GAP,BRINP1,PMP22,EDNRB,TRPC6,DUSP10,PTPRO,SEMA3D,NRG1,FRZB,LDLRAD4,NR2F1,NOG,GPR56
1	!	0.0412	238	468	14	0.03	0.059	GO:0050768	BP	118	negative regulation of neurogenesis	7	NGEF,SEMA3A,RAP1GAP,BRINP1,PMP22,EDNRB,TRPC6,DUSP10,PTPRO,SEMA3D,NRG1,NR2F1,NOG,GPR56
1	!	1.73e-07	807	468	49	0.105	0.061	GO:0045597	BP	118	positive regulation of cell differentiation	5	CYP26B1,LMO3,PRDM1,SEMA3A,BRINP1,LRRC16A,NRCAM,KLF5,RGCC,NDRG4,WNT2,DKK1,ZBTB16,VEGFA,GHR,CTH,CNR1,FKBP1B,PTK2B,INHBA,PAX8,GDF5,GDF15,NGF,HLX,TRPC6,FGF2,FBN2,MYOCD,CRABP2,AGTR1,ANKRD1,ADM,TENM4,CCDC3,BMP6,NRG1,FRZB,ADAMTS9,AR,HAS2,CD34,LEP,ALOX15B,TMEM119,CSF1,MAP3K5,CEBPD,RAB7B
1	!	0.023	463	468	23	0.049	0.05	GO:0010720	BP	118	positive regulation of cell development	6	SEMA3A,BRINP1,LRRC16A,NRCAM,RGCC,NDRG4,WNT2,DKK1,VEGFA,CNR1,FKBP1B,PTK2B,PAX8,GDF5,NGF,TRPC6,CRABP2,ANKRD1,TENM4,BMP6,NRG1,HAS2,CSF1
1	!	0.0253	1362	468	52	0.111	0.038	GO:0002682	BP	118	regulation of immune system process	3	CYP26B1,PDK4,PRDM1,LMCD1,CXCL2,SAMHD1,MYOM1,FGF14,RGCC,EPHB6,ZBTB16,VEGFA,IL1A,CNR1,PTK2B,INHBA,IL13RA2,MYH2,LRRC17,VAV3,CFHR5,C5AR2,HLX,IL33,CYP19A1,DUSP10,SOX13,TSC22D3,CD1D,SPON2,FZD5,CXCL8,SERPINB9,MTSS1,PDGFD,CD34,IL20RB,LEP,TMEM102,CLDN7,CSF1,PLA2G6,USP18,IFIT1,IRS2,GABRA5,MITF,APOD,CFD,PSMB10,TRIL,RAB7B
1	!	0.00556	149	468	12	0.026	0.081	GO:0002685	BP	118	regulation of leukocyte migration	4	CXCL2,VEGFA,IL1A,PTK2B,C5AR2,IL33,CYP19A1,CXCL8,PDGFD,TMEM102,CSF1,APOD
1	!	0.00268	611	468	31	0.066	0.051	GO:0030155	BP	118	regulation of cell adhesion	3	CYP26B1,GPM6B,ARHGAP6,LAMA3,ERBB3,LRRC16A,ANGPT2,RGCC,EPHB6,ZBTB16,ARHGDIB,SMOC2,VEGFA,PTK2B,VAV3,HLX,SOX13,COL8A1,PTPRO,CD1D,CXCL8,HAS2,SAA1,IL20RB,LEP,TMEM102,CLDN7,ABAT,CSF1,APOD,GPR56
1	!	0.0188	171	468	12	0.026	0.07	GO:0010810	BP	118	regulation of cell-substrate adhesion	4	GPM6B,ARHGAP6,LRRC16A,ANGPT2,SMOC2,VEGFA,PTK2B,COL8A1,PTPRO,HAS2,CSF1,APOD
1	!	3.19e-06	941	468	51	0.109	0.054	GO:0040007	BP	118	growth	1	SEMA3A,NRCAM,NDRG4,WISP1,WNT2,CRYAB,VEGFA,GHR,STC2,PTK2B,INHBA,MT2A,GDF5,STAT5A,CDKN1C,RERG,HLX,CYP19A1,FGF2,FBLN5,NKD1,MYOCD,CRABP2,ETNK2,AGTR1,PLAC8,ADM,TENM4,BMP6,SEMA3D,NRG1,STC1,FRZB,SPRY1,ESM1,FAM107A,AR,ATF5,MT1E,LEP,NUPR1,ALOX15B,GAS1,NOG,CSF1,MT1X,NANOS1,APOD,MT1M,PLXNA4,SEPP1
1	!	1.81e-05	621	468	37	0.079	0.06	GO:0040008	BP	118	regulation of growth	2	SEMA3A,NRCAM,WISP1,WNT2,CRYAB,VEGFA,GHR,STC2,PTK2B,INHBA,MT2A,GDF5,STAT5A,RERG,HLX,FGF2,FBLN5,NKD1,MYOCD,CRABP2,AGTR1,PLAC8,SEMA3D,NRG1,FRZB,ESM1,FAM107A,AR,MT1E,LEP,ALOX15B,NOG,CSF1,MT1X,NANOS1,MT1M,PLXNA4
1	!	0.000693	567	468	31	0.066	0.055	GO:0048589	BP	118	developmental growth	2	SEMA3A,NRCAM,NDRG4,WNT2,VEGFA,GHR,STC2,GDF5,STAT5A,CDKN1C,HLX,CYP19A1,FGF2,NKD1,CRABP2,ETNK2,PLAC8,ADM,TENM4,SEMA3D,NRG1,STC1,SPRY1,AR,ATF5,LEP,GAS1,NOG,CSF1,APOD,PLXNA4
1	!	0.0404	140	468	10	0.021	0.071	GO:0035265	BP	118	organ growth	3	NDRG4,WNT2,HLX,CYP19A1,FGF2,TENM4,STC1,AR,LEP,NOG
1	!	0.000777	292	468	20	0.043	0.068	GO:0048638	BP	118	regulation of developmental growth	3	SEMA3A,NRCAM,WNT2,VEGFA,GHR,STC2,GDF5,STAT5A,HLX,FGF2,NKD1,CRABP2,PLAC8,SEMA3D,NRG1,AR,LEP,NOG,CSF1,PLXNA4
1	!	0.00977	228	468	15	0.032	0.066	GO:0045926	BP	118	negative regulation of growth	2	SEMA3A,CRYAB,STC2,INHBA,MT2A,RERG,NKD1,PLAC8,SEMA3D,FRZB,MT1E,ALOX15B,NOG,MT1X,MT1M
1	!	0.0108	3963	468	129	0.276	0.033	GO:0044710	BP	118	single-organism metabolic process	1	CYP26B1,PDK4,FMO3,LMO3,GYG2,BCAT1,ERBB3,MTHFD2,PPAP2A,ASNS,ST6GALNAC2,ST6GAL1,SLC46A1,LRRC16A,SLC27A5,NOX4,SLC7A8,PHGDH,FMO2,SORBS1,GGT5,PCK2,TRIB3,SAMHD1,RGCC,MMP15,NDRG4,SLC7A5,DKK1,ASPA,SOD3,SLC2A9,PPARGC1A,CRYAB,VEGFA,GHR,TARS,IL1A,ERRFI1,NCF2,CTH,HSD11B1,CNR1,DUSP4,PTK2B,INHBA,GDF5,STAT5A,STEAP4,ATF4,CDO1,LDLR,GDF15,SESN2,GALNT15,HSD17B7,RAMP1,VAV3,NGF,FADS2,C5AR2,PSAT1,GLUL,CYP27A1,EDNRB,GM…
1	!	0.0259	947	468	39	0.083	0.041	GO:0055114	BP	118	oxidation-reduction process	2	CYP26B1,PDK4,FMO3,GYG2,MTHFD2,NOX4,PHGDH,FMO2,SORBS1,PCK2,SOD3,PPARGC1A,HSD11B1,CNR1,STEAP4,CDO1,SESN2,HSD17B7,FADS2,CYP27A1,GMPR,CYP19A1,CH25H,AOX1,ACSS1,CPT2,ALDH1A1,FTH1,HR,FAXDC2,CYP7B1,ABCD2,LEP,ALOX15B,IRS2,APOD,MAOA,ADH1B,TRABD2B
1	!	0.0405	12	468	3	0.006	0.25	GO:0006069	BP	118	ethanol oxidation	3	ACSS1,ALDH1A1,ADH1B
1	!	0.0264	1898	468	68	0.145	0.036	GO:0044281	BP	118	small molecule metabolic process	2	CYP26B1,PDK4,BCAT1,MTHFD2,ASNS,ST6GAL1,SLC46A1,LRRC16A,SLC27A5,NOX4,SLC7A8,PHGDH,FMO2,SORBS1,GGT5,PCK2,TRIB3,SAMHD1,SLC7A5,ASPA,SLC2A9,PPARGC1A,VEGFA,GHR,TARS,CTH,CNR1,PTK2B,STAT5A,ATF4,CDO1,LDLR,SESN2,HSD17B7,RAMP1,FADS2,PSAT1,GLUL,CYP27A1,EDNRB,GMPR,CH25H,AOX1,FGF2,SDSL,WARS,IMPA2,CRABP2,SLC27A3,ADM,FOXO1,EDNRA,BMP6,ACSS1,CPT2,ATF3,ALDH1A1,FAXDC2,CYP7B1,ABCD2,LEP,ALOX15B,SHMT2,ABAT,IRS2,APOD,AD…
1	!	0.0107	492	468	25	0.053	0.051	GO:0044057	BP	118	regulation of system process	1	CACNA1G,LMCD1,SEMA3A,RAB11FIP3,PPARGC1A,ERRFI1,FKBP1B,INHBA,KCNMB4,EDNRB,MYOCD,AGTR1,CORIN,ADM,TENM4,THRB,PTPRO,BMP6,NRG1,STC1,ADRA1B,LEP,ABAT,PLA2G6,GSTM2
1	!	0.0455	25	468	4	0.009	0.16	GO:0044062	BP	118	regulation of excretion	2	EDNRB,AGTR1,CORIN,STC1
1	!	0.00111	1283	468	55	0.118	0.043	GO:0044711	BP	118	single-organism biosynthetic process	1	PDK4,GYG2,BCAT1,PPAP2A,ASNS,ST6GALNAC2,SLC27A5,PHGDH,SORBS1,GGT5,PCK2,TRIB3,RGCC,ASPA,PPARGC1A,ERRFI1,CTH,HSD11B1,PTK2B,ATF4,CDO1,LDLR,SESN2,HSD17B7,RAMP1,FADS2,PSAT1,GLUL,CYP27A1,EDNRB,CYP19A1,CH25H,FGF2,IMPA2,ETNK2,ADM,FOXO1,CCDC3,EDNRA,BMP6,ACSS1,ATF3,FAXDC2,HAS2,CERS6,CYP7B1,LEP,B3GNT5,ALOX15B,SHMT2,ABAT,ST6GALNAC3,PLA2G6,IRS2,GSTM2
1	!	5.07e-07	468	468	34	0.073	0.073	GO:0044283	BP	118	small molecule biosynthetic process	2	PDK4,BCAT1,ASNS,SLC27A5,PHGDH,GGT5,PCK2,TRIB3,ASPA,PPARGC1A,CTH,PTK2B,ATF4,CDO1,SESN2,HSD17B7,FADS2,PSAT1,GLUL,CYP27A1,CH25H,FGF2,IMPA2,ADM,FOXO1,BMP6,ACSS1,ATF3,FAXDC2,CYP7B1,LEP,ALOX15B,SHMT2,ABAT
1	!	3.6e-05	140	468	15	0.032	0.107	GO:0015849	BP	118	organic acid transport	1	SLC7A14,SLC46A1,SLC27A5,SLC7A8,SLC7A5,SLC2A9,FOLR3,SLC17A5,SLC38A4,SLC43A1,SLC7A11,LEP,ABAT,IRS2,SLC6A9
1	!	0.000693	68	468	9	0.019	0.132	GO:1903825	BP	118	organic acid transmembrane transport	2	SLC7A14,SLC27A5,SLC2A9,SLC17A5,SLC38A4,SLC43A1,SLC7A11,IRS2,SLC6A9
1	!	0.00304	65	468	8	0.017	0.123	GO:1905039	BP	118	carboxylic acid transmembrane transport	3	SLC7A14,SLC27A5,SLC17A5,SLC38A4,SLC43A1,SLC7A11,IRS2,SLC6A9
1	!	0.0238	35	468	5	0.011	0.143	GO:0098801	BP	118	regulation of renal system process	1	EDNRB,AGTR1,CORIN,PTPRO,STC1
1	!	0.0106	206	468	14	0.03	0.068	GO:0044706	BP	118	multi-multicellular organism process	1	PRDM1,ANGPT2,ARHGDIB,STC2,CNR1,CORIN,ADM,STC1,AR,RXFP1,LEP,PLA2G6,PSG3,PSG4
1	!	0.042	1264	468	48	0.103	0.038	GO:0032989	BP	118	cellular component morphogenesis	1	TNMD,NGEF,FRY,SEMA3A,MAP2,NEBL,LRRC16A,NOX4,NRCAM,RGCC,WNT2,DKK1,VEGFA,ARHGEF26,PTK2B,PAX8,PALLD,CHL1,NGF,ERMN,TRPC6,FGD4,CRABP2,EPHA5,ANKRD1,TENM4,PTPRO,SEMA3D,NRG1,STC1,ACTC1,SPON2,LMOD1,HEY1,NYAP1,LDLRAD4,AR,HAS2,NPTX1,KRT19,ABLIM3,ETV4,MYOZ1,NOG,PSMB10,PLXNA4,DYX1C1,ZNF280B
1	!	0.0307	37	468	5	0.011	0.135	GO:0035850	BP	118	epithelial cell differentiation involved in kidney development	1	PAX8,PTPRO,KLF15,MTSS1,CD34
1	!	0.0479	491	468	23	0.049	0.047	GO:0003013	BP	118	circulatory system process	1	CACNA1G,SEMA3A,CNR1,FKBP1B,ADM2,KCNMB4,EDNRB,AGTR1,CORIN,ADM,THRB,PTPRO,EDNRA,STC1,RCAN1,ACTC1,AR,ADRA1B,CD34,LEP,ABAT,PLA2G6,GSTM2
1	!	0.0433	487	468	23	0.049	0.047	GO:0008015	BP	118	blood circulation	2	CACNA1G,SEMA3A,CNR1,FKBP1B,ADM2,KCNMB4,EDNRB,AGTR1,CORIN,ADM,THRB,PTPRO,EDNRA,STC1,RCAN1,ACTC1,AR,ADRA1B,CD34,LEP,ABAT,PLA2G6,GSTM2
1	!	0.017	169	468	12	0.026	0.071	GO:0008217	BP	118	regulation of blood pressure	3	CNR1,ADM2,EDNRB,AGTR1,CORIN,PTPRO,EDNRA,AR,ADRA1B,CD34,LEP,ABAT
1	!	0.000898	183	468	15	0.032	0.082	GO:0042445	BP	118	hormone metabolic process	1	CYP26B1,TG,PPARGC1A,STC2,PAX8,HSD17B7,NGF,CYP19A1,PCSK6,CRABP2,CORIN,ADM,BMP6,ALDH1A1,LEP
1	!	0.0115	61	468	7	0.015	0.115	GO:0042446	BP	118	hormone biosynthetic process	2	TG,PPARGC1A,STC2,HSD17B7,CYP19A1,ADM,BMP6
1	!	0.0107	44	468	6	0.013	0.136	GO:0009409	BP	118	response to cold	1	PPARGC1A,HSPA2,GMPR,PLAC8,ADM,FOXO1
1	!	0.00385	2914	468	102	0.218	0.035	GO:0009893	BP	118	positive regulation of metabolic process	1	CYP26B1,IKZF2,PRDM1,ERBB3,NOX4,SORBS1,TRIB3,PIM2,KLF5,RGCC,NDRG4,WNT2,HSPB1,PPARGC1A,ZBTB16,VEGFA,GHR,IL1A,PTK2B,RASL11A,INHBA,HOXC13,PAX8,GDF5,HSPA2,HIP1,ADM2,ATF4,CDKN1C,LDLR,GDF15,RAMP1,VAV3,NGF,C5AR2,PRR5L,EDNRB,IL33,RNF144B,TRPC6,SLC40A1,FGF2,NKD1,MYOCD,AGTR1,PLAC8,CREB5,ANKRD1,ADM,FOXO1,THRB,NEK7,CCDC3,EDNRA,RNF144A,BMP6,NRG1,SSBP3,ACTC1,ATF3,FZD5,CLEC3B,KLF15,HAND2,BMPER,HEY1,ENDOG,D4S234E…
1	!	0.0229	10	468	3	0.006	0.3	GO:0032352	BP	118	positive regulation of hormone metabolic process	2	PPARGC1A,PAX8,BMP6
1	!	0.00526	2731	468	96	0.205	0.035	GO:0010604	BP	118	positive regulation of macromolecule metabolic process	2	CYP26B1,IKZF2,PRDM1,ERBB3,NOX4,SORBS1,TRIB3,PIM2,KLF5,RGCC,NDRG4,WNT2,HSPB1,PPARGC1A,ZBTB16,VEGFA,GHR,IL1A,PTK2B,RASL11A,INHBA,HOXC13,PAX8,GDF5,HSPA2,HIP1,ADM2,ATF4,CDKN1C,LDLR,GDF15,RAMP1,NGF,C5AR2,PRR5L,EDNRB,IL33,RNF144B,TRPC6,SLC40A1,FGF2,NKD1,MYOCD,AGTR1,PLAC8,CREB5,ANKRD1,FOXO1,THRB,NEK7,RNF144A,BMP6,NRG1,SSBP3,ACTC1,ATF3,FZD5,CLEC3B,KLF15,HAND2,BMPER,HEY1,ENDOG,D4S234E,AR,PARM1,ATF5,ADRA1B…
1	!	0.0097	181	468	13	0.028	0.072	GO:0007565	BP	118	female pregnancy	1	PRDM1,ANGPT2,ARHGDIB,STC2,CNR1,CORIN,ADM,STC1,AR,LEP,PLA2G6,PSG3,PSG4
1	!	2.94e-05	930	468	48	0.103	0.052	GO:0006082	BP	118	organic acid metabolic process	1	CYP26B1,PDK4,BCAT1,MTHFD2,ASNS,ST6GAL1,SLC46A1,LRRC16A,SLC27A5,NOX4,SLC7A8,PHGDH,FMO2,GGT5,PCK2,TRIB3,SLC7A5,ASPA,SLC2A9,PPARGC1A,GHR,TARS,CTH,CNR1,STAT5A,ATF4,CDO1,SESN2,FADS2,PSAT1,GLUL,CYP27A1,CH25H,SDSL,WARS,CRABP2,SLC27A3,ACSS1,CPT2,FAXDC2,CYP7B1,ABCD2,LEP,ALOX15B,SHMT2,ABAT,IRS2,PSMB10
1	!	0.000834	852	468	41	0.088	0.048	GO:0043436	BP	118	oxoacid metabolic process	2	CYP26B1,PDK4,ASNS,ST6GAL1,SLC27A5,SLC7A8,PHGDH,GGT5,PCK2,TRIB3,SLC7A5,ASPA,PPARGC1A,GHR,TARS,CTH,CNR1,STAT5A,ATF4,CDO1,SESN2,FADS2,PSAT1,GLUL,CYP27A1,CH25H,SDSL,WARS,CRABP2,SLC27A3,ACSS1,CPT2,FAXDC2,CYP7B1,ABCD2,LEP,ALOX15B,SHMT2,ABAT,IRS2,PSMB10
1	!	0.000732	847	468	41	0.088	0.048	GO:0019752	BP	118	carboxylic acid metabolic process	3	CYP26B1,PDK4,ASNS,ST6GAL1,SLC27A5,SLC7A8,PHGDH,GGT5,PCK2,TRIB3,SLC7A5,ASPA,PPARGC1A,GHR,TARS,CTH,CNR1,STAT5A,ATF4,CDO1,SESN2,FADS2,PSAT1,GLUL,CYP27A1,CH25H,SDSL,WARS,CRABP2,SLC27A3,ACSS1,CPT2,FAXDC2,CYP7B1,ABCD2,LEP,ALOX15B,SHMT2,ABAT,IRS2,PSMB10
1	!	0.0381	540	468	25	0.053	0.046	GO:0032787	BP	118	monocarboxylic acid metabolic process	4	CYP26B1,PDK4,SLC27A5,GGT5,PCK2,TRIB3,PPARGC1A,GHR,CNR1,STAT5A,CDO1,SESN2,FADS2,CYP27A1,CH25H,CRABP2,SLC27A3,ACSS1,CPT2,FAXDC2,CYP7B1,ABCD2,LEP,ALOX15B,IRS2
1	!	0.0184	346	468	19	0.041	0.055	GO:0006631	BP	118	fatty acid metabolic process	5	PDK4,SLC27A5,GGT5,TRIB3,PPARGC1A,GHR,CNR1,STAT5A,SESN2,FADS2,CH25H,SLC27A3,ACSS1,CPT2,FAXDC2,ABCD2,LEP,ALOX15B,IRS2
1	!	4.97e-05	263	468	21	0.045	0.08	GO:0016053	BP	118	organic acid biosynthetic process	2	PDK4,BCAT1,ASNS,SLC27A5,PHGDH,GGT5,TRIB3,ASPA,CTH,CDO1,FADS2,PSAT1,GLUL,CYP27A1,CH25H,ACSS1,FAXDC2,CYP7B1,ALOX15B,SHMT2,ABAT
1	!	0.0007	244	468	18	0.038	0.074	GO:0046394	BP	118	carboxylic acid biosynthetic process	3	PDK4,ASNS,SLC27A5,PHGDH,GGT5,TRIB3,ASPA,FADS2,PSAT1,GLUL,CYP27A1,CH25H,ACSS1,FAXDC2,CYP7B1,ALOX15B,SHMT2,ABAT
1	!	0.0418	213	468	13	0.028	0.061	GO:0016054	BP	118	organic acid catabolic process	2	CYP26B1,BCAT1,ASPA,CTH,CNR1,CDO1,SESN2,GLUL,CPT2,ABCD2,LEP,ABAT,IRS2
1	!	0.000695	1571	468	65	0.139	0.041	GO:0051174	BP	118	regulation of phosphorus metabolic process	1	SLC7A14,LMO3,ERBB3,PPP2R2C,NOX4,TRIB3,RGCC,NDRG4,SH2D4A,HSPB1,DKK1,PPARGC1A,VEGFA,GHR,IL1A,ERRFI1,PPP4R4,FKBP1B,DUSP4,PTK2B,INHBA,GDF5,HSPA2,LRRC4,CDKN1C,GDF15,SESN2,RAMP1,VAV3,NGF,C5AR2,PRR5L,EDNRB,TRPC6,FGF2,MYOCD,DUSP10,ADM,FOXO1,EDNRA,BMP6,PTPRR,NRG1,ATF3,FZD5,SPRY1,BMPER,LDLRAD4,AR,ADRA1B,PDGFD,FPR1,SAA1,LEP,STAP2,PER1,TMEM102,TNFAIP8L3,NOG,CSF1,PLA2G6,IRS2,SPRY4,ADARB1,MAP3K5
1	!	0.000682	1570	468	65	0.139	0.041	GO:0019220	BP	118	regulation of phosphate metabolic process	2	SLC7A14,LMO3,ERBB3,PPP2R2C,NOX4,TRIB3,RGCC,NDRG4,SH2D4A,HSPB1,DKK1,PPARGC1A,VEGFA,GHR,IL1A,ERRFI1,PPP4R4,FKBP1B,DUSP4,PTK2B,INHBA,GDF5,HSPA2,LRRC4,CDKN1C,GDF15,SESN2,RAMP1,VAV3,NGF,C5AR2,PRR5L,EDNRB,TRPC6,FGF2,MYOCD,DUSP10,ADM,FOXO1,EDNRA,BMP6,PTPRR,NRG1,ATF3,FZD5,SPRY1,BMPER,LDLRAD4,AR,ADRA1B,PDGFD,FPR1,SAA1,LEP,STAP2,PER1,TMEM102,TNFAIP8L3,NOG,CSF1,PLA2G6,IRS2,SPRY4,ADARB1,MAP3K5
1	!	0.00104	526	468	29	0.062	0.055	GO:0010563	BP	118	negative regulation of phosphorus metabolic process	2	SLC7A14,LMO3,TRIB3,SH2D4A,HSPB1,DKK1,PPARGC1A,ERRFI1,PPP4R4,FKBP1B,DUSP4,INHBA,LRRC4,CDKN1C,PRR5L,EDNRB,MYOCD,DUSP10,FOXO1,EDNRA,PTPRR,ATF3,SPRY1,LDLRAD4,PER1,NOG,IRS2,SPRY4,ADARB1
1	!	0.00104	526	468	29	0.062	0.055	GO:0045936	BP	118	negative regulation of phosphate metabolic process	3	SLC7A14,LMO3,TRIB3,SH2D4A,HSPB1,DKK1,PPARGC1A,ERRFI1,PPP4R4,FKBP1B,DUSP4,INHBA,LRRC4,CDKN1C,PRR5L,EDNRB,MYOCD,DUSP10,FOXO1,EDNRA,PTPRR,ATF3,SPRY1,LDLRAD4,PER1,NOG,IRS2,SPRY4,ADARB1
1	!	0.00409	598	468	30	0.064	0.05	GO:0008610	BP	118	lipid biosynthetic process	1	PDK4,PPAP2A,ST6GALNAC2,SLC27A5,SORBS1,GGT5,TRIB3,PPARGC1A,HSD11B1,LDLR,HSD17B7,FADS2,CYP27A1,CYP19A1,CH25H,FGF2,ETNK2,ADM,CCDC3,BMP6,ACSS1,FAXDC2,CERS6,CYP7B1,LEP,B3GNT5,ALOX15B,ST6GALNAC3,PLA2G6,IRS2
1	!	0.0331	23	468	4	0.009	0.174	GO:0002534	BP	118	cytokine production involved in inflammatory response	1	IL1R2,LEP,PER1,APOD
1	!	0.000919	87	468	10	0.021	0.115	GO:0006865	BP	118	amino acid transport	1	SLC7A14,SLC7A8,SLC7A5,SLC17A5,SLC38A4,SLC43A1,SLC7A11,LEP,ABAT,SLC6A9
1	!	0.00986	29	468	5	0.011	0.172	GO:0015804	BP	118	neutral amino acid transport	2	SLC7A8,SLC7A5,SLC43A1,LEP,SLC6A9
1	!	0.0265	2413	468	83	0.177	0.034	GO:0051246	BP	118	regulation of protein metabolic process	1	LMO3,ERBB3,FRY,PPP2R2C,NOX4,TRIB3,RGCC,NDRG4,HSPB1,DKK1,PPARGC1A,CRYAB,VEGFA,GHR,IL1A,IL1R2,ERRFI1,PPP4R4,FKBP1B,DUSP4,PTK2B,CSTA,INHBA,GDF5,NECAB3,HSPA2,HIP1,ATF4,LRRC4,CHAC1,CDKN1C,GDF15,SESN2,RAMP1,NGF,C5AR2,PRR5L,EDNRB,IL33,RNF144B,TRPC6,FGF2,NKD1,MYOCD,DUSP10,AGTR1,FOXO1,RNF144A,BMP6,PTPRR,NRG1,ITIH3,ATF3,FZD5,CLEC3B,KLF15,SPRY1,BMPER,LDLRAD4,AR,ADRA1B,SERPINB9,PDGFD,FPR1,SAA1,LEP,NUPR1,STAP…
1	!	0.022	1001	468	41	0.088	0.041	GO:0051248	BP	118	negative regulation of protein metabolic process	2	LMO3,FRY,TRIB3,HSPB1,DKK1,PPARGC1A,CRYAB,VEGFA,IL1R2,ERRFI1,PPP4R4,FKBP1B,DUSP4,CSTA,INHBA,ATF4,LRRC4,CHAC1,CDKN1C,NGF,PRR5L,EDNRB,MYOCD,DUSP10,FOXO1,PTPRR,NRG1,ITIH3,ATF3,KLF15,SPRY1,LDLRAD4,SERPINB9,PER1,GAS1,NOG,SPRY4,NANOS1,ADARB1,SERPINB2,PSMB10
1	!	0.0133	235	468	15	0.032	0.064	GO:0030258	BP	118	lipid modification	1	PDK4,ERBB3,PPAP2A,PPARGC1A,CNR1,SESN2,FGF2,IMPA2,AGTR1,NRG1,CPT2,ABCD2,LEP,IRS2,APOD
1	!	0.0084	94	468	9	0.019	0.096	GO:0034440	BP	118	lipid oxidation	2	PDK4,PPARGC1A,CNR1,SESN2,CPT2,ABCD2,LEP,IRS2,APOD
1	!	0.00868	2	468	2	0.004	1	GO:0034439	BP	118	lipoprotein lipid oxidation	3	LEP,APOD
1	!	0.031	92	468	8	0.017	0.087	GO:0019395	BP	118	fatty acid oxidation	3	PDK4,PPARGC1A,CNR1,SESN2,CPT2,ABCD2,LEP,IRS2
1	!	0.00833	28	468	5	0.011	0.179	GO:0046320	BP	118	regulation of fatty acid oxidation	4	PDK4,PPARGC1A,CNR1,ABCD2,IRS2
1	!	0.0167	192	468	13	0.028	0.068	GO:0016051	BP	118	carbohydrate biosynthetic process	1	GYG2,SORBS1,PCK2,PPARGC1A,PTK2B,ATF4,SESN2,IMPA2,FOXO1,ATF3,HAS2,LEP,IRS2
1	!	0.0148	82	468	8	0.017	0.098	GO:0043255	BP	118	regulation of carbohydrate biosynthetic process	2	SORBS1,PPARGC1A,PTK2B,SESN2,FOXO1,HAS2,LEP,IRS2
1	!	0.000786	269	468	19	0.041	0.071	GO:0019216	BP	118	regulation of lipid metabolic process	1	PDK4,PPAP2A,SORBS1,TRIB3,PPARGC1A,CNR1,PTK2B,LDLR,VAV3,FGF2,AGTR1,CCDC3,BMP6,ABCD2,LEP,TNFAIP8L3,PLA2G6,IRS2,APOD
1	!	0.000134	119	468	13	0.028	0.109	GO:0045834	BP	118	positive regulation of lipid metabolic process	2	SORBS1,PPARGC1A,PTK2B,LDLR,VAV3,FGF2,AGTR1,CCDC3,BMP6,ABCD2,TNFAIP8L3,PLA2G6,IRS2
1	!	0.0457	58	468	6	0.013	0.103	GO:0046889	BP	118	positive regulation of lipid biosynthetic process	3	SORBS1,PPARGC1A,LDLR,CCDC3,BMP6,PLA2G6
1	!	0.00868	2	468	2	0.004	1	GO:0060587	BP	118	regulation of lipoprotein lipid oxidation	2	LEP,APOD
1	!	0.00937	59	468	7	0.015	0.119	GO:0060135	BP	118	maternal process involved in female pregnancy	1	PRDM1,ANGPT2,STC2,CNR1,STC1,AR,PLA2G6
1	!	0.0145	2710	468	93	0.199	0.034	GO:0031325	BP	118	positive regulation of cellular metabolic process	1	IKZF2,ERBB3,NOX4,SORBS1,TRIB3,PIM2,KLF5,RGCC,NDRG4,WNT2,HSPB1,PPARGC1A,ZBTB16,VEGFA,GHR,IL1A,PTK2B,RASL11A,INHBA,HOXC13,PAX8,GDF5,HSPA2,HIP1,ATF4,CDKN1C,LDLR,GDF15,RAMP1,VAV3,NGF,C5AR2,PRR5L,EDNRB,IL33,RNF144B,TRPC6,SLC40A1,FGF2,MYOCD,AGTR1,PLAC8,CREB5,ANKRD1,ADM,FOXO1,THRB,NEK7,EDNRA,RNF144A,BMP6,NRG1,SSBP3,ATF3,FZD5,CLEC3B,KLF15,HAND2,BMPER,HEY1,ENDOG,D4S234E,AR,PARM1,ATF5,ADRA1B,PDGFD,FPR1,ABC…
1	!	0.0486	41	468	5	0.011	0.122	GO:0009069	BP	118	serine family amino acid metabolic process	1	PHGDH,CTH,CDO1,PSAT1,SHMT2
1	!	0.00783	16	468	4	0.009	0.25	GO:0009070	BP	118	serine family amino acid biosynthetic process	2	PHGDH,CTH,PSAT1,SHMT2
1	!	0.00121	1349	468	57	0.122	0.042	GO:0042325	BP	118	regulation of phosphorylation	1	LMO3,ERBB3,NOX4,TRIB3,RGCC,NDRG4,HSPB1,DKK1,PPARGC1A,VEGFA,GHR,IL1A,ERRFI1,DUSP4,PTK2B,INHBA,GDF5,HSPA2,LRRC4,CDKN1C,GDF15,SESN2,VAV3,NGF,C5AR2,PRR5L,EDNRB,TRPC6,FGF2,MYOCD,DUSP10,FOXO1,BMP6,PTPRR,NRG1,ATF3,FZD5,SPRY1,BMPER,LDLRAD4,AR,ADRA1B,PDGFD,FPR1,SAA1,LEP,STAP2,PER1,TMEM102,TNFAIP8L3,NOG,CSF1,PLA2G6,IRS2,SPRY4,ADARB1,MAP3K5
1	!	0.0396	752	468	32	0.068	0.043	GO:0043549	BP	118	regulation of kinase activity	2	ERBB3,NOX4,TRIB3,RGCC,HSPB1,VEGFA,GHR,ERRFI1,DUSP4,PTK2B,HSPA2,LRRC4,CDKN1C,SESN2,VAV3,NGF,FGF2,MYOCD,DUSP10,NRG1,FZD5,SPRY1,PDGFD,FPR1,SAA1,LEP,TNFAIP8L3,CSF1,IRS2,SPRY4,ADARB1,MAP3K5
1	!	0.0051	414	468	23	0.049	0.056	GO:0042326	BP	118	negative regulation of phosphorylation	2	LMO3,TRIB3,HSPB1,DKK1,PPARGC1A,ERRFI1,DUSP4,INHBA,LRRC4,CDKN1C,PRR5L,MYOCD,DUSP10,FOXO1,PTPRR,ATF3,SPRY1,LDLRAD4,PER1,NOG,IRS2,SPRY4,ADARB1
1	!	0.014	143	468	11	0.024	0.077	GO:0006694	BP	118	steroid biosynthetic process	1	SLC27A5,PPARGC1A,HSD11B1,HSD17B7,CYP27A1,CYP19A1,CH25H,ADM,BMP6,CYP7B1,LEP
1	!	0.023	726	468	32	0.068	0.044	GO:0000904	BP	118	cell morphogenesis involved in differentiation	1	TNMD,NGEF,SEMA3A,MAP2,LRRC16A,NRCAM,RGCC,WNT2,DKK1,VEGFA,ARHGEF26,PAX8,PALLD,CHL1,NGF,TRPC6,CRABP2,EPHA5,PTPRO,SEMA3D,NRG1,STC1,SPON2,HEY1,LDLRAD4,AR,HAS2,NPTX1,ETV4,NOG,PLXNA4,ZNF280B
1	!	0.00203	289	468	19	0.041	0.066	GO:0006520	BP	118	cellular amino acid metabolic process	1	ASNS,SLC7A8,PHGDH,GGT5,SLC7A5,ASPA,GHR,TARS,CTH,STAT5A,ATF4,CDO1,PSAT1,GLUL,SDSL,WARS,SHMT2,ABAT,PSMB10
1	!	0.0164	9	468	3	0.006	0.333	GO:0006563	BP	118	L-serine metabolic process	2	PHGDH,PSAT1,SHMT2
1	!	0.00937	59	468	7	0.015	0.119	GO:0008652	BP	118	cellular amino acid biosynthetic process	2	ASNS,PHGDH,ASPA,PSAT1,GLUL,SHMT2,ABAT
1	!	0.000856	4	468	3	0.006	0.75	GO:0006564	BP	118	L-serine biosynthetic process	3	PHGDH,PSAT1,SHMT2
1	!	0.0229	10	468	3	0.006	0.3	GO:0001660	BP	118	fever generation	1	IL1A,CNR1,EDNRB
1	!	0.0106	464	468	24	0.051	0.052	GO:0009306	BP	118	protein secretion	1	RAB11FIP3,PCK2,RGCC,EPHB6,IL1A,IL1R2,CNR1,FKBP1B,NECAB3,C5AR2,GLUL,IL33,EPHA5,SYBU,ANKRD1,BMP6,KCNB1,SAA1,CD34,LEP,ALOX15B,ABAT,PLA2G6,IRS2
1	!	0.00542	54	468	7	0.015	0.13	GO:0001706	BP	118	endoderm formation	1	LAMA3,MMP15,DKK1,DUSP4,INHBA,COL8A1,NOG
1	!	0.012	1807	468	67	0.143	0.037	GO:0006468	BP	118	protein phosphorylation	1	PDK4,LMO3,ERBB3,NOX4,CDKL1,TRIB3,PIM2,RGCC,NDRG4,HSPB1,DKK1,PPARGC1A,CRYAB,VEGFA,GHR,IL1A,ERRFI1,DUSP4,PTK2B,INHBA,GDF5,STAT5A,HSPA2,ADM2,LRRC4,CDKN1C,GDF15,SESN2,NGF,C5AR2,PRR5L,EDNRB,TRPC6,FGF2,MYOCD,DUSP10,EPHA5,FOXO1,NEK7,STK32B,BMP6,PTPRR,NRG1,ATF3,FZD5,SPRY1,BMPER,XRCC6BP1,LDLRAD4,AR,ADRA1B,PDGFD,FPR1,SAA1,LEP,STAP2,PER1,TMEM102,TNFAIP8L3,NOG,CSF1,PLA2G6,IRS2,SPRY4,ADARB1,MAP3K5,PSMB10
1	!	0.0057	873	468	39	0.083	0.045	GO:0023014	BP	118	signal transduction by protein phosphorylation	2	LMO3,ERBB3,NOX4,TRIB3,NDRG4,CRYAB,VEGFA,GHR,IL1A,ERRFI1,DUSP4,PTK2B,INHBA,GDF5,GDF15,NGF,C5AR2,FGF2,DUSP10,FOXO1,BMP6,PTPRR,NRG1,ATF3,FZD5,SPRY1,BMPER,AR,ADRA1B,PDGFD,FPR1,SAA1,LEP,PER1,TNFAIP8L3,IRS2,SPRY4,MAP3K5,PSMB10
1	!	0.00272	841	468	39	0.083	0.046	GO:0000165	BP	118	MAPK cascade	3	LMO3,ERBB3,NOX4,TRIB3,NDRG4,CRYAB,VEGFA,GHR,IL1A,ERRFI1,DUSP4,PTK2B,INHBA,GDF5,GDF15,NGF,C5AR2,FGF2,DUSP10,FOXO1,BMP6,PTPRR,NRG1,ATF3,FZD5,SPRY1,BMPER,AR,ADRA1B,PDGFD,FPR1,SAA1,LEP,PER1,TNFAIP8L3,IRS2,SPRY4,MAP3K5,PSMB10
1	!	0.00243	63	468	8	0.017	0.127	GO:0060389	BP	118	pathway-restricted SMAD protein phosphorylation	2	DKK1,INHBA,GDF5,GDF15,BMP6,BMPER,LDLRAD4,NOG
1	!	0.0306	72	468	7	0.015	0.097	GO:0043534	BP	118	blood vessel endothelial cell migration	1	ANGPT2,RGCC,HSPB1,VEGFA,PTK2B,STAT5A,FGF2
1	!	0.0191	49	468	6	0.013	0.122	GO:0043535	BP	118	regulation of blood vessel endothelial cell migration	2	ANGPT2,RGCC,HSPB1,VEGFA,STAT5A,FGF2
1	!	0.0331	23	468	4	0.009	0.174	GO:0043536	BP	118	positive regulation of blood vessel endothelial cell migration	2	HSPB1,VEGFA,STAT5A,FGF2
1	!	0.00914	2259	468	81	0.173	0.036	GO:0032268	BP	118	regulation of cellular protein metabolic process	1	LMO3,ERBB3,FRY,PPP2R2C,NOX4,TRIB3,RGCC,NDRG4,HSPB1,DKK1,PPARGC1A,CRYAB,VEGFA,GHR,IL1A,IL1R2,ERRFI1,PPP4R4,FKBP1B,DUSP4,PTK2B,CSTA,INHBA,GDF5,HSPA2,HIP1,ATF4,LRRC4,CHAC1,CDKN1C,GDF15,SESN2,RAMP1,NGF,C5AR2,PRR5L,EDNRB,IL33,RNF144B,TRPC6,FGF2,MYOCD,DUSP10,AGTR1,FOXO1,RNF144A,BMP6,PTPRR,NRG1,ITIH3,ATF3,FZD5,CLEC3B,KLF15,SPRY1,BMPER,LDLRAD4,AR,ADRA1B,SERPINB9,PDGFD,FPR1,SAA1,LEP,NUPR1,STAP2,PER1,GAS1,…
1	!	0.0026	1612	468	64	0.137	0.04	GO:0031399	BP	118	regulation of protein modification process	2	LMO3,ERBB3,FRY,PPP2R2C,NOX4,TRIB3,RGCC,NDRG4,HSPB1,DKK1,PPARGC1A,VEGFA,GHR,IL1A,ERRFI1,PPP4R4,FKBP1B,DUSP4,PTK2B,INHBA,GDF5,HSPA2,LRRC4,CDKN1C,GDF15,SESN2,RAMP1,NGF,C5AR2,PRR5L,EDNRB,TRPC6,FGF2,MYOCD,DUSP10,FOXO1,BMP6,PTPRR,NRG1,ATF3,FZD5,KLF15,SPRY1,BMPER,LDLRAD4,AR,ADRA1B,PDGFD,FPR1,SAA1,LEP,NUPR1,STAP2,PER1,TMEM102,TNFAIP8L3,NOG,CSF1,PLA2G6,SPRY4,ADARB1,MAP3K5,PSMB10,TRABD2B
1	!	0.000659	1258	468	55	0.118	0.044	GO:0001932	BP	118	regulation of protein phosphorylation	3	LMO3,ERBB3,NOX4,TRIB3,RGCC,NDRG4,HSPB1,DKK1,PPARGC1A,VEGFA,GHR,IL1A,ERRFI1,DUSP4,PTK2B,INHBA,GDF5,HSPA2,LRRC4,CDKN1C,GDF15,SESN2,NGF,C5AR2,PRR5L,EDNRB,TRPC6,FGF2,MYOCD,DUSP10,FOXO1,BMP6,PTPRR,NRG1,ATF3,FZD5,SPRY1,BMPER,LDLRAD4,AR,ADRA1B,PDGFD,FPR1,SAA1,LEP,STAP2,PER1,TMEM102,TNFAIP8L3,NOG,CSF1,PLA2G6,SPRY4,ADARB1,MAP3K5
1	!	0.000355	654	468	35	0.075	0.054	GO:0043408	BP	118	regulation of MAPK cascade	4	LMO3,NOX4,TRIB3,NDRG4,VEGFA,GHR,IL1A,ERRFI1,DUSP4,PTK2B,INHBA,GDF5,GDF15,NGF,C5AR2,FGF2,DUSP10,FOXO1,BMP6,PTPRR,NRG1,ATF3,FZD5,SPRY1,BMPER,AR,ADRA1B,PDGFD,FPR1,SAA1,LEP,PER1,TNFAIP8L3,SPRY4,MAP3K5
1	!	0.00172	60	468	8	0.017	0.133	GO:0060393	BP	118	regulation of pathway-restricted SMAD protein phosphorylation	4	DKK1,INHBA,GDF5,GDF15,BMP6,BMPER,LDLRAD4,NOG
1	!	0.0389	24	468	4	0.009	0.167	GO:0033173	BP	118	calcineurin-NFAT signaling cascade	1	ERBB3,LMCD1,NRG1,RCAN1
1	!	0.01	17	468	4	0.009	0.235	GO:0070884	BP	118	regulation of calcineurin-NFAT signaling cascade	2	ERBB3,LMCD1,NRG1,RCAN1
1	!	0.0405	12	468	3	0.006	0.25	GO:0035358	BP	118	regulation of peroxisome proliferator activated receptor signaling pathway	1	LMO3,LEP,ALOX15B
1	!	0.00708	7	468	3	0.006	0.429	GO:0035360	BP	118	positive regulation of peroxisome proliferator activated receptor signaling pathway	2	LMO3,LEP,ALOX15B
1	!	0.0157	32	468	5	0.011	0.156	GO:0008038	BP	118	neuron recognition	1	SEMA3A,NRCAM,CNR1,NTM,OPCML
1	!	0.0191	49	468	6	0.013	0.122	GO:0003382	BP	118	epithelial cell morphogenesis	1	TNMD,ARHGEF26,PAX8,PALLD,STC1,AR
1	!	0.0194	295	468	17	0.036	0.058	GO:0046879	BP	118	hormone secretion	1	RAB11FIP3,PCK2,CNR1,FKBP1B,INHBA,PAX8,GLUL,AGTR1,EPHA5,SYBU,ADM,BMP6,KCNB1,LEP,ABAT,PLA2G6,IRS2
1	!	0.00886	250	468	16	0.034	0.064	GO:0046883	BP	118	regulation of hormone secretion	2	RAB11FIP3,PCK2,CNR1,FKBP1B,INHBA,PAX8,GLUL,AGTR1,EPHA5,SYBU,BMP6,KCNB1,LEP,ABAT,PLA2G6,IRS2
1	!	0.0192	20	468	4	0.009	0.2	GO:1900015	BP	118	regulation of cytokine production involved in inflammatory response	1	IL1R2,LEP,PER1,APOD
1	!	0.0309	11	468	3	0.006	0.273	GO:0001886	BP	118	endothelial cell morphogenesis	1	TNMD,ARHGEF26,STC1
1	!	0.0254	946	468	39	0.083	0.041	GO:0032269	BP	118	negative regulation of cellular protein metabolic process	1	LMO3,FRY,TRIB3,HSPB1,DKK1,PPARGC1A,CRYAB,VEGFA,IL1R2,ERRFI1,PPP4R4,FKBP1B,DUSP4,CSTA,ATF4,LRRC4,CHAC1,CDKN1C,NGF,PRR5L,EDNRB,MYOCD,DUSP10,FOXO1,PTPRR,ITIH3,ATF3,KLF15,SPRY1,LDLRAD4,SERPINB9,PER1,GAS1,NOG,SPRY4,NANOS1,ADARB1,SERPINB2,PSMB10
1	!	0.0297	559	468	26	0.056	0.047	GO:0031400	BP	118	negative regulation of protein modification process	2	LMO3,FRY,TRIB3,HSPB1,DKK1,PPARGC1A,ERRFI1,PPP4R4,FKBP1B,DUSP4,LRRC4,CDKN1C,PRR5L,MYOCD,DUSP10,FOXO1,PTPRR,ATF3,KLF15,SPRY1,LDLRAD4,PER1,NOG,SPRY4,ADARB1,PSMB10
1	!	0.00969	380	468	21	0.045	0.055	GO:0001933	BP	118	negative regulation of protein phosphorylation	3	LMO3,TRIB3,HSPB1,DKK1,PPARGC1A,ERRFI1,DUSP4,LRRC4,CDKN1C,PRR5L,MYOCD,DUSP10,FOXO1,PTPRR,ATF3,SPRY1,LDLRAD4,PER1,NOG,SPRY4,ADARB1
1	!	0.0229	10	468	3	0.006	0.3	GO:0060394	BP	118	negative regulation of pathway-restricted SMAD protein phosphorylation	4	DKK1,LDLRAD4,NOG
1	!	0.00387	380	468	22	0.047	0.058	GO:0050708	BP	118	regulation of protein secretion	1	RAB11FIP3,PCK2,RGCC,IL1A,IL1R2,CNR1,FKBP1B,C5AR2,GLUL,IL33,EPHA5,SYBU,ANKRD1,BMP6,KCNB1,SAA1,CD34,LEP,ALOX15B,ABAT,PLA2G6,IRS2
1	!	0.0327	207	468	13	0.028	0.063	GO:0050714	BP	118	positive regulation of protein secretion	2	PCK2,RGCC,IL1A,GLUL,IL33,ANKRD1,BMP6,SAA1,CD34,ALOX15B,ABAT,PLA2G6,IRS2
1	!	0.0164	9	468	3	0.006	0.333	GO:0070886	BP	118	positive regulation of calcineurin-NFAT signaling cascade	1	ERBB3,LMCD1,NRG1
1	!	0.0454	375	468	19	0.041	0.051	GO:0050769	BP	118	positive regulation of neurogenesis	1	SEMA3A,BRINP1,NRCAM,NDRG4,WNT2,DKK1,VEGFA,CNR1,FKBP1B,PTK2B,GDF5,NGF,TRPC6,CRABP2,ANKRD1,TENM4,BMP6,NRG1,CSF1
1	!	0.0454	460	468	22	0.047	0.048	GO:0071900	BP	118	regulation of protein serine/threonine kinase activity	1	NOX4,TRIB3,RGCC,VEGFA,GHR,DUSP4,PTK2B,HSPA2,CDKN1C,SESN2,NGF,FGF2,MYOCD,DUSP10,NRG1,FZD5,SPRY1,PDGFD,FPR1,SAA1,SPRY4,MAP3K5
1	!	0.0426	318	468	17	0.036	0.053	GO:0043405	BP	118	regulation of MAP kinase activity	2	NOX4,TRIB3,VEGFA,GHR,DUSP4,PTK2B,NGF,FGF2,DUSP10,NRG1,FZD5,SPRY1,PDGFD,FPR1,SAA1,SPRY4,MAP3K5
1	!	0.034	233	468	14	0.03	0.06	GO:0070372	BP	118	regulation of ERK1 and ERK2 cascade	1	LMO3,NOX4,NDRG4,ERRFI1,PTK2B,C5AR2,FGF2,PTPRR,ATF3,SPRY1,BMPER,PDGFD,TNFAIP8L3,SPRY4
1	!	0.0309	11	468	3	0.006	0.273	GO:2001028	BP	118	positive regulation of endothelial cell chemotaxis	1	HSPB1,VEGFA,FGF2
1	!	0.0317	54	468	6	0.013	0.111	GO:0070373	BP	118	negative regulation of ERK1 and ERK2 cascade	1	LMO3,ERRFI1,PTPRR,ATF3,SPRY1,SPRY4
1	!	0.0309	11	468	3	0.006	0.273	GO:0006600	BP	96	creatine metabolic process	1	GHR,STAT5A,CKB
1	!	0.00155	20	468	5	0.011	0.25	GO:0036499	BP	164	PERK-mediated unfolded protein response	1	ASNS,ATF4,ATF3,CXCL8,DDIT3
1	!	0.0309	11	468	3	0.006	0.273	GO:0006107	BP	207	oxaloacetate metabolic process	1	PCK2,GHR,STAT5A
1	!	0.00118	146	468	13	0.028	0.089	GO:0031032	BP	31	actomyosin structure organization	1	ARHGAP6,NEBL,LRRC16A,NOX4,SORBS1,RGCC,PTK2B,TMEFF2,ANKRD1,ACTC1,LMOD1,KRT19,MYOZ1
1	!	0.0349	55	468	6	0.013	0.109	GO:0030239	BP	31	myofibril assembly	2	NEBL,ANKRD1,ACTC1,LMOD1,KRT19,MYOZ1
1	!	0.0416	76	468	7	0.015	0.092	GO:0030038	BP	31	contractile actin filament bundle assembly	1	ARHGAP6,LRRC16A,NOX4,SORBS1,RGCC,PTK2B,TMEFF2
1	!	0.0416	76	468	7	0.015	0.092	GO:0043149	BP	31	stress fiber assembly	2	ARHGAP6,LRRC16A,NOX4,SORBS1,RGCC,PTK2B,TMEFF2
1	!	0.0135	390	468	21	0.045	0.054	GO:0003012	BP	202	muscle system process	1	LMCD1,SORBS1,MYOM1,PPARGC1A,CRYAB,ERRFI1,FKBP1B,MYH2,DTNA,EDNRB,MYOCD,EDNRA,STC1,ACTC1,LMOD1,KLF15,ADRA1B,LEP,ABAT,PLA2G6,GSTM2
1	!	0.0201	86	468	8	0.017	0.093	GO:0007044	BP	172	cell-substrate junction assembly	1	GPM6B,ARHGAP6,LAMA3,SORBS1,VEGFA,PTK2B,KRT14,APOD
1	!	0.00868	2	468	2	0.004	1	GO:0061394	BP	34	regulation of transcription from RNA polymerase II promoter in response to arsenic-containing substance	1	ATF4,ATF3
1	!	0.00868	2	468	2	0.004	1	GO:0045720	BP	201	negative regulation of integrin biosynthetic process	1	TMEFF2,AR
1	!	0.0299	281	468	16	0.034	0.057	GO:0042886	BP	192	amide transport	1	SLC46A1,PCK2,FOLR3,SLC15A3,CNR1,FKBP1B,PAX8,GLUL,EPHA5,SYBU,KCNB1,LEP,ABAT,PLA2G6,IRS2,SLC26A6
1	!	0.0416	76	468	7	0.015	0.092	GO:0042310	BP	222	vasoconstriction	1	KCNMB4,EDNRB,AGTR1,ADM,EDNRA,ADRA1B,LEP
1	!	0.0486	41	468	5	0.011	0.122	GO:0060038	BP	30	cardiac muscle cell proliferation	1	NDRG4,WNT2,FGF2,TENM4,NOG
1	!	0.0455	25	468	4	0.009	0.16	GO:1900744	BP	235	regulation of p38MAPK cascade	1	VEGFA,LEP,PER1,MAP3K5
1	!	0.0126	18	468	4	0.009	0.222	GO:0071294	BP	246	cellular response to zinc ion	1	MT2A,MT1E,MT1X,MT1M
1	!	0.00925	251	468	16	0.034	0.064	GO:0006470	BP	225	protein dephosphorylation	1	PTPRU,EYA2,PPAP2A,PPP2R2C,PTPRH,EYA4,DNAJC6,PPP4R4,FKBP1B,DUSP4,PTPRB,PTPRF,DUSP10,PTPRO,PTPRR,DUSP23
1	!	0.000144	86	468	11	0.024	0.128	GO:0035335	BP	225	peptidyl-tyrosine dephosphorylation	2	PTPRU,EYA2,PTPRH,EYA4,DNAJC6,DUSP4,PTPRB,PTPRF,DUSP10,PTPRO,DUSP23
1	!	0.00712	245	468	16	0.034	0.065	GO:0046942	BP	228	carboxylic acid transport	1	SLC46A1,SLC27A5,SLC7A8,SLC7A5,SLC17A5,TRPC4,SLC7A11,CPT2,SLC16A5,ABCD2,LEP,ABAT,PLA2G6,IRS2,SLC6A9,SLC26A6

## Sheet: Cellular_Component
#	signf	p-value	T	Q	Q&T	Q&T/Q	Q&T/T	term ID	t type	t group	t name	t depth	Q&T list
#
1	!	0.0154	5362	468	166	0.355	0.031	GO:0031224	CC	46	intrinsic component of membrane	1	TNMD,CACNA1G,FMO3,SLC7A14,KCNG1,GPM6B,OPN3,PTPRU,ERBB3,PPAP2A,SLC44A1,ST6GALNAC2,MRVI1,ST6GAL1,SLC46A1,PTPRH,SLC27A5,NOX4,NRCAM,SLC7A8,FMO2,SORBS1,TSPAN15,SUSD2,GGT5,CDH20,MMP15,SLC7A5,MEST,PMP22,SLC2A9,SLC15A3,SLC22A18,TSPAN11,SCNN1A,ADTRP,GPR63,GHR,REEP6,IL1R2,NCF2,HSD11B1,CNR1,RARRES1,FKBP1B,SLC17A5,PTK2B,XPNPEP2,ATP7B,IL13RA2,PTGER2,HSPA2,EVI2A,PTPRB,STEAP4,LRRC4,LDLR,GALNT15,HSD17B7,RAMP1,TR…
1	!	0.0278	5243	468	161	0.344	0.031	GO:0016021	CC	46	integral component of membrane	2	TNMD,CACNA1G,FMO3,SLC7A14,KCNG1,GPM6B,OPN3,PTPRU,ERBB3,PPAP2A,SLC44A1,ST6GALNAC2,MRVI1,ST6GAL1,SLC46A1,PTPRH,SLC27A5,NOX4,NRCAM,SLC7A8,FMO2,SORBS1,TSPAN15,SUSD2,GGT5,CDH20,MMP15,SLC7A5,MEST,PMP22,SLC2A9,SLC15A3,SLC22A18,TSPAN11,SCNN1A,ADTRP,GPR63,GHR,REEP6,IL1R2,NCF2,HSD11B1,CNR1,RARRES1,FKBP1B,SLC17A5,PTK2B,ATP7B,IL13RA2,PTGER2,HSPA2,EVI2A,PTPRB,STEAP4,LRRC4,LDLR,GALNT15,HSD17B7,RAMP1,TRPC4,CHL1…
1	!	0.00606	4965	468	158	0.338	0.032	GO:0071944	CC	46	cell periphery	1	CACNA1G,SLC7A14,KCNG1,ANK1,GPM6B,OPN3,PTPRU,ERBB3,PPAP2A,SLC44A1,FRY,SLC46A1,LRRC16A,PTPRH,SLC27A5,NOX4,NRCAM,ANGPT2,SLC7A8,SORBS1,TSPAN15,SUSD2,GGT5,TRIB3,SAMHD1,CDH20,KLF5,MMP15,NDRG4,SLC7A5,ARRDC2,WNT2,HSPB1,DKK1,RASD1,PMP22,SLC2A9,CRYAB,ZBTB16,SLC22A18,TSPAN11,SCNN1A,ADTRP,GPR63,GHR,IL1R2,ERRFI1,NCF2,KIF17,CNR1,SLC17A5,PTK2B,CSTA,XPNPEP2,ATP7B,PTGER2,MYH2,GDF5,HSPA2,PTPRB,STEAP4,ATF4,LRRC4,PA…
1	!	0.00944	4863	468	154	0.329	0.032	GO:0005886	CC	46	plasma membrane	2	CACNA1G,SLC7A14,KCNG1,ANK1,GPM6B,OPN3,PTPRU,ERBB3,PPAP2A,SLC44A1,SLC46A1,LRRC16A,PTPRH,SLC27A5,NOX4,NRCAM,ANGPT2,SLC7A8,SORBS1,TSPAN15,SUSD2,GGT5,TRIB3,SAMHD1,CDH20,KLF5,MMP15,NDRG4,SLC7A5,ARRDC2,WNT2,HSPB1,DKK1,RASD1,PMP22,SLC2A9,CRYAB,ZBTB16,SLC22A18,TSPAN11,SCNN1A,ADTRP,GPR63,GHR,IL1R2,ERRFI1,NCF2,KIF17,CNR1,SLC17A5,PTK2B,CSTA,XPNPEP2,ATP7B,PTGER2,GDF5,HSPA2,PTPRB,STEAP4,ATF4,LRRC4,PALLD,LDLR,…
1	!	0.000816	2494	468	93	0.199	0.037	GO:0044459	CC	46	plasma membrane part	1	CACNA1G,SLC7A14,KCNG1,ANK1,OPN3,PTPRU,ERBB3,PPAP2A,SLC46A1,PTPRH,SLC27A5,NOX4,NRCAM,SLC7A8,SORBS1,TSPAN15,GGT5,MMP15,NDRG4,SLC7A5,SLC2A9,CRYAB,SLC22A18,TSPAN11,SCNN1A,GHR,ERRFI1,NCF2,KIF17,CNR1,SLC17A5,PTK2B,ATP7B,PTGER2,HSPA2,PTPRB,STEAP4,ATF4,LRRC4,LDLR,RAMP1,TRPC4,DTNA,FADS2,C5AR2,KCNMB4,EDNRB,TRPC6,SLC40A1,SLC38A4,PTPRF,ITGA10,CNGA3,ACKR2,ITGA9,AGTR1,EPHA5,SLC43A1,TENM4,SLC7A11,PTPRO,EDNRA,AP…
1	!	0.000111	1604	468	69	0.147	0.043	GO:0031226	CC	46	intrinsic component of plasma membrane	2	SLC7A14,KCNG1,OPN3,PTPRU,ERBB3,PPAP2A,PTPRH,NOX4,NRCAM,SLC7A8,SORBS1,TSPAN15,GGT5,MMP15,SLC7A5,TSPAN11,SCNN1A,GHR,NCF2,CNR1,SLC17A5,PTK2B,ATP7B,PTGER2,PTPRB,STEAP4,LDLR,RAMP1,TRPC4,FADS2,KCNMB4,EDNRB,TRPC6,SLC40A1,SLC38A4,PTPRF,ITGA10,CNGA3,ACKR2,ITGA9,AGTR1,EPHA5,SLC43A1,TENM4,SLC7A11,PTPRO,EDNRA,APCDD1,GRIA1,MMP16,NRG1,KCNB1,CD1D,KCNT2,IL17RE,PCDH7,SLC16A5,ADRA1B,HAS2,CD34,CD163,GAS1,GABRA5,SLC…
1	!	0.00012	1546	468	67	0.143	0.043	GO:0005887	CC	46	integral component of plasma membrane	3	SLC7A14,KCNG1,OPN3,PTPRU,ERBB3,PPAP2A,PTPRH,NOX4,NRCAM,SLC7A8,SORBS1,TSPAN15,MMP15,SLC7A5,TSPAN11,SCNN1A,GHR,NCF2,CNR1,SLC17A5,PTK2B,ATP7B,PTGER2,PTPRB,STEAP4,LDLR,RAMP1,TRPC4,FADS2,KCNMB4,EDNRB,TRPC6,SLC40A1,SLC38A4,PTPRF,ITGA10,CNGA3,ACKR2,ITGA9,AGTR1,EPHA5,SLC43A1,TENM4,SLC7A11,PTPRO,EDNRA,APCDD1,GRIA1,MMP16,NRG1,KCNB1,CD1D,KCNT2,IL17RE,PCDH7,SLC16A5,ADRA1B,HAS2,CD34,CD163,GABRA5,SLC6A9,GPR56,…
1	!	0.000614	198	468	16	0.034	0.081	GO:0016323	CC	46	basolateral plasma membrane	1	ANK1,ERBB3,SLC27A5,SLC7A8,NDRG4,SLC2A9,ATP7B,LDLR,TRPC4,C5AR2,SLC40A1,ITGA9,CD1D,CD34,CLDN7,SLC26A6
1	!	1.96e-08	4398	468	168	0.359	0.038	GO:0005576	CC	92	extracellular region	1	TG,ADAMTS6,LAMA3,ERBB3,MTHFD2,PPAP2A,SLC44A1,LMCD1,ST6GAL1,SEMA3A,NEBL,LRRC16A,CXCL2,RAB11FIP3,NRCAM,ANGPT2,SLC7A8,PHGDH,FKBP5,TSPAN15,SUSD2,CDKL1,PCK2,FGF14,MMP15,CRISPLD2,SLC7A5,PDGFRL,WISP1,WNT2,HSPB1,MEST,DKK1,ASPA,SOD3,CRYAB,FOLR3,SCNN1A,MGP,ARHGDIB,SMOC2,VEGFA,GHR,TARS,STC2,IL1A,IL1R2,CTH,RARRES1,CSTA,XPNPEP2,INHBA,IL13RA2,TNFAIP6,GDF5,HSPA2,OMD,STEAP4,ADM2,APOL3,LRRC17,LDLR,GDF15,KRT34,RAM…
1	!	7.21e-06	3715	468	138	0.295	0.037	GO:0044421	CC	92	extracellular region part	2	TG,ADAMTS6,LAMA3,ERBB3,MTHFD2,PPAP2A,SLC44A1,LMCD1,ST6GAL1,SEMA3A,NEBL,LRRC16A,CXCL2,RAB11FIP3,ANGPT2,SLC7A8,PHGDH,FKBP5,TSPAN15,SUSD2,CDKL1,PCK2,MMP15,CRISPLD2,SLC7A5,WISP1,WNT2,HSPB1,MEST,DKK1,ASPA,SOD3,CRYAB,SCNN1A,MGP,ARHGDIB,SMOC2,VEGFA,GHR,TARS,STC2,IL1A,CTH,RARRES1,CSTA,XPNPEP2,INHBA,IL13RA2,TNFAIP6,GDF5,HSPA2,OMD,STEAP4,LRRC17,LDLR,GDF15,KRT34,RAMP1,CHL1,VAV3,PSAT1,CPM,GLUL,ERMN,IL33,AOX1…
1	!	1.78e-06	1313	468	65	0.139	0.05	GO:0005615	CC	92	extracellular space	3	TG,ERBB3,MTHFD2,LMCD1,SEMA3A,CXCL2,ANGPT2,WISP1,WNT2,HSPB1,DKK1,SOD3,VEGFA,GHR,STC2,IL1A,CSTA,INHBA,IL13RA2,TNFAIP6,GDF5,HSPA2,OMD,LRRC17,LDLR,GDF15,KRT34,RAMP1,CPM,IL33,FGF2,FBLN5,PCSK6,ADM,BMP6,PTPRR,SEMA3D,ADAMTS5,STC1,ACTC1,SPON2,FRZB,ADAMTS9,CLEC3B,BMPER,CKB,ANGPTL4,CXCL8,CMTM8,SERPINB9,PDGFD,IL17D,SAA1,LEP,FREM3,NOG,CSF1,PLA2G6,GLDN,PRELP,APOD,SERPINB2,CFD,KRT81,SEPP1
1	!	1.34e-05	418	468	29	0.062	0.069	GO:0031012	CC	92	extracellular matrix	2	ADAMTS6,LAMA3,LMCD1,MMP15,CRISPLD2,WISP1,WNT2,SOD3,MGP,SMOC2,VEGFA,OMD,CHL1,FRAS1,FBN2,FBLN5,PCSK6,COL8A1,ADAMTS5,MMP16,SPON2,ADAMTS9,CLEC3B,SBSPON,ANGPTL4,FREM3,GLDN,PRELP,MMP1
1	!	0.000155	352	468	24	0.051	0.068	GO:0005578	CC	92	proteinaceous extracellular matrix	3	ADAMTS6,LAMA3,CRISPLD2,WISP1,WNT2,MGP,SMOC2,VEGFA,OMD,CHL1,FRAS1,FBN2,FBLN5,COL8A1,ADAMTS5,MMP16,SPON2,ADAMTS9,SBSPON,ANGPTL4,FREM3,GLDN,PRELP,MMP1
1	!	0.00868	2	468	2	0.004	1	GO:1990617	CC	161	CHOP-ATF4 complex	1	ATF4,DDIT3
1	!	0.0153	214	468	14	0.03	0.065	GO:0043292	CC	42	contractile fiber	1	ANK1,NEBL,MYOM1,HSPB1,CRYAB,FKBP1B,MYH2,PALLD,MYH15,ANKRD1,ACTC1,LMOD1,CMYA5,KRT19
1	!	0.0201	196	468	13	0.028	0.066	GO:0044449	CC	42	contractile fiber part	2	ANK1,NEBL,MYOM1,HSPB1,CRYAB,FKBP1B,MYH2,PALLD,ANKRD1,ACTC1,LMOD1,CMYA5,KRT19
1	!	0.00875	202	468	14	0.03	0.069	GO:0030016	CC	42	myofibril	2	ANK1,NEBL,MYOM1,HSPB1,CRYAB,FKBP1B,MYH2,PALLD,MYH15,ANKRD1,ACTC1,LMOD1,CMYA5,KRT19
1	!	0.00874	179	468	13	0.028	0.073	GO:0030017	CC	42	sarcomere	3	ANK1,NEBL,MYOM1,HSPB1,CRYAB,FKBP1B,MYH2,PALLD,ANKRD1,ACTC1,LMOD1,CMYA5,KRT19
1	!	0.0208	34	468	5	0.011	0.147	GO:0031672	CC	42	A band	4	ANK1,MYOM1,CRYAB,MYH2,CMYA5
1	!	0.0233	21	468	4	0.009	0.19	GO:0031430	CC	42	M band	5	ANK1,MYOM1,CRYAB,CMYA5
1	!	0.00868	2	468	2	0.004	1	GO:1990622	CC	81	CHOP-ATF3 complex	1	ATF3,DDIT3

## Sheet: Molecular_Function
#	signf	p-value	T	Q	Q&T	Q&T/Q	Q&T/T	term ID	t type	t group	t name	t depth	Q&T list
#
1	!	0.0358	74	468	7	0.015	0.095	GO:0015171	MF	179	amino acid transmembrane transporter activity	1	SLC7A14,SLC7A8,SLC7A5,SLC38A4,SLC43A1,SLC7A11,SLC6A9
1	!	0.0181	33	468	5	0.011	0.152	GO:0015175	MF	179	neutral amino acid transmembrane transporter activity	2	SLC7A8,SLC7A5,SLC43A1,SLC7A11,SLC6A9
1	!	0.0349	115	468	9	0.019	0.078	GO:0005342	MF	243	organic acid transmembrane transporter activity	1	SLC7A14,SLC7A8,SLC7A5,SLC2A9,SLC38A4,SLC43A1,SLC7A11,SLC16A5,SLC6A9
1	!	0.00868	2	468	2	0.004	1	GO:0004962	MF	196	endothelin receptor activity	1	EDNRB,EDNRA
1	!	0.00338	66	468	8	0.017	0.121	GO:0042562	MF	56	hormone binding	1	GHR,INHBA,EDNRB,SLC40A1,THRB,ALDH1A1,AR,RXFP1
1	!	0.00584	217	468	15	0.032	0.069	GO:1901681	MF	68	sulfur compound binding	1	CRISPLD2,WISP1,SOD3,SMOC2,VEGFA,FGF2,PCSK6,PTPRF,ADAMTS5,CLEC3B,SAA1,CD34,PRELP,GPR56,GSTM2
1	!	0.00648	196	468	14	0.03	0.071	GO:0005539	MF	68	glycosaminoglycan binding	1	CRISPLD2,WISP1,SOD3,SMOC2,VEGFA,TNFAIP6,FGF2,PCSK6,PTPRF,ADAMTS5,CLEC3B,SAA1,PRELP,GPR56
1	!	0.00166	151	468	13	0.028	0.086	GO:0008201	MF	68	heparin binding	2	CRISPLD2,WISP1,SOD3,SMOC2,VEGFA,FGF2,PCSK6,PTPRF,ADAMTS5,CLEC3B,SAA1,PRELP,GPR56
1	!	0.00253	22	468	5	0.011	0.227	GO:0070412	MF	215	R-SMAD binding	1	RGCC,MYOCD,ANKRD1,RANBP3L,LDLRAD4
1	!	0.0135	31	468	5	0.011	0.161	GO:0017147	MF	74	Wnt-protein binding	1	PTPRO,APCDD1,FRZB,FZD5,TRABD2B
1	!	0.0279	228	468	14	0.03	0.061	GO:0015291	MF	12	secondary active transmembrane transporter activity	1	SLC7A14,SLC7A8,SLC7A5,SLC2A9,SLC15A3,SLC22A18,SLC17A5,SLC38A4,SLC7A11,SLC37A1,SLC45A1,SLC16A5,SLC6A9,SLC26A6
1	!	0.0482	78	468	7	0.015	0.09	GO:0015297	MF	12	antiporter activity	2	SLC7A14,SLC7A8,SLC7A5,SLC22A18,SLC7A11,SLC37A1,SLC26A6
1	!	0.017	169	468	12	0.026	0.071	GO:0004721	MF	62	phosphoprotein phosphatase activity	1	PTPRU,EYA2,PTPRH,EYA4,DNAJC6,DUSP4,PTPRB,PTPRF,DUSP10,PTPRO,PTPRR,DUSP23
1	!	2.21e-05	16	468	6	0.013	0.375	GO:0019198	MF	62	transmembrane receptor protein phosphatase activity	2	PTPRU,PTPRH,PTPRB,PTPRF,PTPRO,PTPRR
1	!	9.06e-05	98	468	12	0.026	0.122	GO:0004725	MF	62	protein tyrosine phosphatase activity	2	PTPRU,EYA2,PTPRH,EYA4,DNAJC6,DUSP4,PTPRB,PTPRF,DUSP10,PTPRO,PTPRR,DUSP23
1	!	2.21e-05	16	468	6	0.013	0.375	GO:0005001	MF	62	transmembrane receptor protein tyrosine phosphatase activity	3	PTPRU,PTPRH,PTPRB,PTPRF,PTPRO,PTPRR
1	!	0.00499	1425	468	57	0.122	0.04	GO:0005102	MF	15	receptor binding	1	TG,LAMA3,TRAF1,SEMA3A,CXCL2,ANGPT2,SORBS1,FGF14,WISP1,WNT2,DKK1,PPARGC1A,VEGFA,STC2,IL1A,FKBP1B,PTK2B,INHBA,GDF5,RASL11B,ADM2,CHAC1,GDF15,RAMP1,VAV3,NGF,RERG,EDNRB,IL33,FGF2,FBLN5,AGTR1,ADM,LYPD1,BMP6,SEMA3D,ADAMTS5,NRG1,STC1,CLIC6,ESM1,D4S234E,AR,CXCL8,CMTM8,MTSS1,PDGFD,FPR1,IL17D,SAA1,LEP,NXPH3,CSF1,IRS2,GABRA5,GSTM2,DYX1C1
1	!	0.00262	158	468	13	0.028	0.082	GO:0008083	MF	15	growth factor activity	2	FGF14,DKK1,VEGFA,INHBA,GDF5,GDF15,NGF,FGF2,BMP6,NRG1,PDGFD,LEP,CSF1
1	!	0.00613	218	468	15	0.032	0.069	GO:0005125	MF	15	cytokine activity	2	CXCL2,WNT2,VEGFA,IL1A,INHBA,GDF5,GDF15,IL33,FGF2,BMP6,NRG1,CXCL8,CMTM8,IL17D,CSF1

## Sheet: KEGG
#	signf	p-value	T	Q	Q&T	Q&T/Q	Q&T/T	term ID	t type	t group	t name	t depth	Q&T list
#
1	!	0.05	17	200	4	0.02	0.235	KEGG:00120	keg	160	Primary bile acid biosynthesis	1	SLC27A5,CYP27A1,CH25H,CYP7B1
1	!	0.0417	72	200	8	0.04	0.111	KEGG:03320	keg	137	PPAR signaling pathway	1	SLC27A5,SORBS1,PCK2,FADS2,CYP27A1,CPT2,ANGPTL4,MMP1
1	!	0.00427	52	200	8	0.04	0.154	KEGG:04978	keg	85	Mineral absorption	1	SLC46A1,MT2A,SLC40A1,FTH1,MT1E,MT1X,MT1M,SLC26A6
1	!	0.0374	40	200	6	0.03	0.15	KEGG:00260	keg	170	Glycine, serine and threonine metabolism	1	PHGDH,CTH,PSAT1,SDSL,SHMT2,MAOA
